# Supplementary material for: Large Thermo- and Mechanosalient Actuation via Cooperative Twist Elasticity-Induced Packing Motif Conversion
Source: J Am Chem Soc. 2026 Jul 1;148(27):28602–15. doi: 10.1021/jacs.6c05413 (PMC13383629; doi:10.1021/jacs.6c05413)
Supplement: Supplementary file 1 [file ja6c05413_si_001.zip]

Archive with 9 entries (8 files):
- Cif and checkcif/
- Cif and checkcif/B-phase.cif
- Cif and checkcif/B-phase_100K.cif
- Cif and checkcif/B-phase_100K_checkcif.pdf
- Cif and checkcif/B-phase_checkcif.pdf
- Cif and checkcif/Y-phase.cif
- Cif and checkcif/Y-phase_100K.cif
- Cif and checkcif/Y-phase_100K.pdf
- Cif and checkcif/Y-phase_checkcif.pdf
