# Supplementary material for: Large Thermo- and Mechanosalient Actuation via Cooperative Twist Elasticity-Induced Packing Motif Conversion
Source: J Am Chem Soc. 2026 Jul 1;148(27):28602–15. doi: 10.1021/jacs.6c05413 (PMC13383629; doi:10.1021/jacs.6c05413)
Supplement: Supplementary file 1 [file ja6c05413_si_001.zip › Cif and checkcif/B-phase.cif]

 
data_B5_R
 
_audit_creation_method            'SHELXL-2019/3'
_shelx_SHELXL_version_number      '2019/3'
_chemical_name_systematic         ?
_chemical_name_common             ?
_chemical_melting_point           ?
_chemical_formula_moiety          'C48 H64 N2 O2' 
_chemical_formula_sum
 'C48 H64 N2 O2' 
_chemical_formula_weight          701.01

loop_
 _atom_type_symbol
 _atom_type_description
 _atom_type_scat_dispersion_real
 _atom_type_scat_dispersion_imag
 _atom_type_scat_source
 'C'  'C'   0.0030   0.0016
 'International Tables Vol C Tables 4.2.6.8 and 6.1.1.4'
 'H'  'H'   0.0000   0.0000
 'International Tables Vol C Tables 4.2.6.8 and 6.1.1.4'
 'N'  'N'   0.0059   0.0032
 'International Tables Vol C Tables 4.2.6.8 and 6.1.1.4'
 'O'  'O'   0.0105   0.0059
 'International Tables Vol C Tables 4.2.6.8 and 6.1.1.4'
 
_space_group_crystal_system       monoclinic
_space_group_IT_number            14
_space_group_name_H-M_alt         'P 21/c'
_space_group_name_Hall            '-P 2ybc'
 
_shelx_space_group_comment
;
The symmetry employed for this shelxl refinement is uniquely defined
by the following loop, which should always be used as a source of
symmetry information in preference to the above space-group names.
They are only intended as comments.
;
 
loop_
 _space_group_symop_operation_xyz
 'x, y, z'
 '-x, y+1/2, -z+1/2'
 '-x, -y, -z'
 'x, -y-1/2, z-1/2'
 
_cell_length_a                    43.062(9)
_cell_length_b                    7.1710(14)
_cell_length_c                    6.7310(14)
_cell_angle_alpha                 90
_cell_angle_beta                  90.46(3)
_cell_angle_gamma                 90
_cell_volume                      2078.4(7)
_cell_formula_units_Z             2
_cell_measurement_temperature     298(2)
_cell_measurement_reflns_used     51204
_cell_measurement_theta_min       0.401
_cell_measurement_theta_max       29.535
 
_exptl_crystal_description        'plate'
_exptl_crystal_colour             'colorless'
_exptl_crystal_density_meas       ?
_exptl_crystal_density_method     ?
_exptl_crystal_density_diffrn     1.120          
_exptl_crystal_F_000              764
_exptl_transmission_factor_min    ?
_exptl_transmission_factor_max    ?
_exptl_crystal_size_max           0.020
_exptl_crystal_size_mid           0.015
_exptl_crystal_size_min           0.002
_exptl_absorpt_coefficient_mu     0.064
_shelx_estimated_absorpt_T_min    0.999
_shelx_estimated_absorpt_T_max    1.000
_exptl_absorpt_correction_type    'empirical'
_exptl_absorpt_correction_T_min   0.895
_exptl_absorpt_correction_T_max   1.000
_exptl_absorpt_process_details    '<i>HKL3000sm Scalepack</i>(Otwinowski et.al,2003)'
_exptl_absorpt_special_details    ?
_diffrn_ambient_temperature       298(2)
_diffrn_radiation_wavelength      0.700
_diffrn_radiation_type            synchrotron
_diffrn_source                    'PLSII 2D bending magnet'
_diffrn_measurement_device_type   'Rayonix MX225HS CCD area detector'
_diffrn_measurement_method        'omega scan'
_diffrn_detector_area_resol_mean  ?
_diffrn_reflns_number             12097
_diffrn_reflns_av_unetI/netI      0.0706
_diffrn_reflns_av_R_equivalents   0.0905
_diffrn_reflns_limit_h_min        -51
_diffrn_reflns_limit_h_max        51
_diffrn_reflns_limit_k_min        -8
_diffrn_reflns_limit_k_max        8
_diffrn_reflns_limit_l_min        -8
_diffrn_reflns_limit_l_max        8
_diffrn_reflns_theta_min          1.863
_diffrn_reflns_theta_max          24.993
_diffrn_reflns_theta_full         24.835
_diffrn_measured_fraction_theta_max   0.903
_diffrn_measured_fraction_theta_full  0.904
_diffrn_reflns_Laue_measured_fraction_max    0.903
_diffrn_reflns_Laue_measured_fraction_full   0.904
_diffrn_reflns_point_group_measured_fraction_max   0.903
_diffrn_reflns_point_group_measured_fraction_full  0.904
_reflns_number_total              3454
_reflns_number_gt                 1942
_reflns_threshold_expression      'I > 2\s(I)'
_reflns_Friedel_coverage          0.000
_reflns_Friedel_fraction_max      .
_reflns_Friedel_fraction_full     .
 
_reflns_special_details
;
 Reflections were merged by SHELXL according to the crystal
 class for the calculation of statistics and refinement.
 
 _reflns_Friedel_fraction is defined as the number of unique
 Friedel pairs measured divided by the number that would be
 possible theoretically, ignoring centric projections and
 systematic absences.
;
 
_computing_data_collection        '<i>PAL BL2D-SMDC Program</i>(Shin et.al, 2016)'
_computing_cell_refinement        '<i>HKL3000sm</i>(Otwinowski & Minor, 1997)'
_computing_data_reduction         '<i>HKL3000sm</i>(Otwinowski & Minor, 1997)'
_computing_structure_solution     '<i>SHELXT-2018</i>(Sheldrick, 2018)'
_computing_structure_refinement   '<i>SHELXL-2018</i>(Sheldrick, 2018)'
_computing_molecular_graphics     '<i>DIAMOND 4</i>(Putx&Brandenburg, 2014)'
_computing_publication_material   '<i>publCIF</i>(Westrip, 2010)'
_refine_special_details           ?
_refine_ls_structure_factor_coef  Fsqd
_refine_ls_matrix_type            full
_refine_ls_weighting_scheme       calc
_refine_ls_weighting_details
'w=1/[\s^2^(Fo^2^)+(0.2000P)^2^] where P=(Fo^2^+2Fc^2^)/3'
_atom_sites_solution_primary      ?
_atom_sites_solution_secondary    ?
_atom_sites_solution_hydrogens    geom
_refine_ls_hydrogen_treatment     constr
_refine_ls_extinction_method      'SHELXL-2019/2 (Sheldrick 2019)'
_refine_ls_extinction_coef        0.46(10)
_refine_ls_extinction_expression
 'Fc^*^=kFc[1+0.001xFc^2^\l^3^/sin(2\q)]^-1/4^'
_refine_ls_number_reflns          3454
_refine_ls_number_parameters      236
_refine_ls_number_restraints      0
_refine_ls_R_factor_all           0.2268
_refine_ls_R_factor_gt            0.1851
_refine_ls_wR_factor_ref          0.5275
_refine_ls_wR_factor_gt           0.4955
_refine_ls_goodness_of_fit_ref    1.878
_refine_ls_restrained_S_all       1.878
_refine_ls_shift/su_max           0.000
_refine_ls_shift/su_mean          0.000
 
loop_
 _atom_site_label
 _atom_site_type_symbol
 _atom_site_fract_x
 _atom_site_fract_y
 _atom_site_fract_z
 _atom_site_U_iso_or_equiv
 _atom_site_adp_type
 _atom_site_occupancy
 _atom_site_site_symmetry_order  
 _atom_site_calc_flag
 _atom_site_refinement_flags_posn
 _atom_site_refinement_flags_adp
 _atom_site_refinement_flags_occupancy
 _atom_site_disorder_assembly
 _atom_site_disorder_group
O1 O 0.28640(10) 0.5261(7) 0.2438(8) 0.1058(17) Uani 1 1 d . . . . .
N1 N 0.42848(14) 0.5314(9) -0.0174(9) 0.112(2) Uani 1 1 d . . . . .
C1 C 0.27730(15) 0.4580(9) 0.0545(13) 0.104(2) Uani 1 1 d . . . . .
H1A H 0.277364 0.322766 0.053759 0.125 Uiso 1 1 calc R U . . .
H1B H 0.291460 0.501925 -0.046639 0.125 Uiso 1 1 calc R U . . .
C2 C 0.24529(15) 0.5303(10) 0.0155(13) 0.106(2) Uani 1 1 d . . . . .
H2A H 0.245506 0.665516 0.019058 0.127 Uiso 1 1 calc R U . . .
H2B H 0.231458 0.486758 0.118674 0.127 Uiso 1 1 calc R U . . .
C3 C 0.23312(16) 0.4637(10) -0.1895(15) 0.117(3) Uani 1 1 d . . . . .
H3A H 0.247116 0.506594 -0.292050 0.140 Uiso 1 1 calc R U . . .
H3B H 0.232966 0.328439 -0.192413 0.140 Uiso 1 1 calc R U . . .
C4 C 0.20087(17) 0.5349(10) -0.2339(16) 0.118(3) Uani 1 1 d . . . . .
H4A H 0.201234 0.670115 -0.235759 0.142 Uiso 1 1 calc R U . . .
H4B H 0.187089 0.496193 -0.128261 0.142 Uiso 1 1 calc R U . . .
C5 C 0.18812(18) 0.4647(12) -0.4306(17) 0.133(3) Uani 1 1 d . . . . .
H5A H 0.187735 0.329517 -0.427531 0.159 Uiso 1 1 calc R U . . .
H5B H 0.202184 0.502001 -0.535238 0.159 Uiso 1 1 calc R U . . .
C6 C 0.1558(2) 0.5347(11) -0.482(2) 0.142(4) Uani 1 1 d . . . . .
H6A H 0.141613 0.494158 -0.379741 0.171 Uiso 1 1 calc R U . . .
H6B H 0.156028 0.669916 -0.481360 0.171 Uiso 1 1 calc R U . . .
C7 C 0.1434(2) 0.4705(13) -0.680(2) 0.147(4) Uani 1 1 d . . . . .
H7A H 0.157200 0.515158 -0.782153 0.176 Uiso 1 1 calc R U . . .
H7B H 0.144024 0.335351 -0.682169 0.176 Uiso 1 1 calc R U . . .
C8 C 0.1114(3) 0.5304(12) -0.731(2) 0.167(5) Uani 1 1 d . . . . .
H8A H 0.097835 0.488615 -0.625668 0.200 Uiso 1 1 calc R U . . .
H8B H 0.111039 0.665657 -0.730190 0.200 Uiso 1 1 calc R U . . .
C9 C 0.0984(3) 0.4685(15) -0.917(3) 0.185(6) Uani 1 1 d . . . . .
H9A H 0.098903 0.333244 -0.914948 0.222 Uiso 1 1 calc R U . . .
H9B H 0.112580 0.507866 -1.019887 0.222 Uiso 1 1 calc R U . . .
C10 C 0.0674(4) 0.5220(16) -0.982(3) 0.235(10) Uani 1 1 d . . . . .
H10A H 0.066470 0.657089 -0.985150 0.282 Uiso 1 1 calc R U . . .
H10B H 0.052808 0.480141 -0.882709 0.282 Uiso 1 1 calc R U . . .
C11 C 0.0562(5) 0.450(2) -1.183(4) 0.264(11) Uani 1 1 d . . . . .
H11A H 0.070818 0.492290 -1.282558 0.317 Uiso 1 1 calc R U . . .
H11B H 0.057220 0.315138 -1.180178 0.317 Uiso 1 1 calc R U . . .
C12 C 0.0246(6) 0.505(3) -1.250(5) 0.42(3) Uani 1 1 d . . . . .
H12A H 0.021952 0.474159 -1.387805 0.624 Uiso 1 1 calc R U . . .
H12B H 0.021805 0.636276 -1.231565 0.624 Uiso 1 1 calc R U . . .
H12C H 0.009429 0.438303 -1.173124 0.624 Uiso 1 1 calc R U . . .
C13 C 0.31678(16) 0.5054(8) 0.2975(11) 0.091(2) Uani 1 1 d . . . . .
C14 C 0.32619(15) 0.5937(8) 0.4701(10) 0.0882(19) Uani 1 1 d . . . . .
H14 H 0.311709 0.657933 0.545598 0.106 Uiso 1 1 calc R U . . .
C15 C 0.35666(14) 0.5879(8) 0.5316(9) 0.0832(18) Uani 1 1 d . . . . .
H15 H 0.362403 0.646986 0.649271 0.100 Uiso 1 1 calc R U . . .
C16 C 0.37913(14) 0.4954(7) 0.4212(8) 0.0755(16) Uani 1 1 d . . . . .
C17 C 0.36889(13) 0.3994(8) 0.2541(10) 0.089(2) Uani 1 1 d . . . . .
H17 H 0.383154 0.330299 0.181780 0.107 Uiso 1 1 calc R U . . .
C18 C 0.33845(16) 0.4027(8) 0.1918(10) 0.093(2) Uani 1 1 d . . . . .
H18 H 0.332361 0.336430 0.079279 0.112 Uiso 1 1 calc R U . . .
C19 C 0.41207(14) 0.5018(7) 0.4800(10) 0.0791(17) Uani 1 1 d . . . . .
H19 H 0.416088 0.505033 0.615960 0.095 Uiso 1 1 calc R U . . .
C20 C 0.43620(13) 0.5036(7) 0.3664(7) 0.0677(14) Uani 1 1 d . . . . .
C21 C 0.43157(14) 0.5167(8) 0.1528(9) 0.0853(18) Uani 1 1 d . . . . .
C22 C 0.46864(14) 0.5010(7) 0.4294(8) 0.0715(16) Uani 1 1 d . . . . .
C23 C 0.49228(14) 0.5756(8) 0.3219(8) 0.0772(17) Uani 1 1 d . . . . .
H23 H 0.487441 0.628931 0.199567 0.093 Uiso 1 1 calc R U . . .
C24 C 0.52275(13) 0.5771(8) 0.3829(8) 0.0743(16) Uani 1 1 d . . . . .
H24 H 0.537841 0.629134 0.301826 0.089 Uiso 1 1 calc R U . . .
 
loop_
 _atom_site_aniso_label
 _atom_site_aniso_U_11
 _atom_site_aniso_U_22
 _atom_site_aniso_U_33
 _atom_site_aniso_U_23
 _atom_site_aniso_U_13
 _atom_site_aniso_U_12
O1 0.073(3) 0.116(4) 0.127(5) -0.003(3) -0.014(2) 0.010(2)
N1 0.111(4) 0.165(6) 0.059(4) 0.009(3) -0.011(3) 0.000(3)
C1 0.070(4) 0.096(4) 0.146(7) 0.007(4) -0.016(4) -0.008(3)
C2 0.070(4) 0.103(5) 0.144(7) 0.002(4) 0.001(4) 0.008(3)
C3 0.072(4) 0.099(5) 0.180(9) -0.006(5) -0.020(4) 0.002(3)
C4 0.070(4) 0.102(5) 0.181(9) 0.007(5) -0.012(4) 0.005(3)
C5 0.074(5) 0.128(6) 0.195(10) 0.000(6) -0.021(5) 0.007(4)
C6 0.088(5) 0.108(5) 0.230(12) 0.013(6) -0.036(6) -0.001(4)
C7 0.103(6) 0.123(7) 0.213(12) -0.014(6) -0.043(7) 0.003(4)
C8 0.131(8) 0.104(6) 0.264(15) 0.022(7) -0.072(8) -0.004(5)
C9 0.161(10) 0.125(8) 0.268(17) 0.001(8) -0.090(11) -0.008(6)
C10 0.172(12) 0.144(10) 0.39(3) 0.033(11) -0.146(15) -0.010(7)
C11 0.232(17) 0.183(12) 0.37(3) 0.017(14) -0.164(19) -0.029(11)
C12 0.28(3) 0.27(3) 0.69(6) 0.04(3) -0.29(4) 0.025(17)
C13 0.088(4) 0.084(4) 0.101(5) -0.001(3) -0.013(3) -0.012(3)
C14 0.092(4) 0.087(4) 0.085(5) -0.006(3) 0.004(3) 0.007(3)
C15 0.100(5) 0.084(4) 0.065(4) -0.011(3) -0.009(3) -0.001(3)
C16 0.099(4) 0.075(3) 0.052(3) 0.003(2) -0.013(2) -0.003(2)
C17 0.079(4) 0.087(4) 0.100(5) -0.014(3) -0.018(3) 0.005(3)
C18 0.109(5) 0.088(4) 0.083(5) -0.013(3) -0.020(3) -0.001(3)
C19 0.091(4) 0.082(4) 0.065(4) 0.006(3) -0.011(3) -0.003(3)
C20 0.096(4) 0.068(3) 0.039(3) 0.003(2) -0.008(2) -0.002(2)
C21 0.092(4) 0.110(4) 0.053(4) -0.006(3) -0.018(3) 0.008(3)
C22 0.095(4) 0.071(3) 0.049(4) -0.005(2) -0.009(3) -0.001(2)
C23 0.101(4) 0.092(4) 0.039(3) 0.003(2) -0.008(2) -0.001(3)
C24 0.093(4) 0.087(4) 0.042(3) 0.013(2) -0.011(2) -0.003(2)
 
_geom_special_details
;
 All esds (except the esd in the dihedral angle between two l.s. planes)
 are estimated using the full covariance matrix.  The cell esds are taken
 into account individually in the estimation of esds in distances, angles
 and torsion angles; correlations between esds in cell parameters are only
 used when they are defined by crystal symmetry.  An approximate (isotropic)
 treatment of cell esds is used for estimating esds involving l.s. planes.
;
 
loop_
 _geom_bond_atom_site_label_1
 _geom_bond_atom_site_label_2
 _geom_bond_distance
 _geom_bond_site_symmetry_2
 _geom_bond_publ_flag
O1 C13 1.362(8) . ?
O1 C1 1.417(9) . ?
N1 C21 1.157(7) . ?
C1 C2 1.494(9) . ?
C1 H1A 0.9700 . ?
C1 H1B 0.9700 . ?
C2 C3 1.548(11) . ?
C2 H2A 0.9700 . ?
C2 H2B 0.9700 . ?
C3 C4 1.507(9) . ?
C3 H3A 0.9700 . ?
C3 H3B 0.9700 . ?
C4 C5 1.515(12) . ?
C4 H4A 0.9700 . ?
C4 H4B 0.9700 . ?
C5 C6 1.519(10) . ?
C5 H5A 0.9700 . ?
C5 H5B 0.9700 . ?
C6 C7 1.498(14) . ?
C6 H6A 0.9700 . ?
C6 H6B 0.9700 . ?
C7 C8 1.479(12) . ?
C7 H7A 0.9700 . ?
C7 H7B 0.9700 . ?
C8 C9 1.439(15) . ?
C8 H8A 0.9700 . ?
C8 H8B 0.9700 . ?
C9 C10 1.453(16) . ?
C9 H9A 0.9700 . ?
C9 H9B 0.9700 . ?
C10 C11 1.52(2) . ?
C10 H10A 0.9700 . ?
C10 H10B 0.9700 . ?
C11 C12 1.49(2) . ?
C11 H11A 0.9700 . ?
C11 H11B 0.9700 . ?
C12 H12A 0.9600 . ?
C12 H12B 0.9600 . ?
C12 H12C 0.9600 . ?
C13 C14 1.381(9) . ?
C13 C18 1.389(10) . ?
C14 C15 1.373(8) . ?
C14 H14 0.9300 . ?
C15 C16 1.393(9) . ?
C15 H15 0.9300 . ?
C16 C17 1.387(8) . ?
C16 C19 1.470(8) . ?
C17 C18 1.373(8) . ?
C17 H17 0.9300 . ?
C18 H18 0.9300 . ?
C19 C20 1.295(9) . ?
C19 H19 0.9300 . ?
C20 C21 1.453(8) . ?
C20 C22 1.457(8) . ?
C22 C23 1.363(8) . ?
C22 C24 1.428(7) 3_666 ?
C23 C24 1.372(8) . ?
C23 H23 0.9300 . ?
C24 H24 0.9300 . ?
 
loop_
 _geom_angle_atom_site_label_1
 _geom_angle_atom_site_label_2
 _geom_angle_atom_site_label_3
 _geom_angle
 _geom_angle_site_symmetry_1
 _geom_angle_site_symmetry_3
 _geom_angle_publ_flag
C13 O1 C1 117.3(6) . . ?
O1 C1 C2 106.6(6) . . ?
O1 C1 H1A 110.4 . . ?
C2 C1 H1A 110.4 . . ?
O1 C1 H1B 110.4 . . ?
C2 C1 H1B 110.4 . . ?
H1A C1 H1B 108.6 . . ?
C1 C2 C3 110.8(7) . . ?
C1 C2 H2A 109.5 . . ?
C3 C2 H2A 109.5 . . ?
C1 C2 H2B 109.5 . . ?
C3 C2 H2B 109.5 . . ?
H2A C2 H2B 108.1 . . ?
C4 C3 C2 112.1(7) . . ?
C4 C3 H3A 109.2 . . ?
C2 C3 H3A 109.2 . . ?
C4 C3 H3B 109.2 . . ?
C2 C3 H3B 109.2 . . ?
H3A C3 H3B 107.9 . . ?
C3 C4 C5 112.8(7) . . ?
C3 C4 H4A 109.0 . . ?
C5 C4 H4A 109.0 . . ?
C3 C4 H4B 109.0 . . ?
C5 C4 H4B 109.0 . . ?
H4A C4 H4B 107.8 . . ?
C4 C5 C6 114.6(9) . . ?
C4 C5 H5A 108.6 . . ?
C6 C5 H5A 108.6 . . ?
C4 C5 H5B 108.6 . . ?
C6 C5 H5B 108.6 . . ?
H5A C5 H5B 107.6 . . ?
C7 C6 C5 114.9(10) . . ?
C7 C6 H6A 108.5 . . ?
C5 C6 H6A 108.5 . . ?
C7 C6 H6B 108.5 . . ?
C5 C6 H6B 108.5 . . ?
H6A C6 H6B 107.5 . . ?
C8 C7 C6 116.2(10) . . ?
C8 C7 H7A 108.2 . . ?
C6 C7 H7A 108.2 . . ?
C8 C7 H7B 108.2 . . ?
C6 C7 H7B 108.2 . . ?
H7A C7 H7B 107.4 . . ?
C9 C8 C7 118.0(12) . . ?
C9 C8 H8A 107.8 . . ?
C7 C8 H8A 107.8 . . ?
C9 C8 H8B 107.8 . . ?
C7 C8 H8B 107.8 . . ?
H8A C8 H8B 107.1 . . ?
C8 C9 C10 122.2(16) . . ?
C8 C9 H9A 106.8 . . ?
C10 C9 H9A 106.8 . . ?
C8 C9 H9B 106.8 . . ?
C10 C9 H9B 106.8 . . ?
H9A C9 H9B 106.6 . . ?
C9 C10 C11 117.6(19) . . ?
C9 C10 H10A 107.9 . . ?
C11 C10 H10A 107.9 . . ?
C9 C10 H10B 107.9 . . ?
C11 C10 H10B 107.9 . . ?
H10A C10 H10B 107.2 . . ?
C12 C11 C10 118(2) . . ?
C12 C11 H11A 107.9 . . ?
C10 C11 H11A 107.9 . . ?
C12 C11 H11B 107.9 . . ?
C10 C11 H11B 107.9 . . ?
H11A C11 H11B 107.2 . . ?
C11 C12 H12A 109.5 . . ?
C11 C12 H12B 109.5 . . ?
H12A C12 H12B 109.5 . . ?
C11 C12 H12C 109.5 . . ?
H12A C12 H12C 109.5 . . ?
H12B C12 H12C 109.5 . . ?
O1 C13 C14 116.6(6) . . ?
O1 C13 C18 124.7(6) . . ?
C14 C13 C18 118.7(6) . . ?
C15 C14 C13 120.9(6) . . ?
C15 C14 H14 119.6 . . ?
C13 C14 H14 119.6 . . ?
C14 C15 C16 121.3(6) . . ?
C14 C15 H15 119.3 . . ?
C16 C15 H15 119.3 . . ?
C17 C16 C15 116.8(5) . . ?
C17 C16 C19 122.2(6) . . ?
C15 C16 C19 120.9(6) . . ?
C18 C17 C16 122.4(6) . . ?
C18 C17 H17 118.8 . . ?
C16 C17 H17 118.8 . . ?
C17 C18 C13 119.7(6) . . ?
C17 C18 H18 120.1 . . ?
C13 C18 H18 120.1 . . ?
C20 C19 C16 128.1(6) . . ?
C20 C19 H19 115.9 . . ?
C16 C19 H19 115.9 . . ?
C19 C20 C21 118.7(5) . . ?
C19 C20 C22 126.8(6) . . ?
C21 C20 C22 114.4(5) . . ?
N1 C21 C20 178.0(7) . . ?
C23 C22 C24 115.7(5) . 3_666 ?
C23 C22 C20 124.0(5) . . ?
C24 C22 C20 120.3(5) 3_666 . ?
C22 C23 C24 124.1(6) . . ?
C22 C23 H23 117.9 . . ?
C24 C23 H23 117.9 . . ?
C23 C24 C22 120.2(5) . 3_666 ?
C23 C24 H24 119.9 . . ?
C22 C24 H24 119.9 3_666 . ?
 
loop_
 _geom_torsion_atom_site_label_1
 _geom_torsion_atom_site_label_2
 _geom_torsion_atom_site_label_3
 _geom_torsion_atom_site_label_4
 _geom_torsion
 _geom_torsion_site_symmetry_1
 _geom_torsion_site_symmetry_2
 _geom_torsion_site_symmetry_3
 _geom_torsion_site_symmetry_4
 _geom_torsion_publ_flag
C13 O1 C1 C2 -169.0(5) . . . . ?
O1 C1 C2 C3 179.9(5) . . . . ?
C1 C2 C3 C4 -179.8(6) . . . . ?
C2 C3 C4 C5 -177.8(6) . . . . ?
C3 C4 C5 C6 -179.4(7) . . . . ?
C4 C5 C6 C7 178.3(7) . . . . ?
C5 C6 C7 C8 177.7(8) . . . . ?
C6 C7 C8 C9 -178.7(9) . . . . ?
C7 C8 C9 C10 -179.0(12) . . . . ?
C8 C9 C10 C11 179.2(11) . . . . ?
C9 C10 C11 C12 179.9(16) . . . . ?
C1 O1 C13 C14 171.7(6) . . . . ?
C1 O1 C13 C18 -8.4(10) . . . . ?
O1 C13 C14 C15 -177.0(5) . . . . ?
C18 C13 C14 C15 3.1(10) . . . . ?
C13 C14 C15 C16 0.9(9) . . . . ?
C14 C15 C16 C17 -4.2(9) . . . . ?
C14 C15 C16 C19 175.3(5) . . . . ?
C15 C16 C17 C18 3.7(9) . . . . ?
C19 C16 C17 C18 -175.9(6) . . . . ?
C16 C17 C18 C13 0.1(10) . . . . ?
O1 C13 C18 C17 176.5(6) . . . . ?
C14 C13 C18 C17 -3.6(10) . . . . ?
C17 C16 C19 C20 33.9(8) . . . . ?
C15 C16 C19 C20 -145.7(6) . . . . ?
C16 C19 C20 C21 5.8(8) . . . . ?
C16 C19 C20 C22 -176.8(5) . . . . ?
C19 C20 C22 C23 -152.4(6) . . . . ?
C21 C20 C22 C23 25.1(7) . . . . ?
C19 C20 C22 C24 25.3(8) . . . 3_666 ?
C21 C20 C22 C24 -157.2(5) . . . 3_666 ?
C24 C22 C23 C24 0.7(9) 3_666 . . . ?
C20 C22 C23 C24 178.5(5) . . . . ?
C22 C23 C24 C22 -0.7(9) . . . 3_666 ?
 
_refine_diff_density_max    0.609
_refine_diff_density_min   -0.485
_refine_diff_density_rms    0.093

_shelx_res_file
;
TITL B5_R in P2(1)/c
    B5_R.res
    created by SHELXL-2019/3 at 19:43:41 on 02-Nov-2024
CELL 0.70000  43.06200   7.17100   6.73100  90.0000  90.4640  90.0000
ZERR    2.00   0.00861   0.00143   0.00135   0.0000   0.0300   0.0000
LATT  1
SYMM -X, 0.5+Y, 0.5-Z
SFAC C H N O
DISP C          0.0030         0.0016          10.98
DISP H          0.0000         0.0000           0.67
DISP N          0.0059         0.0032          18.71
DISP O          0.0105         0.0059          30.82
UNIT 96 128 4 4
OMIT -5 1 1
SIZE 0.020 0.015 0.002
OMIT -3 50
TEMP 25
L.S. 12
BOND $H
ACTA
LIST 4
MERG 2
CONF
FMAP 2
PLAN 20
WGHT    0.200000
EXTI    0.457182
FVAR       0.65744
O1    4    0.286401    0.526123    0.243791    11.00000    0.07336    0.11649 =
         0.12717   -0.00266   -0.01407    0.01043
N1    3    0.428482    0.531402   -0.017388    11.00000    0.11079    0.16527 =
         0.05860    0.00939   -0.01065   -0.00020
C1    1    0.277303    0.458031    0.054498    11.00000    0.06987    0.09592 =
         0.14553    0.00693   -0.01598   -0.00842
AFIX  23
H1A   2    0.277364    0.322766    0.053759    11.00000   -1.20000
H1B   2    0.291460    0.501925   -0.046639    11.00000   -1.20000
AFIX   0
C2    1    0.245287    0.530296    0.015516    11.00000    0.06971    0.10307 =
         0.14424    0.00158    0.00134    0.00809
AFIX  23
H2A   2    0.245506    0.665516    0.019058    11.00000   -1.20000
H2B   2    0.231458    0.486758    0.118674    11.00000   -1.20000
AFIX   0
C3    1    0.233119    0.463676   -0.189533    11.00000    0.07158    0.09948 =
         0.17958   -0.00576   -0.02032    0.00180
AFIX  23
H3A   2    0.247116    0.506594   -0.292050    11.00000   -1.20000
H3B   2    0.232966    0.328439   -0.192413    11.00000   -1.20000
AFIX   0
C4    1    0.200866    0.534878   -0.233854    11.00000    0.07042    0.10245 =
         0.18103    0.00717   -0.01218    0.00490
AFIX  23
H4A   2    0.201234    0.670115   -0.235759    11.00000   -1.20000
H4B   2    0.187089    0.496193   -0.128261    11.00000   -1.20000
AFIX   0
C5    1    0.188121    0.464732   -0.430626    11.00000    0.07422    0.12807 =
         0.19546    0.00040   -0.02146    0.00680
AFIX  23
H5A   2    0.187735    0.329517   -0.427531    11.00000   -1.20000
H5B   2    0.202184    0.502001   -0.535238    11.00000   -1.20000
AFIX   0
C6    1    0.155767    0.534662   -0.482479    11.00000    0.08832    0.10810 =
         0.23019    0.01323   -0.03606   -0.00132
AFIX  23
H6A   2    0.141613    0.494158   -0.379741    11.00000   -1.20000
H6B   2    0.156028    0.669916   -0.481360    11.00000   -1.20000
AFIX   0
C7    1    0.143372    0.470538   -0.679518    11.00000    0.10284    0.12305 =
         0.21292   -0.01442   -0.04329    0.00275
AFIX  23
H7A   2    0.157200    0.515158   -0.782153    11.00000   -1.20000
H7B   2    0.144024    0.335351   -0.682169    11.00000   -1.20000
AFIX   0
C8    1    0.111440    0.530412   -0.730834    11.00000    0.13135    0.10406 =
         0.26363    0.02247   -0.07208   -0.00404
AFIX  23
H8A   2    0.097835    0.488615   -0.625668    11.00000   -1.20000
H8B   2    0.111039    0.665657   -0.730190    11.00000   -1.20000
AFIX   0
C9    1    0.098392    0.468465   -0.916853    11.00000    0.16132    0.12532 =
         0.26763    0.00147   -0.09027   -0.00755
AFIX  23
H9A   2    0.098903    0.333244   -0.914948    11.00000   -1.20000
H9B   2    0.112580    0.507866   -1.019887    11.00000   -1.20000
AFIX   0
C10   1    0.067403    0.521964   -0.982274    11.00000    0.17240    0.14425 =
         0.38548    0.03276   -0.14581   -0.00951
AFIX  23
H10A  2    0.066470    0.657089   -0.985150    11.00000   -1.20000
H10B  2    0.052808    0.480141   -0.882709    11.00000   -1.20000
AFIX   0
C11   1    0.056243    0.450253   -1.182975    11.00000    0.23228    0.18304 =
         0.37443    0.01694   -0.16367   -0.02886
AFIX  23
H11A  2    0.070818    0.492290   -1.282558    11.00000   -1.20000
H11B  2    0.057220    0.315138   -1.180178    11.00000   -1.20000
AFIX   0
C12   1    0.024556    0.504547   -1.249772    11.00000    0.27617    0.27357 =
         0.69439    0.03988   -0.29254    0.02484
AFIX 133
H12A  2    0.021952    0.474159   -1.387805    11.00000   -1.50000
H12B  2    0.021805    0.636276   -1.231565    11.00000   -1.50000
H12C  2    0.009429    0.438303   -1.173124    11.00000   -1.50000
AFIX   0
C13   1    0.316778    0.505391    0.297519    11.00000    0.08823    0.08411 =
         0.10086   -0.00067   -0.01300   -0.01249
C14   1    0.326193    0.593702    0.470052    11.00000    0.09238    0.08748 =
         0.08474   -0.00591    0.00382    0.00677
AFIX  43
H14   2    0.311709    0.657933    0.545598    11.00000   -1.20000
AFIX   0
C15   1    0.356659    0.587950    0.531570    11.00000    0.10038    0.08448 =
         0.06450   -0.01124   -0.00913   -0.00080
AFIX  43
H15   2    0.362403    0.646986    0.649271    11.00000   -1.20000
AFIX   0
C16   1    0.379132    0.495431    0.421162    11.00000    0.09950    0.07482 =
         0.05192    0.00340   -0.01329   -0.00272
C17   1    0.368891    0.399399    0.254147    11.00000    0.07923    0.08716 =
         0.09985   -0.01412   -0.01826    0.00466
AFIX  43
H17   2    0.383154    0.330299    0.181780    11.00000   -1.20000
AFIX   0
C18   1    0.338446    0.402689    0.191807    11.00000    0.10862    0.08756 =
         0.08320   -0.01280   -0.02014   -0.00097
AFIX  43
H18   2    0.332361    0.336430    0.079279    11.00000   -1.20000
AFIX   0
C19   1    0.412072    0.501827    0.480038    11.00000    0.09050    0.08177 =
         0.06485    0.00566   -0.01144   -0.00304
AFIX  43
H19   2    0.416088    0.505033    0.615960    11.00000   -1.20000
AFIX   0
C20   1    0.436200    0.503557    0.366354    11.00000    0.09607    0.06826 =
         0.03853    0.00260   -0.00799   -0.00195
C21   1    0.431570    0.516657    0.152759    11.00000    0.09226    0.10999 =
         0.05341   -0.00583   -0.01804    0.00760
C22   1    0.468635    0.500976    0.429400    11.00000    0.09488    0.07082 =
         0.04880   -0.00465   -0.00854   -0.00088
C23   1    0.492276    0.575645    0.321926    11.00000    0.10097    0.09150 =
         0.03907    0.00298   -0.00792   -0.00090
AFIX  43
H23   2    0.487441    0.628931    0.199567    11.00000   -1.20000
AFIX   0
C24   1    0.522752    0.577132    0.382911    11.00000    0.09311    0.08703 =
         0.04245    0.01285   -0.01084   -0.00323
AFIX  43
H24   2    0.537841    0.629134    0.301826    11.00000   -1.20000

REM <hkl>
REM B5_R.hkl
REM </hkl>
AFIX   0
HKLF 4


REM  B5_R in P2(1)/c
REM wR2 = 0.5275, GooF = S = 1.878, Restrained GooF = 1.878 for all data
REM R1 = 0.1851 for 1942 Fo > 4sig(Fo) and 0.2268 for all 3454 data
REM 236 parameters refined using 0 restraints

END

WGHT      0.2000      0.0000

REM Highest difference peak  0.609,  deepest hole -0.485,  1-sigma level  0.093
Q1    1   0.4337  0.4958  0.4105  11.00000  0.05    0.61
Q2    1   0.3894  0.4121  0.1835  11.00000  0.05    0.44
Q3    1   0.4520  0.4891  0.4865  11.00000  0.05    0.44
Q4    1   0.1177  0.4588 -1.0583  11.00000  0.05    0.43
Q5    1   0.3321  0.5192  0.2405  11.00000  0.05    0.40
Q6    1   0.1624  0.4870 -0.8159  11.00000  0.05    0.40
Q7    1   0.1309  0.5351 -0.8838  11.00000  0.05    0.40
Q8    1   0.2997  0.5118  0.1775  11.00000  0.05    0.37
Q9    1   0.3811  0.5396  0.4194  11.00000  0.05    0.36
Q10   1   0.1723  0.5271 -0.6069  11.00000  0.05    0.35
Q11   1   0.3620  0.4147  0.1520  11.00000  0.05    0.35
Q12   1   0.3791  0.5769  0.4636  11.00000  0.05    0.35
Q13   1   0.3978  0.5033  0.3782  11.00000  0.05    0.35
Q14   1   0.3006  0.6101  0.3932  11.00000  0.05    0.34
Q15   1   0.4605  0.5701  0.3221  11.00000  0.05    0.32
Q16   1   0.2064  0.4846 -0.5719  11.00000  0.05    0.32
Q17   1   0.3409  0.6046  0.4319  11.00000  0.05    0.31
Q18   1   0.3282  0.4204  0.0712  11.00000  0.05    0.30
Q19   1   0.0890  0.5420 -1.1364  11.00000  0.05    0.29
Q20   1   0.2496  0.4608 -0.3001  11.00000  0.05    0.28
;
_shelx_res_checksum   63610

_shelx_hkl_file
;
   4   0   0  102.24    6.38
  -4   0   0  218.83    7.91
   5   0   0  268.05   13.65
  -5   0   0  182.77   10.58
   6   0   0   33.97    3.20
  -6   0   0   41.24    2.61
   7   0   0   98.15    6.81
   8   0   0  259.79   15.29
  -8   0   0  308.53   16.93
  10   0   0  153.06   10.31
 -10   0   0  205.98   12.98
  11   0   0   12.57    2.87
 -11   0   0   20.66    2.59
  12   0   0   64.78    6.47
 -12   0   0   45.80    5.24
  13   0   0  356.74   18.41
  14   0   0  415.78   22.52
  15   0   0  303.10   20.45
  17   0   0    0.02    1.73
 -17   0   0    2.71    1.06
  18   0   0   45.71    5.39
 -18   0   0   37.44    3.20
  19   0   0  247.75   10.68
 -19   0   0  243.64    9.22
  20   0   0  257.42   11.39
 -20   0   0  327.10   11.19
  21   0   0 2272.43   65.59
 -21   0   0 1591.06   50.24
  22   0   0  552.15   22.60
 -22   0   0  543.64   18.12
  23   0   0 1480.51   70.39
 -23   0   0 1221.94   28.75
  24   0   0  151.61   10.47
 -24   0   0  220.65    9.42
  25   0   0  213.30   12.83
 -25   0   0  232.64   11.20
 -26   0   0   56.25    5.94
  27   0   0   29.05    3.03
 -27   0   0   27.34    1.87
  28   0   0   63.97    4.12
 -28   0   0   77.37    7.14
  29   0   0   11.31    2.43
 -29   0   0    6.33    1.12
  30   0   0    9.54    1.75
 -30   0   0    6.31    1.58
  31   0   0   19.15    3.40
 -31   0   0   28.10    2.16
  32   0   0   73.86    5.48
  33   0   0   23.97    2.90
 -33   0   0   31.81    2.34
  34   0   0    3.20    1.13
 -34   0   0   -0.42    1.47
  35   0   0    7.15    1.23
 -35   0   0    6.62    1.10
  36   0   0    5.82    1.31
 -36   0   0    0.84    0.94
  37   0   0    1.28    1.27
 -37   0   0    0.56    1.15
  38   0   0    2.98    1.18
 -38   0   0    2.18    1.18
  39   0   0   12.74    1.73
 -39   0   0    9.94    1.49
  40   0   0    4.85    1.31
 -40   0   0    3.83    1.14
  41   0   0    4.77    1.87
 -41   0   0    2.83    1.03
  42   0   0    5.87    1.34
 -42   0   0    3.45    1.51
  43   0   0    8.31    1.56
 -43   0   0    5.17    1.34
  44   0   0    4.62    1.44
 -44   0   0    2.60    1.48
  45   0   0    1.93    1.39
 -45   0   0   -1.51    1.10
  46   0   0    0.48    1.33
 -46   0   0   -1.10    1.36
  47   0   0    0.43    1.71
 -47   0   0    0.01    1.05
  48   0   0   -0.86    1.41
 -48   0   0    1.86    1.42
  49   0   0    3.11    2.23
 -49   0   0    2.31    1.09
  50   0   0   -0.43    1.77
 -50   0   0    1.75    1.51
  51   0   0    0.43    2.83
 -51   0   0    1.21    1.18
  52   0   0    2.54    1.83
 -52   0   0    4.09    2.72
  53   0   0    2.62    1.92
 -53   0   0    2.45    1.19
  54   0   0    2.87    1.62
 -54   0   0    1.60    1.88
  55   0   0   -0.98    2.21
 -55   0   0    0.32    1.17
  56   0   0    0.57    1.38
 -56   0   0   -0.57    1.49
  57   0   0   -0.23    1.66
 -57   0   0   -0.26    1.27
  58   0   0   -0.93    2.27
 -58   0   0    1.58    2.25
  59   0   0    0.47    2.00
 -59   0   0   -0.04    1.20
 -60   0   0    1.09    1.77
 -60  -1   0   -0.95    1.43
  60   1   0    0.45    1.47
 -59  -1   0    0.10    1.10
 -58  -1   0   -0.11    1.27
  58   1   0    2.59    1.71
 -57  -1   0    1.31    1.64
  57   1   0    2.55    2.39
 -56  -1   0    0.36    1.11
  56   1   0    1.13    2.05
 -55  -1   0    1.51    1.84
  55   1   0    0.58    1.24
 -54  -1   0    1.50    1.25
  54   1   0    1.61    1.56
 -53  -1   0    0.36    2.57
  53   1   0   -1.28    1.38
 -52  -1   0   -0.11    1.20
  52   1   0    0.11    1.42
 -51  -1   0   -0.70    1.13
  51   1   0   -0.42    1.45
 -50  -1   0   -0.82    1.24
  50   1   0    0.68    1.75
 -49  -1   0   -1.66    2.26
  49   1   0    0.06    1.57
 -48  -1   0    1.23    1.21
  48   1   0    2.09    1.92
 -47  -1   0    0.06    1.21
  47   1   0   -0.68    1.39
 -46  -1   0    1.43    1.28
  46   1   0    3.06    1.73
 -45  -1   0    0.04    1.20
  45   1   0   -0.11    1.44
 -44  -1   0    3.05    1.21
  44   1   0   -0.06    1.51
 -43  -1   0    0.51    1.41
  43   1   0   -0.28    1.34
 -42  -1   0    0.80    1.31
  42   1   0   -2.63    1.31
 -41  -1   0   -0.35    1.14
  41   1   0    0.24    1.16
 -40  -1   0    1.93    1.21
  40   1   0    0.28    1.63
 -39  -1   0    0.52    1.04
  39   1   0    1.91    1.38
 -38  -1   0    1.01    1.03
  38   1   0    0.52    1.22
 -37  -1   0    2.19    1.01
  37   1   0    1.72    1.36
 -36  -1   0   12.06    1.25
  36   1   0    9.65    1.44
 -35  -1   0   12.44    1.42
  35   1   0    9.65    1.54
 -34  -1   0    1.87    1.06
  34   1   0    0.62    1.18
 -33  -1   0   -0.17    1.59
  33   1   0    0.71    1.05
 -32  -1   0    3.11    1.03
  32   1   0    1.35    1.45
 -31  -1   0    3.05    1.11
  31   1   0    3.36    1.09
 -30  -1   0   33.24    2.11
  30   1   0   35.10    2.40
 -29  -1   0   45.23    2.09
  29   1   0   41.77    3.23
 -28  -1   0    7.22    2.46
  28   1   0    8.31    1.32
 -27  -1   0    7.65    1.29
  27   1   0    4.57    1.21
 -26  -1   0   22.93    3.42
  26   1   0   19.85    1.51
 -25  -1   0    3.45    1.18
  25   1   0    3.66    1.01
 -24  -1   0   51.96    2.40
  24   1   0   47.18    2.28
 -23  -1   0   19.13    2.32
  23   1   0   16.06    1.73
 -22  -1   0   77.89    3.30
  22   1   0   63.37    3.45
 -21  -1   0   82.86    5.73
  21   1   0   81.02    4.24
 -20  -1   0   51.74    2.57
  20   1   0   56.75    3.11
 -19  -1   0   12.76    1.58
  19   1   0   10.11    1.32
 -18  -1   0   19.05    1.97
  18   1   0   20.17    1.33
 -17  -1   0   48.01    2.22
  17   1   0   47.92    2.54
 -16  -1   0   20.13    1.93
  16   1   0   16.21    1.29
 -15  -1   0    0.33    0.87
  15   1   0   -1.51    1.12
 -14  -1   0    1.34    1.37
  14   1   0    2.90    1.34
 -13  -1   0   -1.76    1.90
  13   1   0    0.39    1.60
 -12  -1   0    6.17    1.41
  12   1   0    4.04    1.01
 -11  -1   0   20.21    1.92
  11   1   0   23.18    1.48
 -10  -1   0  119.51    5.34
  10   1   0  120.95    8.17
  -9  -1   0   70.52    3.49
   9   1   0   81.05    5.29
  -8  -1   0    7.20    1.08
   8   1   0    7.13    1.35
  -7  -1   0   19.57    1.54
   7   1   0   17.66    2.30
  -6  -1   0   39.58    2.79
   6   1   0   39.61    2.00
  -5  -1   0    5.05    0.71
   5   1   0    5.88    0.98
  -4  -1   0    2.95    0.64
   4   1   0    4.16    0.90
  -3  -1   0   11.17    1.15
   3   1   0    9.78    1.06
  -2  -1   0    1.96    0.48
   2   1   0    3.71    0.55
   0  -1   0   -1.27    0.22
   0   1   0    0.92    0.23
   1  -1   0    1.25    0.52
  -1   1   0    2.21    0.53
   2  -1   0    3.91    0.49
  -2   1   0    1.56    0.41
   3  -1   0    9.72    0.90
  -3   1   0   12.16    0.79
   4  -1   0    1.26    0.63
  -4   1   0    3.38    0.57
   5  -1   0    3.01    0.91
  -5   1   0    5.87    0.66
   6  -1   0   32.63    2.00
  -6   1   0   38.31    2.15
   7  -1   0   15.73    1.56
  -7   1   0   18.08    1.35
   8  -1   0    7.55    1.16
  -8   1   0    4.23    0.96
   9  -1   0   75.71    5.17
  -9   1   0   74.74    3.85
  10  -1   0  121.19    4.66
 -10   1   0  108.70    5.17
  11  -1   0   22.38    2.20
 -11   1   0   25.61    2.84
  12  -1   0    2.83    1.26
 -12   1   0    3.02    2.20
  13  -1   0    0.21    1.20
 -13   1   0    3.77    1.30
  14  -1   0    3.94    1.05
 -14   1   0    2.99    1.79
  15  -1   0    0.68    1.31
 -15   1   0    0.67    2.12
  16  -1   0   15.68    1.64
 -16   1   0   20.25    1.41
  17  -1   0   48.16    2.63
 -17   1   0   49.44    2.59
  18  -1   0   21.25    1.39
 -18   1   0   16.94    1.34
  19  -1   0    8.83    1.23
 -19   1   0    9.60    1.27
  20  -1   0   55.01    2.61
 -20   1   0   51.58    2.51
  21  -1   0   71.06    4.79
 -21   1   0   83.70    4.40
  22  -1   0   71.94    4.15
 -22   1   0   74.45    3.27
  23  -1   0   21.56    1.67
 -23   1   0   26.44    2.17
  24  -1   0   51.07    3.09
 -24   1   0   57.62    3.81
  25  -1   0    5.28    1.06
 -25   1   0    6.26    1.18
  26  -1   0   24.82    1.95
 -26   1   0   21.18    1.55
  27  -1   0    6.23    1.17
 -27   1   0    7.85    2.24
  28  -1   0    5.35    1.34
 -28   1   0    7.83    1.32
  29  -1   0   51.33    2.60
 -29   1   0   49.32    3.12
  30  -1   0   39.69    2.44
 -30   1   0   34.70    2.05
  31  -1   0    3.08    1.25
 -31   1   0    2.30    1.24
  32  -1   0   -0.45    1.50
 -32   1   0    2.02    1.09
  33  -1   0    2.12    1.22
 -33   1   0    3.82    1.12
  34  -1   0   -0.52    1.13
 -34   1   0    3.83    1.22
  35  -1   0   11.38    1.50
 -35   1   0   13.21    1.32
  36  -1   0    9.22    1.54
 -36   1   0   12.64    1.70
  37  -1   0    0.89    1.21
 -37   1   0    3.78    1.11
  38  -1   0    2.10    1.10
 -38   1   0    2.26    1.00
  39  -1   0    1.28    1.23
 -39   1   0    5.36    1.13
  40  -1   0    0.40    1.38
 -40   1   0    1.52    1.44
  41  -1   0    1.26    1.67
 -41   1   0    0.15    1.55
  42  -1   0   -1.03    1.07
 -42   1   0   -2.37    1.81
  43  -1   0    1.02    1.39
 -43   1   0    2.46    1.46
  44  -1   0    4.62    1.36
 -44   1   0    1.23    1.39
  45  -1   0   -1.35    1.46
 -45   1   0    1.18    1.72
  46  -1   0    1.68    1.41
  47  -1   0   -1.84    1.91
 -47   1   0    0.59    1.54
  48  -1   0    1.71    1.63
 -48   1   0   -0.76    1.58
  49  -1   0    3.44    2.56
 -49   1   0   -0.74    1.82
  50  -1   0   -0.02    1.77
  51  -1   0   -2.04    2.30
 -51   1   0   -0.09    2.00
  52  -1   0   -1.73    1.61
 -52   1   0   -0.27    1.65
  53  -1   0   -0.35    1.55
 -53   1   0    0.76    1.90
  54  -1   0   -3.42    1.49
  55  -1   0   -6.15    1.41
 -55   1   0   -1.04    1.65
  56  -1   0    1.18    1.65
 -56   1   0   -7.08    1.62
  57  -1   0   -3.17    1.18
 -57   1   0   -0.08    1.22
  58  -1   0    1.57    1.72
 -58   1   0   -1.98    1.01
  59  -1   0   -2.00    1.18
 -59   1   0    0.35    1.02
 -60   1   0   -1.34    0.92
 -59  -2   0    0.87    1.47
  59   2   0   -1.06    1.24
 -58  -2   0    2.86    1.51
 -57  -2   0   -2.64    1.77
  57   2   0   -0.93    1.74
 -56  -2   0   -0.66    1.10
  56   2   0   -0.30    1.45
 -55  -2   0   -0.09    1.78
  55   2   0    0.41    2.03
 -54  -2   0    2.96    1.37
  54   2   0    4.01    1.49
 -53  -2   0    4.31    1.33
  53   2   0   -0.56    1.71
 -52  -2   0    3.03    1.32
  52   2   0    1.95    1.68
 -51  -2   0    1.55    1.34
  51   2   0    1.63    1.39
 -50  -2   0   -0.44    1.24
  50   2   0   -1.08    1.68
 -49  -2   0    1.68    1.17
  49   2   0   -2.96    1.75
 -48  -2   0    1.02    1.23
  48   2   0    1.55    1.45
 -47  -2   0    0.33    1.16
  47   2   0   -0.59    2.56
 -46  -2   0   -0.29    1.51
  46   2   0   -1.09    1.65
 -45  -2   0   -2.14    1.19
  45   2   0    0.96    1.32
 -44  -2   0    3.27    1.17
  44   2   0    3.35    1.51
 -43  -2   0    3.30    1.19
  43   2   0    0.98    1.51
 -42  -2   0    1.43    1.11
  42   2   0    2.52    1.32
 -41  -2   0    0.69    1.14
  41   2   0    0.64    1.40
 -40  -2   0   -0.14    1.24
  40   2   0    1.11    1.34
 -39  -2   0    7.46    1.53
  39   2   0    5.88    1.85
 -38  -2   0    3.26    1.19
  38   2   0    1.47    1.41
 -37  -2   0    0.03    1.44
  37   2   0    1.56    1.58
 -36  -2   0    3.83    1.08
  36   2   0    1.86    1.57
 -35  -2   0    1.40    1.11
  35   2   0    3.38    1.09
 -34  -2   0    3.77    1.18
  34   2   0    1.30    1.12
 -33  -2   0   45.03    2.70
  33   2   0   43.84    2.76
 -32  -2   0   64.94    3.54
  32   2   0   84.29    5.79
 -31  -2   0   14.88    1.51
  31   2   0   13.75    1.88
 -30  -2   0    1.20    1.07
  30   2   0    1.16    1.09
 -29  -2   0    0.50    0.89
  29   2   0    0.96    0.95
 -28  -2   0   39.63    4.66
  28   2   0   38.75    3.62
 -27  -2   0   27.73    2.76
  27   2   0   27.90    2.24
 -26  -2   0    2.53    1.42
  26   2   0    0.64    1.32
 -25  -2   0   81.23    4.81
  25   2   0   97.89    5.30
 -24  -2   0   68.87    3.26
  24   2   0   67.16    3.95
 -23  -2   0  349.19   13.44
  23   2   0  345.21   12.43
 -22  -2   0  229.59    9.54
  22   2   0  205.60    8.05
 -21  -2   0  790.07   28.04
  21   2   0  671.73   21.55
 -20  -2   0  115.82    7.11
  20   2   0  118.27    6.08
 -19  -2   0   79.52    3.44
  19   2   0   78.85    4.03
 -18  -2   0   25.32    1.95
  18   2   0   24.72    1.75
 -17  -2   0   -0.07    1.27
  17   2   0    2.04    0.81
 -16  -2   0   26.77    1.90
  16   2   0   28.93    2.14
 -15  -2   0  147.49    5.40
  15   2   0  148.46    7.75
 -14  -2   0  176.89    6.22
  14   2   0  185.98    8.46
 -13  -2   0   87.78    4.00
  13   2   0   95.36    3.80
 -12  -2   0    9.20    1.52
  12   2   0   11.33    1.47
 -11  -2   0    7.04    1.12
  11   2   0    7.69    0.99
 -10  -2   0   -0.05    0.70
  10   2   0    1.00    0.95
  -9  -2   0    3.12    1.00
   9   2   0    2.78    0.86
  -8  -2   0  378.83   10.67
   8   2   0  354.14   10.16
  -7  -2   0  348.93   10.22
   7   2   0  370.70   10.44
  -6  -2   0  360.21   12.36
   6   2   0  473.33   15.30
  -5  -2   0   15.21    1.17
   5   2   0   12.78    1.41
  -4  -2   0    2.10    0.84
   3   2   0  328.16   13.24
   1  -2   0  568.18   25.04
   2  -2   0    0.18    0.46
  -2   2   0    4.61    0.87
   3  -2   0  165.27    6.24
  -3   2   0  248.85    8.48
   4  -2   0    7.28    0.85
  -4   2   0    4.62    0.70
   5  -2   0   15.03    0.99
  -5   2   0   15.25    1.24
   6  -2   0  338.15   17.38
  -6   2   0  423.60   13.85
   7  -2   0  329.38   12.28
  -7   2   0  344.29   16.13
   8  -2   0  387.27   14.31
  -8   2   0  353.76   17.02
   9  -2   0    3.75    0.93
  -9   2   0    6.99    1.38
  10  -2   0    0.80    0.76
 -10   2   0   -0.06    0.95
  11  -2   0   10.41    1.05
 -11   2   0    5.64    1.23
  12  -2   0    5.11    0.88
 -12   2   0    3.98    0.90
  13  -2   0   80.51    3.44
 -13   2   0   87.35    3.53
  14  -2   0  188.51    6.30
 -14   2   0  195.91    7.41
  15  -2   0  150.86    5.90
 -15   2   0  150.49    5.99
  16  -2   0   26.89    1.85
 -16   2   0   27.46    1.97
  17  -2   0    0.79    1.26
 -17   2   0    3.34    0.88
  18  -2   0   27.61    2.06
 -18   2   0   29.50    2.82
  19  -2   0   88.21    3.78
 -19   2   0   81.48    4.04
  20  -2   0  114.75    6.09
 -20   2   0  132.72    5.05
  21  -2   0  879.32   31.14
 -21   2   0  747.80   29.22
  22  -2   0  228.56    9.63
 -22   2   0  229.02   11.56
  23  -2   0  337.24   11.39
 -23   2   0  348.03   11.41
  24  -2   0   73.87    4.57
 -24   2   0   79.85    5.69
  25  -2   0   88.91    4.18
 -25   2   0   92.16    4.29
  26  -2   0   -0.71    1.26
 -26   2   0    4.06    1.42
  27  -2   0   28.20    2.50
 -27   2   0   30.10    2.26
  28  -2   0   34.14    2.65
 -28   2   0   35.67    2.97
  29  -2   0   -0.54    1.48
 -29   2   0    0.07    1.01
  30  -2   0    2.19    1.13
 -30   2   0   -0.40    1.01
  31  -2   0   10.50    1.82
 -31   2   0   16.75    2.23
  32  -2   0   76.61    4.45
 -32   2   0   71.00    3.61
  33  -2   0   46.34    3.53
 -33   2   0   40.22    3.12
  34  -2   0    2.18    1.16
 -34   2   0    2.63    1.16
  35  -2   0    1.45    1.21
 -35   2   0    4.68    1.28
  36  -2   0    4.33    1.32
 -36   2   0    5.67    1.25
  37  -2   0    0.79    1.41
 -37   2   0   -0.66    1.02
  38  -2   0    2.07    1.62
 -38   2   0    1.57    1.08
  39  -2   0    4.40    1.43
 -39   2   0    4.95    1.49
  40  -2   0    0.99    1.33
 -40   2   0    1.30    1.39
  41  -2   0    0.80    1.45
 -41   2   0   -1.18    1.26
  42  -2   0    1.32    1.31
 -42   2   0    0.60    1.44
  43  -2   0    3.31    1.49
 -43   2   0    2.53    1.37
  44  -2   0    1.49    1.44
 -44   2   0    1.87    1.53
  45  -2   0    0.41    1.41
 -45   2   0    2.70    1.06
  46  -2   0    0.52    1.42
 -46   2   0    1.37    1.51
  47  -2   0   -0.17    1.80
 -47   2   0   -0.44    1.19
  48  -2   0   -1.79    1.57
 -48   2   0   -0.52    1.40
  49  -2   0    1.74    2.48
 -49   2   0   -1.31    1.10
  50  -2   0    0.62    1.38
 -50   2   0   -0.55    1.46
  51  -2   0    2.32    1.86
 -51   2   0    0.34    1.11
  52  -2   0    3.08    1.39
 -52   2   0    1.63    1.52
  53  -2   0    2.78    1.83
 -53   2   0    3.21    1.98
  54  -2   0    1.48    1.23
 -54   2   0   -0.44    1.45
  55  -2   0    0.86    1.47
 -55   2   0   -0.33    1.09
  56  -2   0    0.01    1.20
 -56   2   0   -1.15    1.25
  57  -2   0    0.65    2.02
 -57   2   0    0.30    1.39
  58  -2   0    1.90    2.04
 -58   2   0    1.04    1.14
  59  -2   0   -0.40    1.81
 -59   2   0    0.90    1.23
 -58  -3   0    0.27    1.47
  58   3   0    1.04    1.25
 -57  -3   0    0.77    0.99
  57   3   0    0.80    1.29
 -56  -3   0    0.29    0.95
  56   3   0   -1.41    1.31
 -55  -3   0   -1.37    1.02
  55   3   0    0.03    1.39
 -54  -3   0   -0.51    1.39
 -53  -3   0   -0.78    1.10
  53   3   0   -1.13    1.86
 -52  -3   0    0.19    1.51
  52   3   0    2.27    2.34
 -51  -3   0   -3.02    1.74
  51   3   0    1.02    1.62
 -50  -3   0   -2.21    2.16
 -49  -3   0   -0.64    1.28
  49   3   0    0.44    1.61
 -48  -3   0    0.60    1.87
  48   3   0    3.35    1.45
 -47  -3   0   -0.28    1.25
  47   3   0    0.76    1.25
 -46  -3   0    3.29    1.27
  46   3   0    1.94    1.59
 -45  -3   0    0.89    1.20
  45   3   0   -0.73    1.46
 -44  -3   0    7.00    1.30
  44   3   0    2.13    1.47
 -43  -3   0    2.07    1.37
  43   3   0    3.14    1.38
 -42  -3   0    2.65    1.12
  42   3   0    0.81    1.38
 -41  -3   0    2.73    1.10
  41   3   0   -1.65    2.53
 -40  -3   0    1.83    1.10
  40   3   0   -1.19    1.60
 -39  -3   0    2.42    1.38
  39   3   0    0.89    1.20
 -38  -3   0   -0.30    1.34
  38   3   0   -2.34    1.50
 -37  -3   0    3.60    1.08
  37   3   0    4.32    1.29
 -36  -3   0   19.20    1.94
  36   3   0   19.68    3.10
 -35  -3   0   19.85    1.88
  35   3   0   18.81    1.93
 -34  -3   0    6.86    1.26
  34   3   0    4.92    1.52
 -33  -3   0    0.92    1.06
  33   3   0    2.93    2.21
 -32  -3   0    1.05    0.95
  32   3   0    0.78    1.19
 -31  -3   0    6.22    1.53
  31   3   0    7.46    1.27
 -30  -3   0   61.67    3.07
  30   3   0   58.06    4.15
 -29  -3   0   77.60    3.52
  29   3   0   80.89    4.04
 -28  -3   0    7.82    1.27
  28   3   0    9.87    1.35
 -27  -3   0    9.71    1.28
  27   3   0   11.77    1.28
 -26  -3   0   26.53    1.69
  26   3   0   24.85    3.16
 -25  -3   0    9.72    1.27
  25   3   0   11.19    1.42
 -24  -3   0   66.55    2.88
  24   3   0   60.14    2.74
 -23  -3   0   32.62    2.21
  23   3   0   25.28    1.83
 -22  -3   0   56.70    2.83
  22   3   0   55.18    5.55
 -21  -3   0   98.44    3.57
  21   3   0   90.62    3.97
 -20  -3   0   26.02    1.64
  20   3   0   25.55    1.97
 -19  -3   0    9.77    0.99
  19   3   0    9.56    1.13
 -18  -3   0   17.16    1.21
  18   3   0   19.12    1.52
 -17  -3   0   23.45    1.35
  17   3   0   23.84    1.97
 -16  -3   0    8.63    1.06
  16   3   0    8.15    1.88
 -15  -3   0    0.49    0.71
  15   3   0    0.10    0.83
 -14  -3   0    3.06    0.67
  14   3   0    3.04    1.22
 -13  -3   0    2.37    0.58
  13   3   0    1.74    0.83
 -12  -3   0   12.61    1.09
  12   3   0   14.63    1.94
 -11  -3   0   45.26    1.89
  11   3   0   43.01    2.18
 -10  -3   0  119.16    6.76
  10   3   0  128.94    6.54
  -9  -3   0  113.68    6.38
  -8  -3   0   15.64    0.75
   8   3   0   16.51    1.40
  -7  -3   0   14.94    0.81
   7   3   0   15.88    1.97
  -6  -3   0   43.78    1.93
   6   3   0   38.07    2.70
  -5  -3   0    1.44    0.29
   5   3   0   -0.51    0.29
   2  -3   0   28.65    1.25
  -2   3   0   30.46    1.26
   3  -3   0    1.54    0.63
  -3   3   0   -0.89    0.45
   4  -3   0    0.75    0.32
  -4   3   0   -0.26    0.51
   5  -3   0    1.31    0.47
  -5   3   0    1.25    0.45
   6  -3   0   35.39    2.28
  -6   3   0   35.80    1.54
   7  -3   0   11.38    1.89
  -7   3   0   11.25    0.99
   8  -3   0   18.37    1.60
  -8   3   0   17.30    1.10
   9  -3   0  103.00    4.06
  -9   3   0  111.95    3.40
  10  -3   0  116.42    5.25
 -10   3   0  128.28    4.02
  11  -3   0   51.76    2.32
 -11   3   0   46.75    2.21
  12  -3   0   13.25    1.37
 -12   3   0   15.88    2.00
  13  -3   0    2.25    0.83
 -13   3   0    1.99    0.87
  14  -3   0    3.26    0.86
 -14   3   0    1.72    1.06
  15  -3   0    0.44    0.75
 -15   3   0   -0.48    1.05
  16  -3   0    9.98    1.03
 -16   3   0   12.23    1.55
  17  -3   0   27.87    1.71
 -17   3   0   23.87    1.96
  18  -3   0   24.12    1.68
 -18   3   0   21.63    1.90
  19  -3   0   10.48    1.46
 -19   3   0    8.08    1.44
  20  -3   0   28.07    2.01
 -20   3   0   28.34    1.90
  21  -3   0  106.28    4.67
 -21   3   0   88.12    4.52
  22  -3   0   58.33    3.30
 -22   3   0   57.58    3.19
  23  -3   0   24.36    2.22
 -23   3   0   20.56    3.52
  24  -3   0   59.81    3.33
 -24   3   0   57.42    3.24
  25  -3   0    8.28    1.81
 -25   3   0    6.39    1.23
  26  -3   0   31.51    2.18
 -26   3   0   29.03    2.13
  27  -3   0   11.95    1.40
 -27   3   0   12.12    1.31
  28  -3   0    5.68    1.41
 -28   3   0    8.48    1.43
  29  -3   0   90.60    3.79
 -29   3   0   89.00    4.34
  30  -3   0   69.88    3.90
 -30   3   0   69.79    3.15
  31  -3   0    9.83    1.52
 -31   3   0    6.31    1.27
  32  -3   0    1.12    1.45
 -32   3   0    0.36    1.10
  33  -3   0    2.91    1.59
 -33   3   0    0.43    0.97
  34  -3   0    3.67    1.43
 -34   3   0    6.74    1.31
  35  -3   0   18.68    1.80
 -35   3   0   26.39    2.29
  36  -3   0   23.27    1.91
 -36   3   0   24.76    2.04
  37  -3   0    3.76    1.36
 -37   3   0    1.78    1.32
  38  -3   0   -1.77    1.41
 -38   3   0   -0.85    1.10
  39  -3   0    0.23    1.26
 -39   3   0    1.45    1.24
  40  -3   0    0.03    1.61
 -40   3   0    0.74    1.26
  41  -3   0    1.27    1.45
 -41   3   0    0.07    1.01
  42  -3   0   -1.38    1.29
 -42   3   0    0.72    1.29
  43  -3   0    0.70    1.78
 -43   3   0    2.28    1.22
  44  -3   0    6.10    2.82
 -44   3   0    6.21    1.45
  45  -3   0    0.73    2.31
 -45   3   0   -0.54    2.58
  46  -3   0    1.75    1.88
 -46   3   0    1.98    1.35
  47  -3   0    4.06    2.72
 -47   3   0    1.77    1.47
  48  -3   0    0.46    1.50
 -48   3   0    0.67    1.28
  49  -3   0   -0.04    1.35
 -49   3   0   -0.86    1.26
  50  -3   0   -0.24    1.34
 -50   3   0    1.00    1.34
  51  -3   0    0.89    1.57
 -51   3   0    0.34    1.31
  52  -3   0    0.22    1.46
 -52   3   0    0.13    1.04
  53  -3   0    2.45    1.96
 -53   3   0   -0.38    1.28
  54  -3   0   -3.03    1.88
 -54   3   0   -0.83    1.42
  55  -3   0    1.24    2.52
 -55   3   0   -0.42    1.20
  56  -3   0   -1.83    2.07
 -56   3   0    1.03    1.24
  57  -3   0    1.19    2.21
 -57   3   0   -0.05    0.94
 -58   3   0   -0.64    1.30
  56   4   0   -0.12    1.76
 -55  -4   0   -0.20    0.89
  55   4   0    0.43    1.17
 -54  -4   0    0.09    0.83
  54   4   0   -1.29    1.36
 -53  -4   0    1.22    0.97
  53   4   0    0.09    1.08
 -52  -4   0    0.63    0.95
  52   4   0   -0.43    1.83
 -51  -4   0    1.52    1.23
  51   4   0    2.30    1.11
 -50  -4   0    0.11    1.01
  50   4   0   -3.25    2.10
 -49  -4   0    0.79    1.36
  49   4   0    0.78    1.19
 -48  -4   0   -0.32    1.07
  48   4   0    2.02    2.01
 -47  -4   0    1.02    1.30
 -46  -4   0    1.27    1.03
  46   4   0    2.77    2.21
 -45  -4   0    0.49    1.71
  45   4   0   -1.35    2.19
 -44  -4   0    0.67    1.11
  44   4   0   -0.30    2.30
 -43  -4   0    0.81    1.19
 -42  -4   0    1.06    1.44
  42   4   0   -1.22    2.00
 -41  -4   0    0.33    1.04
  41   4   0    1.68    2.29
 -40  -4   0    1.67    0.99
  40   4   0    1.57    1.54
 -39  -4   0    0.66    1.46
  39   4   0   -1.52    1.65
 -38  -4   0    1.38    0.95
  38   4   0    1.66    1.88
 -37  -4   0    2.20    1.14
  37   4   0   -1.33    1.98
 -36  -4   0    5.75    1.56
  36   4   0    3.96    1.60
 -35  -4   0    0.43    1.08
  35   4   0    0.55    2.16
 -34  -4   0    6.68    1.19
  34   4   0    4.25    1.33
 -33  -4   0   27.89    2.19
  33   4   0   28.57    2.49
 -32  -4   0   30.60    2.57
  32   4   0   38.24    3.84
 -31  -4   0    3.96    1.16
  31   4   0    4.51    1.56
 -30  -4   0    1.26    1.08
  30   4   0    1.24    1.36
 -29  -4   0    3.59    0.95
  29   4   0    3.61    1.23
 -28  -4   0    8.17    1.12
  28   4   0    6.54    1.61
 -27  -4   0   20.11    1.57
  27   4   0   15.72    2.41
 -26  -4   0   14.48    1.35
  26   4   0   13.15    1.96
 -25  -4   0    6.95    0.98
  25   4   0    7.74    1.45
 -24  -4   0   15.86    1.37
  24   4   0   16.13    1.89
 -23  -4   0   14.88    1.42
  23   4   0   24.78    2.40
 -22  -4   0   30.51    2.32
  22   4   0   33.82    4.50
 -21  -4   0   77.17    3.79
  21   4   0   81.28    6.24
 -20  -4   0   13.21    1.69
  20   4   0   12.39    1.64
 -19  -4   0    8.10    0.88
  19   4   0    8.12    1.28
 -18  -4   0    4.95    0.88
  18   4   0    3.23    1.51
 -17  -4   0    0.15    0.76
  17   4   0    0.66    1.07
 -16  -4   0    7.81    1.01
 -15  -4   0   18.07    1.01
  15   4   0   19.46    1.85
 -14  -4   0    2.95    0.61
  14   4   0    1.99    0.92
 -13  -4   0    7.51    0.78
  13   4   0    8.44    0.64
 -12  -4   0    9.57    0.76
  12   4   0    9.41    0.82
 -11  -4   0    1.45    0.69
  11   4   0    0.66    0.91
 -10  -4   0   24.60    1.46
  10   4   0   23.86    1.79
  -9  -4   0    0.85    0.65
   9   4   0    0.93    0.50
   4  -4   0   22.26    1.27
  -4   4   0   21.24    1.25
   5  -4   0   39.69    2.09
  -5   4   0   43.48    3.06
   6  -4   0  603.14   21.57
  -6   4   0  552.66   13.99
   7  -4   0  590.06   17.46
  -7   4   0  575.44   15.04
   8  -4   0  213.22    6.10
  -8   4   0  233.98    7.84
   9  -4   0    0.75    0.73
  -9   4   0    4.07    0.77
  10  -4   0   36.08    1.99
 -10   4   0   26.17    3.49
 -11   4   0    3.72    0.87
  12  -4   0   10.13    1.50
 -12   4   0   10.83    1.15
  13  -4   0    9.41    1.34
 -13   4   0    8.32    0.89
  14  -4   0    2.81    1.90
 -14   4   0    1.55    0.70
  15  -4   0   19.26    1.78
 -15   4   0   16.21    1.11
  16  -4   0    8.34    1.04
 -16   4   0    6.56    1.01
  17  -4   0   -0.21    1.86
 -17   4   0    2.10    0.76
  18  -4   0    6.06    0.95
 -18   4   0    7.86    0.97
  19  -4   0    9.36    1.08
 -19   4   0    6.63    0.99
  20  -4   0   11.35    1.36
 -20   4   0   13.56    1.24
  21  -4   0   91.50    4.21
 -21   4   0   87.49    3.76
  22  -4   0   41.76    2.85
 -22   4   0   46.15    2.82
  23  -4   0   31.21    2.58
 -23   4   0   29.92    2.32
  24  -4   0   15.80    1.58
 -24   4   0   19.24    1.73
  25  -4   0    8.52    1.38
 -25   4   0    6.66    1.27
  26  -4   0   13.62    1.70
 -26   4   0   16.01    1.73
  27  -4   0   16.36    2.02
 -27   4   0   22.49    1.78
  28  -4   0    8.65    1.35
 -28   4   0    7.93    1.31
  29  -4   0    3.25    1.58
 -29   4   0    2.17    0.92
  30  -4   0    2.46    1.16
 -30   4   0    2.02    1.18
  31  -4   0    4.73    1.52
 -31   4   0    5.85    1.42
  32  -4   0   42.84    3.52
 -32   4   0   37.98    3.00
  33  -4   0   30.06    5.07
 -33   4   0   25.36    2.08
  34  -4   0    4.56    1.48
 -34   4   0    1.39    1.21
  35  -4   0   -0.64    1.25
 -35   4   0    0.53    1.26
  36  -4   0    2.92    1.64
 -36   4   0    4.50    1.21
  37  -4   0   -2.81    2.83
 -37   4   0    3.05    1.10
  38  -4   0   -0.20    1.56
 -38   4   0   -0.24    1.17
  39  -4   0    1.73    2.41
 -39   4   0    2.19    1.20
  40  -4   0    0.40    2.77
 -40   4   0    1.35    1.16
  41  -4   0    0.54    1.48
 -41   4   0   -2.00    1.40
  42  -4   0   -0.52    1.37
 -42   4   0    0.38    1.33
  43  -4   0    0.65    1.36
 -43   4   0   -0.16    1.24
  44  -4   0    0.50    1.43
 -44   4   0    0.20    1.40
  45  -4   0    1.55    1.81
 -45   4   0    0.00    1.41
  46  -4   0    2.00    1.48
 -46   4   0   -1.45    1.14
  47  -4   0    1.62    1.28
 -47   4   0    0.50    1.15
 -48   4   0    0.34    1.32
  49  -4   0   -2.20    1.71
 -49   4   0    0.63    1.39
 -50   4   0   -1.34    1.10
  51  -4   0   -0.17    1.92
 -51   4   0    0.25    1.18
  52  -4   0    0.78    1.52
 -52   4   0    1.85    1.33
  53  -4   0    0.25    1.77
 -53   4   0    0.16    1.25
  54  -4   0    0.66    1.14
 -54   4   0    0.18    1.02
  55  -4   0   -1.61    2.06
 -55   4   0   -0.22    1.20
  53   5   0    0.30    1.82
 -52  -5   0   -0.49    1.57
  52   5   0    0.65    1.26
 -51  -5   0    0.14    0.75
  51   5   0    0.04    0.93
 -50  -5   0    0.23    0.79
  50   5   0   -1.17    1.26
 -49  -5   0   -0.51    0.73
  49   5   0    0.79    1.30
 -48  -5   0   -0.79    0.92
  48   5   0    1.21    1.25
 -47  -5   0    0.89    0.82
  47   5   0    1.67    1.28
 -46  -5   0    1.52    0.81
  46   5   0    0.71    1.31
 -45  -5   0   -1.50    0.97
  45   5   0   -0.53    0.99
 -44  -5   0    1.48    0.90
  44   5   0    2.12    1.08
 -43  -5   0    0.40    0.89
  43   5   0   -0.22    1.27
 -42  -5   0    1.84    0.79
  42   5   0    2.29    1.11
 -41  -5   0   -0.19    0.88
  41   5   0   -0.57    1.23
 -40  -5   0    0.84    0.88
  40   5   0    0.59    1.48
 -39  -5   0   -0.18    0.88
  39   5   0    1.32    1.19
 -38  -5   0   -0.80    1.07
  38   5   0   -1.14    1.12
 -37  -5   0   -0.84    1.15
  37   5   0    0.81    0.89
 -36  -5   0    1.21    1.19
  36   5   0   -2.16    1.18
 -35  -5   0    0.78    0.89
  35   5   0    1.66    1.17
 -34  -5   0    2.42    0.85
  34   5   0    2.31    1.16
 -33  -5   0    1.45    0.84
  33   5   0    1.40    1.36
 -32  -5   0    0.86    0.87
  32   5   0   -1.43    1.31
 -31  -5   0    1.23    0.82
  31   5   0    2.06    1.25
 -30  -5   0    3.20    0.86
  30   5   0    2.88    1.07
 -29  -5   0    4.62    0.86
  29   5   0    7.71    1.10
 -28  -5   0    0.52    1.01
  28   5   0    1.52    1.22
 -27  -5   0    1.94    0.74
  27   5   0    4.29    1.03
 -26  -5   0    2.18    0.75
  26   5   0    2.78    0.98
 -25  -5   0    4.24    0.81
  25   5   0    7.13    0.88
 -24  -5   0    9.68    0.92
  24   5   0   11.08    1.25
 -23  -5   0   31.95    2.43
  23   5   0   21.94    1.73
 -22  -5   0    3.98    0.79
  22   5   0    4.81    0.83
 -21  -5   0   19.45    1.75
  21   5   0   24.86    1.46
 -20  -5   0    5.84    0.88
  20   5   0    5.83    0.81
 -19  -5   0    0.86    0.67
  19   5   0    2.80    0.69
 -18  -5   0    4.74    0.60
  18   5   0    4.52    0.66
 -17  -5   0    4.30    0.62
  17   5   0    2.84    0.82
 -16  -5   0    2.50    0.54
  16   5   0    3.80    0.66
 -15  -5   0   -0.13    0.56
  15   5   0   -0.58    0.69
 -14  -5   0    1.22    0.51
  14   5   0    0.04    0.67
 -13  -5   0    3.74    0.56
  13   5   0    3.33    0.52
 -12  -5   0    6.04    0.80
  12   5   0    6.60    0.69
   6  -5   0    4.56    0.48
  -6   5   0    3.59    0.39
   7  -5   0    0.75    0.39
  -7   5   0    1.21    0.37
   8  -5   0    2.15    0.65
  -8   5   0    2.35    0.55
   9  -5   0   10.41    0.84
  -9   5   0    8.35    0.66
  10  -5   0   14.45    0.82
 -10   5   0   10.60    0.80
  11  -5   0   10.41    0.62
 -11   5   0   10.07    0.73
  12  -5   0    8.90    0.65
 -12   5   0    9.04    0.76
  13  -5   0    4.45    1.30
 -13   5   0    5.13    0.57
  14  -5   0    1.02    0.52
 -14   5   0    1.72    0.51
  15  -5   0   -0.22    0.65
 -15   5   0    0.90    0.65
  16  -5   0    3.51    0.60
 -16   5   0    3.85    0.64
  17  -5   0    3.20    1.02
 -17   5   0    4.29    0.74
  18  -5   0    5.90    1.31
 -18   5   0    5.57    0.80
  19  -5   0    2.45    0.88
 -19   5   0    2.54    0.77
  20  -5   0    7.46    1.10
 -20   5   0    6.20    0.91
  21  -5   0   28.97    2.76
 -21   5   0   26.79    1.97
 -22   5   0    8.96    1.41
  23  -5   0   38.35    2.87
 -23   5   0   31.98    2.49
  24  -5   0   12.17    2.03
 -24   5   0   10.48    1.32
 -25   5   0    2.26    1.22
  26  -5   0    2.58    1.78
 -26   5   0    3.51    0.99
  27  -5   0    2.13    1.17
 -27   5   0    2.10    1.06
  28  -5   0    0.14    1.17
 -28   5   0    0.53    1.02
  29  -5   0    5.97    1.36
 -29   5   0    4.96    1.17
  30  -5   0    5.55    1.52
 -30   5   0    3.91    1.03
  31  -5   0    1.13    1.10
 -31   5   0    1.53    1.26
  32  -5   0    1.82    1.23
 -32   5   0    0.22    1.06
  33  -5   0   -2.22    2.08
 -33   5   0    1.55    1.26
  34  -5   0   -0.07    1.45
 -34   5   0    0.53    1.18
  35  -5   0    0.80    1.52
 -35   5   0    2.44    1.18
  36  -5   0    0.37    1.97
 -36   5   0    2.15    1.21
  37  -5   0   -3.43    1.55
 -37   5   0   -0.43    1.23
  38  -5   0    0.30    2.04
 -38   5   0    1.20    1.07
 -39   5   0   -0.75    1.24
  40  -5   0   -1.46    2.12
 -40   5   0    1.33    1.36
  41  -5   0   -2.45    2.10
 -41   5   0    0.76    1.41
  42  -5   0    0.18    1.35
 -42   5   0    1.25    1.14
  43  -5   0   -1.26    2.46
 -43   5   0   -0.40    1.18
  44  -5   0    3.09    1.42
 -44   5   0    3.36    1.39
  45  -5   0    0.35    1.30
 -45   5   0    1.55    1.25
  46  -5   0    2.93    1.24
 -46   5   0    1.79    0.99
  47  -5   0   -0.66    2.85
 -47   5   0    0.07    1.06
  48  -5   0    0.03    1.96
 -48   5   0   -0.96    1.08
  49  -5   0   -0.58    1.27
 -49   5   0    0.41    1.03
  50  -5   0   -0.05    1.38
 -50   5   0    1.26    1.27
  51  -5   0   -1.53    1.70
 -51   5   0   -0.67    1.09
  52  -5   0    1.13    1.07
 -52   5   0    0.00    1.08
  53  -5   0    0.04    1.82
  49   6   0    0.36    1.43
 -48  -6   0    1.42    1.35
  48   6   0    0.47    1.00
 -47  -6   0    0.88    0.73
  47   6   0   -0.30    1.04
 -46  -6   0    0.35    0.71
  46   6   0    0.21    0.85
 -45  -6   0    0.92    0.70
  45   6   0    1.04    0.84
 -44  -6   0   -0.40    0.74
  44   6   0    0.72    0.88
 -43  -6   0    1.23    0.80
  43   6   0    2.56    0.89
 -42  -6   0    0.64    1.07
  42   6   0    0.69    0.88
 -41  -6   0   -0.77    0.86
  41   6   0   -0.37    0.92
 -40  -6   0    0.96    0.81
  40   6   0    0.81    0.97
 -39  -6   0   -0.02    0.82
  39   6   0   -0.25    1.00
 -38  -6   0    0.27    0.80
  38   6   0   -0.01    0.98
 -37  -6   0    0.22    0.76
  37   6   0   -1.32    0.92
 -36  -6   0    1.14    0.79
  36   6   0    0.89    0.95
 -35  -6   0   -0.71    0.92
  35   6   0    0.04    0.83
 -34  -6   0    0.40    0.87
  34   6   0    1.61    0.90
 -33  -6   0    4.87    1.07
  33   6   0    3.94    1.01
 -32  -6   0    4.49    0.91
  32   6   0    6.31    1.47
 -31  -6   0   -0.50    0.83
  31   6   0    1.79    0.81
 -30  -6   0   -0.88    0.69
  30   6   0    1.90    1.37
 -29  -6   0    1.30    0.64
  29   6   0   -0.35    0.90
 -28  -6   0    3.03    0.86
  28   6   0    1.22    0.84
 -27  -6   0    0.70    0.80
  27   6   0    2.78    1.60
 -26  -6   0    3.97    0.80
  26   6   0    2.48    0.77
 -25  -6   0   -0.76    0.71
  25   6   0   -0.38    1.08
 -24  -6   0    1.28    0.78
  24   6   0   -0.10    0.63
 -23  -6   0    1.68    0.74
  23   6   0    0.04    0.86
 -22  -6   0    2.30    0.59
  22   6   0    1.96    0.73
 -21  -6   0    1.80    0.99
  21   6   0    2.39    0.94
 -20  -6   0    0.82    0.51
  20   6   0    1.65    0.62
 -19  -6   0    0.73    0.54
  19   6   0    1.31    0.52
 -18  -6   0    0.01    0.39
  18   6   0    1.36    0.58
 -17  -6   0    1.22    0.33
  17   6   0    0.10    0.40
   9  -6   0    1.77    0.59
  -9   6   0    0.09    0.48
  10  -6   0    1.58    0.55
 -10   6   0    1.16    0.57
  11  -6   0    0.27    0.54
 -11   6   0    0.49    0.44
  12  -6   0    7.39    0.91
 -12   6   0    5.99    0.68
  13  -6   0   12.35    1.25
 -13   6   0   11.33    1.07
  14  -6   0    1.62    0.62
 -14   6   0    1.20    1.09
  15  -6   0    0.95    0.70
 -15   6   0    0.62    0.46
  16  -6   0    2.81    0.70
 -16   6   0    1.63    0.71
  17  -6   0    0.83    0.65
 -17   6   0   -0.41    0.56
  18  -6   0    1.39    0.78
 -18   6   0    0.93    0.74
  19  -6   0    1.94    0.61
 -19   6   0    1.23    0.68
  20  -6   0    2.55    0.63
 -20   6   0    0.50    0.67
  21  -6   0    3.87    0.83
 -21   6   0    5.37    0.84
  22  -6   0    1.38    1.01
 -22   6   0    2.14    0.72
  23  -6   0    1.82    0.75
 -23   6   0    1.27    0.69
  24  -6   0    0.00    1.09
 -24   6   0    0.50    0.85
  25  -6   0    1.20    0.86
 -25   6   0   -0.66    0.88
  26  -6   0    2.56    1.31
 -26   6   0    3.59    0.97
  27  -6   0    4.52    2.37
 -27   6   0    1.41    0.82
  28  -6   0    2.10    1.22
 -28   6   0    0.59    0.92
  29  -6   0   -0.42    1.19
 -29   6   0    1.25    0.98
  30  -6   0    1.22    0.98
 -30   6   0    0.40    0.78
  31  -6   0    2.38    0.96
 -31   6   0    4.00    1.07
  32  -6   0    7.91    1.18
 -32   6   0    7.10    1.23
  33  -6   0    4.90    1.15
 -33   6   0    5.72    1.15
  34  -6   0   -0.11    1.18
 -34   6   0   -0.20    1.05
  35  -6   0   -0.39    1.21
 -35   6   0   -1.37    1.09
  36  -6   0    1.98    1.33
 -36   6   0   -0.01    1.02
  37  -6   0   -1.53    1.31
 -37   6   0    0.27    1.21
  38  -6   0    3.39    2.57
 -38   6   0   -0.50    1.17
  39  -6   0    0.69    1.85
 -39   6   0    0.48    1.05
  40  -6   0   -0.92    1.17
 -40   6   0    0.10    0.89
  41  -6   0    1.38    1.24
 -41   6   0    2.34    0.94
  42  -6   0    0.36    1.05
 -42   6   0    0.83    1.11
  43  -6   0   -2.41    1.46
 -43   6   0   -0.03    1.05
  44  -6   0   -1.54    2.03
 -44   6   0    0.40    0.90
  45  -6   0    0.39    1.18
 -45   6   0    0.93    0.94
  46  -6   0    0.74    1.03
 -46   6   0    1.79    1.09
  47  -6   0    0.11    0.94
 -47   6   0    1.03    1.23
  48  -6   0    0.27    1.55
 -48   6   0    0.38    0.87
 -49   6   0   -0.64    1.29
 -43  -7   0    1.23    1.16
  43   7   0    0.89    0.80
 -42  -7   0   -0.38    0.73
  42   7   0    1.29    0.81
 -41  -7   0   -0.34    0.72
  41   7   0   -0.01    0.81
 -40  -7   0    1.39    1.19
  40   7   0   -0.30    0.84
 -39  -7   0   -0.32    0.74
  39   7   0   -0.81    1.48
 -38  -7   0    0.21    0.75
  38   7   0    1.15    0.86
 -37  -7   0    0.58    0.73
  37   7   0   -0.18    0.92
 -36  -7   0    0.56    0.65
  36   7   0    1.06    0.92
 -35  -7   0    0.34    1.20
  35   7   0    0.24    0.84
 -34  -7   0   -0.01    0.70
  34   7   0   -1.18    0.89
 -33  -7   0    0.83    0.57
  33   7   0    0.65    0.82
 -32  -7   0    0.36    0.51
  32   7   0   -0.47    0.74
 -31  -7   0    1.28    0.59
  31   7   0   -0.59    1.15
 -30  -7   0    0.37    0.60
  30   7   0   -0.03    0.50
 -29  -7   0    0.51    0.53
  29   7   0   -0.02    0.73
 -28  -7   0    0.01    0.51
  28   7   0    0.06    0.60
 -27  -7   0   -0.96    0.53
  27   7   0    0.49    0.58
 -26  -7   0    0.70    0.55
  26   7   0    0.16    0.64
 -25  -7   0    0.31    0.47
  25   7   0    0.39    0.54
 -24  -7   0   -0.48    0.36
  24   7   0    0.66    0.45
 -23  -7   0    4.51    0.87
  23   7   0    4.62    0.46
  13  -7   0    1.05    0.47
 -13   7   0    0.61    0.69
  14  -7   0   -0.01    0.52
 -14   7   0    0.06    0.35
  15  -7   0   -0.10    0.39
 -15   7   0   -0.16    0.37
  16  -7   0    1.52    0.63
 -16   7   0    1.33    0.50
  17  -7   0    1.36    0.67
 -17   7   0    0.11    0.43
  18  -7   0    0.14    0.69
 -18   7   0    0.12    0.62
  19  -7   0   -0.40    0.91
 -19   7   0    0.83    0.53
  20  -7   0   -0.10    0.98
 -20   7   0    0.96    0.75
  21  -7   0    3.17    0.74
 -21   7   0    1.32    1.00
  22  -7   0    0.15    1.21
 -22   7   0    0.81    0.74
  23  -7   0    7.32    1.22
 -23   7   0    2.70    1.00
  24  -7   0   -1.21    1.18
 -24   7   0   -0.22    0.70
  25  -7   0    1.22    0.74
 -25   7   0    1.93    0.76
  26  -7   0    0.70    1.01
 -26   7   0    1.51    0.80
  27  -7   0    0.13    0.98
 -27   7   0   -0.37    0.68
  28  -7   0    0.01    0.78
 -28   7   0    0.29    0.69
  29  -7   0    0.74    1.68
 -29   7   0    0.13    0.69
  30  -7   0    0.03    1.15
 -30   7   0    0.78    0.75
  31  -7   0    1.03    1.31
 -31   7   0    0.45    0.99
  32  -7   0   -0.45    0.73
 -32   7   0    0.62    0.76
  33  -7   0    1.36    0.81
 -33   7   0    0.91    0.83
  34  -7   0    0.16    0.82
 -34   7   0    0.01    0.80
  35  -7   0   -0.34    1.10
 -35   7   0   -0.02    0.83
  36  -7   0    0.24    0.83
 -36   7   0    0.03    0.86
  37  -7   0    1.00    0.90
 -37   7   0    0.73    0.85
  38  -7   0    0.83    0.87
 -38   7   0    0.46    0.83
  39  -7   0    0.88    0.92
 -39   7   0    0.98    0.84
  40  -7   0    0.25    0.85
 -40   7   0    0.43    0.83
  41  -7   0    0.32    0.85
 -41   7   0   -1.03    0.81
  42  -7   0    0.53    0.92
 -42   7   0    1.53    0.87
  43  -7   0    0.95    0.88
 -43   7   0    2.38    1.06
 -44   7   0    0.20    1.81
 -36  -8   0    0.38    0.40
  36   8   0    0.10    0.61
 -35  -8   0   -0.07    0.41
  35   8   0   -0.20    0.38
 -34  -8   0    0.34    0.33
  34   8   0    0.34    0.32
 -33  -8   0    0.09    0.30
  33   8   0    0.07    0.28
  32   8   0   -0.21    0.30
  19  -8   0    0.52    0.36
 -19   8   0    0.53    0.32
  20  -8   0    0.06    0.61
 -20   8   0    1.11    0.35
  21  -8   0    0.61    0.58
 -21   8   0   -0.14    0.38
  22  -8   0   -0.02    0.48
 -22   8   0   -0.11    0.40
  23  -8   0    0.70    0.77
 -23   8   0    0.17    0.44
  24  -8   0   -0.01    0.77
 -24   8   0    0.02    0.46
  25  -8   0   -0.41    0.78
 -25   8   0    0.00    0.49
  26  -8   0    0.39    0.87
 -26   8   0   -0.20    0.60
  27  -8   0   -0.29    0.83
 -27   8   0   -0.43    0.64
  28  -8   0    0.05    0.97
 -28   8   0   -0.01    0.67
  29  -8   0   -0.11    0.91
 -29   8   0    0.12    0.57
  30  -8   0    0.34    0.96
 -30   8   0    0.71    0.57
  31  -8   0    1.12    1.11
 -31   8   0   -1.22    0.90
  32  -8   0    0.23    0.70
 -32   8   0    0.38    1.29
  33  -8   0    1.05    0.68
 -33   8   0    0.10    1.03
  34  -8   0   -0.11    1.00
 -34   8   0   -0.08    0.75
  35  -8   0   -0.45    1.00
 -35   8   0    0.96    1.20
  36  -8   0    1.07    1.19
 -36   8   0   -0.16    0.72
  26  -9   0    0.12    0.26
 -26   9   0    0.00    0.25
  27  -9   0    0.02    0.44
 -27   9   0   -0.08    0.23
 -28   9   0    0.41    0.28
 -27   9   1    0.15    0.33
  26  -9  -1    0.45    0.52
 -36   8   1   -0.38    0.46
  36  -8  -1   -0.60    0.57
 -35   8   1    0.23    0.56
  35  -8  -1   -0.28    0.55
 -34   8   1   -0.25    0.42
  34  -8  -1    0.65    0.56
 -33   8   1    0.92    0.53
  33  -8  -1   -0.11    0.71
 -32   8   1    0.22    0.47
  32  -8  -1    1.09    0.55
 -31   8   1    0.41    0.51
  31  -8  -1    0.47    0.59
 -30   8   1   -0.40    0.54
  30  -8  -1    0.45    0.98
 -29   8   1    0.14    0.53
  29  -8  -1    1.73    0.88
 -28   8   1    0.31    0.45
  28  -8  -1    0.36    0.61
 -27   8   1   -0.14    0.45
  27  -8  -1    0.58    0.69
 -26   8   1    0.45    0.51
  26  -8  -1    0.16    0.57
 -25   8   1   -0.21    0.44
  25  -8  -1   -0.46    0.73
 -24   8   1    0.05    0.44
  24  -8  -1    0.99    0.70
 -23   8   1    0.26    0.44
  23  -8  -1   -0.40    0.66
 -22   8   1   -0.20    0.52
  22  -8  -1   -0.07    0.58
 -21   8   1   -0.19    0.46
  21  -8  -1    0.64    0.53
 -20   8   1   -0.05    0.41
  20  -8  -1    0.50    0.63
 -19   8   1    0.12    0.47
  19  -8  -1    0.35    0.49
 -18   8   1   -0.08    0.59
  18  -8  -1   -0.15    0.48
  30   8   1   -0.49    0.47
  31   8   1    0.11    0.25
 -31  -8  -1    0.06    0.22
  32   8   1   -0.12    0.28
 -32  -8  -1    0.10    0.22
  33   8   1    0.13    0.37
 -33  -8  -1    0.05    0.23
  34   8   1    0.20    0.37
 -34  -8  -1    0.04    0.35
  35   8   1    0.22    0.31
 -35  -8  -1   -0.35    0.48
  36   8   1    0.37    0.33
 -36  -8  -1   -0.16    0.55
 -43   7   1   -0.11    1.00
  43  -7  -1    0.23    1.38
 -42   7   1   -0.15    0.85
  42  -7  -1   -0.46    1.42
 -41   7   1   -0.54    1.09
  41  -7  -1    0.09    0.91
 -40   7   1   -0.10    0.92
  40  -7  -1    0.45    0.88
 -39   7   1   -0.62    0.83
  39  -7  -1   -0.31    0.91
 -38   7   1   -0.59    0.81
  38  -7  -1    1.30    0.91
 -37   7   1   -0.33    0.80
  37  -7  -1   -0.98    1.04
 -36   7   1   -1.39    0.92
  36  -7  -1    0.49    1.02
 -35   7   1   -0.37    1.05
  35  -7  -1    1.14    0.94
 -34   7   1   -0.25    0.87
  34  -7  -1    0.75    1.00
 -33   7   1    1.70    0.83
  33  -7  -1   -0.10    0.95
 -32   7   1    1.21    0.88
  32  -7  -1    0.03    1.46
 -31   7   1    0.56    0.70
  31  -7  -1   -0.25    0.96
 -30   7   1   -0.06    0.73
  30  -7  -1   -0.14    0.91
 -29   7   1    0.19    0.72
  29  -7  -1   -0.07    0.90
 -28   7   1    1.40    0.65
  28  -7  -1    1.23    0.78
 -27   7   1    1.75    0.79
  27  -7  -1    0.61    0.73
 -26   7   1    1.08    0.62
  26  -7  -1    0.12    0.76
 -25   7   1    0.58    0.64
  25  -7  -1   -0.73    0.88
 -24   7   1    0.01    0.66
  24  -7  -1    0.57    0.78
 -23   7   1    0.55    0.58
  23  -7  -1    0.29    0.75
 -22   7   1    1.07    0.66
  22  -7  -1    0.37    0.59
 -21   7   1   -0.46    0.58
  21  -7  -1    1.49    0.69
 -20   7   1    0.37    0.48
  20  -7  -1    0.56    0.52
 -19   7   1    0.45    0.56
  19  -7  -1   -0.34    0.52
 -18   7   1    1.60    0.52
  18  -7  -1    1.71    0.53
 -17   7   1    1.24    0.43
  17  -7  -1    2.59    0.75
 -16   7   1   -0.53    0.44
  16  -7  -1   -0.67    1.01
 -15   7   1    2.50    0.54
  15  -7  -1    2.48    0.66
 -14   7   1    3.26    0.46
  14  -7  -1    2.98    0.65
 -13   7   1    1.46    0.46
  13  -7  -1    1.76    0.50
  21   7   1   -0.30    0.29
  22   7   1    0.06    0.34
 -22  -7  -1    0.22    0.29
  23   7   1    0.46    0.38
 -23  -7  -1   -0.46    0.37
  24   7   1    1.16    0.48
 -24  -7  -1    1.52    0.41
  25   7   1    2.75    0.56
 -25  -7  -1    3.19    0.93
  26   7   1    3.04    0.54
 -26  -7  -1    3.84    0.80
  27   7   1    1.83    0.55
 -27  -7  -1    1.15    0.75
  28   7   1   -0.44    0.66
 -28  -7  -1    0.49    0.56
  29   7   1    0.47    0.70
 -29  -7  -1    0.14    0.60
  30   7   1    0.43    0.97
 -30  -7  -1    0.41    0.66
  31   7   1    1.84    1.33
 -31  -7  -1    2.53    0.59
  32   7   1    4.53    1.56
 -32  -7  -1    0.78    0.91
  33   7   1    2.08    1.19
 -33  -7  -1    1.77    0.83
  34   7   1    0.16    0.76
 -34  -7  -1   -1.50    1.69
  35   7   1    0.56    0.66
 -35  -7  -1    1.03    0.83
  36   7   1    0.56    0.67
 -36  -7  -1    0.96    0.86
  37   7   1    0.42    1.07
 -37  -7  -1    0.80    1.40
  38   7   1    0.20    1.08
 -38  -7  -1    0.47    1.34
  39   7   1    0.44    1.19
 -39  -7  -1   -0.18    1.38
  40   7   1   -2.25    1.14
 -40  -7  -1    0.88    1.07
  41   7   1   -1.90    1.22
 -41  -7  -1   -0.37    0.76
  42   7   1    0.65    1.02
 -42  -7  -1   -0.13    0.66
  43   7   1    0.23    1.04
 -48   6   1    1.38    1.42
  48  -6  -1    1.30    1.28
 -47   6   1    0.15    0.95
  47  -6  -1    0.21    1.03
 -46   6   1    0.17    0.95
  46  -6  -1    1.65    1.31
 -45   6   1    1.90    1.35
  45  -6  -1    0.27    1.24
 -44   6   1    0.27    1.43
  44  -6  -1   -0.60    2.23
 -43   6   1   -0.59    1.06
  43  -6  -1   -0.15    1.06
 -42   6   1    2.04    1.22
  42  -6  -1   -0.75    1.35
 -41   6   1    0.03    1.04
  41  -6  -1    0.93    1.07
 -40   6   1   -0.43    1.21
  40  -6  -1   -0.28    1.14
 -39   6   1   -0.25    1.08
  39  -6  -1    1.59    1.31
 -38   6   1    0.27    1.13
  38  -6  -1    1.75    2.47
 -37   6   1   -1.16    1.45
  37  -6  -1    1.43    2.56
 -36   6   1   -1.01    1.00
  36  -6  -1   -0.81    1.38
 -35   6   1    0.31    0.92
  35  -6  -1   -0.60    1.34
 -34   6   1    0.07    1.09
  34  -6  -1    0.73    1.06
 -33   6   1    1.01    0.91
  33  -6  -1   -0.52    1.22
 -32   6   1    0.52    0.88
  32  -6  -1   -0.74    0.99
 -31   6   1    0.90    0.84
  31  -6  -1    1.46    2.14
 -30   6   1    1.25    0.91
  30  -6  -1    0.94    1.48
 -29   6   1    3.05    0.98
  29  -6  -1    1.94    1.19
 -28   6   1   -0.78    0.89
  28  -6  -1   -0.89    0.96
 -27   6   1    4.97    1.00
  27  -6  -1    5.29    0.99
 -26   6   1    0.17    0.79
  26  -6  -1   -0.41    0.87
 -25   6   1    0.14    0.99
  25  -6  -1    1.09    0.78
 -24   6   1    0.37    1.04
  24  -6  -1    0.50    0.74
 -23   6   1    0.71    1.60
  23  -6  -1    0.23    0.77
 -22   6   1    0.13    1.02
  22  -6  -1    0.12    0.96
 -21   6   1    1.77    0.68
  21  -6  -1    0.36    0.84
 -20   6   1    1.39    0.75
  20  -6  -1   -1.54    1.07
 -19   6   1    0.19    0.62
  19  -6  -1   -0.17    0.65
 -18   6   1    0.34    0.62
  18  -6  -1    0.93    0.58
 -17   6   1    0.91    0.71
  17  -6  -1   -0.27    0.88
 -16   6   1    0.10    0.57
  16  -6  -1   -0.42    0.87
 -15   6   1    1.16    0.55
  15  -6  -1    0.30    0.56
 -14   6   1    2.13    0.49
  14  -6  -1    2.24    0.62
 -13   6   1    1.57    0.68
  13  -6  -1    0.11    0.85
 -12   6   1    1.09    0.80
  12  -6  -1    0.01    0.61
 -11   6   1    3.17    0.69
  11  -6  -1    5.35    0.56
 -10   6   1    5.00    0.54
  10  -6  -1    3.38    1.06
  -9   6   1    2.63    0.72
   9  -6  -1    4.05    0.69
  -8   6   1   10.65    0.97
  14   6   1    2.00    0.30
  15   6   1   13.36    1.19
 -15  -6  -1   17.72    1.14
  16   6   1    5.97    0.73
 -16  -6  -1    5.93    0.71
  17   6   1   39.30    1.59
 -17  -6  -1   30.22    1.70
  18   6   1    6.33    1.16
 -18  -6  -1    5.20    0.70
  19   6   1    2.27    0.72
 -19  -6  -1    2.02    0.62
 -20  -6  -1    9.04    0.75
  21   6   1    1.35    1.14
 -21  -6  -1    0.22    0.60
 -22  -6  -1    0.45    0.57
 -23  -6  -1    3.78    1.01
  24   6   1    0.67    1.12
 -24  -6  -1    1.57    0.71
  25   6   1    0.29    0.79
 -25  -6  -1    0.33    0.61
  26   6   1    0.45    1.28
 -26  -6  -1    0.12    0.78
 -27  -6  -1    0.84    0.96
 -28  -6  -1   -0.25    0.76
  29   6   1    0.20    1.39
 -29  -6  -1   -0.61    0.83
 -30  -6  -1    0.28    0.82
 -31  -6  -1    0.36    1.05
 -32  -6  -1   -0.20    0.79
  33   6   1    0.41    1.49
 -33  -6  -1    1.34    0.85
 -34  -6  -1    0.07    1.56
 -35  -6  -1    0.30    0.79
 -36  -6  -1   -0.10    1.06
 -37  -6  -1    0.94    0.86
  38   6   1    3.41    1.66
 -38  -6  -1    1.62    1.52
  39   6   1    0.19    1.49
 -39  -6  -1    0.21    1.28
  40   6   1    2.70    1.19
 -40  -6  -1    0.82    0.92
  41   6   1    1.82    1.07
 -41  -6  -1    0.51    1.27
  42   6   1    0.69    1.08
 -42  -6  -1    0.73    0.89
  43   6   1    2.28    1.50
 -43  -6  -1    1.16    0.83
  44   6   1   -0.63    1.00
 -44  -6  -1    0.24    0.75
  45   6   1    0.72    1.45
 -45  -6  -1    0.28    0.80
  46   6   1    0.81    1.21
 -46  -6  -1    0.24    0.55
  47   6   1   -0.14    1.11
 -47  -6  -1    0.39    1.10
  48   6   1   -0.47    1.42
 -48  -6  -1    0.12    1.74
 -52   5   1    1.37    1.22
  52  -5  -1    0.37    1.16
 -51   5   1   -0.72    0.96
  51  -5  -1    0.86    1.39
 -50   5   1    0.66    1.19
  50  -5  -1   -0.27    1.37
 -49   5   1    1.59    1.12
  49  -5  -1    0.24    1.55
 -48   5   1   -0.09    0.92
  48  -5  -1    0.52    1.33
 -47   5   1   -0.28    1.12
  47  -5  -1    0.13    1.32
 -46   5   1    1.15    1.24
  46  -5  -1   -1.96    1.75
 -45   5   1    0.55    1.02
  45  -5  -1   -0.99    1.17
 -44   5   1    1.63    1.06
  44  -5  -1    0.34    1.46
 -43   5   1    0.09    1.04
  43  -5  -1    0.84    1.18
 -42   5   1    1.02    1.24
  42  -5  -1    0.47    1.15
 -41   5   1    2.70    1.11
  41  -5  -1    3.39    1.20
 -40   5   1    3.75    1.56
  40  -5  -1    5.33    1.36
 -39   5   1    0.42    1.24
  39  -5  -1    8.80    2.38
 -38   5   1   -0.89    1.29
  38  -5  -1    1.87    1.27
 -37   5   1    1.14    1.54
  37  -5  -1    0.22    1.34
 -36   5   1   -1.46    1.08
  36  -5  -1   -0.59    1.11
 -35   5   1   -0.26    1.59
  35  -5  -1    0.81    1.29
 -34   5   1    4.80    1.34
  34  -5  -1    5.27    1.58
 -33   5   1    3.78    1.34
  33  -5  -1    6.59    1.21
 -32   5   1    2.27    1.13
  32  -5  -1    1.99    1.25
 -31   5   1    0.63    1.07
  31  -5  -1    0.71    1.00
 -30   5   1    3.08    1.05
  30  -5  -1    0.95    1.08
 -29   5   1   -0.37    1.08
  29  -5  -1    0.62    1.02
 -28   5   1    6.31    1.43
  28  -5  -1    6.56    1.35
 -27   5   1   37.03    2.43
  27  -5  -1   37.33    2.86
 -26   5   1   12.36    1.54
  26  -5  -1    6.71    1.31
 -25   5   1    0.91    1.11
  25  -5  -1   -0.67    0.93
 -24   5   1   -1.29    1.03
  24  -5  -1   -0.01    1.40
 -23   5   1   -0.98    0.85
  23  -5  -1    1.42    1.20
 -22   5   1   -0.33    0.86
  22  -5  -1    0.43    0.96
 -21   5   1    0.20    1.04
  21  -5  -1    1.10    1.00
 -20   5   1    2.26    1.03
  20  -5  -1   -0.91    0.84
 -19   5   1    1.15    0.82
  19  -5  -1   -2.14    1.18
 -18   5   1    1.72    0.96
  18  -5  -1    2.48    0.98
 -17   5   1   -0.98    1.10
  17  -5  -1    1.44    0.74
 -16   5   1    1.27    0.89
  16  -5  -1    1.39    0.74
 -15   5   1   10.27    1.15
  15  -5  -1   11.34    1.23
 -14   5   1   31.05    1.86
  14  -5  -1   32.14    1.74
 -13   5   1   29.19    1.84
  13  -5  -1   26.60    1.70
 -12   5   1    7.76    0.96
  12  -5  -1    7.04    0.80
 -11   5   1    1.09    0.67
  11  -5  -1    2.87    0.71
 -10   5   1    5.13    0.93
  10  -5  -1    3.41    0.60
  -9   5   1    0.10    0.73
   9  -5  -1    0.79    0.60
  -8   5   1   53.76    2.87
   8  -5  -1   61.63    4.31
  -7   5   1   17.22    2.06
  -6   5   1  134.76    7.01
   6  -5  -1  152.61    5.78
   5  -5  -1   40.33    2.37
   4  -5  -1   10.21    0.90
   8   5   1    3.61    0.60
  -9  -5  -1   28.21    1.45
  10   5   1    6.41    1.07
 -10  -5  -1    6.07    1.07
 -11  -5  -1    7.01    1.32
 -12  -5  -1   14.54    1.65
  13   5   1    1.22    0.98
 -13  -5  -1    3.15    0.72
  14   5   1    1.20    0.80
 -14  -5  -1   -0.37    0.56
  15   5   1    5.21    1.42
 -15  -5  -1    2.03    1.09
  16   5   1    6.42    1.78
 -16  -5  -1    6.72    0.84
  17   5   1    0.43    0.87
 -17  -5  -1    0.43    1.39
  18   5   1   12.47    0.99
 -18  -5  -1   13.53    1.22
  19   5   1    8.70    1.39
 -19  -5  -1   12.10    1.46
  20   5   1    1.23    0.80
 -20  -5  -1    0.74    1.00
 -21  -5  -1   -1.07    0.94
 -22  -5  -1   -0.60    0.69
  23   5   1   -0.22    1.10
 -23  -5  -1   -1.30    1.51
 -24  -5  -1   10.37    2.34
  25   5   1   42.46    4.51
 -25  -5  -1   42.38    2.46
  26   5   1   41.66    2.17
 -26  -5  -1   38.63    2.75
  27   5   1    3.27    1.37
 -27  -5  -1    5.94    0.98
  28   5   1    4.08    1.37
 -28  -5  -1    8.45    0.99
  29   5   1    8.33    1.46
 -29  -5  -1    9.09    1.07
  30   5   1   -2.14    1.10
 -30  -5  -1   -0.33    1.00
  31   5   1   28.84    2.47
 -31  -5  -1   30.34    2.19
  32   5   1   33.89    2.89
 -32  -5  -1   35.55    2.55
  33   5   1    7.62    1.63
 -33  -5  -1    8.53    1.33
  34   5   1   -0.43    2.15
 -34  -5  -1    0.44    0.99
  35   5   1    1.72    0.98
 -35  -5  -1    2.08    1.20
  36   5   1    0.28    1.39
 -36  -5  -1   -1.80    0.97
  37   5   1   -0.90    1.35
 -37  -5  -1    0.07    0.91
  38   5   1    2.58    1.99
 -38  -5  -1    1.50    0.97
  39   5   1    2.31    1.35
 -39  -5  -1   -0.83    1.05
  40   5   1    0.76    1.37
 -40  -5  -1   -0.47    1.18
  41   5   1    0.10    1.33
 -41  -5  -1   -2.12    1.12
  42   5   1   -0.05    1.37
 -42  -5  -1    1.17    1.16
  43   5   1    1.30    2.12
 -43  -5  -1    1.04    1.13
  44   5   1   -0.62    1.46
 -44  -5  -1    0.23    1.21
  45   5   1    0.33    1.78
 -45  -5  -1    0.08    1.12
  46   5   1    1.13    1.34
 -46  -5  -1    1.21    1.15
 -47  -5  -1    1.94    1.44
  48   5   1   -1.04    1.66
 -48  -5  -1   -1.52    1.17
  49   5   1   -0.65    1.64
 -49  -5  -1   -1.35    1.26
  50   5   1   -0.35    1.62
 -50  -5  -1   -0.87    0.94
  51   5   1   -1.23    1.14
 -51  -5  -1    0.82    1.32
  52   5   1    0.34    1.39
 -52  -5  -1   -0.47    1.23
 -55   4   1   -0.16    1.41
  55  -4  -1   -0.47    0.97
 -54   4   1   -0.61    1.24
  54  -4  -1    0.40    1.11
 -53   4   1   -0.42    1.30
  53  -4  -1   -0.10    1.96
 -52   4   1   -2.33    1.12
  52  -4  -1    1.40    1.52
 -51   4   1   -0.40    0.94
  51  -4  -1    0.04    1.10
 -50   4   1   -0.58    1.56
  50  -4  -1    0.90    1.42
 -49   4   1    0.88    1.14
  49  -4  -1    0.73    1.44
 -48   4   1    0.26    1.04
  48  -4  -1    2.90    1.21
 -47   4   1   -0.58    0.97
  47  -4  -1    1.90    1.35
 -46   4   1    1.42    1.45
  46  -4  -1    2.79    1.73
 -45   4   1   -0.54    1.45
  45  -4  -1    2.63    1.75
 -44   4   1    0.39    0.98
  44  -4  -1   -1.26    1.40
 -43   4   1    0.69    0.98
  43  -4  -1    1.21    1.81
 -42   4   1    0.70    1.07
  42  -4  -1    0.63    1.30
 -41   4   1    0.03    1.20
  41  -4  -1   -0.90    1.29
 -40   4   1    1.25    1.12
  40  -4  -1   -2.75    1.33
 -39   4   1   -0.47    1.08
  39  -4  -1   -0.77    1.18
 -38   4   1   -0.25    0.99
  38  -4  -1    0.24    1.54
 -37   4   1    1.96    1.06
  37  -4  -1    1.52    1.23
 -36   4   1    4.07    1.06
  36  -4  -1    0.88    1.65
 -35   4   1    2.07    1.06
  35  -4  -1    1.48    1.59
 -34   4   1    1.30    1.03
  34  -4  -1   -0.85    1.29
 -33   4   1    1.96    0.98
  33  -4  -1   -0.40    1.25
 -32   4   1   -0.80    1.08
  32  -4  -1   -0.55    1.31
 -31   4   1    5.23    1.14
  31  -4  -1    9.57    1.36
 -30   4   1   11.27    1.59
  30  -4  -1   11.49    1.64
 -29   4   1    0.80    1.04
  29  -4  -1    1.65    1.13
 -28   4   1   -0.58    1.10
  28  -4  -1    0.46    1.14
 -27   4   1    3.92    1.23
  27  -4  -1    6.64    1.33
 -26   4   1    1.56    1.19
  26  -4  -1    1.85    1.28
 -25   4   1    3.37    1.16
  25  -4  -1    9.35    1.50
 -24   4   1   35.43    2.35
  24  -4  -1   29.95    2.98
 -23   4   1   19.81    1.88
  23  -4  -1   18.67    2.01
 -22   4   1    3.50    1.00
  22  -4  -1    5.17    1.68
 -21   4   1    0.21    1.15
  21  -4  -1   -0.62    0.98
 -20   4   1    1.22    0.93
  20  -4  -1   -1.17    0.91
 -19   4   1    4.78    1.08
  19  -4  -1    3.76    1.50
 -18   4   1    7.38    1.15
  18  -4  -1    9.88    1.13
 -17   4   1   13.92    1.26
  17  -4  -1   14.23    1.33
 -16   4   1   10.98    1.20
  16  -4  -1   12.43    1.64
 -15   4   1    1.65    0.85
  15  -4  -1    0.99    0.79
 -14   4   1    0.66    0.82
  14  -4  -1    0.14    1.52
 -13   4   1   -1.32    0.83
  13  -4  -1   -0.12    0.82
 -12   4   1   12.00    2.37
  12  -4  -1    8.34    1.41
 -11   4   1   27.63    1.54
  11  -4  -1   30.16    1.85
 -10   4   1   22.19    1.55
  10  -4  -1   20.51    2.11
  -9   4   1    4.22    0.95
   9  -4  -1    5.44    0.83
  -8   4   1    0.22    0.61
   8  -4  -1    1.42    0.60
  -7   4   1    2.31    0.63
   7  -4  -1    0.29    0.67
  -6   4   1    7.31    0.92
   6  -4  -1   12.07    0.91
  -5   4   1  660.56   20.07
   5  -4  -1  682.20   20.53
  -4   4   1  433.69   13.12
   4  -4  -1  395.71   10.45
  -3   4   1   81.00    5.63
  -2   4   1   11.71    1.65
   2  -4  -1   15.14    1.65
   1  -4  -1    4.81    0.98
   0  -4  -1  103.86    6.83
   1   4   1   99.71    6.53
  -1  -4  -1   77.21    4.24
   2   4   1   59.90    3.67
  -2  -4  -1   68.80    4.43
   3   4   1   13.22    1.06
  -3  -4  -1   10.86    0.74
   4   4   1    2.79    0.50
  -4  -4  -1    1.38    0.34
   5   4   1    0.04    0.51
  -5  -4  -1    0.59    0.39
   6   4   1    4.20    0.60
  -6  -4  -1    4.87    0.50
   7   4   1    0.71    0.49
  -7  -4  -1    2.15    0.69
   8   4   1    3.33    0.58
   9   4   1   36.60    2.58
  10   4   1   24.65    1.46
  11   4   1   17.81    1.86
  12   4   1    1.27    0.67
  13   4   1    1.68    0.77
 -13  -4  -1    1.62    0.79
  14   4   1    5.87    1.42
 -14  -4  -1    3.66    0.96
  15   4   1   50.02    3.73
 -15  -4  -1   55.48    2.88
  16   4   1   51.14    4.00
 -16  -4  -1   23.53    1.59
  17   4   1  192.31    9.85
 -17  -4  -1  210.90    6.42
  18   4   1   28.82    1.83
 -18  -4  -1   26.52    1.68
  19   4   1   16.26    1.54
 -19  -4  -1   13.10    1.22
  20   4   1   32.39    1.96
 -20  -4  -1   32.06    2.00
  21   4   1    6.52    1.02
 -21  -4  -1    5.66    1.01
  22   4   1   -1.68    1.03
 -22  -4  -1   -0.25    0.98
  23   4   1   13.81    1.23
 -23  -4  -1   16.44    2.07
  24   4   1    2.80    0.92
 -24  -4  -1    5.09    1.48
  25   4   1   -0.96    1.08
 -25  -4  -1   -0.52    0.79
  26   4   1   -1.24    0.91
 -26  -4  -1    1.21    0.80
  27   4   1    2.29    0.86
 -27  -4  -1    0.92    1.08
  28   4   1    9.01    1.14
 -28  -4  -1    9.55    1.14
  29   4   1    5.92    1.09
 -29  -4  -1    3.40    0.98
  30   4   1    0.89    0.86
 -30  -4  -1    0.65    1.07
  31   4   1   -0.80    1.29
 -31  -4  -1    1.43    1.13
  32   4   1    1.24    0.86
 -32  -4  -1   -0.58    1.35
  33   4   1    0.45    1.01
 -33  -4  -1    0.29    1.19
  34   4   1   -0.05    1.11
 -34  -4  -1    1.38    1.17
  35   4   1    1.59    1.13
 -35  -4  -1   -0.13    1.68
  36   4   1    0.89    0.91
 -36  -4  -1    1.59    0.96
  37   4   1    0.67    1.03
 -37  -4  -1    0.26    1.42
  38   4   1    5.08    1.55
 -38  -4  -1    8.56    1.11
  39   4   1    0.30    1.35
 -39  -4  -1   -0.94    0.99
  40   4   1    7.04    1.36
 -40  -4  -1    2.60    1.08
  41   4   1    3.63    1.17
 -41  -4  -1    7.61    1.31
  42   4   1    2.88    1.20
 -42  -4  -1    2.06    1.18
  43   4   1   -0.15    1.19
 -43  -4  -1    0.53    1.29
  44   4   1   -0.69    1.27
 -44  -4  -1   -0.15    1.14
  45   4   1   -0.44    1.01
 -45  -4  -1   -1.62    1.17
  46   4   1    1.19    1.18
 -46  -4  -1    0.50    1.24
  47   4   1   -0.28    1.22
 -47  -4  -1    0.74    1.17
  48   4   1   -1.46    1.24
 -48  -4  -1   -0.62    1.02
  49   4   1   -0.36    1.12
 -49  -4  -1   -0.06    1.06
  50   4   1    0.39    2.14
 -50  -4  -1    0.14    1.03
  51   4   1    2.22    1.92
 -51  -4  -1   -0.20    0.96
  52   4   1    2.32    1.41
 -52  -4  -1   -0.67    1.42
  53   4   1    0.37    1.13
 -53  -4  -1    0.76    0.97
  54   4   1    0.24    1.08
 -54  -4  -1    3.07    1.41
  55   4   1    0.34    1.23
 -55  -4  -1    0.10    1.40
 -57   3   1    0.02    0.80
  57  -3  -1   -0.63    0.90
 -56   3   1   -0.49    1.87
  56  -3  -1   -0.54    1.42
 -55   3   1   -0.25    0.93
  55  -3  -1   -0.02    1.21
 -54   3   1    1.84    1.00
  54  -3  -1    0.49    1.41
 -53   3   1    0.12    1.48
  53  -3  -1    2.55    1.39
 -52   3   1   -0.17    1.15
  52  -3  -1    0.69    1.22
 -51   3   1    1.82    1.16
  51  -3  -1    0.27    1.88
 -50   3   1    1.31    1.16
  50  -3  -1    1.51    1.79
 -49   3   1    0.39    1.22
  49  -3  -1    0.97    1.33
 -48   3   1    3.45    1.17
  48  -3  -1    0.43    1.52
 -47   3   1   -1.10    1.38
  47  -3  -1    0.77    1.36
 -46   3   1   -0.10    1.25
  46  -3  -1    0.23    1.26
 -45   3   1   -2.02    1.15
  45  -3  -1   -0.32    1.35
 -44   3   1    0.77    1.36
  44  -3  -1    1.02    1.49
 -43   3   1    0.86    1.31
  43  -3  -1    0.34    1.37
 -42   3   1    0.89    1.16
  42  -3  -1    1.49    1.28
 -41   3   1    5.34    1.44
  41  -3  -1    3.20    1.44
 -40   3   1    3.66    1.40
  40  -3  -1    7.11    2.14
 -39   3   1    0.04    1.10
  39  -3  -1    1.25    1.35
 -38   3   1   -0.03    1.12
  38  -3  -1    1.10    1.35
 -37   3   1    2.81    1.07
  37  -3  -1   -1.10    1.33
 -36   3   1    1.48    1.40
  36  -3  -1    1.37    1.20
 -35   3   1   14.71    1.95
  35  -3  -1   16.36    2.05
 -34   3   1   85.55    4.87
  34  -3  -1   76.85    4.34
 -33   3   1   54.92    4.59
  33  -3  -1   79.68    4.34
 -32   3   1   17.71    2.08
  32  -3  -1   15.34    2.49
 -31   3   1   22.01    2.41
  31  -3  -1   10.89    1.72
 -30   3   1   13.41    2.07
  30  -3  -1   11.59    1.85
 -29   3   1   31.35    2.68
  29  -3  -1   27.38    2.44
 -28   3   1   30.62    2.93
  28  -3  -1   15.88    2.67
 -27   3   1  154.90    7.28
  27  -3  -1  146.13    8.46
 -26   3   1   46.90    3.21
  26  -3  -1   31.44    2.52
 -25   3   1    3.44    0.98
  25  -3  -1    1.97    1.40
 -24   3   1    2.64    1.12
  24  -3  -1    2.65    1.74
 -23   3   1    2.47    0.97
  23  -3  -1    3.18    1.49
 -22   3   1    1.30    0.99
  22  -3  -1    0.89    1.19
 -21   3   1   -1.39    0.99
  21  -3  -1    0.50    1.41
 -20   3   1    0.62    0.77
  20  -3  -1    4.25    1.02
 -19   3   1    3.57    1.07
  19  -3  -1    5.49    1.03
 -18   3   1    0.92    1.06
  18  -3  -1    2.92    1.05
 -17   3   1    1.43    0.92
  17  -3  -1   -1.25    0.91
 -16   3   1    6.12    1.14
  16  -3  -1    7.04    1.22
 -15   3   1   60.19    4.84
  15  -3  -1   54.58    4.90
 -14   3   1  188.32    7.46
  14  -3  -1  204.21   11.69
 -13   3   1  197.35    6.71
  13  -3  -1  208.45   11.20
 -12   3   1   59.23    3.30
  12  -3  -1   63.91    3.60
 -11   3   1    4.24    1.25
  11  -3  -1   11.20    1.92
 -10   3   1   19.44    1.65
  10  -3  -1   19.55    1.78
  -9   3   1   -0.17    0.93
   9  -3  -1    0.29    0.84
  -8   3   1   89.56    5.23
   8  -3  -1   71.52    5.24
  -7   3   1   64.51    4.78
   7  -3  -1   75.93    3.73
  -6   3   1  653.43   23.09
   6  -3  -1 1011.48   29.10
  -5   3   1  493.04   30.35
   5  -3  -1  679.33   22.75
  -4   3   1   42.54    2.56
   4  -3  -1   44.65    2.14
  -3   3   1  676.05   19.46
   3  -3  -1  686.10   16.91
  -2   3   1  507.98   14.94
   2  -3  -1  511.52   14.43
   1  -3  -1  651.10   20.70
   0   3   1   50.49    2.32
   0  -3  -1   52.27    2.84
   1   3   1    1.94    0.64
  -1  -3  -1    1.35    0.55
   2   3   1   20.85    1.74
  -2  -3  -1   20.21    1.42
   3   3   1    2.13    0.78
  -3  -3  -1    3.30    0.57
   4   3   1   67.73    2.77
  -4  -3  -1   73.78    3.06
   5   3   1  177.33    7.94
   6   3   1  187.68    8.75
  -6  -3  -1  191.32    9.68
   7   3   1    2.91    0.78
  -7  -3  -1    4.25    0.90
   8   3   1   78.92    4.63
  -8  -3  -1   83.45    3.81
   9   3   1  181.38    6.93
  -9  -3  -1  180.57    9.24
  10   3   1   23.71    1.37
 -10  -3  -1   24.66    1.80
  11   3   1   -0.59    0.74
 -11  -3  -1    0.49    0.59
  12   3   1   12.47    1.24
 -12  -3  -1   12.07    1.16
  13   3   1   -1.02    1.34
 -13  -3  -1   -0.80    0.93
  14   3   1    1.52    1.41
 -14  -3  -1    3.79    0.80
  15   3   1   57.60    2.03
 -15  -3  -1   54.68    2.02
  16   3   1   90.70    5.34
 -16  -3  -1   87.50    5.34
  17   3   1   37.39    1.65
 -17  -3  -1   36.01    2.28
  18   3   1  129.33    4.48
 -18  -3  -1  129.47    3.95
  19   3   1  119.50    4.19
 -19  -3  -1  123.10    4.29
  20   3   1    4.20    0.89
 -20  -3  -1    4.43    0.87
  21   3   1    3.47    0.71
 -21  -3  -1    2.52    0.75
  22   3   1   13.80    1.04
 -22  -3  -1   15.76    1.20
  23   3   1    1.02    0.75
 -23  -3  -1    1.36    1.51
  24   3   1    9.22    1.52
 -24  -3  -1    9.37    1.20
  25   3   1   23.18    2.16
 -25  -3  -1   27.46    1.77
  26   3   1   41.99    3.26
 -26  -3  -1   39.97    3.04
  27   3   1    2.42    1.31
 -27  -3  -1    1.11    0.90
  28   3   1   18.04    1.80
 -28  -3  -1   20.97    1.96
  29   3   1   36.08    2.64
 -29  -3  -1   33.03    2.32
  30   3   1   -1.03    0.97
 -30  -3  -1    0.45    1.22
  31   3   1   17.45    1.99
 -31  -3  -1   18.41    1.75
  32   3   1   30.26    2.02
 -32  -3  -1   35.01    2.36
  33   3   1    5.87    1.13
 -33  -3  -1    5.70    1.04
  34   3   1    1.18    1.17
 -34  -3  -1   -1.14    0.86
  35   3   1   -1.23    1.48
 -35  -3  -1    0.75    1.03
  36   3   1    0.42    1.11
 -36  -3  -1    1.26    1.06
  37   3   1    0.67    1.07
 -37  -3  -1    1.44    0.98
  38   3   1    1.53    1.20
 -38  -3  -1    1.52    1.18
  39   3   1    3.31    1.16
 -39  -3  -1    4.63    1.20
  40   3   1    5.44    1.75
 -40  -3  -1    4.53    1.36
  41   3   1   -1.18    1.28
 -41  -3  -1   -0.64    1.76
  42   3   1    1.22    1.25
 -42  -3  -1    0.27    1.08
  43   3   1    1.38    1.07
 -43  -3  -1    1.35    1.01
  44   3   1    0.75    1.45
 -44  -3  -1    0.63    1.03
  45   3   1   -1.80    1.78
 -45  -3  -1   -1.86    1.06
  46   3   1    0.53    1.05
 -46  -3  -1   -0.22    1.40
  47   3   1   -0.05    1.06
 -47  -3  -1   -1.67    1.06
  48   3   1   -0.95    1.32
 -48  -3  -1    2.04    1.17
  49   3   1    0.00    1.33
 -49  -3  -1   -1.05    1.11
  50   3   1   -1.56    1.32
 -50  -3  -1   -0.25    1.16
  51   3   1    1.91    1.38
 -51  -3  -1    2.99    1.11
  52   3   1   -0.57    1.54
 -52  -3  -1    0.20    0.94
  53   3   1   -0.71    1.33
 -53  -3  -1    0.44    1.03
  54   3   1   -2.21    1.21
 -54  -3  -1    0.72    0.98
  55   3   1    0.98    2.00
 -55  -3  -1   -0.16    1.35
  56   3   1    1.32    1.51
 -56  -3  -1   -0.50    1.16
  57   3   1    1.77    1.45
 -57  -3  -1    1.75    1.35
 -59   2   1    1.86    1.21
 -58   2   1   -0.34    0.93
  58  -2  -1    0.37    1.01
 -57   2   1    0.53    1.01
  57  -2  -1    1.24    1.41
 -56   2   1   -0.67    1.02
  56  -2  -1   -0.72    1.22
 -55   2   1   -0.54    1.06
  55  -2  -1   -1.69    1.40
 -54   2   1    2.32    1.52
  54  -2  -1    0.29    1.36
 -53   2   1   -0.50    1.08
  53  -2  -1   -0.02    1.23
 -52   2   1    0.91    1.15
  52  -2  -1   -0.02    1.50
 -51   2   1    1.89    1.29
  51  -2  -1    1.12    1.78
 -50   2   1    1.14    1.16
  50  -2  -1    2.46    1.49
 -49   2   1    2.00    1.88
  49  -2  -1    0.35    1.59
 -48   2   1    2.09    1.22
  48  -2  -1    2.96    1.31
 -47   2   1    1.02    1.02
  47  -2  -1   -0.09    1.41
 -46   2   1    0.43    1.18
  46  -2  -1    1.26    1.75
 -45   2   1    0.59    1.15
  45  -2  -1   -2.13    1.34
 -44   2   1    2.56    1.41
  44  -2  -1   -0.15    1.15
 -43   2   1    1.49    1.39
  43  -2  -1    0.45    1.42
 -42   2   1    1.81    1.24
  42  -2  -1   -2.53    1.64
 -41   2   1    0.18    1.19
  41  -2  -1    1.14    1.50
 -40   2   1    3.10    1.14
  40  -2  -1    2.62    1.77
 -39   2   1   -2.49    1.43
  39  -2  -1   -0.96    1.73
 -38   2   1    3.35    1.43
  38  -2  -1    3.67    1.71
 -37   2   1   17.98    1.81
  37  -2  -1   19.30    2.45
 -36   2   1    9.46    1.78
  36  -2  -1   15.70    3.01
 -35   2   1   -0.56    1.21
  35  -2  -1    1.50    1.69
 -34   2   1    8.91    1.63
  34  -2  -1   11.82    2.13
 -33   2   1   15.96    2.26
  33  -2  -1   16.02    3.15
 -32   2   1    0.22    1.41
  32  -2  -1   -3.50    1.98
 -31   2   1   33.09    2.57
  31  -2  -1   36.85    3.05
 -30   2   1   55.32    2.88
  30  -2  -1   53.60    3.33
 -29   2   1    3.54    1.12
  29  -2  -1    3.56    1.52
 -28   2   1    6.56    1.16
  28  -2  -1    5.11    1.71
 -27   2   1    4.51    1.26
  27  -2  -1   10.71    1.75
 -26   2   1    9.03    1.57
  26  -2  -1    7.64    2.21
 -25   2   1   18.97    2.02
 -24   2   1  118.86    5.08
  24  -2  -1  103.15    7.64
 -23   2   1   62.44    3.81
  23  -2  -1   44.93    3.97
 -22   2   1    2.02    1.12
  22  -2  -1    2.69    2.31
 -21   2   1    4.97    1.56
 -20   2   1    3.38    1.42
 -19   2   1    2.08    1.08
  19  -2  -1    2.22    1.83
 -18   2   1    9.26    1.50
  18  -2  -1    8.40    1.48
 -17   2   1   31.02    3.07
  17  -2  -1   29.72    3.12
 -16   2   1   23.52    1.74
  16  -2  -1   23.25    1.83
 -15   2   1    1.12    0.76
  15  -2  -1   -1.23    0.89
 -14   2   1   15.31    1.42
  14  -2  -1   13.25    1.34
 -13   2   1    2.93    0.82
  13  -2  -1    3.78    1.07
 -12   2   1   76.08    3.22
 -11   2   1  258.17    7.34
  11  -2  -1  226.65    7.31
 -10   2   1  198.76    6.29
  10  -2  -1  203.89    8.89
  -9   2   1   21.37    1.78
   9  -2  -1   22.76    1.62
  -8   2   1   44.59    2.54
   8  -2  -1   48.73    2.72
  -7   2   1   54.40    3.35
   7  -2  -1   51.04    2.44
  -6   2   1   19.72    1.48
   6  -2  -1   25.19    1.47
  -5   2   1 1420.33   45.43
   5  -2  -1 1231.11   32.97
  -4   2   1 1599.16   39.39
   4  -2  -1 1434.70   48.54
  -3   2   1  510.00   12.46
   3  -2  -1  515.56   12.30
  -2   2   1    8.01    0.68
   2  -2  -1    9.22    0.72
  -1   2   1  234.75    5.82
   1  -2  -1  246.47    6.09
   0   2   1   28.59    1.09
   0  -2  -1   30.17    1.08
   1   2   1  440.58    9.02
  -1  -2  -1  450.65   14.21
   2   2   1  602.68   18.54
  -2  -2  -1  660.28   16.06
   3   2   1  513.19   15.41
  -3  -2  -1  499.83   15.44
   4   2   1   25.11    1.33
  -4  -2  -1   26.77    1.83
   5   2   1   19.52    1.24
  -5  -2  -1   20.88    1.42
   6   2   1   54.01    2.56
  -6  -2  -1   56.36    3.06
   7   2   1   -0.20    0.58
  -7  -2  -1    0.57    0.58
   8   2   1    5.29    0.73
   9   2   1   68.98    4.95
  -9  -2  -1   74.76    3.54
  10   2   1   21.37    1.44
 -10  -2  -1   22.56    1.90
  11   2   1   50.01    2.58
 -11  -2  -1   46.45    1.88
  12   2   1   -0.15    0.67
 -12  -2  -1    0.41    0.50
  13   2   1    3.40    0.83
 -13  -2  -1    4.42    0.78
  14   2   1   28.25    1.28
 -14  -2  -1   26.19    1.33
  15   2   1   75.25    2.56
 -15  -2  -1   64.44    2.33
  16   2   1   85.44    3.02
 -16  -2  -1   67.39    2.66
  17   2   1  610.94   15.52
 -17  -2  -1  593.80   13.90
  18   2   1  100.76    3.13
 -18  -2  -1  104.75    4.01
  19   2   1   42.42    1.91
 -19  -2  -1   42.52    2.02
  20   2   1   34.93    1.50
 -20  -2  -1   32.44    1.69
  21   2   1    8.95    0.91
 -21  -2  -1    9.89    0.95
  22   2   1    1.69    0.83
 -22  -2  -1    2.91    0.72
  23   2   1   19.56    1.20
 -23  -2  -1   18.01    1.21
  24   2   1    4.44    1.38
 -24  -2  -1    4.44    0.94
  25   2   1    0.72    1.19
 -25  -2  -1   -0.07    0.89
  26   2   1    1.81    1.55
 -26  -2  -1    0.49    0.80
  27   2   1    8.92    1.48
 -27  -2  -1    6.12    1.00
  28   2   1   18.97    1.55
 -28  -2  -1   17.51    1.42
  29   2   1    7.59    1.37
 -29  -2  -1    5.71    1.09
  30   2   1   -0.86    1.08
 -30  -2  -1   -1.23    1.81
  31   2   1    0.34    1.16
 -31  -2  -1    2.49    2.04
  32   2   1    2.19    1.45
 -32  -2  -1   -3.02    1.85
  33   2   1   -0.66    0.99
 -33  -2  -1    1.07    1.08
  34   2   1    3.13    1.59
 -34  -2  -1    6.98    1.48
  35   2   1    4.69    1.21
 -35  -2  -1    3.98    1.14
  36   2   1   -0.37    1.30
 -36  -2  -1    1.84    0.88
  37   2   1    2.08    1.24
 -37  -2  -1    2.88    1.33
  38   2   1    7.51    2.57
 -38  -2  -1    5.28    1.04
  39   2   1    1.82    1.81
 -39  -2  -1    1.85    2.33
  40   2   1    5.83    1.37
 -40  -2  -1    6.81    1.20
  41   2   1   11.15    1.69
 -41  -2  -1   10.63    1.48
  42   2   1    6.33    1.61
 -42  -2  -1    2.57    1.43
  43   2   1   -0.83    1.32
 -43  -2  -1    0.52    1.39
  44   2   1    1.07    1.69
 -44  -2  -1    0.63    2.24
  45   2   1    0.37    1.48
 -45  -2  -1   -0.67    1.28
  46   2   1    0.04    1.14
 -46  -2  -1   -1.90    2.54
  47   2   1   -1.65    1.30
 -47  -2  -1   -1.63    1.26
  48   2   1   -0.06    1.19
 -48  -2  -1    0.39    1.26
  49   2   1   -0.86    1.16
 -49  -2  -1    0.69    1.01
  50   2   1    0.82    1.16
 -50  -2  -1   -0.26    1.09
  51   2   1    0.77    1.78
 -51  -2  -1   -0.34    1.21
  52   2   1    1.13    1.15
 -52  -2  -1    0.27    1.09
  53   2   1   -0.29    1.38
 -53  -2  -1    0.52    1.24
  54   2   1    1.21    1.33
 -54  -2  -1    1.94    1.12
  55   2   1   -0.59    1.31
 -55  -2  -1    1.73    1.46
  56   2   1   -0.30    1.34
 -56  -2  -1   -1.20    1.11
  57   2   1    2.77    1.24
 -57  -2  -1   -0.37    0.95
  58   2   1   -3.00    2.11
 -58  -2  -1    1.10    1.42
  59   2   1   -0.60    1.43
 -59  -2  -1    2.05    1.43
 -60   1   1   -1.27    0.94
 -59   1   1    0.67    0.71
  59  -1  -1   -3.96    1.39
 -58   1   1   -3.14    1.34
  58  -1  -1   -1.27    0.91
 -57   1   1   -2.02    0.78
  57  -1  -1   -0.46    1.58
 -56   1   1   -4.12    1.00
  56  -1  -1   -5.06    1.21
 -55   1   1   -0.03    1.47
  55  -1  -1   -3.53    1.06
 -54   1   1    4.05    1.33
  54  -1  -1   -7.31    2.00
 -53   1   1   -0.45    1.93
  53  -1  -1   -0.77    1.41
 -52   1   1   -1.95    1.54
  52  -1  -1    1.25    2.11
  51  -1  -1   -0.10    1.58
 -50   1   1    2.21    1.90
  50  -1  -1    0.86    1.35
 -49   1   1    1.34    1.52
  49  -1  -1   -0.12    1.47
 -48   1   1   -1.33    1.97
  48  -1  -1    4.82    1.85
 -47   1   1    2.57    1.49
  47  -1  -1    3.00    1.35
 -46   1   1    0.97    1.95
  46  -1  -1   -2.27    1.48
 -45   1   1   -0.21    1.71
  45  -1  -1    1.31    2.22
 -44   1   1   -0.83    2.80
  44  -1  -1    1.86    1.69
 -43   1   1   -0.17    1.40
  43  -1  -1    0.87    1.71
 -42   1   1    3.42    1.52
  42  -1  -1    2.52    2.24
 -41   1   1    0.37    1.36
  41  -1  -1   -1.10    1.82
 -40   1   1    1.81    2.73
  40  -1  -1    0.33    2.43
 -39   1   1    5.19    1.74
  39  -1  -1   11.79    2.74
 -38   1   1    5.30    1.34
  38  -1  -1    6.48    2.08
 -37   1   1    2.37    1.24
  37  -1  -1    0.99    1.28
 -36   1   1    1.18    1.33
  36  -1  -1    2.27    1.55
 -35   1   1   69.84    4.42
  35  -1  -1   95.05    5.56
 -34   1   1  310.77   11.68
  34  -1  -1  402.08   17.86
 -33   1   1  328.66   12.29
  33  -1  -1  275.71    9.84
 -32   1   1   73.94    4.06
  32  -1  -1   56.23    3.75
 -31   1   1   66.24    3.53
  31  -1  -1   85.88    4.72
 -30   1   1   61.23    3.31
  30  -1  -1   57.45    3.27
 -29   1   1  135.96    5.61
  29  -1  -1  176.77    8.77
 -28   1   1   12.83    1.82
  28  -1  -1  106.04    5.49
 -27   1   1  359.19   13.10
  27  -1  -1  337.83   12.03
 -26   1   1  128.77    7.56
  26  -1  -1  146.87    7.20
 -25   1   1   64.46    4.05
  25  -1  -1   61.72    3.54
 -24   1   1    5.16    1.19
  24  -1  -1    9.49    1.70
 -23   1   1    7.05    1.42
 -22   1   1    6.19    1.67
  22  -1  -1    8.75    1.76
 -21   1   1   49.39    3.36
  21  -1  -1   40.74    3.21
 -20   1   1   73.92    5.51
  20  -1  -1   74.75    4.11
 -19   1   1   37.65    3.21
  19  -1  -1   37.21    3.33
 -18   1   1    2.91    0.99
  18  -1  -1   -1.53    1.45
 -17   1   1    3.51    1.63
 -16   1   1   12.73    1.49
  16  -1  -1   15.43    2.29
 -15   1   1  100.43    4.11
  15  -1  -1  104.71   11.00
 -14   1   1  391.29   11.59
  14  -1  -1  400.19   28.82
 -13   1   1  609.33   15.48
  13  -1  -1  629.57   21.99
 -12   1   1  277.44    9.68
  12  -1  -1  280.16   11.11
 -11   1   1   45.78    3.95
  11  -1  -1   10.04    1.51
 -10   1   1   47.58    3.80
  10  -1  -1   63.83    3.62
  -9   1   1   55.18    2.77
   9  -1  -1   74.96    4.38
  -8   1   1  103.21    9.52
   8  -1  -1   88.03    5.83
   7  -1  -1  477.17   27.95
  -6   1   1 3687.27  136.39
   6  -1  -1 3701.11  140.30
  -5   1   1 3734.32   96.08
   5  -1  -1 3841.09   97.26
   4  -1  -1  895.96   29.65
  -3   1   1 1658.31   43.41
   3  -1  -1 1348.04   49.89
  -2   1   1 1923.24   45.25
   2  -1  -1 1732.24   41.61
  -1   1   1 2446.12   59.26
   1  -1  -1 2399.77   47.44
   0   1   1  497.80   12.03
   0  -1  -1  501.06   12.03
   1   1   1   22.12    1.22
  -1  -1  -1   21.49    1.61
   2   1   1  592.93   16.57
  -2  -1  -1  530.03   16.23
   3   1   1   66.70    2.81
  -3  -1  -1   66.90    3.56
   4   1   1  128.46    8.39
   5   1   1  159.58    6.27
  -5  -1  -1  158.22   11.42
   6   1   1   22.50    1.81
  -6  -1  -1   20.60    3.08
   7   1   1  344.97   13.66
  -7  -1  -1  341.03   18.80
   8   1   1   82.37    5.20
   9   1   1  190.99    9.20
  -9  -1  -1  215.12   15.41
  10   1   1   13.92    1.94
 -10  -1  -1   15.69    1.46
  11   1   1   21.58    2.49
 -11  -1  -1   23.63    2.51
  12   1   1   -1.63    1.12
 -12  -1  -1   -2.06    1.10
  13   1   1   -0.09    0.75
 -13  -1  -1    1.57    0.60
  14   1   1   26.63    1.92
 -14  -1  -1   27.94    2.03
  15   1   1  173.21    5.22
 -15  -1  -1  175.66    5.86
  16   1   1  292.89    8.50
 -16  -1  -1  293.86    9.99
  17   1   1  251.18    7.92
 -17  -1  -1  249.40    6.87
  18   1   1 1060.55   42.88
 -18  -1  -1 1196.10   27.96
  19   1   1 1057.76   26.61
 -19  -1  -1 1050.08   25.98
  20   1   1   78.98    3.40
 -20  -1  -1   81.29    4.27
  21   1   1   33.28    1.91
 -21  -1  -1   35.11    2.54
  22   1   1  212.31    7.58
 -22  -1  -1  213.41    6.00
  23   1   1   16.88    1.81
 -23  -1  -1   22.27    1.87
  24   1   1   13.46    1.24
 -24  -1  -1   14.78    1.34
  25   1   1   65.27    2.85
 -25  -1  -1   64.61    2.91
  26   1   1   13.35    2.16
 -26  -1  -1    7.29    1.07
  27   1   1    6.59    1.22
 -27  -1  -1    7.57    1.04
  28   1   1    5.37    0.97
 -28  -1  -1    4.86    1.30
  29   1   1   19.69    1.86
 -29  -1  -1   21.32    1.93
  30   1   1    7.45    1.24
 -30  -1  -1    8.72    2.33
  31   1   1    4.16    2.12
 -31  -1  -1    3.22    1.07
  32   1   1    1.74    1.23
 -32  -1  -1    2.84    1.12
  33   1   1    0.05    1.25
 -33  -1  -1    1.07    1.41
  34   1   1    3.31    1.68
 -34  -1  -1    0.56    2.44
  35   1   1   11.32    1.91
 -35  -1  -1   11.01    1.64
  36   1   1    7.95    2.03
 -36  -1  -1    0.77    1.62
  37   1   1   17.00    2.04
 -37  -1  -1   10.16    1.24
  38   1   1    3.39    1.29
 -38  -1  -1    2.49    1.15
  39   1   1   25.24    2.03
 -39  -1  -1   32.92    2.74
  40   1   1   30.47    3.28
 -40  -1  -1   26.00    1.87
  41   1   1    6.43    1.86
 -41  -1  -1   10.84    1.32
  42   1   1    2.80    1.26
 -42  -1  -1    4.72    1.15
  43   1   1    1.03    1.75
 -43  -1  -1    1.87    1.30
  44   1   1    1.68    2.54
 -44  -1  -1    2.77    1.30
  45   1   1    1.90    1.39
 -45  -1  -1    2.04    1.78
  46   1   1    0.21    1.16
 -46  -1  -1    1.50    2.36
  47   1   1    1.04    1.73
 -47  -1  -1   -0.05    1.16
  48   1   1   -0.84    1.28
 -48  -1  -1   -3.89    1.80
  49   1   1    0.62    1.23
 -49  -1  -1    2.23    1.19
  50   1   1   -0.06    1.33
 -50  -1  -1    0.97    1.18
  51   1   1   -0.12    1.27
 -51  -1  -1    0.70    1.23
  52   1   1    0.53    1.13
 -52  -1  -1    1.17    1.22
  53   1   1    0.20    1.39
 -53  -1  -1    0.09    1.17
  54   1   1   -0.96    1.81
 -54  -1  -1   -1.56    1.16
  55   1   1    0.47    1.35
 -55  -1  -1    0.82    1.41
  56   1   1    1.98    1.42
 -56  -1  -1    0.33    1.14
  57   1   1   -0.19    1.24
 -57  -1  -1   -0.84    1.60
  58   1   1    0.39    1.28
 -58  -1  -1    2.87    1.02
  59   1   1   -1.11    1.53
 -59  -1  -1    0.61    0.97
  60   1   1    0.77    1.48
 -60  -1  -1    0.98    1.44
 -60   0   1    0.58    1.34
  60   0  -1    0.61    1.23
 -59   0   1   -1.09    0.91
  59   0  -1   -0.14    1.94
 -58   0   1    0.16    1.96
  58   0  -1    0.67    1.14
 -57   0   1    0.42    1.02
  57   0  -1    0.36    1.22
 -56   0   1   -0.51    1.46
  56   0  -1    1.21    1.45
 -55   0   1   -0.18    1.05
  55   0  -1   -0.53    1.16
 -54   0   1   -0.36    1.12
  54   0  -1    0.35    2.43
 -53   0   1    1.06    1.23
  53   0  -1   -0.26    1.54
 -52   0   1   -0.69    1.04
  52   0  -1   -0.09    1.62
 -51   0   1   -0.15    2.16
  51   0  -1    0.70    1.83
 -50   0   1    0.08    1.17
  50   0  -1    1.36    1.52
 -49   0   1   -1.03    1.35
  49   0  -1    0.12    1.52
 -48   0   1    0.80    1.19
  48   0  -1    1.48    1.44
 -47   0   1    0.13    1.14
  47   0  -1    0.10    1.20
 -46   0   1   -0.58    1.50
  46   0  -1    0.91    1.75
 -45   0   1    0.56    1.18
  45   0  -1   -0.81    1.64
 -44   0   1    0.37    1.35
  44   0  -1    0.44    2.41
 -43   0   1    0.72    1.62
  43   0  -1    0.98    1.58
 -42   0   1   -1.41    1.14
  42   0  -1    3.65    1.60
 -41   0   1    1.50    1.20
  41   0  -1   -0.28    2.58
 -40   0   1   -0.15    1.80
  40   0  -1    5.61    1.66
 -39   0   1    1.41    1.64
  39   0  -1    1.32    1.54
 -38   0   1   -2.12    1.36
  38   0  -1    1.32    1.47
 -37   0   1   -0.05    1.18
  37   0  -1    3.35    1.47
 -36   0   1   -1.55    1.31
  36   0  -1    1.92    1.30
 -35   0   1    1.06    1.64
  35   0  -1    0.20    1.60
 -34   0   1    1.43    1.35
  34   0  -1    4.52    1.82
 -33   0   1   -1.97    1.19
  33   0  -1    2.14    1.57
 -32   0   1   -0.53    1.13
  32   0  -1    2.93    1.44
 -31   0   1    0.78    1.03
  31   0  -1   -0.05    2.12
 -30   0   1    0.12    1.00
  30   0  -1   -2.18    2.20
 -29   0   1   -1.77    1.06
  29   0  -1    0.05    2.12
 -28   0   1    1.79    1.37
  28   0  -1   -1.43    2.04
 -27   0   1   -0.93    1.24
  27   0  -1   -0.91    2.27
 -26   0   1    0.28    1.01
  26   0  -1    1.27    1.90
 -25   0   1    1.56    1.18
  25   0  -1    0.81    1.96
 -24   0   1    0.77    1.17
  24   0  -1   -1.10    2.13
 -23   0   1    0.38    1.04
  23   0  -1   -4.33    1.81
 -22   0   1    0.88    1.05
  22   0  -1   -1.66    1.49
 -21   0   1    2.03    0.99
  21   0  -1    0.56    1.50
 -20   0   1    1.14    1.08
  20   0  -1   -0.16    1.62
 -19   0   1    0.67    0.99
 -18   0   1    1.34    1.07
 -16   0   1    0.60    1.03
 -15   0   1   -0.11    0.84
  15   0  -1    0.27    0.97
 -14   0   1    1.05    0.86
  14   0  -1   -0.04    1.12
 -13   0   1   -0.33    0.98
 -12   0   1   -1.37    1.00
  12   0  -1   -0.14    1.20
 -11   0   1   -1.26    1.01
  11   0  -1    0.65    1.88
 -10   0   1    0.07    1.02
  10   0  -1   -0.99    1.79
  -9   0   1   -2.20    0.99
   9   0  -1    1.58    1.10
  -8   0   1    0.77    0.99
   8   0  -1   -0.12    0.96
  -7   0   1    0.78    0.91
   7   0  -1   -1.05    1.08
  -6   0   1    1.66    0.84
   6   0  -1    3.06    1.01
  -5   0   1    0.51    0.76
   5   0  -1   -0.75    1.26
  -4   0   1    1.62    0.83
   4   0  -1    3.24    0.94
  -3   0   1    2.99    0.79
   3   0  -1    1.33    0.87
  -2   0   1    0.93    0.64
   2   0  -1   -0.38    1.38
  -1   0   1   -0.33    0.64
   1   0  -1    1.03    0.78
   0   0   1   -0.40    0.68
   0   0  -1   -1.84    0.74
   1   0   1    0.95    0.67
  -1   0  -1    0.33    1.05
   2   0   1    3.69    1.14
  -2   0  -1    2.59    1.11
   3   0   1    2.68    1.21
  -3   0  -1    1.57    0.82
   4   0   1    4.47    1.12
  -4   0  -1    1.40    0.87
   5   0   1    4.85    0.86
  -5   0  -1    0.83    0.75
   6   0   1    1.30    0.75
  -6   0  -1    1.84    1.13
   7   0   1    1.59    0.68
  -7   0  -1    0.90    0.64
   8   0   1    0.09    0.68
  -8   0  -1   -0.79    1.14
   9   0   1   -0.60    0.83
  -9   0  -1    0.49    0.90
  10   0   1   -2.81    1.21
 -10   0  -1   -1.44    0.67
  11   0   1    1.29    1.12
 -11   0  -1   -1.52    0.63
  12   0   1   -2.14    0.77
 -12   0  -1   -0.81    0.64
  13   0   1   -0.38    0.82
 -13   0  -1    0.45    0.66
 -14   0  -1    0.39    0.61
  15   0   1   -0.54    0.78
 -15   0  -1    0.73    0.53
  16   0   1   -0.92    0.92
 -16   0  -1   -0.35    0.61
  17   0   1    0.36    1.51
 -17   0  -1    0.69    0.72
  18   0   1    0.93    0.89
 -18   0  -1    3.51    0.79
  19   0   1   -1.11    1.05
 -19   0  -1    1.70    0.97
  20   0   1   -2.82    1.71
 -20   0  -1   -1.06    0.93
 -21   0  -1    1.99    0.81
  22   0   1   -0.70    1.45
 -22   0  -1   -0.14    0.85
  23   0   1   -0.21    1.04
 -23   0  -1   -0.09    0.72
  24   0   1    0.35    0.94
 -24   0  -1    0.00    0.75
  25   0   1   -0.05    0.96
 -25   0  -1    1.87    0.88
  26   0   1   -0.68    1.13
 -26   0  -1    1.68    0.86
  27   0   1   -0.10    1.15
 -27   0  -1   -1.06    0.97
  28   0   1   -0.39    1.71
 -28   0  -1    0.87    0.97
  29   0   1   -2.88    1.89
 -29   0  -1    0.25    0.96
  30   0   1    1.91    1.29
 -30   0  -1   -1.23    0.86
  31   0   1    1.20    1.37
 -31   0  -1   -0.42    1.31
  32   0   1    0.67    1.74
 -32   0  -1    1.34    1.51
  33   0   1    3.80    1.25
 -33   0  -1    0.25    1.41
  34   0   1    4.67    1.11
 -34   0  -1   -1.69    1.33
  35   0   1    1.09    1.27
 -35   0  -1   -0.54    1.38
  36   0   1    1.34    1.21
 -36   0  -1   -0.59    1.53
  37   0   1    0.97    1.39
 -37   0  -1    1.65    1.17
  38   0   1    0.75    1.13
 -38   0  -1    1.24    1.12
  39   0   1    0.10    1.10
 -39   0  -1   -0.83    1.03
  40   0   1    0.02    1.35
 -40   0  -1    0.47    1.02
  41   0   1   -2.70    2.03
 -41   0  -1    1.45    1.41
  42   0   1   -0.67    1.18
 -42   0  -1    2.48    1.14
  43   0   1   -2.47    1.58
 -43   0  -1   -0.56    1.09
  44   0   1   -1.07    1.80
 -44   0  -1    0.79    1.37
  45   0   1   -0.50    1.74
 -45   0  -1   -0.12    0.96
  46   0   1    1.49    1.62
 -46   0  -1   -1.93    2.45
  47   0   1    0.62    1.60
 -47   0  -1   -3.41    1.86
  48   0   1   -1.36    1.51
 -48   0  -1    0.73    1.13
  49   0   1    0.25    1.14
 -49   0  -1   -1.89    1.90
  50   0   1   -0.77    1.69
 -50   0  -1    0.55    1.06
  51   0   1   -2.18    1.29
 -51   0  -1    1.24    1.19
  52   0   1   -0.62    1.14
 -52   0  -1    0.01    1.23
  53   0   1    1.10    1.04
 -53   0  -1    0.68    1.25
  54   0   1   -0.85    1.84
 -54   0  -1   -0.83    1.45
  55   0   1   -0.76    1.03
 -55   0  -1   -0.69    1.19
  56   0   1    3.24    1.65
 -56   0  -1   -0.92    1.34
  57   0   1    0.69    1.31
 -57   0  -1    0.04    1.10
  58   0   1   -0.60    1.23
 -58   0  -1    0.05    1.50
  59   0   1   -0.55    1.23
 -59   0  -1    0.40    0.95
  60   0   1    1.27    1.57
 -60   0  -1    0.18    1.22
 -60  -1   1    0.76    1.44
 -59  -1   1    0.03    1.52
  59   1  -1    0.83    1.10
 -58  -1   1    0.31    0.85
  58   1  -1    2.76    2.40
 -57  -1   1    0.90    1.62
  57   1  -1    1.40    1.50
 -56  -1   1    0.12    1.02
  56   1  -1    0.60    1.24
 -55  -1   1    2.22    1.01
  55   1  -1    1.01    1.59
 -54  -1   1    5.53    1.57
  54   1  -1    3.98    1.33
 -53  -1   1    3.90    1.22
  53   1  -1    0.58    1.51
 -52  -1   1    1.46    1.08
  52   1  -1    0.02    2.06
 -51  -1   1    0.92    1.07
  51   1  -1   -0.76    1.31
 -50  -1   1    0.81    1.11
  50   1  -1   -0.83    1.63
 -49  -1   1    0.59    1.69
  49   1  -1    2.67    1.45
 -48  -1   1    1.13    1.26
  48   1  -1    0.55    1.33
 -47  -1   1    1.33    1.26
  47   1  -1    3.56    2.71
 -46  -1   1    1.03    1.22
  46   1  -1    1.17    1.20
 -45  -1   1   -1.20    1.07
  45   1  -1    0.53    1.23
 -44  -1   1    0.64    1.17
  44   1  -1   -1.81    1.40
 -43  -1   1    0.86    1.16
  43   1  -1   -3.35    1.64
 -42  -1   1    1.33    1.18
  42   1  -1    4.16    1.66
 -41  -1   1    0.96    1.35
  41   1  -1    3.11    1.50
 -40  -1   1   -0.18    1.37
  40   1  -1    2.85    1.79
 -39  -1   1    6.18    1.50
  39   1  -1    4.78    2.71
 -38  -1   1    3.94    1.34
 -37  -1   1   -0.93    1.65
  37   1  -1   -0.19    2.42
 -36  -1   1    0.51    1.67
  36   1  -1    3.87    2.04
 -35  -1   1   54.68    3.82
  35   1  -1   72.67    7.73
 -34  -1   1  290.52   10.91
  34   1  -1  330.63   22.47
 -33  -1   1  301.81   10.03
  33   1  -1  291.99   13.17
 -32  -1   1   68.09    3.76
  32   1  -1   62.23    5.07
 -31  -1   1   55.87    3.65
  31   1  -1   72.25    3.89
 -30  -1   1   59.05    3.27
  30   1  -1   56.57    3.23
 -29  -1   1  121.88    5.15
  29   1  -1  180.57    9.02
 -28  -1   1   80.29    5.76
  28   1  -1   93.32    4.60
 -27  -1   1  342.79   13.27
  27   1  -1  299.43   10.36
 -26  -1   1  128.05    8.00
  26   1  -1  113.87    7.43
 -25  -1   1   65.45    3.90
  25   1  -1   60.15    4.38
 -24  -1   1    6.14    1.27
  24   1  -1   19.07    2.72
 -23  -1   1    5.51    1.40
  23   1  -1   16.62    2.96
 -22  -1   1    9.64    1.61
  22   1  -1   16.49    3.91
 -21  -1   1   51.01    4.03
  21   1  -1   38.61    6.21
 -20  -1   1   58.43    4.84
 -19  -1   1   29.31    2.59
  19   1  -1   43.17    5.22
 -18  -1   1    2.07    1.06
  18   1  -1    0.69    1.44
 -17  -1   1    3.41    1.07
  17   1  -1    4.89    1.89
 -16  -1   1   14.01    1.34
  16   1  -1   15.15    1.82
 -15  -1   1  103.83    3.92
  15   1  -1   87.39    4.63
 -14  -1   1  391.67   10.90
  14   1  -1  391.92   18.06
 -13  -1   1  598.23   16.03
  13   1  -1  606.35   23.89
 -12  -1   1  243.67    8.82
  12   1  -1  233.57    8.87
  11   1  -1   43.19    3.56
 -10  -1   1   59.72    3.49
  10   1  -1   60.60    2.86
  -9  -1   1   78.77    5.29
   9   1  -1   39.71    3.05
   8   1  -1   99.91    6.89
  -5  -1   1 3974.68  103.12
  -4  -1   1  815.12   36.70
   4   1  -1  817.64   38.52
  -3  -1   1 1654.62   35.74
   3   1  -1 1721.82   50.52
  -2  -1   1 2145.00   49.40
   2   1  -1 1900.88   48.88
  -1  -1   1 2612.11   67.97
   1   1  -1 2702.11   51.71
   0  -1   1  526.46   12.02
   0   1  -1  292.23   13.50
   1  -1   1   24.28    1.40
  -1   1  -1   18.82    1.57
   2  -1   1  666.52   16.85
  -2   1  -1  613.02   20.62
   3  -1   1   62.72    2.51
  -3   1  -1   66.21    2.24
   4  -1   1  109.54    5.18
  -4   1  -1  107.89    5.25
   5  -1   1  156.26    9.92
  -5   1  -1  153.29   11.60
   6  -1   1   18.65    2.13
  -6   1  -1   18.69    2.00
   7  -1   1  297.53   20.10
  -7   1  -1  289.49   13.06
   8  -1   1   72.23    4.81
  -8   1  -1   89.58    6.91
   9  -1   1  192.61    8.89
  -9   1  -1  209.64    9.26
  10  -1   1   17.14    2.53
 -10   1  -1   16.88    1.48
  11  -1   1   15.76    1.42
 -11   1  -1   17.97    1.58
  12  -1   1   -0.21    0.58
 -12   1  -1    0.03    0.69
  13  -1   1    1.01    0.75
 -13   1  -1   -0.78    0.70
  14  -1   1   26.61    1.58
 -14   1  -1   28.03    1.70
  15  -1   1  181.95    6.73
 -15   1  -1  184.38    5.15
  16  -1   1  295.93    9.22
 -16   1  -1  279.16    7.29
  17  -1   1  261.51    8.74
 -17   1  -1  268.78    9.64
  18  -1   1 1182.15   31.30
 -18   1  -1 1231.30   30.37
  19  -1   1 1062.90   26.95
 -19   1  -1 1082.68   26.37
  20  -1   1   83.42    4.61
 -20   1  -1   82.42    4.25
  21  -1   1   35.13    2.20
 -21   1  -1   35.31    2.76
  22  -1   1  209.63    9.51
 -22   1  -1  221.47    6.43
  23  -1   1   18.30    2.08
 -23   1  -1   18.00    1.91
  24  -1   1   12.05    1.56
 -24   1  -1   11.63    1.22
  25  -1   1   64.64    3.43
 -25   1  -1   62.40    3.01
  26  -1   1   12.15    1.84
 -26   1  -1   10.76    1.22
  27  -1   1    5.07    1.30
 -27   1  -1    7.21    0.91
  28  -1   1    4.10    1.12
 -28   1  -1    6.54    0.97
  29  -1   1   18.09    1.85
 -29   1  -1   20.22    1.69
  30  -1   1    7.44    1.32
 -30   1  -1    7.49    1.15
  31  -1   1    4.37    2.37
 -31   1  -1    2.86    1.04
  32  -1   1    2.69    1.49
 -32   1  -1    4.55    1.15
  33  -1   1    4.34    1.33
 -33   1  -1    7.24    2.22
  34  -1   1    2.36    1.51
 -34   1  -1    4.90    1.45
  35  -1   1   11.36    1.64
 -35   1  -1   13.10    1.84
  36  -1   1    8.92    1.76
 -36   1  -1    4.55    1.83
  37  -1   1   15.32    1.82
 -37   1  -1   13.16    1.56
  38  -1   1    4.42    1.28
 -38   1  -1    7.38    1.34
  39  -1   1   30.40    2.60
 -39   1  -1   37.33    2.40
  40  -1   1   35.34    3.35
 -40   1  -1   30.62    2.05
  41  -1   1    7.20    2.03
 -41   1  -1    8.35    1.65
  42  -1   1    0.63    1.74
 -42   1  -1    3.64    2.00
  43  -1   1    0.19    1.52
 -43   1  -1    2.35    1.18
  44  -1   1    6.64    1.30
 -44   1  -1    3.38    2.50
  45  -1   1    1.82    1.77
 -45   1  -1   -0.85    2.39
  46  -1   1   -0.16    2.48
 -46   1  -1   -1.32    1.49
  47  -1   1    0.47    1.41
  48  -1   1    0.78    1.61
 -48   1  -1   -2.15    1.67
  49  -1   1    0.84    1.77
 -49   1  -1    2.23    1.31
  50  -1   1   -1.11    1.69
 -50   1  -1    3.77    1.64
  51  -1   1   -0.51    1.07
 -51   1  -1    0.24    1.41
  52  -1   1    0.45    1.13
 -52   1  -1    3.56    1.67
  53  -1   1   -2.80    1.60
 -53   1  -1   -1.69    1.50
  54  -1   1   -2.85    1.30
 -54   1  -1    0.98    1.70
  55  -1   1   -1.64    0.97
 -55   1  -1    0.67    1.53
  56  -1   1    0.70    1.44
 -56   1  -1   -3.07    1.12
  57  -1   1   -0.61    1.06
 -57   1  -1   -2.53    0.98
  58  -1   1   -0.37    1.03
 -58   1  -1   -1.15    0.83
  59  -1   1   -0.30    1.07
 -59   1  -1   -1.14    0.92
  60  -1   1    0.63    1.60
 -60   1  -1   -0.52    0.93
 -59  -2   1    4.42    2.45
  59   2  -1   -0.95    1.17
 -58  -2   1   -1.13    1.08
  58   2  -1   -0.87    1.24
 -57  -2   1   -1.60    2.14
  57   2  -1   -1.54    1.29
 -56  -2   1   -0.23    1.62
  56   2  -1   -0.13    2.36
 -55  -2   1   -0.25    0.94
  55   2  -1   -1.68    1.18
 -54  -2   1    1.86    0.98
  54   2  -1   -0.07    1.38
 -53  -2   1   -1.36    1.22
  53   2  -1   -0.63    1.21
 -52  -2   1   -1.25    1.14
  52   2  -1    0.45    1.43
 -51  -2   1   -0.28    0.97
  51   2  -1    0.38    1.58
 -50  -2   1    1.99    1.17
  50   2  -1    2.89    1.35
 -49  -2   1    1.21    1.02
  49   2  -1    1.77    1.43
 -48  -2   1    1.14    1.18
  48   2  -1    1.65    1.33
 -47  -2   1   -0.38    1.33
  47   2  -1   -0.60    1.25
 -46  -2   1    0.10    1.11
  46   2  -1   -0.95    1.29
 -45  -2   1    1.43    1.42
  45   2  -1    1.18    1.47
 -44  -2   1    0.49    1.24
  44   2  -1    1.16    1.33
 -43  -2   1    0.28    1.07
  43   2  -1   -0.28    1.27
 -42  -2   1    0.68    1.06
  42   2  -1    0.87    1.31
 -41  -2   1    0.47    1.18
  41   2  -1    0.33    1.33
 -40  -2   1    0.27    1.10
  40   2  -1    2.08    1.18
 -39  -2   1    0.00    1.07
  39   2  -1   -1.04    1.04
 -38  -2   1    0.78    1.76
  38   2  -1    0.43    1.42
 -37  -2   1   13.76    1.86
  37   2  -1   17.63    1.95
 -36  -2   1   12.34    1.54
 -35  -2   1   -1.01    1.38
  35   2  -1   -1.20    1.62
 -34  -2   1    7.04    1.48
  34   2  -1    8.87    2.04
 -33  -2   1   12.60    1.70
  33   2  -1    9.06    2.80
 -32  -2   1   -0.47    1.17
  32   2  -1   -0.60    2.63
 -31  -2   1   36.50    2.30
  31   2  -1   39.30    3.47
 -30  -2   1   53.59    2.67
  30   2  -1   51.71    3.87
 -29  -2   1    0.73    1.14
  29   2  -1    2.68    2.20
 -28  -2   1    5.82    1.08
  28   2  -1   10.81    1.79
 -27  -2   1    5.93    1.03
  27   2  -1    6.57    1.75
 -26  -2   1   10.45    1.40
  26   2  -1   11.65    1.81
 -25  -2   1   17.84    1.83
  25   2  -1    8.62    1.49
 -24  -2   1  111.61    4.13
  24   2  -1   88.53    3.69
 -23  -2   1   47.84    2.48
  23   2  -1   41.84    3.02
 -22  -2   1    2.39    1.21
  22   2  -1    4.68    1.43
 -21  -2   1    4.11    1.26
  21   2  -1    6.05    1.28
 -20  -2   1    3.36    1.26
  20   2  -1    3.12    1.43
 -19  -2   1    4.22    1.29
  19   2  -1    0.16    1.05
 -18  -2   1    6.56    1.17
  18   2  -1    8.93    1.20
 -17  -2   1   28.95    1.89
  17   2  -1   29.37    2.05
 -16  -2   1   25.13    1.68
  16   2  -1   22.94    1.61
 -15  -2   1    1.93    0.92
  15   2  -1    0.11    0.81
 -14  -2   1   15.11    1.10
  14   2  -1   11.98    1.61
 -13  -2   1    2.36    0.91
  13   2  -1    1.15    0.99
 -12  -2   1   76.77    4.32
  12   2  -1   53.37    2.82
 -11  -2   1  232.91    6.28
  11   2  -1  232.13    9.78
 -10  -2   1  192.88    5.97
  10   2  -1  167.91    5.86
  -9  -2   1   20.31    1.87
   9   2  -1   21.63    1.68
   8   2  -1   30.71    1.71
  -7  -2   1   51.25    2.21
   7   2  -1   52.12    2.24
  -6  -2   1   28.47    1.62
   6   2  -1   21.09    1.29
  -5  -2   1 1612.40   38.81
   5   2  -1 1640.26   40.41
  -4  -2   1 1646.34   32.79
   4   2  -1 1863.70   35.69
  -3  -2   1  500.95   11.09
   3   2  -1  552.43   11.88
  -2  -2   1   11.97    0.82
   2   2  -1   11.46    0.74
  -1  -2   1  234.15    7.38
   1   2  -1  248.23    5.58
   0  -2   1   26.74    1.74
   0   2  -1   25.57    1.94
   1  -2   1  445.51   10.82
  -1   2  -1  448.25   10.85
   2  -2   1  857.61   18.94
  -2   2  -1  761.07   20.75
   3  -2   1  412.61   18.85
  -3   2  -1  407.48   18.74
   4  -2   1   18.68    2.39
  -4   2  -1   17.83    2.25
   5  -2   1   17.17    2.06
  -5   2  -1   18.97    1.54
   6  -2   1   50.04    4.30
  -6   2  -1   53.41    4.10
   7  -2   1    0.13    0.60
   8  -2   1    5.63    0.93
  -8   2  -1    5.58    0.83
   9  -2   1   81.12    3.46
  -9   2  -1   85.63    4.21
  10  -2   1   20.08    1.47
 -10   2  -1   22.09    1.55
  11  -2   1   50.18    2.35
 -11   2  -1   46.61    2.82
  12  -2   1    0.90    0.72
 -12   2  -1    0.10    0.50
  13  -2   1    2.36    0.74
 -13   2  -1    3.38    0.92
  14  -2   1   26.16    1.47
 -14   2  -1   24.01    1.13
  15  -2   1   72.36    3.06
 -15   2  -1   66.59    2.49
  16  -2   1   88.04    4.10
 -16   2  -1   84.75    4.15
  17  -2   1  622.45   15.36
 -17   2  -1  614.54   13.14
  18  -2   1   99.89    4.09
 -18   2  -1   96.98    3.24
  19  -2   1   42.12    1.91
 -19   2  -1   40.08    2.27
  20  -2   1   34.78    1.61
 -20   2  -1   32.31    1.75
  21  -2   1    9.10    1.46
 -21   2  -1    7.52    0.99
  22  -2   1    3.99    0.92
 -22   2  -1    1.68    0.69
  23  -2   1   16.66    1.44
 -23   2  -1   17.81    1.39
  24  -2   1    4.37    1.13
 -24   2  -1    3.68    1.04
  25  -2   1   -1.36    1.14
 -25   2  -1   -0.04    1.08
  26  -2   1   -0.21    1.26
 -26   2  -1   -0.10    0.93
  27  -2   1    8.93    1.44
 -27   2  -1    8.65    1.18
  28  -2   1   18.56    1.57
 -28   2  -1   20.10    1.58
  29  -2   1    8.53    1.43
 -29   2  -1    9.20    1.49
  30  -2   1    0.38    1.03
 -30   2  -1   -1.21    1.90
  31  -2   1    2.88    1.39
 -31   2  -1   -0.06    2.08
  32  -2   1    0.63    1.58
 -32   2  -1   -0.52    1.44
  33  -2   1    1.69    1.39
 -33   2  -1    1.08    2.37
  34  -2   1    6.22    1.60
 -34   2  -1    4.48    1.59
  35  -2   1    4.53    1.34
 -35   2  -1    7.32    1.03
  36  -2   1    2.76    1.15
 -36   2  -1   -0.79    1.09
  37  -2   1    3.53    1.22
 -37   2  -1    1.53    0.98
  38  -2   1    6.47    1.43
 -38   2  -1    6.13    1.31
  39  -2   1    1.17    1.65
 -39   2  -1    2.80    1.55
  40  -2   1    4.79    1.88
 -40   2  -1    5.67    1.32
  41  -2   1    8.17    1.37
 -41   2  -1   10.77    1.23
  42  -2   1    5.70    1.26
 -42   2  -1    8.05    1.87
  43  -2   1    0.64    1.83
 -43   2  -1    1.28    1.75
  44  -2   1    0.42    1.36
 -44   2  -1   -0.20    1.62
  45  -2   1   -0.40    1.51
 -45   2  -1    0.30    1.45
  46  -2   1   -0.05    1.68
 -46   2  -1    1.50    1.37
  47  -2   1    0.76    1.77
 -47   2  -1   -1.98    1.65
  48  -2   1   -2.69    1.39
 -48   2  -1    1.81    0.98
  49  -2   1    0.53    1.39
 -49   2  -1    0.76    1.38
  50  -2   1    1.54    1.54
 -50   2  -1   -0.48    1.03
  51  -2   1   -1.15    1.31
 -51   2  -1    1.36    1.25
  52  -2   1   -0.21    1.41
 -52   2  -1   -0.35    1.26
  53  -2   1    1.17    1.56
 -53   2  -1    1.55    1.15
  54  -2   1    2.16    1.82
 -54   2  -1    1.33    1.19
  55  -2   1    0.65    1.36
 -55   2  -1    0.73    1.06
  56  -2   1   -0.02    1.23
 -56   2  -1    0.08    1.10
  57  -2   1    0.68    1.29
 -57   2  -1    1.24    0.93
  58  -2   1    0.48    1.58
 -58   2  -1    1.18    1.32
  59  -2   1    1.58    1.42
 -59   2  -1    1.58    1.31
 -57  -3   1   -0.66    1.19
  57   3  -1    0.21    1.24
 -56  -3   1    1.33    1.13
  56   3  -1   -0.60    1.47
 -55  -3   1    0.80    0.95
  55   3  -1    0.42    1.07
 -54  -3   1    0.49    1.38
  54   3  -1   -0.15    1.31
 -53  -3   1    1.46    1.88
  53   3  -1    0.23    1.39
 -52  -3   1    1.00    0.99
  52   3  -1    2.68    1.34
 -51  -3   1   -0.87    1.64
  51   3  -1   -0.47    2.56
 -50  -3   1    1.89    2.22
  50   3  -1   -0.03    1.26
 -49  -3   1   -1.13    0.96
  49   3  -1    0.59    1.13
 -48  -3   1    1.31    1.00
  48   3  -1    0.70    1.44
 -47  -3   1    0.57    1.08
  47   3  -1   -2.47    1.52
 -46  -3   1    1.03    1.20
  46   3  -1    0.28    1.17
 -45  -3   1   -1.17    0.97
  45   3  -1    0.42    1.59
 -44  -3   1    0.81    1.09
  44   3  -1   -0.92    1.53
 -43  -3   1   -1.56    0.98
  43   3  -1    0.83    1.24
 -42  -3   1    0.14    1.07
  42   3  -1    0.31    1.20
 -41  -3   1    5.21    1.34
  41   3  -1    0.88    1.24
 -40  -3   1    3.89    1.20
  40   3  -1    3.34    1.14
 -39  -3   1   -1.23    1.02
  39   3  -1   -1.75    1.31
 -38  -3   1    0.12    1.06
  38   3  -1   -1.07    0.99
 -37  -3   1    0.14    1.14
  37   3  -1    1.74    1.27
 -36  -3   1    2.29    1.17
  36   3  -1    0.64    1.11
 -35  -3   1   14.07    1.72
  35   3  -1   18.34    2.00
 -34  -3   1   67.27    4.06
  34   3  -1   76.03    4.92
 -33  -3   1   59.46    3.62
  33   3  -1   72.20    4.11
 -32  -3   1   13.25    1.99
  32   3  -1   16.52    2.33
 -31  -3   1   11.80    1.70
  31   3  -1    9.97    2.05
 -30  -3   1   12.43    1.80
  30   3  -1   12.18    2.03
 -29  -3   1   23.90    2.42
  29   3  -1   27.98    2.78
 -28  -3   1   22.44    2.53
  28   3  -1   18.68    2.58
 -27  -3   1  159.09    9.29
  27   3  -1  162.50   10.49
 -26  -3   1   38.90    2.58
  26   3  -1   31.84    2.45
 -25  -3   1    2.56    0.98
  25   3  -1    2.64    1.03
 -24  -3   1    1.25    1.09
  24   3  -1    4.30    0.92
 -23  -3   1    0.43    0.93
  23   3  -1    2.78    1.04
 -22  -3   1   -0.05    1.09
  22   3  -1    0.16    1.02
 -21  -3   1   -0.11    0.93
  21   3  -1   -1.76    0.99
 -20  -3   1    1.56    0.91
  20   3  -1    2.83    1.09
 -19  -3   1    4.98    1.07
  19   3  -1    5.56    1.31
 -18  -3   1    1.21    1.00
  18   3  -1    0.73    1.22
 -17  -3   1    0.84    0.88
  17   3  -1   -1.34    1.03
 -16  -3   1    3.58    1.12
  16   3  -1    6.06    1.40
 -15  -3   1   51.44    3.63
  15   3  -1   55.64    4.20
 -14  -3   1  164.07    6.51
  14   3  -1  188.50    7.88
 -13  -3   1  189.94    6.49
  13   3  -1  205.41    7.79
 -12  -3   1   59.35    2.33
  12   3  -1   64.75    3.20
 -11  -3   1    5.50    0.81
  11   3  -1   11.76    1.31
 -10  -3   1   15.92    1.57
  10   3  -1   18.70    1.51
  -9  -3   1    1.12    0.53
   9   3  -1    0.84    0.51
  -8  -3   1   86.54    3.57
   8   3  -1   86.57    4.22
  -7  -3   1   77.94    4.42
   7   3  -1   79.19    5.02
  -6  -3   1  937.70   31.38
   6   3  -1  924.59   22.42
  -5  -3   1  682.12   19.13
   5   3  -1  698.19   16.47
  -4  -3   1   60.69    4.42
   4   3  -1   47.45    2.13
  -3  -3   1  691.69   22.47
   3   3  -1  715.88   22.69
  -2  -3   1  600.05   19.71
   2   3  -1  496.93   17.64
  -1  -3   1  790.88   23.98
   1   3  -1  690.59   21.00
   0  -3   1   50.39    2.49
   0   3  -1   57.50    2.56
   1  -3   1    1.55    0.58
  -1   3  -1    1.41    0.45
   2  -3   1   20.28    0.99
  -2   3  -1   18.78    1.02
   3  -3   1    4.15    0.65
  -3   3  -1    2.93    0.63
   4  -3   1   69.81    4.21
  -4   3  -1   68.56    4.48
   5  -3   1  208.63    7.76
   6  -3   1  204.52   10.83
  -6   3  -1  220.40    8.00
   7  -3   1    1.74    0.91
  -7   3  -1    4.54    0.82
   8  -3   1   92.68    7.14
  -8   3  -1   95.96    6.94
   9  -3   1  210.78    8.53
  -9   3  -1  189.22    6.08
  10  -3   1   34.30    3.33
 -10   3  -1   26.35    1.65
  11  -3   1   -0.66    0.70
 -11   3  -1    0.58    0.99
  12  -3   1   11.89    1.22
 -12   3  -1   12.08    0.81
  13  -3   1    0.00    0.74
 -13   3  -1   -1.70    0.57
  14  -3   1    2.42    0.69
 -14   3  -1    2.03    0.62
  15  -3   1   59.75    2.56
 -15   3  -1   61.66    2.24
  16  -3   1   89.39    3.10
 -16   3  -1   91.24    2.97
  17  -3   1   33.53    1.74
 -17   3  -1   35.89    1.63
  18  -3   1  135.25    5.60
 -18   3  -1  125.85    4.54
  19  -3   1  123.56    4.36
 -19   3  -1  125.91    4.11
  20  -3   1    4.74    1.30
 -20   3  -1    2.23    0.95
  21  -3   1    2.49    0.74
 -21   3  -1    2.70    0.73
  22  -3   1   12.31    1.28
 -22   3  -1   14.84    1.06
  23  -3   1    0.73    0.99
 -23   3  -1   -0.22    0.72
  24  -3   1   10.20    1.21
 -24   3  -1   11.94    1.06
  25  -3   1   23.08    2.49
 -25   3  -1   25.90    1.70
  26  -3   1   41.82    3.78
 -26   3  -1   40.37    2.24
  27  -3   1    1.51    1.05
 -27   3  -1    1.63    1.02
  28  -3   1   17.43    1.86
 -28   3  -1   22.52    2.32
  29  -3   1   35.93    2.96
 -29   3  -1   40.30    2.99
  30  -3   1    0.51    0.99
 -30   3  -1    0.46    1.31
  31  -3   1   24.53    2.51
 -31   3  -1   22.74    2.40
  32  -3   1   33.49    2.58
 -32   3  -1   33.67    2.04
  33  -3   1    7.62    1.21
 -33   3  -1    5.95    1.11
  34  -3   1    0.68    1.10
 -34   3  -1   -1.14    0.98
  35  -3   1   -0.31    1.01
 -35   3  -1    3.16    1.07
  36  -3   1   -1.93    1.23
 -36   3  -1    0.90    1.14
  37  -3   1    1.39    1.26
 -37   3  -1    0.80    1.11
  38  -3   1    1.62    1.17
 -38   3  -1    1.04    0.98
  39  -3   1    2.53    1.37
 -39   3  -1    2.30    1.40
  40  -3   1    8.93    1.95
 -40   3  -1    5.23    2.00
  41  -3   1   -0.62    1.19
 -41   3  -1    0.22    1.57
  42  -3   1    0.61    1.30
 -42   3  -1   -1.88    1.23
  43  -3   1    1.27    1.40
 -43   3  -1   -0.46    1.23
  44  -3   1   -0.20    1.30
 -44   3  -1   -2.33    2.24
  45  -3   1    3.10    1.31
 -45   3  -1   -0.76    1.14
  46  -3   1    1.34    1.66
 -46   3  -1    1.03    1.25
  47  -3   1   -0.22    1.07
 -47   3  -1   -1.09    1.15
  48  -3   1    0.32    1.23
 -48   3  -1   -1.02    1.20
  49  -3   1   -1.72    1.79
 -49   3  -1   -0.41    1.00
  50  -3   1   -0.23    1.82
 -50   3  -1   -2.15    1.20
  51  -3   1    0.37    1.19
 -51   3  -1    1.31    1.10
  52  -3   1    0.66    1.45
 -52   3  -1    1.96    1.14
  53  -3   1    1.47    1.41
 -53   3  -1    1.01    1.05
  54  -3   1    0.40    1.39
 -54   3  -1    0.27    2.27
  55  -3   1   -0.10    1.28
 -55   3  -1   -0.57    1.07
  56  -3   1   -1.92    1.27
 -56   3  -1   -1.03    0.93
  57  -3   1    1.81    1.99
 -57   3  -1    0.54    0.82
 -55  -4   1    0.97    1.15
  55   4  -1    0.15    0.96
 -54  -4   1    0.08    1.21
  54   4  -1    0.39    2.08
 -53  -4   1   -0.45    0.88
  53   4  -1    0.89    1.07
 -52  -4   1    0.69    1.24
  52   4  -1   -0.44    1.10
 -51  -4   1   -1.33    0.98
  51   4  -1    1.52    1.98
 -50  -4   1    1.00    1.25
  50   4  -1    2.41    1.23
 -49  -4   1    1.06    0.98
  49   4  -1   -0.83    1.08
 -48  -4   1    1.15    0.88
  48   4  -1    3.99    1.17
 -47  -4   1   -0.10    1.03
 -46  -4   1   -0.71    1.28
  46   4  -1   -0.07    1.27
 -45  -4   1   -0.16    1.15
  45   4  -1    1.87    1.16
 -44  -4   1    1.38    1.18
  44   4  -1    1.53    1.12
 -43  -4   1    0.32    1.02
  43   4  -1   -0.26    1.11
 -42  -4   1    1.13    1.14
  42   4  -1    0.67    1.21
 -41  -4   1    0.01    1.26
  41   4  -1   -0.61    1.13
 -40  -4   1    0.46    1.34
  40   4  -1   -0.41    1.45
 -39  -4   1   -0.91    1.30
  39   4  -1    1.29    1.37
 -38  -4   1    2.33    1.46
  38   4  -1    0.55    1.33
 -37  -4   1    3.04    1.78
  37   4  -1    3.21    1.42
 -36  -4   1    1.49    1.22
  36   4  -1    3.93    1.11
 -35  -4   1   -0.11    1.37
  35   4  -1    0.35    1.15
 -34  -4   1    1.76    1.38
  34   4  -1    1.41    1.26
 -33  -4   1    2.77    1.34
  33   4  -1    2.47    1.11
 -32  -4   1   -0.75    1.00
  32   4  -1   -0.94    1.10
 -31  -4   1    9.77    1.17
  31   4  -1    9.37    1.25
 -30  -4   1   12.48    1.57
  30   4  -1   13.04    1.45
 -29  -4   1    2.31    0.98
  29   4  -1    1.74    1.13
 -28  -4   1    2.98    1.25
  28   4  -1    0.84    1.09
 -27  -4   1    0.91    0.94
  27   4  -1    3.25    1.37
 -26  -4   1    0.61    1.09
  26   4  -1    1.51    1.13
 -25  -4   1    6.08    1.21
  25   4  -1    5.41    1.46
 -24  -4   1   31.50    2.18
  24   4  -1   28.26    2.83
 -23  -4   1   11.02    1.39
  23   4  -1   17.45    1.80
 -22  -4   1    1.62    1.03
  22   4  -1    3.88    1.07
 -21  -4   1    0.43    0.87
  21   4  -1   -0.55    1.00
 -20  -4   1    0.37    0.68
  20   4  -1    0.11    0.75
 -19  -4   1    2.45    1.06
  19   4  -1    2.59    1.01
 -18  -4   1    7.96    1.04
  18   4  -1    8.34    1.03
 -17  -4   1   15.03    1.24
  17   4  -1   14.05    1.35
 -16  -4   1   11.39    0.94
  16   4  -1    9.13    1.21
 -15  -4   1    1.47    0.63
  15   4  -1    1.95    0.74
 -14  -4   1   -0.03    0.57
  14   4  -1   -0.52    0.63
 -13  -4   1   -0.51    0.64
  13   4  -1    0.57    0.61
 -12  -4   1    7.82    0.77
  12   4  -1    7.22    0.84
 -11  -4   1   27.63    1.57
  11   4  -1   27.18    1.50
 -10  -4   1   22.47    1.21
  10   4  -1   27.86    1.85
  -9  -4   1    6.40    0.67
   9   4  -1    4.67    1.17
   8   4  -1    1.39    0.62
   7   4  -1    1.42    1.07
  -6  -4   1    9.76    1.22
   5   4  -1  580.02   24.24
   4   4  -1  472.99   14.64
   3   4  -1   66.23    3.56
  -2  -4   1   20.38    1.68
   2   4  -1   18.69    1.17
  -1  -4   1    5.02    0.41
   1   4  -1    4.10    0.74
   0  -4   1   91.49    3.51
   0   4  -1   93.26    4.31
   1  -4   1   77.66    2.53
  -1   4  -1   96.45    3.30
   2  -4   1   56.76    2.24
  -2   4  -1   65.89    2.06
   3  -4   1   16.08    1.52
  -3   4  -1   17.47    1.49
   4  -4   1    2.65    1.19
  -4   4  -1    1.84    0.92
   5  -4   1    1.29    0.69
  -5   4  -1    0.94    0.98
   6  -4   1    2.70    0.89
  -6   4  -1    3.61    1.30
   7  -4   1    0.77    0.88
  -7   4  -1    2.08    0.80
   8  -4   1    4.22    1.61
  -8   4  -1    3.14    1.34
   9  -4   1   30.64    3.25
  -9   4  -1   36.57    2.81
  10  -4   1   26.29    2.80
 -10   4  -1   29.52    2.23
  11  -4   1   16.86    2.40
 -11   4  -1   19.12    2.40
  12  -4   1    0.04    0.72
 -12   4  -1    1.44    0.70
  13  -4   1    2.11    0.62
 -13   4  -1    2.25    0.62
  14  -4   1    5.51    0.68
 -14   4  -1    6.09    1.03
  15  -4   1   58.18    2.19
 -15   4  -1   59.23    2.74
  16  -4   1   35.78    2.07
 -16   4  -1   31.12    1.54
  17  -4   1  225.74    6.12
 -17   4  -1  247.31    6.00
  18  -4   1   30.33    1.41
 -18   4  -1   29.39    1.42
  19  -4   1   18.47    1.34
 -19   4  -1   17.00    1.32
  20  -4   1   36.64    2.81
 -20   4  -1   34.74    1.68
  21  -4   1    6.64    1.55
 -21   4  -1    9.54    1.21
  22  -4   1    1.09    0.91
 -22   4  -1    2.97    0.89
  23  -4   1   15.89    1.21
 -23   4  -1   16.44    1.37
  24  -4   1    2.87    0.85
 -24   4  -1    4.56    1.62
  25  -4   1   -0.13    0.88
 -25   4  -1    2.17    0.95
  26  -4   1    1.38    0.87
 -26   4  -1    0.64    0.88
  27  -4   1    3.04    0.90
 -27   4  -1    1.29    0.80
  28  -4   1    9.53    1.26
 -28   4  -1   10.53    1.25
  29  -4   1    4.53    1.13
 -29   4  -1    5.87    1.06
  30  -4   1    1.68    1.19
 -30   4  -1   -0.02    0.89
  31  -4   1    0.39    1.05
 -31   4  -1   -0.64    1.72
  32  -4   1    0.21    0.98
 -32   4  -1    0.59    0.95
  33  -4   1    0.89    1.12
 -33   4  -1    0.28    1.44
  34  -4   1    2.11    1.27
 -34   4  -1    1.59    1.07
  35  -4   1    1.90    1.21
 -35   4  -1    0.30    1.49
  36  -4   1    0.23    1.02
 -36   4  -1    0.84    1.29
  37  -4   1    3.05    1.71
 -37   4  -1    1.06    1.16
  38  -4   1    9.58    1.90
 -38   4  -1   10.79    2.54
  39  -4   1    0.25    1.54
 -39   4  -1   -1.46    1.18
  40  -4   1    6.21    1.84
 -40   4  -1    7.79    1.62
  41  -4   1    5.22    1.46
 -41   4  -1    6.93    1.12
  42  -4   1    4.06    1.30
 -42   4  -1    4.30    1.40
  43  -4   1    1.70    1.24
 -43   4  -1    0.40    1.03
  44  -4   1   -0.29    1.13
 -44   4  -1    0.71    1.16
  45  -4   1   -1.66    1.23
 -45   4  -1   -0.31    1.16
  46  -4   1    2.50    1.51
 -46   4  -1    1.05    1.16
  47  -4   1    2.15    1.40
 -47   4  -1    1.65    1.10
  48  -4   1    1.07    1.48
 -48   4  -1    0.77    1.10
  49  -4   1   -0.46    1.30
 -49   4  -1    1.31    1.06
  50  -4   1   -0.06    1.30
 -50   4  -1    1.16    1.12
  51  -4   1   -0.33    1.19
 -51   4  -1   -0.15    1.00
  52  -4   1   -0.91    1.32
 -52   4  -1    1.42    1.02
  53  -4   1    0.04    1.30
 -53   4  -1   -0.91    0.98
  54  -4   1   -0.02    1.41
 -54   4  -1    1.10    1.48
  55  -4   1    1.08    1.45
 -55   4  -1   -0.23    1.51
 -52  -5   1    0.38    0.88
  52   5  -1    0.49    1.25
 -51  -5   1    0.41    0.76
  51   5  -1    0.08    1.19
 -50  -5   1    0.11    1.03
  50   5  -1    1.44    1.91
 -49  -5   1    0.41    1.11
  49   5  -1   -1.29    1.22
 -48  -5   1    0.72    0.92
  48   5  -1   -0.22    1.32
 -47  -5   1    0.63    0.99
  47   5  -1    0.56    1.28
 -46  -5   1    0.35    0.88
  46   5  -1   -0.24    1.48
 -45  -5   1    0.19    0.93
  45   5  -1    1.95    1.14
 -44  -5   1   -1.64    0.96
  44   5  -1    0.47    1.12
 -43  -5   1    0.57    0.95
  43   5  -1    0.39    1.32
 -42  -5   1   -0.64    1.04
  42   5  -1   -0.19    1.24
 -41  -5   1    2.75    0.96
  41   5  -1    3.35    1.35
 -40  -5   1    2.20    1.02
  40   5  -1    8.57    1.38
 -39  -5   1    0.94    0.90
  39   5  -1    3.00    1.43
 -38  -5   1   -1.66    0.88
  38   5  -1   -1.04    1.27
 -37  -5   1    1.04    0.81
  37   5  -1    3.30    1.95
 -36  -5   1   -0.12    0.94
  36   5  -1    1.43    1.11
 -35  -5   1    0.86    0.96
  35   5  -1   -0.18    1.16
 -34  -5   1    2.44    1.12
  34   5  -1    5.91    1.16
 -33  -5   1    2.89    1.28
  33   5  -1    3.99    1.51
 -32  -5   1    1.15    0.90
  32   5  -1    1.33    0.94
 -31  -5   1    0.40    0.89
  31   5  -1   -2.23    1.11
 -30  -5   1    1.49    1.01
  30   5  -1    2.77    0.94
 -29  -5   1    1.30    0.84
  29   5  -1   -0.61    1.02
 -28  -5   1    7.00    1.33
  28   5  -1    9.14    1.22
 -27  -5   1   27.41    3.70
  27   5  -1   33.06    2.60
 -26  -5   1    6.23    1.15
  26   5  -1    6.42    0.98
 -25  -5   1    0.36    1.11
  25   5  -1   -0.10    0.90
 -24  -5   1    0.11    0.68
  24   5  -1    1.21    0.98
 -23  -5   1   -0.97    0.68
  23   5  -1    0.24    1.06
 -22  -5   1    0.24    0.53
  22   5  -1    1.84    0.79
 -21  -5   1    0.76    0.56
  21   5  -1   -0.55    0.77
 -20  -5   1    0.00    0.82
  20   5  -1   -0.97    0.85
 -19  -5   1   -0.63    0.57
  19   5  -1    0.15    0.64
 -18  -5   1    0.56    0.55
  18   5  -1    1.05    0.68
 -17  -5   1   -0.24    0.66
  17   5  -1    0.73    0.75
 -16  -5   1    0.97    0.60
  16   5  -1    1.79    0.79
 -15  -5   1   10.36    1.15
  15   5  -1   13.27    1.47
 -14  -5   1   28.56    1.86
  14   5  -1   29.36    2.14
 -13  -5   1   27.24    1.73
  13   5  -1   29.18    2.54
 -12  -5   1    6.79    1.21
  12   5  -1    5.51    1.57
  10   5  -1    3.11    0.85
   9   5  -1   10.00    1.14
   3  -5   1    1.39    0.36
  -3   5  -1    2.09    0.32
   4  -5   1   50.89    3.29
  -4   5  -1   49.45    2.04
   5  -5   1  166.33    6.03
  -5   5  -1  190.38    9.00
   6  -5   1  157.68    8.26
  -6   5  -1  182.23    8.74
  -7   5  -1   49.02    3.37
   9  -5   1   35.35    3.05
  10  -5   1    8.27    1.03
  11  -5   1    2.69    0.78
  12  -5   1   17.79    2.30
  13  -5   1    2.36    1.62
 -13   5  -1    2.21    1.11
  14  -5   1    0.14    0.86
 -14   5  -1   -0.93    1.04
  15  -5   1    2.77    1.69
 -15   5  -1    1.97    1.19
  16  -5   1    8.11    0.83
 -16   5  -1    9.39    1.77
  17  -5   1    0.58    1.14
 -17   5  -1    3.77    1.26
  18  -5   1   15.10    1.36
 -18   5  -1   15.39    1.37
  19  -5   1   10.84    1.01
 -19   5  -1   10.12    1.24
  20  -5   1   -0.51    0.97
 -20   5  -1    0.85    1.11
  21  -5   1    0.95    0.67
 -21   5  -1    0.54    0.84
  22  -5   1    0.86    0.77
 -22   5  -1   -0.09    0.77
  23  -5   1   -0.45    1.07
 -23   5  -1    0.09    0.84
  24  -5   1   11.76    3.16
 -24   5  -1   13.34    1.57
  25  -5   1   51.25    2.46
 -25   5  -1   53.17    2.75
  26  -5   1   51.37    2.61
 -26   5  -1   52.74    3.29
  27  -5   1    6.09    0.95
 -27   5  -1    5.17    1.01
  28  -5   1    7.32    1.68
 -28   5  -1   10.64    1.59
  29  -5   1   12.52    1.27
 -29   5  -1   13.40    1.41
  30  -5   1    0.06    1.09
 -30   5  -1   -0.78    1.27
  31  -5   1   38.36    2.79
 -31   5  -1   35.25    2.47
  32  -5   1   46.83    3.26
 -32   5  -1   44.30    3.51
  33  -5   1   13.96    1.70
 -33   5  -1   11.02    1.39
  34  -5   1    1.24    1.06
 -34   5  -1    1.19    1.06
  35  -5   1    2.24    1.11
 -35   5  -1    1.87    1.00
  36  -5   1   -1.27    1.25
 -36   5  -1   -1.30    1.07
  37  -5   1    0.05    1.16
 -37   5  -1    0.56    1.00
  38  -5   1    2.29    1.43
 -38   5  -1    0.04    1.06
  39  -5   1    0.58    1.15
 -39   5  -1   -0.56    1.07
  40  -5   1    0.35    1.20
 -40   5  -1   -1.00    1.12
  41  -5   1   -2.49    1.23
 -41   5  -1    0.12    1.14
  42  -5   1    0.03    1.07
 -42   5  -1   -2.30    1.13
  43  -5   1   -1.32    1.32
 -43   5  -1   -2.04    1.14
  44  -5   1    0.69    1.09
 -44   5  -1   -1.09    1.13
  45  -5   1   -2.31    1.20
 -45   5  -1   -1.35    1.10
  46  -5   1    3.58    1.20
 -46   5  -1   -0.55    1.03
  47  -5   1   -2.31    1.19
 -47   5  -1    0.85    1.11
  48  -5   1   -0.25    1.39
 -48   5  -1   -0.77    1.07
  49  -5   1   -0.43    1.31
 -49   5  -1   -0.28    1.04
  50  -5   1   -1.19    1.18
 -50   5  -1    0.76    1.01
  51  -5   1    0.37    1.41
 -51   5  -1   -1.54    1.00
  52  -5   1    1.88    1.31
 -52   5  -1    0.33    1.40
 -48  -6   1    0.12    0.77
  48   6  -1   -0.28    0.76
 -47  -6   1    0.80    0.64
  47   6  -1    1.09    0.80
 -46  -6   1    0.25    0.71
  46   6  -1   -0.32    0.85
 -45  -6   1   -0.68    0.79
  45   6  -1   -0.11    0.99
 -44  -6   1    1.19    0.78
  44   6  -1   -0.02    0.98
 -43  -6   1    0.43    0.80
  43   6  -1   -0.67    1.08
 -42  -6   1    0.57    1.71
  42   6  -1    0.54    0.92
 -41  -6   1    0.61    1.29
  41   6  -1    1.54    1.55
 -40  -6   1    0.26    1.02
  40   6  -1    1.64    1.48
 -39  -6   1    0.45    0.84
  39   6  -1    0.94    1.43
 -38  -6   1   -0.28    0.77
  38   6  -1   -0.02    1.40
 -37  -6   1    0.99    0.85
  37   6  -1    2.13    1.30
 -36  -6   1    0.52    1.01
  36   6  -1   -0.05    1.06
 -35  -6   1   -1.55    0.74
  35   6  -1    0.83    1.00
 -34  -6   1    0.72    0.73
  34   6  -1   -0.31    0.99
 -33  -6   1    0.19    0.76
  33   6  -1    0.48    0.81
 -32  -6   1    0.18    0.73
  32   6  -1   -0.79    1.01
 -31  -6   1   -0.33    0.69
  31   6  -1    0.31    0.83
 -30  -6   1    1.40    0.74
  30   6  -1    1.01    0.82
 -29  -6   1    2.65    0.73
  29   6  -1    3.08    0.88
 -28  -6   1   -0.85    0.80
  28   6  -1   -1.23    0.99
 -27  -6   1    5.43    0.84
  27   6  -1    3.87    1.06
 -26  -6   1    1.47    0.68
  26   6  -1    1.28    0.87
 -25  -6   1   -0.71    0.67
  25   6  -1    0.80    0.85
 -24  -6   1    0.53    0.62
  24   6  -1    0.96    0.99
 -23  -6   1    0.04    0.58
  23   6  -1   -0.70    0.64
 -22  -6   1    0.41    0.57
  22   6  -1    0.01    0.65
 -21  -6   1    0.57    0.49
  21   6  -1    0.90    0.51
 -20  -6   1   -0.53    0.47
  20   6  -1    1.03    0.45
 -19  -6   1   -0.38    0.54
  19   6  -1   -0.62    0.52
 -18  -6   1    0.06    0.39
  18   6  -1    0.95    0.81
 -17  -6   1    0.74    0.41
  17   6  -1   -0.06    0.42
 -16  -6   1    1.19    0.50
  16   6  -1    0.57    0.56
   7  -6   1    0.31    0.29
   8  -6   1   -0.14    0.47
  -8   6  -1   -0.23    0.66
  -9   6  -1    0.21    0.57
 -10   6  -1   -0.24    0.56
  11  -6   1    1.09    0.89
 -11   6  -1    1.95    0.86
 -12   6  -1   -0.79    1.04
  14  -6   1    0.89    0.82
 -14   6  -1    1.99    0.80
  15  -6   1   23.81    1.27
 -15   6  -1   18.63    1.36
  16  -6   1    5.35    1.91
 -16   6  -1    5.52    0.99
  17  -6   1   53.34    4.69
 -17   6  -1   55.38    2.85
  18  -6   1    9.97    2.04
 -18   6  -1    6.62    1.08
  19  -6   1    1.32    2.08
 -19   6  -1    4.46    0.81
  20  -6   1   12.54    1.58
 -20   6  -1   13.04    1.95
  21  -6   1    1.26    2.02
 -21   6  -1    2.81    0.89
  22  -6   1   -1.65    1.04
 -22   6  -1   -0.45    0.92
  23  -6   1    3.83    1.12
 -23   6  -1    3.63    1.03
  24  -6   1   -0.36    0.98
 -24   6  -1    0.05    0.90
  25  -6   1   -0.30    2.18
 -25   6  -1   -0.02    0.97
  26  -6   1    0.45    0.85
 -26   6  -1   -0.45    0.79
  27  -6   1   -0.25    1.17
 -27   6  -1   -1.37    0.82
  28  -6   1    1.18    0.86
 -28   6  -1    0.24    0.87
  29  -6   1    0.50    0.92
 -29   6  -1   -0.28    1.07
  30  -6   1    0.03    1.26
 -30   6  -1   -0.09    1.15
  31  -6   1   -0.96    0.92
 -31   6  -1   -0.60    1.01
  32  -6   1    1.56    0.96
 -32   6  -1    0.00    1.64
  33  -6   1   -1.02    1.34
 -33   6  -1   -1.19    1.24
  34  -6   1    1.18    1.29
 -34   6  -1    1.39    1.25
  35  -6   1    0.36    1.04
 -35   6  -1    1.31    1.11
  36  -6   1    0.47    1.37
 -36   6  -1    1.54    1.14
  37  -6   1    0.29    1.45
 -37   6  -1   -0.71    0.89
  38  -6   1    4.08    1.15
 -38   6  -1    2.32    0.96
  39  -6   1    1.42    1.16
 -39   6  -1    0.06    1.11
  40  -6   1    3.28    1.71
 -40   6  -1    0.77    1.13
  41  -6   1   -0.67    1.63
 -41   6  -1    1.23    0.97
  42  -6   1   -0.03    1.37
 -42   6  -1    0.52    1.01
  43  -6   1   -0.71    1.31
 -43   6  -1   -0.13    1.25
  44  -6   1   -0.44    1.36
 -44   6  -1   -1.35    1.32
  45  -6   1   -1.29    1.01
 -45   6  -1   -0.23    2.08
  46  -6   1    1.18    1.04
 -46   6  -1    0.36    0.99
  47  -6   1    0.66    1.75
 -47   6  -1    1.18    1.10
  48  -6   1   -2.39    2.00
 -48   6  -1    0.02    2.06
 -43  -7   1    0.09    1.40
  43   7  -1    0.25    0.74
 -42  -7   1    0.67    0.50
  42   7  -1    0.57    0.74
 -41  -7   1    0.80    0.46
  41   7  -1   -0.07    0.58
 -40  -7   1   -0.33    0.49
  40   7  -1    1.23    0.70
 -39  -7   1    0.04    0.49
  39   7  -1   -0.88    0.70
 -38  -7   1    0.04    0.46
  38   7  -1    0.39    0.65
 -37  -7   1    0.34    0.48
  37   7  -1    0.29    0.64
 -36  -7   1    0.87    0.49
  36   7  -1    0.81    0.64
 -35  -7   1   -0.53    0.55
  35   7  -1    0.65    0.68
 -34  -7   1    0.43    0.57
  34   7  -1    0.58    0.64
 -33  -7   1    0.45    0.53
  33   7  -1    0.50    0.69
 -32  -7   1   -0.44    0.53
  32   7  -1    1.58    0.71
 -31  -7   1    0.62    0.47
  31   7  -1    0.45    0.66
 -30  -7   1    0.20    0.49
  30   7  -1    0.22    0.82
 -29  -7   1    0.23    0.50
  29   7  -1   -0.59    0.63
 -28  -7   1    1.26    0.45
  28   7  -1    0.92    0.85
 -27  -7   1    1.67    0.53
  27   7  -1    1.52    0.65
 -26  -7   1    1.22    0.55
  26   7  -1    0.92    0.76
 -25  -7   1    0.55    0.43
  25   7  -1   -0.33    0.65
 -24  -7   1   -0.40    0.40
  24   7  -1   -0.48    0.65
 -23  -7   1   -0.30    0.40
  23   7  -1   -0.36    0.45
  12  -7   1    2.57    0.35
 -12   7  -1    1.99    0.58
  13  -7   1   -0.08    0.49
 -13   7  -1    0.87    0.46
  14  -7   1   -0.40    0.44
 -14   7  -1    0.52    0.49
  15  -7   1    0.87    0.55
 -15   7  -1   -0.06    0.51
  16  -7   1    0.49    0.57
 -16   7  -1    0.03    0.47
  17  -7   1    0.19    0.50
 -17   7  -1    0.89    0.62
  18  -7   1    1.10    1.03
 -18   7  -1    1.97    0.66
  19  -7   1    1.66    0.85
 -19   7  -1    1.20    0.66
  20  -7   1   -0.51    0.70
 -20   7  -1    0.02    0.66
  21  -7   1    2.81    1.21
 -21   7  -1   -0.32    0.81
  22  -7   1    2.41    1.19
 -22   7  -1    0.81    0.74
  23  -7   1    1.17    1.23
 -23   7  -1   -1.36    1.07
  24  -7   1    2.77    1.95
 -24   7  -1    1.95    0.92
  25  -7   1    5.12    2.32
 -25   7  -1    4.65    1.00
  26  -7   1    2.56    1.80
 -26   7  -1    4.18    0.76
  27  -7   1    0.62    1.25
 -27   7  -1    1.37    0.73
 -28   7  -1   -0.35    0.72
 -29   7  -1    1.16    0.83
 -30   7  -1   -0.07    0.83
 -31   7  -1    2.36    1.20
  32  -7   1    1.68    1.39
 -32   7  -1    2.00    1.01
 -33   7  -1    0.38    1.26
  34  -7   1   -0.24    1.20
 -34   7  -1    0.15    0.89
  35  -7   1   -1.18    2.70
 -35   7  -1   -0.02    0.93
  36  -7   1   -1.79    2.55
 -36   7  -1    0.72    0.81
  37  -7   1    1.17    1.13
 -37   7  -1   -0.48    1.10
  38  -7   1   -1.13    1.49
 -38   7  -1    1.02    1.38
  39  -7   1   -0.96    0.94
 -39   7  -1    0.40    0.98
  40  -7   1    0.09    0.83
 -40   7  -1    0.50    0.82
  41  -7   1   -0.99    1.14
 -41   7  -1    0.83    1.52
  42  -7   1    0.05    1.03
 -42   7  -1    0.08    1.31
 -36  -8   1    0.53    0.40
  36   8  -1    0.75    0.54
 -35  -8   1    0.33    0.36
  35   8  -1    0.56    0.57
 -34  -8   1   -0.20    0.34
  34   8  -1    0.27    0.44
 -33  -8   1   -0.23    0.28
  33   8  -1   -0.12    0.36
 -32  -8   1    0.01    0.48
  32   8  -1    0.02    0.42
  18  -8   1    0.40    0.31
 -18   8  -1    0.28    0.27
  19  -8   1    0.15    0.32
 -19   8  -1    0.07    0.36
  20  -8   1    0.74    0.46
 -20   8  -1    0.00    0.51
  21  -8   1    0.58    0.43
 -21   8  -1   -0.19    0.49
  22  -8   1    0.28    0.60
 -22   8  -1   -0.39    0.54
  23  -8   1   -0.05    0.65
 -23   8  -1    0.25    0.51
  24  -8   1    0.35    0.64
 -24   8  -1   -0.37    0.68
  25  -8   1    0.82    1.12
 -25   8  -1   -0.87    0.85
  26  -8   1    0.96    0.56
 -26   8  -1   -1.68    0.90
  27  -8   1   -0.21    0.73
 -27   8  -1    0.45    0.63
  28  -8   1   -1.10    1.33
 -28   8  -1   -0.78    0.65
  29  -8   1    0.67    1.44
 -29   8  -1   -0.64    0.90
  30  -8   1    1.10    1.18
 -30   8  -1   -0.34    0.65
  31  -8   1   -0.39    1.09
 -31   8  -1   -0.29    0.67
  32  -8   1   -0.13    1.82
 -32   8  -1   -0.06    0.68
  33  -8   1    0.34    1.44
 -33   8  -1   -0.40    0.64
  34  -8   1    0.23    1.33
 -34   8  -1    0.49    0.55
  35  -8   1    0.11    1.46
 -35   8  -1   -0.21    0.60
  36  -8   1    0.13    1.35
 -36   8  -1    0.35    0.58
  25  -9   1   -0.06    0.32
 -25   9  -1    0.13    0.20
  26  -9   1    0.11    0.28
 -26   9  -1    0.07    0.25
 -24   9   2    0.16    0.31
 -35   8   2    1.05    0.56
 -34   8   2    0.71    0.58
  34  -8  -2    1.38    0.72
 -33   8   2   -0.09    0.44
  33  -8  -2    0.32    0.72
 -32   8   2    0.31    0.53
  32  -8  -2    0.12    0.67
 -31   8   2    0.10    0.47
  31  -8  -2    0.34    0.68
 -30   8   2   -0.43    0.51
  30  -8  -2   -0.46    0.60
 -29   8   2    0.14    0.50
  29  -8  -2    0.27    0.59
 -28   8   2    0.06    0.44
  28  -8  -2    0.55    0.58
 -27   8   2    0.16    0.47
  27  -8  -2    0.45    0.47
 -26   8   2    0.40    0.43
  26  -8  -2   -0.49    0.46
 -25   8   2   -0.37    0.40
  25  -8  -2    0.20    0.71
 -24   8   2   -0.21    0.41
  24  -8  -2   -0.62    0.64
 -23   8   2   -0.08    0.49
  23  -8  -2    0.05    0.54
 -22   8   2    0.09    0.58
  22  -8  -2    0.47    0.50
 -21   8   2    0.24    0.51
  21  -8  -2    0.56    0.42
 -20   8   2    0.30    0.39
  20  -8  -2    0.30    0.39
 -19   8   2    0.41    0.50
  19  -8  -2   -0.50    0.72
 -18   8   2    0.46    0.52
  18  -8  -2    0.52    0.34
 -17   8   2    0.51    0.33
 -16   8   2    1.06    0.47
  27   8   2   -0.10    0.30
  28   8   2    0.13    0.34
 -28  -8  -2    0.19    0.24
  29   8   2    0.03    0.37
 -29  -8  -2    0.12    0.25
  30   8   2    0.42    0.53
 -30  -8  -2    0.25    0.26
  31   8   2   -0.21    0.42
 -31  -8  -2    0.04    0.43
  32   8   2    0.21    0.41
 -32  -8  -2    0.02    0.34
  33   8   2    0.14    0.41
 -33  -8  -2    0.13    0.33
  34   8   2   -0.05    0.56
 -34  -8  -2    0.32    0.39
 -42   7   2    0.72    0.67
 -41   7   2    0.77    0.63
  41  -7  -2   -0.21    0.74
 -40   7   2    0.04    0.58
  40  -7  -2   -0.42    0.72
 -39   7   2    0.48    0.77
  39  -7  -2    0.53    0.74
 -38   7   2    0.46    0.65
  38  -7  -2   -1.77    1.28
 -37   7   2    0.33    0.66
  37  -7  -2    0.45    1.06
 -36   7   2    0.01    0.73
  36  -7  -2    0.78    0.76
 -35   7   2    0.58    0.66
  35  -7  -2   -0.21    0.68
 -34   7   2   -0.22    0.69
  34  -7  -2   -0.66    0.76
 -33   7   2   -0.15    0.95
  33  -7  -2    0.15    0.89
 -32   7   2    0.15    0.69
  32  -7  -2   -0.05    0.73
 -31   7   2    1.67    0.78
  31  -7  -2    0.46    0.75
 -30   7   2    0.53    0.72
  30  -7  -2    1.45    0.85
 -29   7   2    1.85    0.82
  29  -7  -2    0.71    0.87
 -28   7   2   -0.81    0.72
  28  -7  -2    0.89    0.98
 -27   7   2   -0.17    0.75
  27  -7  -2   -0.06    0.86
 -26   7   2    0.07    0.66
  26  -7  -2    0.61    0.67
 -25   7   2   -0.08    0.63
  25  -7  -2   -0.77    0.70
 -24   7   2    0.23    0.72
  24  -7  -2    1.09    0.76
 -23   7   2    0.23    0.65
  23  -7  -2    0.30    0.71
 -22   7   2   -1.23    0.70
  22  -7  -2    0.12    0.71
 -21   7   2    0.02    0.64
  21  -7  -2   -0.22    0.68
 -20   7   2   -0.26    0.65
  20  -7  -2   -0.28    0.67
 -19   7   2    0.54    0.58
  19  -7  -2    0.29    0.56
 -18   7   2   -1.00    0.60
  18  -7  -2   -0.09    0.64
 -17   7   2   -0.23    0.52
  17  -7  -2    0.91    0.52
 -16   7   2    0.56    0.65
  16  -7  -2    1.91    0.51
 -15   7   2    0.37    0.52
  15  -7  -2    0.50    0.48
 -14   7   2    1.44    0.67
  14  -7  -2    0.41    0.43
 -13   7   2    1.23    0.54
  13  -7  -2    0.14    0.53
 -12   7   2   10.13    0.96
  12  -7  -2    8.40    0.89
 -11   7   2    3.49    0.67
  11  -7  -2    3.45    0.91
 -10   7   2    1.10    0.81
  10  -7  -2    1.09    0.48
  -9   7   2    0.00    0.73
   9  -7  -2   -0.20    0.48
  -8   7   2    3.66    0.72
  17   7   2    0.56    0.35
 -17  -7  -2    0.03    0.33
  18   7   2    1.17    0.51
 -18  -7  -2    0.76    0.31
  19   7   2    1.50    0.82
 -19  -7  -2    1.11    0.33
  20   7   2   -0.48    0.66
 -20  -7  -2   -0.17    0.35
  21   7   2    2.99    0.73
 -21  -7  -2    1.31    0.39
  22   7   2    1.87    0.73
 -22  -7  -2    1.80    0.45
  23   7   2   -0.24    0.62
 -23  -7  -2    0.72    0.59
  24   7   2    0.92    0.66
 -24  -7  -2    0.23    0.94
  25   7   2    0.98    0.59
 -25  -7  -2    0.98    0.49
  26   7   2    0.68    0.63
 -26  -7  -2    0.08    0.50
  27   7   2   -0.06    0.79
 -27  -7  -2    0.81    0.48
  28   7   2    0.08    0.87
 -28  -7  -2    0.05    0.66
  29   7   2    0.00    0.61
 -29  -7  -2    0.85    0.54
  30   7   2    0.47    1.03
 -30  -7  -2   -0.14    0.57
 -31  -7  -2   -0.27    0.97
  32   7   2   -0.10    0.70
 -32  -7  -2   -0.41    0.62
  33   7   2    0.29    0.75
 -33  -7  -2   -0.04    0.61
  34   7   2   -0.78    0.97
 -34  -7  -2   -0.12    0.75
  35   7   2    0.52    0.98
 -35  -7  -2    0.23    0.73
 -36  -7  -2    1.58    0.97
  37   7   2    0.29    0.96
 -37  -7  -2    0.68    0.80
 -38  -7  -2    0.59    0.73
 -39  -7  -2   -0.10    0.88
 -40  -7  -2   -0.11    0.62
 -47   6   2    1.71    1.04
  47  -6  -2   -0.01    1.50
 -46   6   2   -0.56    0.70
  46  -6  -2    1.07    0.85
 -45   6   2    0.35    0.87
  45  -6  -2   -0.63    1.07
 -44   6   2   -0.72    0.82
  44  -6  -2    1.00    1.46
 -43   6   2    1.31    1.18
  43  -6  -2    0.31    1.19
 -42   6   2    0.09    1.30
  42  -6  -2   -0.16    0.96
 -41   6   2    0.92    0.98
  41  -6  -2   -0.47    1.15
 -40   6   2    0.18    0.96
  40  -6  -2    0.82    0.93
 -39   6   2    0.66    0.95
  39  -6  -2    0.09    1.27
 -38   6   2    0.77    0.81
  38  -6  -2    0.64    1.00
 -37   6   2   -0.38    0.89
  37  -6  -2    0.42    0.89
 -36   6   2   -1.00    0.88
  36  -6  -2   -0.78    0.90
 -35   6   2   -0.73    0.86
  35  -6  -2   -1.27    1.05
 -34   6   2   -1.56    1.27
  34  -6  -2   -0.40    0.99
 -33   6   2    1.29    0.89
  33  -6  -2    0.06    0.99
 -32   6   2    0.76    1.27
  32  -6  -2   -2.27    1.71
 -31   6   2   -0.51    0.81
  31  -6  -2   -0.29    0.93
 -30   6   2    2.17    1.06
  30  -6  -2   -0.04    1.06
 -29   6   2    7.42    1.12
  29  -6  -2    5.89    1.37
 -28   6   2   20.14    2.04
  28  -6  -2   11.82    1.43
 -27   6   2    7.05    1.11
  27  -6  -2    5.19    1.09
 -26   6   2   -0.75    0.85
  26  -6  -2    0.78    1.07
 -25   6   2    2.53    0.94
  25  -6  -2   -0.23    1.03
 -24   6   2    1.29    0.90
  24  -6  -2    1.25    0.88
 -23   6   2    0.22    0.69
  23  -6  -2   -2.21    0.97
 -22   6   2    1.69    0.83
  22  -6  -2    0.64    0.84
 -21   6   2    0.99    0.67
  21  -6  -2    1.53    0.92
 -20   6   2    1.52    0.75
  20  -6  -2    1.90    0.96
 -19   6   2    1.08    0.69
  19  -6  -2    0.54    0.75
 -18   6   2    0.94    0.63
  18  -6  -2   -0.29    0.71
 -17   6   2    2.23    0.79
  17  -6  -2    0.44    0.86
 -16   6   2    1.08    0.70
  16  -6  -2    0.76    0.75
 -15   6   2    1.25    0.70
  15  -6  -2    1.06    0.98
 -14   6   2   -0.70    1.10
  14  -6  -2   -0.76    0.95
 -13   6   2   -1.02    0.82
  13  -6  -2    0.21    0.97
 -12   6   2    1.22    0.91
  12  -6  -2   -0.72    1.29
 -11   6   2    0.85    0.92
  11  -6  -2   -0.82    0.97
 -10   6   2    0.70    1.21
  -9   6   2   15.89    2.75
  -8   6   2   26.78    2.49
   8  -6  -2   31.38    2.89
  -7   6   2    6.65    1.18
   7  -6  -2    7.87    1.46
  -6   6   2    4.84    0.99
  -5   6   2    1.44    1.15
  -4   6   2    8.95    1.04
  -3   6   2   53.18    4.16
  -2   6   2   85.63    5.62
   2  -6  -2   91.29    5.55
  -1   6   2   33.40    2.78
   1  -6  -2   44.52    3.56
   6   6   2    7.49    1.73
  -6  -6  -2    6.10    0.65
  -7  -6  -2   -0.73    0.46
   8   6   2   -0.12    0.78
  -8  -6  -2   -0.03    0.33
   9   6   2    0.63    0.83
  -9  -6  -2    0.56    0.38
  10   6   2    0.43    0.70
  11   6   2    2.39    0.78
 -11  -6  -2    3.94    0.61
  12   6   2   -0.58    0.63
 -12  -6  -2    1.37    0.51
  13   6   2   -0.08    0.61
 -13  -6  -2    0.04    0.54
  14   6   2    1.10    0.45
 -14  -6  -2   -0.16    0.52
  15   6   2   -0.60    0.50
 -15  -6  -2    0.64    0.58
  16   6   2   -0.69    0.62
 -16  -6  -2    0.11    0.95
  17   6   2    3.07    0.70
 -17  -6  -2    4.62    0.92
  18   6   2    1.23    0.67
 -18  -6  -2    2.25    0.75
  19   6   2    0.24    0.66
 -19  -6  -2    0.00    0.77
  20   6   2   -1.63    1.05
 -20  -6  -2   -1.32    0.71
  21   6   2   -0.56    0.76
 -21  -6  -2   -1.32    1.09
  22   6   2    1.31    0.82
 -22  -6  -2   -0.38    1.03
  23   6   2    3.51    1.09
 -23  -6  -2    0.84    1.31
  24   6   2   11.56    1.35
 -24  -6  -2   13.42    1.14
  25   6   2   18.32    1.72
 -25  -6  -2   15.46    1.70
  26   6   2    4.22    1.10
 -26  -6  -2    2.87    0.94
  27   6   2    0.03    1.77
 -27  -6  -2   -0.73    0.72
  28   6   2   -0.68    1.11
 -28  -6  -2    1.83    0.68
  29   6   2   -0.79    0.73
 -29  -6  -2    0.22    0.78
  30   6   2    4.02    1.33
 -30  -6  -2    2.04    2.06
  31   6   2    6.93    1.29
 -31  -6  -2    8.06    1.85
  32   6   2    7.30    1.40
 -32  -6  -2    3.94    1.13
  33   6   2    0.59    1.09
 -33  -6  -2   -0.15    1.08
  34   6   2    1.71    1.53
 -34  -6  -2   -0.40    1.09
  35   6   2   -0.22    1.47
 -35  -6  -2   -0.35    0.82
  36   6   2    1.18    1.33
 -36  -6  -2    0.89    0.96
  37   6   2    0.36    1.47
 -37  -6  -2   -1.48    0.88
  38   6   2   -0.53    1.17
 -38  -6  -2    0.75    0.98
  39   6   2    0.25    1.20
 -39  -6  -2   -0.27    0.97
  40   6   2   -1.43    1.95
 -40  -6  -2   -0.89    0.97
  41   6   2   -1.09    1.95
 -41  -6  -2   -0.48    0.95
  42   6   2    0.19    2.02
 -42  -6  -2    0.26    1.02
  43   6   2   -1.02    1.85
 -43  -6  -2    0.66    1.21
  44   6   2   -2.43    1.81
 -44  -6  -2    0.79    0.96
  45   6   2    1.12    1.21
 -45  -6  -2   -0.74    1.73
  46   6   2   -0.08    1.45
 -46  -6  -2    0.23    0.95
  47   6   2   -1.58    1.49
 -51   5   2   -0.42    1.43
 -50   5   2   -0.33    0.82
  50  -5  -2   -0.93    0.95
 -49   5   2    0.98    1.04
  49  -5  -2   -0.46    1.12
 -48   5   2    0.76    1.31
  48  -5  -2   -0.15    1.06
 -47   5   2    0.45    1.41
  47  -5  -2    0.12    1.03
 -46   5   2    0.07    1.24
  46  -5  -2   -0.18    1.05
 -45   5   2    1.07    0.99
  45  -5  -2   -0.87    1.02
 -44   5   2    0.56    1.24
  44  -5  -2    1.10    1.03
 -43   5   2    1.08    1.05
  43  -5  -2    0.61    1.14
 -42   5   2    0.98    1.06
  42  -5  -2   -1.50    1.18
 -41   5   2    1.79    1.70
  41  -5  -2    0.54    1.11
 -40   5   2   -0.86    1.34
  40  -5  -2    1.46    1.29
 -39   5   2   -0.44    1.17
  39  -5  -2   -0.83    1.22
 -38   5   2    1.00    1.07
  38  -5  -2   -0.17    1.44
 -37   5   2   -0.21    1.03
  37  -5  -2    0.53    1.07
 -36   5   2   -1.18    1.17
  36  -5  -2   -1.28    1.13
 -35   5   2   -1.10    1.21
  35  -5  -2    0.52    1.63
 -34   5   2   -2.50    2.50
  34  -5  -2   -0.61    1.19
 -33   5   2   -0.55    1.17
  33  -5  -2   -0.36    1.25
 -32   5   2    0.43    1.46
  32  -5  -2    2.94    1.39
 -31   5   2   -1.12    1.31
  31  -5  -2    2.46    1.32
 -30   5   2    0.29    1.67
  30  -5  -2    0.53    1.06
 -29   5   2    0.47    1.01
  29  -5  -2    0.16    1.76
 -28   5   2    1.55    1.07
  28  -5  -2   -0.94    1.23
 -27   5   2    0.78    0.89
  27  -5  -2    0.47    0.95
 -26   5   2   -0.17    0.90
  26  -5  -2   -1.24    1.12
 -25   5   2   -0.37    0.81
  25  -5  -2    0.81    0.96
 -24   5   2    0.22    1.16
  24  -5  -2    0.94    1.02
 -23   5   2    0.00    1.01
  23  -5  -2    0.14    1.30
 -22   5   2    0.57    0.95
  22  -5  -2    2.43    1.14
 -21   5   2    0.21    0.80
  21  -5  -2    0.25    1.04
 -20   5   2   -0.49    0.82
  20  -5  -2    1.47    1.28
 -19   5   2    0.67    0.80
  19  -5  -2   -0.38    0.85
 -18   5   2   -1.67    0.98
  18  -5  -2   -0.67    0.86
 -17   5   2    3.60    1.05
  17  -5  -2    4.33    1.01
 -16   5   2    4.08    0.96
  16  -5  -2    2.26    0.97
 -15   5   2   -0.25    0.76
  15  -5  -2    0.58    0.95
 -14   5   2    1.59    0.77
  14  -5  -2    1.43    1.02
 -13   5   2    3.57    0.91
  13  -5  -2    1.05    0.87
 -12   5   2   10.69    1.35
  12  -5  -2    7.40    1.95
 -11   5   2   68.07    4.26
  11  -5  -2   72.82    4.46
 -10   5   2   22.92    2.44
  10  -5  -2   62.45    4.33
  -9   5   2    8.34    2.30
   9  -5  -2   10.02    2.03
   8  -5  -2    7.82    1.64
  -7   5   2   14.01    2.48
   7  -5  -2   14.70    2.87
  -6   5   2   13.99    3.16
   6  -5  -2   39.73    2.79
  -5   5   2    4.02    1.52
   5  -5  -2    9.06    1.67
   4  -5  -2    0.26    1.04
   3  -5  -2    0.00    0.82
  -2   5   2   10.76    2.38
   2  -5  -2   11.70    1.27
  -1   5   2   17.93    3.04
   1  -5  -2   15.75    1.50
   0   5   2    7.52    1.94
  -1  -5  -2    1.76    1.12
   2   5   2    5.80    1.04
   3   5   2   21.23    1.40
  -3  -5  -2   11.99    1.82
   4   5   2   23.06    1.46
  -4  -5  -2   17.92    1.51
   5   5   2   13.00    0.98
   6   5   2    0.68    0.40
  -6  -5  -2    0.02    0.73
   7   5   2    1.07    0.54
  -7  -5  -2    1.48    0.52
   8   5   2    2.19    0.59
  -8  -5  -2    0.37    0.56
   9   5   2   45.17    2.54
  -9  -5  -2   41.87    3.40
  10   5   2    7.44    1.26
 -10  -5  -2    5.71    1.10
  11   5   2  133.71    5.97
 -11  -5  -2  163.95    5.82
  12   5   2   42.96    2.08
 -12  -5  -2   43.58    2.39
  13   5   2   19.89    1.30
 -13  -5  -2   19.80    1.28
  14   5   2   26.35    1.95
 -14  -5  -2   26.08    1.90
  15   5   2    1.94    1.23
 -15  -5  -2    0.57    1.00
  16   5   2   -0.80    0.86
 -16  -5  -2    1.45    1.09
  17   5   2    5.01    0.82
 -17  -5  -2    4.93    0.91
  18   5   2   -1.27    0.73
 -18  -5  -2    2.13    0.97
  19   5   2    4.88    1.00
 -19  -5  -2    3.15    0.91
  20   5   2    3.40    0.86
 -20  -5  -2    1.58    1.63
  21   5   2    1.50    1.44
 -21  -5  -2   -1.38    0.95
  22   5   2   -0.86    1.01
 -22  -5  -2    0.80    1.24
  23   5   2    0.09    0.76
 -23  -5  -2   -0.87    1.29
  24   5   2    2.02    0.79
 -24  -5  -2    2.37    1.00
  25   5   2    2.56    1.07
 -25  -5  -2    3.93    0.79
  26   5   2   -0.52    1.46
 -26  -5  -2    0.98    0.89
  27   5   2    0.52    1.06
 -27  -5  -2   -0.44    1.77
  28   5   2    0.31    1.06
 -28  -5  -2    0.39    1.07
 -29  -5  -2    0.43    1.82
  30   5   2    0.30    0.91
 -30  -5  -2    0.28    1.21
  31   5   2    1.32    0.89
 -31  -5  -2   -1.47    0.93
  32   5   2    0.99    1.21
 -32  -5  -2   -1.33    1.88
  33   5   2    0.45    1.22
 -33  -5  -2    0.08    0.78
  34   5   2    8.61    1.53
 -34  -5  -2    7.65    1.35
  35   5   2    1.93    1.05
 -35  -5  -2    2.75    1.34
  36   5   2    3.18    1.36
 -36  -5  -2    0.67    0.79
 -37  -5  -2   -0.32    0.84
  38   5   2    0.52    1.40
 -38  -5  -2   -1.32    1.38
  39   5   2   -1.43    2.10
 -39  -5  -2    1.67    1.96
  40   5   2   -0.74    1.00
 -40  -5  -2   -0.57    1.19
  41   5   2    0.39    1.46
 -41  -5  -2    0.50    1.01
  42   5   2    0.52    1.02
 -42  -5  -2    1.10    1.83
  43   5   2    0.76    1.40
 -43  -5  -2    0.01    1.86
 -44  -5  -2    0.56    0.85
 -45  -5  -2    1.16    0.99
  46   5   2   -0.58    1.49
 -46  -5  -2   -0.26    0.84
  47   5   2   -3.16    2.11
 -47  -5  -2   -0.64    0.87
  48   5   2   -0.17    2.13
 -48  -5  -2    0.36    0.96
  49   5   2   -1.01    2.09
 -49  -5  -2   -1.51    0.90
  50   5   2   -1.80    1.86
 -50  -5  -2    0.89    0.91
 -54   4   2    0.36    0.98
  54  -4  -2    0.67    1.93
 -53   4   2    0.10    0.98
  53  -4  -2   -0.34    1.57
 -52   4   2    0.31    0.94
  52  -4  -2    0.73    1.08
 -51   4   2   -0.04    0.95
  51  -4  -2   -0.60    1.03
 -50   4   2   -1.46    0.90
  50  -4  -2    0.81    1.13
 -49   4   2    0.22    1.06
  49  -4  -2    1.08    1.10
 -48   4   2    1.30    1.27
  48  -4  -2    1.24    1.34
 -47   4   2   -0.78    1.31
  47  -4  -2    0.95    1.42
 -46   4   2    0.08    1.38
  46  -4  -2    1.78    1.17
 -45   4   2    0.97    1.36
  45  -4  -2    0.64    1.37
 -44   4   2    1.07    1.10
  44  -4  -2    0.76    1.55
 -43   4   2    0.53    1.25
  43  -4  -2   -0.65    1.39
 -42   4   2    0.52    1.24
  42  -4  -2   -0.97    1.53
 -41   4   2    3.63    1.21
  41  -4  -2    0.35    1.32
 -40   4   2    2.05    1.26
  40  -4  -2   -1.26    1.71
 -39   4   2    3.05    1.27
  39  -4  -2   -0.39    2.98
 -38   4   2    1.26    1.47
  38  -4  -2   -1.93    1.40
 -37   4   2    1.35    1.39
  37  -4  -2    2.37    1.32
 -36   4   2    0.29    1.49
  36  -4  -2   -0.47    2.40
 -35   4   2   10.35    1.95
  35  -4  -2    9.21    2.36
 -34   4   2    2.71    1.30
  34  -4  -2    1.92    1.20
 -33   4   2    7.42    1.43
  33  -4  -2   13.52    1.85
 -32   4   2    0.88    1.10
  32  -4  -2    3.18    1.35
 -31   4   2    6.04    1.62
  31  -4  -2    3.65    1.69
 -30   4   2    7.02    1.34
  30  -4  -2    4.37    1.90
 -29   4   2   18.08    2.60
  29  -4  -2   14.39    2.46
 -28   4   2   22.23    2.36
  28  -4  -2   23.25    3.26
 -27   4   2   15.82    1.78
  27  -4  -2   14.87    2.03
 -26   4   2    0.71    1.13
  26  -4  -2    0.68    1.19
 -25   4   2    5.83    1.73
  25  -4  -2    4.52    1.52
 -24   4   2    6.74    1.60
  24  -4  -2    3.39    1.51
 -23   4   2    2.56    1.17
  23  -4  -2   -0.38    1.19
 -22   4   2    1.93    0.98
  22  -4  -2    5.15    1.32
 -21   4   2    0.95    0.80
  21  -4  -2    1.13    1.09
 -20   4   2    1.44    0.79
  20  -4  -2    1.31    0.91
 -19   4   2    2.98    0.83
  19  -4  -2    2.69    1.06
 -18   4   2    4.62    1.14
  18  -4  -2    5.95    1.62
 -17   4   2    4.24    1.01
  17  -4  -2    5.48    1.14
 -16   4   2    4.05    0.93
  16  -4  -2    3.17    1.36
 -15   4   2    7.12    1.11
  15  -4  -2    9.38    1.49
 -14   4   2    9.64    1.27
  14  -4  -2   10.87    1.44
 -13   4   2    2.75    0.93
  13  -4  -2    0.36    0.83
  12  -4  -2   39.08    2.87
 -11   4   2   16.85    1.96
  11  -4  -2   21.46    1.87
 -10   4   2   26.27    2.45
  10  -4  -2   31.64    2.18
  -9   4   2  149.38   12.36
   9  -4  -2  193.78    9.79
  -8   4   2   87.28    7.81
   8  -4  -2   93.62    3.98
  -7   4   2   20.05    1.87
   7  -4  -2   17.58    2.05
  -6   4   2   61.80    8.55
   6  -4  -2   62.42    4.49
  -5   4   2   59.82    7.45
   5  -4  -2   78.35    8.48
  -4   4   2    7.59    1.97
   4  -4  -2    9.60    1.26
  -3   4   2  247.66   16.95
   3  -4  -2  321.42   21.09
  -2   4   2  421.34   19.09
   2  -4  -2  423.41   26.50
  -1   4   2  205.53   10.27
   1  -4  -2  195.58   11.62
   0   4   2   34.06    2.93
   0  -4  -2   31.50    2.19
   1   4   2    2.37    0.93
  -1  -4  -2    2.50    0.65
   2   4   2   -0.67    0.80
  -2  -4  -2   -1.16    0.70
   3   4   2    9.56    1.43
  -3  -4  -2   10.86    1.20
   4   4   2   68.25    4.38
  -4  -4  -2   59.34    3.86
   5   4   2   84.68    5.34
  -5  -4  -2   80.47    5.26
   6   4   2   58.61    3.84
  -6  -4  -2   48.33    3.55
   7   4   2    1.13    0.94
  -7  -4  -2    0.76    0.61
   8   4   2   -0.82    0.59
  -8  -4  -2   -0.33    0.78
   9   4   2    3.70    0.62
  -9  -4  -2    1.31    0.88
  10   4   2   13.27    1.30
  11   4   2   36.14    2.38
 -11  -4  -2   35.38    2.30
  12   4   2    1.40    0.76
 -12  -4  -2    1.25    0.54
  13   4   2    0.62    0.78
 -13  -4  -2    1.43    0.68
  14   4   2    2.11    0.65
 -14  -4  -2    1.56    0.61
  15   4   2    0.14    1.09
 -15  -4  -2    0.82    0.60
  16   4   2   -0.05    1.21
 -16  -4  -2    1.45    0.67
  17   4   2   17.29    1.30
 -17  -4  -2   17.45    1.40
  18   4   2   18.64    1.11
 -18  -4  -2   16.19    1.40
  19   4   2   12.66    1.49
 -19  -4  -2   12.73    1.03
  20   4   2    1.84    1.02
 -20  -4  -2    1.06    1.00
  21   4   2    1.93    1.36
 -21  -4  -2    1.32    0.85
  22   4   2    0.01    0.84
 -22  -4  -2    0.21    1.01
  23   4   2    9.18    1.34
 -23  -4  -2    8.49    0.93
 -24  -4  -2   45.10    3.31
  25   4   2   58.40    2.84
 -25  -4  -2   52.80    2.57
  26   4   2   10.88    1.31
 -26  -4  -2    9.64    1.18
  27   4   2    6.01    1.09
 -27  -4  -2    7.94    1.29
  28   4   2   11.17    1.32
 -28  -4  -2   10.78    1.60
  29   4   2   -0.07    1.80
 -29  -4  -2   -1.17    1.00
  30   4   2   27.52    2.47
 -30  -4  -2   29.77    1.82
  31   4   2   24.85    2.64
 -31  -4  -2   30.11    3.69
  32   4   2   25.35    2.11
 -32  -4  -2   28.77    1.83
  33   4   2    0.78    1.15
 -33  -4  -2   -2.31    1.19
  34   4   2   17.69    3.61
 -34  -4  -2   20.16    3.25
  35   4   2    1.98    1.86
 -35  -4  -2    2.58    2.37
  36   4   2    1.21    1.07
 -36  -4  -2    0.79    1.10
  37   4   2   -0.03    1.05
 -37  -4  -2   -0.63    1.39
  38   4   2   -0.53    1.42
 -38  -4  -2   -2.99    2.04
  39   4   2   -0.53    1.09
 -39  -4  -2   -0.10    1.28
  40   4   2   -1.11    1.08
 -40  -4  -2    0.80    0.88
  41   4   2    1.26    1.22
 -41  -4  -2    1.74    1.02
  42   4   2   -1.89    1.48
 -42  -4  -2    1.16    1.04
  43   4   2   -1.81    1.11
 -43  -4  -2    0.20    0.96
  44   4   2   -0.65    1.12
 -44  -4  -2    1.29    0.98
  45   4   2   -0.81    1.19
 -45  -4  -2    2.23    1.22
  46   4   2    0.52    0.95
 -46  -4  -2    0.84    1.49
  47   4   2   -0.90    1.29
 -47  -4  -2    0.57    1.00
  48   4   2    0.91    1.40
 -48  -4  -2    0.90    0.98
  49   4   2    1.33    1.06
 -49  -4  -2    0.78    1.52
  50   4   2   -0.93    1.83
 -50  -4  -2    0.73    0.88
  51   4   2    1.06    1.85
 -51  -4  -2    1.65    0.93
  52   4   2    1.20    0.98
 -52  -4  -2    0.53    1.09
  53   4   2   -0.34    1.04
 -53  -4  -2   -0.60    1.03
  54   4   2   -0.36    1.27
 -56   3   2   -0.09    1.25
  56  -3  -2    1.02    0.98
 -55   3   2    0.09    1.03
  55  -3  -2    0.57    1.16
 -54   3   2    0.55    1.08
  54  -3  -2    0.33    1.14
 -53   3   2    2.24    1.31
  53  -3  -2   -0.97    1.17
 -52   3   2   -1.08    0.99
  52  -3  -2    0.60    1.54
 -51   3   2    0.46    1.04
  51  -3  -2   -0.38    1.16
 -50   3   2    0.54    1.27
  50  -3  -2    0.74    1.16
 -49   3   2   -0.34    1.06
  49  -3  -2   -0.67    1.55
 -48   3   2   -0.26    1.17
  48  -3  -2   -0.27    1.52
 -47   3   2   -0.44    1.35
  47  -3  -2    0.60    1.45
 -46   3   2    1.28    1.16
  46  -3  -2   -1.01    1.31
 -45   3   2    1.95    1.29
  45  -3  -2    0.66    1.60
 -44   3   2    1.07    1.22
  44  -3  -2    2.82    1.63
 -43   3   2   -0.95    1.60
  43  -3  -2   -0.01    1.36
 -42   3   2   -3.22    2.04
  42  -3  -2    1.63    1.34
 -41   3   2    1.79    3.28
  41  -3  -2   -0.29    1.66
 -40   3   2    2.05    1.66
  40  -3  -2    1.70    2.73
 -39   3   2    0.45    1.57
  39  -3  -2    2.10    1.56
 -38   3   2    3.12    1.47
  38  -3  -2    2.80    1.42
 -37   3   2    2.40    1.52
  37  -3  -2    0.11    1.33
 -36   3   2    1.57    1.14
  36  -3  -2   -0.71    2.12
 -35   3   2   -3.36    1.24
  35  -3  -2    0.32    1.66
 -34   3   2    1.28    1.30
  34  -3  -2    0.83    1.34
 -33   3   2    1.94    1.26
  33  -3  -2    0.54    1.30
 -32   3   2   -0.82    1.10
  32  -3  -2   -1.42    1.34
 -31   3   2    0.65    1.43
  31  -3  -2    2.76    1.31
 -30   3   2    2.34    1.33
  30  -3  -2    4.48    1.36
 -29   3   2    1.76    1.31
  29  -3  -2    0.69    1.61
 -28   3   2    4.33    1.36
  28  -3  -2    3.35    1.76
 -27   3   2    0.30    1.12
  27  -3  -2    2.48    1.91
 -26   3   2   -0.23    1.56
  26  -3  -2   -3.15    1.47
 -25   3   2   -1.41    1.22
  25  -3  -2    3.69    1.94
 -24   3   2    1.99    1.04
  24  -3  -2    0.40    1.10
 -23   3   2    0.96    1.35
  23  -3  -2    0.44    1.21
 -22   3   2    2.06    1.06
  22  -3  -2   -0.06    1.16
 -21   3   2   -2.33    0.96
  21  -3  -2    1.50    1.03
 -20   3   2   -0.97    0.74
  20  -3  -2    0.53    0.82
 -19   3   2    1.49    0.81
  19  -3  -2    1.63    0.93
 -18   3   2    0.95    1.12
  18  -3  -2    1.37    0.85
 -17   3   2    0.21    0.76
  17  -3  -2    1.06    0.75
 -16   3   2   11.27    1.25
  16  -3  -2    9.06    1.11
 -15   3   2   10.61    1.18
  15  -3  -2    9.98    1.32
 -14   3   2   -0.27    0.95
  14  -3  -2    2.01    1.03
 -13   3   2   28.80    2.18
  13  -3  -2   23.58    2.36
 -12   3   2    6.45    1.18
  12  -3  -2    7.34    1.03
  11  -3  -2  486.24   20.54
 -10   3   2  384.51   20.29
  10  -3  -2  306.64   10.13
  -9   3   2  104.48    6.77
   9  -3  -2  117.15    4.99
  -8   3   2   57.44    4.02
   8  -3  -2   26.69    2.00
  -7   3   2   89.28    4.20
   7  -3  -2  100.59    4.51
  -6   3   2  622.61   18.98
   6  -3  -2  662.12   19.74
  -5   3   2  496.78   13.86
   5  -3  -2  487.00   13.37
  -4   3   2   96.16    3.34
   4  -3  -2   76.43    3.53
  -3   3   2   40.54    1.88
   3  -3  -2   43.49    1.85
  -2   3   2   69.76    4.02
   2  -3  -2   71.60    3.10
  -1   3   2    7.78    0.98
   1  -3  -2    8.17    1.10
   0   3   2  238.40    9.47
   0  -3  -2  234.24    8.86
   1   3   2  561.72   19.21
  -1  -3  -2  554.84   18.38
   2   3   2  450.66   22.42
  -2  -3  -2  452.83   15.84
   3   3   2  207.34    8.66
  -3  -3  -2  193.35    8.38
   4   3   2   10.86    1.53
  -4  -3  -2    8.57    1.24
   5   3   2   -2.68    1.36
   6   3   2    3.37    1.33
   8   3   2   56.74    3.81
  -8  -3  -2   61.44    4.85
   9   3   2  149.09    7.73
  -9  -3  -2  144.36    5.62
  10   3   2   22.93    1.61
 -10  -3  -2   20.44    1.51
  11   3   2  464.63   11.68
 -11  -3  -2  463.01   15.01
  12   3   2  102.33    4.09
 -12  -3  -2  107.79    4.96
  13   3   2   31.39    2.03
  14   3   2   89.90    3.15
  15   3   2   26.10    1.69
 -15  -3  -2   25.22    1.45
  16   3   2    8.67    0.94
 -16  -3  -2    8.61    1.28
  17   3   2   29.95    1.84
 -17  -3  -2   25.51    1.57
  18   3   2    5.52    0.81
 -18  -3  -2    3.75    0.70
  19   3   2    1.98    0.63
 -19  -3  -2    1.84    0.74
  20   3   2   44.08    1.71
 -20  -3  -2   43.36    2.02
  21   3   2   37.42    1.75
 -21  -3  -2   36.17    2.19
  22   3   2   21.12    2.11
 -22  -3  -2   22.37    1.20
  23   3   2    1.42    0.78
 -23  -3  -2    4.02    0.72
  24   3   2   -1.74    0.95
 -24  -3  -2    0.14    0.79
  25   3   2   -0.04    0.85
 -25  -3  -2    0.93    0.74
  26   3   2    1.72    1.16
 -26  -3  -2    1.17    1.88
  27   3   2   18.09    1.48
 -27  -3  -2   14.81    1.68
  28   3   2   23.19    1.71
 -28  -3  -2   24.12    1.69
  29   3   2   16.10    1.55
 -29  -3  -2   14.74    1.18
  30   3   2    0.19    1.14
 -30  -3  -2   -0.28    0.95
  31   3   2    3.98    1.22
 -31  -3  -2    2.62    1.28
  32   3   2    9.82    1.30
 -32  -3  -2   12.24    1.35
  33   3   2    1.15    1.17
 -33  -3  -2    2.41    0.97
  34   3   2   32.60    2.10
 -34  -3  -2   30.03    2.05
  35   3   2    1.95    1.12
 -35  -3  -2    1.56    1.08
  36   3   2    1.94    1.16
 -36  -3  -2   -0.35    0.98
  37   3   2   -0.42    1.42
 -37  -3  -2    0.04    1.10
  38   3   2    0.86    2.04
 -38  -3  -2   -1.28    2.15
  39   3   2   -0.12    1.28
 -39  -3  -2    1.10    2.34
  40   3   2    2.21    1.97
 -40  -3  -2    0.24    1.50
  41   3   2   -1.30    1.45
 -41  -3  -2    1.14    1.26
  42   3   2   -0.45    1.55
 -42  -3  -2    0.28    1.62
  43   3   2    0.99    1.09
 -43  -3  -2    1.06    0.99
  44   3   2    2.65    1.13
 -44  -3  -2   -0.15    0.98
  45   3   2    0.02    1.07
 -45  -3  -2   -1.33    1.02
  46   3   2    0.13    1.98
 -46  -3  -2    0.12    1.29
  47   3   2   -0.99    1.19
 -47  -3  -2   -3.15    1.28
  48   3   2   -1.34    2.02
 -48  -3  -2   -2.23    1.08
  49   3   2   -0.25    1.23
 -49  -3  -2   -0.53    1.38
  50   3   2    0.80    1.07
 -50  -3  -2    0.71    1.46
  51   3   2    0.09    1.46
 -51  -3  -2    0.43    1.50
  52   3   2   -1.37    1.36
 -52  -3  -2    0.73    1.00
  53   3   2    1.96    1.15
 -53  -3  -2    1.12    1.58
  54   3   2   -0.37    1.54
 -54  -3  -2    1.00    0.97
  55   3   2   -0.17    1.80
 -55  -3  -2    0.03    0.86
  56   3   2   -0.47    1.34
 -56  -3  -2    1.76    1.51
 -58   2   2    3.46    1.59
  58  -2  -2    0.29    1.21
 -57   2   2    0.35    0.88
  57  -2  -2    2.74    1.11
 -56   2   2    0.53    1.11
  56  -2  -2    1.67    1.15
 -55   2   2    0.31    1.07
  55  -2  -2   -0.32    1.22
 -54   2   2   -0.39    1.08
  54  -2  -2    0.86    1.19
 -53   2   2   -0.28    1.02
  53  -2  -2    1.37    1.40
 -52   2   2    0.88    1.02
  52  -2  -2    1.45    1.29
 -51   2   2   -0.79    1.83
  51  -2  -2   -1.46    1.45
 -50   2   2    1.54    1.17
  50  -2  -2    0.57    1.38
 -49   2   2    0.82    1.20
  49  -2  -2    1.57    1.57
 -48   2   2    2.25    1.37
  48  -2  -2    0.46    1.34
 -47   2   2    2.56    1.35
  47  -2  -2    1.13    1.29
 -46   2   2   -0.41    1.33
  46  -2  -2   -1.46    1.70
 -45   2   2    2.07    1.48
  45  -2  -2    0.33    1.69
 -44   2   2   -2.48    1.41
  44  -2  -2    2.98    1.35
 -43   2   2   -1.69    1.39
  43  -2  -2    2.05    1.78
 -42   2   2   -0.41    1.26
  42  -2  -2   -0.73    1.28
 -41   2   2    2.09    1.40
  41  -2  -2    4.29    1.39
 -40   2   2   15.39    1.81
  40  -2  -2    9.64    1.75
 -39   2   2    4.43    1.51
  39  -2  -2    5.65    1.70
 -38   2   2   -1.08    1.12
  38  -2  -2    1.40    1.57
 -37   2   2   10.58    1.86
  37  -2  -2    5.55    1.77
 -36   2   2    2.58    2.08
  36  -2  -2    3.74    1.64
 -35   2   2  155.98    7.72
  35  -2  -2  167.01    7.86
 -34   2   2   27.28    4.18
  34  -2  -2   50.11    4.63
 -33   2   2   44.46    3.87
  33  -2  -2   45.10    4.30
 -32   2   2   12.54    1.91
  32  -2  -2   14.73    2.75
 -31   2   2   15.12    2.19
  31  -2  -2   14.35    2.67
 -30   2   2   24.14    2.52
  30  -2  -2   23.67    3.53
 -29   2   2    2.54    1.44
  29  -2  -2    1.21    1.68
 -28   2   2    2.28    1.76
  28  -2  -2   -0.33    1.88
 -27   2   2    2.22    1.08
  27  -2  -2   -1.88    1.25
 -26   2   2   13.73    1.83
  26  -2  -2   11.79    2.05
 -25   2   2   12.05    1.74
  25  -2  -2   13.99    2.05
 -24   2   2    1.90    1.15
  24  -2  -2    1.00    1.27
 -23   2   2    1.26    1.08
  23  -2  -2   -0.44    1.97
 -22   2   2    4.88    1.23
  22  -2  -2    2.37    1.41
 -21   2   2    3.94    2.53
  21  -2  -2    5.86    1.55
 -20   2   2   18.68    2.05
  20  -2  -2   14.36    2.38
 -19   2   2   28.11    2.14
  19  -2  -2   20.43    2.72
 -18   2   2   13.92    1.55
  18  -2  -2   11.18    2.03
 -17   2   2    7.84    1.66
  17  -2  -2    8.19    1.36
 -16   2   2   38.27    3.27
  16  -2  -2   37.78    2.69
 -15   2   2  173.69    6.87
  15  -2  -2  177.04    7.12
 -14   2   2  187.79    9.76
  14  -2  -2  197.31    8.95
 -13   2   2   24.38    2.11
  13  -2  -2   23.69    1.72
 -12   2   2  229.56   10.11
  12  -2  -2  244.43    8.89
 -11   2   2  198.50    8.73
  11  -2  -2  231.85    9.83
 -10   2   2  227.35    8.96
  10  -2  -2  155.03    8.42
  -9   2   2   70.24    5.28
   9  -2  -2   63.62    4.19
  -8   2   2   34.21    3.63
   8  -2  -2   21.67    2.21
  -7   2   2    2.10    0.84
   7  -2  -2    4.06    0.82
  -6   2   2  373.67   11.46
   6  -2  -2  355.15   12.09
  -5   2   2  250.62    7.99
   5  -2  -2  254.57    7.71
  -4   2   2    5.94    0.86
   4  -2  -2    5.63    0.92
  -3   2   2  437.27   11.16
   3  -2  -2  403.51   10.79
  -2   2   2  613.12   15.68
   2  -2  -2  649.13   15.83
  -1   2   2  375.77    9.99
   1  -2  -2  388.52   10.19
   0   2   2   82.27    4.46
   0  -2  -2   81.11    3.03
   1   2   2   58.31    2.96
  -1  -2  -2   53.10    2.88
   2   2   2    3.50    0.85
  -2  -2  -2    6.29    1.07
   3   2   2   38.36    3.05
  -3  -2  -2   31.70    2.58
   4   2   2  294.14   12.50
   6   2   2  242.42   13.86
   8   2   2   10.25    1.70
  -8  -2  -2   11.49    1.81
   9   2   2    3.38    1.41
  10   2   2   14.43    1.20
 -10  -2  -2   15.44    1.89
  11   2   2  105.47    3.68
 -11  -2  -2  109.84    4.75
  12   2   2    5.49    0.78
 -12  -2  -2    6.26    1.07
  13   2   2    5.46    0.91
 -13  -2  -2    4.66    0.81
  14   2   2   11.80    1.71
 -14  -2  -2   12.50    1.41
  15   2   2    7.86    0.83
 -15  -2  -2    7.11    1.16
  16   2   2    3.40    0.71
 -16  -2  -2    5.05    0.89
  17   2   2   83.32    3.27
 -17  -2  -2   86.50    3.34
  18   2   2  131.52    4.11
 -18  -2  -2  132.01    4.68
  19   2   2  141.27    4.32
 -19  -2  -2  147.47    4.47
  20   2   2    5.66    0.78
 -20  -2  -2    6.25    0.68
  21   2   2    0.66    0.65
 -21  -2  -2    0.86    0.69
  22   2   2    2.38    0.76
 -22  -2  -2    1.47    0.62
  23   2   2    4.58    0.73
 -23  -2  -2    2.68    0.68
  24   2   2    6.30    0.89
 -24  -2  -2    3.41    0.78
  25   2   2    9.34    0.92
 -25  -2  -2    9.62    0.85
  26   2   2   12.68    1.03
 -26  -2  -2   12.48    1.29
  27   2   2    4.90    0.94
 -27  -2  -2    4.67    0.85
  28   2   2    4.08    1.07
 -28  -2  -2    4.14    0.80
  29   2   2    4.71    1.04
 -29  -2  -2    3.67    0.87
  30   2   2    5.86    0.99
 -30  -2  -2    6.02    1.23
  31   2   2    5.47    1.24
 -31  -2  -2    2.70    0.85
  32   2   2   29.15    1.74
 -32  -2  -2   24.40    1.52
  33   2   2   12.45    1.50
 -33  -2  -2   12.21    1.44
  34   2   2   81.91    3.64
 -34  -2  -2   81.57    3.68
  35   2   2   29.12    2.16
 -35  -2  -2   30.31    1.87
  36   2   2    3.17    1.56
 -36  -2  -2   -0.18    0.93
  37   2   2   38.86    2.75
 -37  -2  -2   38.69    2.09
  38   2   2   28.67    2.38
 -38  -2  -2   22.88    2.07
  39   2   2    0.87    1.23
 -39  -2  -2    1.34    1.14
  40   2   2   -2.25    1.59
 -40  -2  -2   -0.01    1.51
  41   2   2   -0.28    1.35
 -41  -2  -2   -1.38    1.38
  42   2   2   -0.25    1.36
 -42  -2  -2    1.99    1.36
  43   2   2    0.17    1.40
 -43  -2  -2    0.81    1.24
  44   2   2    0.85    1.25
 -44  -2  -2    0.72    1.66
  45   2   2    0.94    1.32
 -45  -2  -2    0.44    1.12
  46   2   2    0.64    1.05
 -46  -2  -2    1.45    1.20
  47   2   2   -2.26    1.08
 -47  -2  -2    3.27    1.25
  48   2   2    1.03    1.17
 -48  -2  -2   -0.22    1.19
  49   2   2    0.34    1.22
 -49  -2  -2   -0.07    1.09
  50   2   2    0.58    1.05
 -50  -2  -2    0.28    1.00
  51   2   2   -1.42    1.43
 -51  -2  -2    0.51    1.38
  52   2   2   -0.65    1.39
 -52  -2  -2    0.66    1.05
  53   2   2    0.83    1.28
 -53  -2  -2    1.51    1.09
  54   2   2    0.63    1.13
 -54  -2  -2    1.34    1.57
  55   2   2    5.12    2.12
 -55  -2  -2   -1.46    1.79
  56   2   2   -0.71    1.15
 -56  -2  -2   -1.17    1.06
  57   2   2   -0.75    1.65
 -57  -2  -2    1.29    1.04
  59  -1  -2   -1.56    1.84
 -58   1   2   -0.31    0.69
  58  -1  -2   -1.55    0.86
 -57   1   2   -1.95    0.84
  57  -1  -2   -4.59    1.32
 -56   1   2   -2.83    0.81
  56  -1  -2    2.21    2.01
 -55   1   2   -0.54    1.25
  55  -1  -2    1.56    1.94
 -54   1   2   -0.83    3.15
 -53   1   2   -0.55    3.20
  53  -1  -2   -5.24    1.51
 -52   1   2   -0.14    1.54
  52  -1  -2   -0.73    1.16
 -51   1   2   -0.19    1.54
  51  -1  -2   -0.78    1.21
 -50   1   2    1.10    1.74
  50  -1  -2    2.20    1.80
 -49   1   2    1.17    3.24
  49  -1  -2    0.02    1.71
 -48   1   2    0.06    1.52
  48  -1  -2    0.33    1.55
 -47   1   2   -0.28    1.48
  47  -1  -2    0.10    1.27
 -46   1   2    0.30    1.43
  46  -1  -2   -2.54    1.43
 -45   1   2   -2.88    1.61
  45  -1  -2    1.05    2.38
 -44   1   2   -2.97    3.32
  44  -1  -2    0.86    2.84
 -43   1   2    1.98    1.39
  43  -1  -2    0.00    1.41
 -42   1   2    2.51    1.37
  42  -1  -2   -0.01    1.38
 -41   1   2    1.19    1.39
  41  -1  -2    0.04    1.23
 -40   1   2   -0.28    1.28
  40  -1  -2    1.83    1.49
 -39   1   2    3.43    1.24
  39  -1  -2   -2.15    1.58
 -38   1   2    4.78    1.49
  38  -1  -2    2.45    1.55
 -37   1   2    3.39    1.37
  37  -1  -2   -1.20    1.49
 -36   1   2    1.59    1.21
  36  -1  -2   -3.57    1.57
 -35   1   2    2.55    1.46
  35  -1  -2   -0.02    2.03
 -34   1   2    3.35    1.46
  34  -1  -2    0.66    1.54
 -33   1   2   -0.88    1.68
  33  -1  -2    3.55    1.76
 -32   1   2    3.68    1.43
  32  -1  -2    3.42    2.36
 -31   1   2    1.78    1.45
  31  -1  -2    0.88    2.21
 -30   1   2    2.58    1.35
  30  -1  -2   -3.18    1.76
 -29   1   2    2.24    1.20
  29  -1  -2    2.12    1.33
 -28   1   2    3.88    1.13
  28  -1  -2    4.59    1.21
 -27   1   2    0.66    1.24
  27  -1  -2    1.61    1.04
 -26   1   2    0.73    1.18
  26  -1  -2    3.69    1.75
 -25   1   2   -0.27    1.01
  25  -1  -2    3.08    2.01
 -24   1   2    1.36    1.15
  24  -1  -2    0.45    1.24
 -23   1   2    1.92    1.15
  23  -1  -2    4.39    1.98
 -22   1   2    0.59    1.12
  22  -1  -2    0.33    1.32
 -21   1   2    0.99    0.89
  21  -1  -2   -2.09    1.18
 -20   1   2   -0.31    1.10
  20  -1  -2    0.66    1.32
 -19   1   2    7.22    1.22
  19  -1  -2    5.03    0.98
 -18   1   2    7.79    1.38
  18  -1  -2    6.13    1.09
 -17   1   2    3.24    0.98
  17  -1  -2    0.17    0.91
 -16   1   2    9.44    1.87
  16  -1  -2   10.32    1.22
 -15   1   2   11.29    1.56
  15  -1  -2    8.21    1.16
 -14   1   2   -0.82    0.70
  14  -1  -2    0.66    0.84
 -13   1   2   21.88    1.45
  13  -1  -2   19.46    1.70
 -12   1   2    3.90    0.73
  12  -1  -2    3.38    0.79
 -11   1   2   65.30    4.71
  11  -1  -2  176.28    6.92
 -10   1   2  195.88    8.85
  10  -1  -2  171.68    8.18
  -9   1   2  130.78    6.16
   9  -1  -2  131.02    5.30
  -8   1   2   63.57    3.90
   8  -1  -2   44.56    3.20
  -7   1   2   32.28    1.96
   7  -1  -2   32.54    1.83
  -6   1   2  405.35   11.33
   6  -1  -2  449.89   11.25
  -5   1   2  373.09   10.46
   5  -1  -2  388.00    9.95
  -4   1   2   74.59    2.90
   4  -1  -2   77.35    2.86
  -3   1   2   59.78    2.51
   3  -1  -2   59.63    2.48
  -2   1   2  138.57    5.43
   2  -1  -2  137.76    4.64
  -1   1   2    4.79    0.84
   1  -1  -2    5.07    0.81
   0   1   2  193.13    5.75
   0  -1  -2  190.26    5.56
   1   1   2  483.12   12.27
  -1  -1  -2  530.55   12.78
   2   1   2  363.50    9.16
  -2  -1  -2  367.35    9.13
   3   1   2  110.07    3.59
  -3  -1  -2  114.79    4.49
  -4  -1  -2    3.52    1.52
  -5  -1  -2    1.12    1.52
  -6  -1  -2    6.83    1.36
   7   1   2   25.65    2.52
  -7  -1  -2   32.47    3.04
   8   1   2   24.93    1.50
   9   1   2   92.07    5.49
  -9  -1  -2  100.68    4.32
  10   1   2   29.01    1.86
 -10  -1  -2   34.10    2.28
  11   1   2  387.42   12.59
 -11  -1  -2  399.19   14.02
  12   1   2  127.34    5.49
 -12  -1  -2  127.48    5.91
  13   1   2   18.90    1.25
 -13  -1  -2   17.56    1.31
  14   1   2  103.86    4.83
 -14  -1  -2  105.42    4.58
  15   1   2   36.94    2.22
 -15  -1  -2   34.65    3.10
  16   1   2   13.85    1.60
 -16  -1  -2   12.34    1.10
  17   1   2   25.08    1.40
 -17  -1  -2   25.10    1.44
  18   1   2    6.35    0.76
 -18  -1  -2    7.27    0.79
  19   1   2    0.08    0.64
 -19  -1  -2    0.90    0.53
  20   1   2   28.40    1.66
 -20  -1  -2   29.93    1.26
  21   1   2   30.13    1.26
 -21  -1  -2   27.29    1.13
  22   1   2   23.14    1.32
 -22  -1  -2   23.34    1.16
  23   1   2    3.67    0.68
 -23  -1  -2    2.37    0.68
  24   1   2    0.77    0.66
 -24  -1  -2   -0.35    0.70
  25   1   2    1.63    0.81
 -25  -1  -2    0.69    0.64
  26   1   2   -1.07    0.87
 -26  -1  -2    1.46    0.83
  27   1   2    8.27    0.88
 -27  -1  -2    8.79    0.85
  28   1   2   11.86    1.00
 -28  -1  -2   11.72    1.14
  29   1   2    8.03    0.92
 -29  -1  -2    6.17    0.77
  30   1   2    1.61    1.31
 -30  -1  -2   -0.47    0.76
  31   1   2    2.86    1.07
 -31  -1  -2    1.45    1.72
  32   1   2    7.84    1.01
 -32  -1  -2    5.66    0.85
  33   1   2    2.15    0.97
 -33  -1  -2    1.14    0.97
  34   1   2   15.90    1.18
 -34  -1  -2   14.54    1.29
  35   1   2    3.27    0.97
 -35  -1  -2    1.11    1.03
  36   1   2   -0.10    0.89
 -36  -1  -2    0.13    1.63
  37   1   2    0.26    1.28
 -37  -1  -2   -0.39    1.10
  38   1   2    0.12    1.05
 -38  -1  -2   -0.19    1.16
  39   1   2   -1.40    1.28
 -39  -1  -2    1.64    1.03
  40   1   2    1.91    1.28
 -40  -1  -2   -2.27    1.07
  41   1   2   -3.87    1.54
 -41  -1  -2   -0.34    1.19
  42   1   2    0.68    1.54
 -42  -1  -2   -1.36    1.56
  43   1   2   -0.21    1.47
 -43  -1  -2   -1.38    2.91
  44   1   2    0.43    1.38
 -44  -1  -2    0.84    2.57
  45   1   2    0.93    1.11
 -45  -1  -2   -0.09    1.60
  46   1   2   -0.33    1.33
 -46  -1  -2   -0.17    1.71
  47   1   2   -1.08    1.35
 -47  -1  -2    0.26    1.13
  48   1   2    0.68    1.28
 -48  -1  -2    0.07    0.98
  49   1   2    1.12    1.44
 -49  -1  -2   -0.34    1.02
  50   1   2   -1.70    1.39
 -50  -1  -2   -2.10    1.22
  51   1   2   -1.89    1.37
 -51  -1  -2   -0.75    1.18
  52   1   2    3.02    1.30
 -52  -1  -2    1.52    1.00
  53   1   2   -0.31    1.22
 -53  -1  -2    3.01    1.55
  54   1   2   -1.97    1.11
 -54  -1  -2    1.94    1.84
  55   1   2   -1.54    1.66
 -55  -1  -2    3.11    2.76
  56   1   2    2.89    1.67
 -56  -1  -2    0.93    1.05
  57   1   2    1.59    1.34
 -57  -1  -2   -1.04    1.78
  58   1   2   -0.18    1.20
 -58  -1  -2    0.04    1.12
  59   1   2   -2.60    1.79
 -59   0   2    0.56    1.13
  59   0  -2    0.61    0.93
 -58   0   2    1.06    1.02
  58   0  -2   -0.09    0.95
 -57   0   2   -0.15    0.99
  57   0  -2   -1.01    1.24
 -56   0   2   -0.14    1.01
  56   0  -2   -0.40    1.14
 -55   0   2   -0.06    1.02
  55   0  -2   -0.23    1.14
 -54   0   2   -0.94    1.41
  54   0  -2   -1.45    1.36
 -53   0   2    0.05    1.51
  53   0  -2    1.82    1.36
 -52   0   2   -0.58    1.14
  52   0  -2   -0.07    1.46
 -51   0   2    0.31    1.29
  51   0  -2   -2.00    1.38
 -50   0   2   -0.76    1.30
  50   0  -2    1.46    1.56
 -49   0   2   -2.80    1.62
  49   0  -2    1.18    1.45
 -48   0   2   -2.03    1.26
  48   0  -2   -1.48    1.51
 -47   0   2   -0.27    1.16
  47   0  -2    0.64    1.38
 -46   0   2    0.94    1.29
  46   0  -2    1.73    1.23
 -45   0   2    1.36    1.67
  45   0  -2    2.96    2.78
 -44   0   2   -1.06    1.66
  44   0  -2    1.55    1.49
 -43   0   2   -1.73    1.30
  43   0  -2    1.87    1.43
 -42   0   2    4.81    1.22
  42   0  -2    9.05    1.49
 -41   0   2   22.82    1.98
  41   0  -2   31.23    3.08
 -40   0   2   49.17    3.47
  40   0  -2   51.74    3.86
 -39   0   2   10.47    1.96
  39   0  -2   14.60    2.00
 -38   0   2    2.09    1.67
  38   0  -2   11.81    1.66
 -37   0   2   26.47    2.65
  37   0  -2   31.76    3.52
  36   0  -2    6.82    2.76
 -35   0   2  504.43   21.39
  35   0  -2  420.95   18.18
 -33   0   2   86.63    5.27
  33   0  -2   75.06    7.67
 -32   0   2   26.88    2.72
  32   0  -2   16.30    2.89
 -31   0   2   45.67    3.42
  31   0  -2   19.88    4.16
 -30   0   2   57.77    4.04
  30   0  -2   47.79    5.30
 -29   0   2    9.84    1.49
  29   0  -2    7.00    1.97
 -28   0   2   40.84    2.77
  28   0  -2   27.18    3.70
 -27   0   2   12.86    1.78
  27   0  -2   12.75    2.41
 -26   0   2   24.37    1.98
  26   0  -2   24.52    3.19
 -25   0   2    6.49    1.33
  25   0  -2    6.01    1.94
 -24   0   2   -0.57    1.10
  24   0  -2   -1.22    1.33
 -23   0   2    2.35    1.19
  23   0  -2    0.79    1.74
 -22   0   2    0.15    1.13
  22   0  -2    0.97    1.48
 -21   0   2   10.60    1.44
  21   0  -2    3.80    2.45
 -20   0   2   49.47    2.99
  20   0  -2   35.86    4.57
 -19   0   2   71.11    3.74
  19   0  -2   59.64    4.69
 -18   0   2   25.88    2.01
  18   0  -2   21.84    2.46
 -17   0   2    6.71    1.27
  17   0  -2    5.96    1.84
 -16   0   2   70.60    6.07
  16   0  -2   71.85    5.26
 -15   0   2  400.84   18.85
  15   0  -2  406.97   18.11
 -14   0   2  540.77   17.48
  14   0  -2  522.92   20.15
 -13   0   2  100.57    6.24
  13   0  -2   93.60    6.40
 -12   0   2 1024.20   48.38
  12   0  -2  810.90   32.03
 -10   0   2  840.82   33.92
  10   0  -2  867.30   37.47
  -9   0   2    1.55    1.03
   9   0  -2    3.95    1.27
   8   0  -2  313.76   19.58
   7   0  -2  148.54    8.73
  -6   0   2  541.60   22.24
   6   0  -2  606.84   25.72
  -5   0   2  109.27    6.06
   5   0  -2   97.09    6.01
  -4   0   2   19.82    1.80
   4   0  -2   17.55    2.37
  -3   0   2  207.80    8.76
   3   0  -2  203.61   10.34
  -2   0   2  129.51    6.58
   2   0  -2  154.10    7.88
  -1   0   2  240.18    9.50
   1   0  -2  266.01   10.84
   0   0   2  123.18    5.62
   0   0  -2  131.73    6.65
   1   0   2  258.09   10.01
  -1   0  -2  261.76   11.32
   2   0   2   11.05    1.33
  -2   0  -2   10.99    1.38
   6   0   2  459.04   24.31
  -6   0  -2  450.95   24.18
   7   0   2  115.74    6.32
  -7   0  -2  114.21    5.49
   8   0   2   90.59    3.89
  -8   0  -2   97.25    6.76
   9   0   2    2.67    1.27
  -9   0  -2    3.98    0.97
  10   0   2    2.10    0.83
 -10   0  -2   -0.41    1.18
  11   0   2  120.01    5.08
 -11   0  -2  120.12    5.20
  12   0   2   35.71    2.54
 -12   0  -2   33.02    2.34
  13   0   2   14.33    1.45
 -13   0  -2   30.41    2.24
  14   0   2   20.95    1.84
 -14   0  -2   22.92    1.56
  15   0   2   13.32    1.93
 -15   0  -2   16.55    1.34
  16   0   2    4.50    1.43
 -16   0  -2    7.15    1.03
  17   0   2  178.21    7.61
 -17   0  -2  186.54    6.26
  18   0   2  235.94   12.62
 -18   0  -2  248.73    6.39
  19   0   2  253.93   13.99
 -19   0  -2  275.93    6.88
  20   0   2    0.24    0.92
 -20   0  -2    0.86    0.66
  21   0   2   -0.46    0.95
 -21   0  -2    2.61    0.84
  22   0   2    4.77    1.05
 -22   0  -2    8.43    0.83
  23   0   2   44.92    2.75
 -23   0  -2   47.26    2.23
  24   0   2   13.45    2.18
 -24   0  -2   10.85    0.97
  25   0   2   13.77    1.44
 -25   0  -2   12.27    1.03
  26   0   2    9.24    1.52
 -26   0  -2   10.52    0.86
  27   0   2    0.92    1.71
 -27   0  -2   -0.07    0.82
  28   0   2    7.84    1.39
 -28   0  -2    5.69    1.26
  29   0   2    8.49    1.44
 -29   0  -2    5.37    0.95
  30   0   2    7.24    1.38
 -30   0  -2    5.52    1.24
  31   0   2   53.89    6.35
 -31   0  -2   57.21    2.88
  32   0   2   28.29    1.94
 -32   0  -2   24.06    1.64
  33   0   2   51.23    2.79
 -33   0  -2   76.98    3.91
  34   0   2  167.89    5.89
 -34   0  -2  183.11    5.74
  35   0   2   84.75    4.07
 -35   0  -2   90.49    3.34
  36   0   2    4.57    1.39
 -36   0  -2    4.51    1.22
  37   0   2  112.47    5.11
 -37   0  -2  119.10    4.17
  38   0   2   65.50    3.68
 -38   0  -2   79.29    3.58
  39   0   2    5.41    1.60
 -39   0  -2    6.31    1.25
  40   0   2    5.05    1.32
 -40   0  -2    2.81    1.30
  41   0   2   -1.56    1.37
 -41   0  -2    2.61    1.18
  42   0   2   -1.64    1.53
 -42   0  -2   -2.15    1.74
  43   0   2    1.18    1.51
 -43   0  -2    2.04    1.41
  44   0   2   -2.50    1.41
 -44   0  -2    0.48    1.28
  45   0   2    3.34    1.23
 -45   0  -2   -1.63    1.36
  46   0   2    0.77    1.42
 -46   0  -2    2.00    1.86
  47   0   2    0.12    1.17
 -47   0  -2   -0.33    1.21
  48   0   2   -1.70    1.25
 -48   0  -2   -1.36    1.09
  49   0   2    3.11    1.25
 -49   0  -2    1.03    1.50
  50   0   2    1.41    1.25
 -50   0  -2    0.82    1.09
  51   0   2   -0.71    1.18
 -51   0  -2    0.20    1.14
  52   0   2   -0.81    1.83
 -52   0  -2    0.36    1.12
  53   0   2    0.24    1.86
 -53   0  -2    4.14    1.51
  54   0   2    4.13    1.48
 -54   0  -2    2.01    1.08
  55   0   2    5.36    1.41
 -55   0  -2    1.05    1.19
  56   0   2    2.61    1.44
 -56   0  -2    1.41    1.75
  57   0   2    2.71    1.26
 -57   0  -2    2.46    1.84
  58   0   2    9.40    1.50
 -58   0  -2    4.35    1.27
  59   0   2    0.00    1.76
 -59   0  -2    0.93    1.77
 -59  -1   2    0.54    2.51
  59   1  -2    0.81    2.44
 -58  -1   2   -0.17    1.30
  58   1  -2   -0.17    1.29
 -57  -1   2    1.14    1.05
  57   1  -2   -0.01    1.06
 -56  -1   2    0.29    1.01
  56   1  -2    1.40    1.05
 -55  -1   2    0.63    1.05
  55   1  -2   -0.51    1.41
 -54  -1   2    0.40    1.17
  54   1  -2   -0.93    1.10
 -53  -1   2   -0.27    1.29
  53   1  -2    0.44    1.28
 -52  -1   2   -1.55    1.09
  52   1  -2    0.90    1.19
 -51  -1   2    2.35    1.48
  51   1  -2    1.68    1.67
 -50  -1   2   -1.07    1.19
  50   1  -2    0.39    1.56
 -49  -1   2    1.02    1.30
  49   1  -2   -0.08    1.63
 -48  -1   2    0.83    1.10
  48   1  -2   -0.62    1.22
 -47  -1   2   -0.36    1.28
  47   1  -2    2.27    1.23
 -46  -1   2   -0.97    1.34
  46   1  -2   -1.27    1.88
 -45  -1   2    5.24    1.96
  45   1  -2   -0.18    1.58
 -44  -1   2    1.37    1.37
  44   1  -2   -0.93    2.02
 -43  -1   2   -1.26    1.21
  43   1  -2   -1.03    1.36
 -42  -1   2    0.17    1.13
  42   1  -2    0.50    1.28
 -41  -1   2    1.21    1.22
  41   1  -2   -2.71    1.23
 -40  -1   2    0.81    1.17
  40   1  -2    1.79    1.22
 -39  -1   2    0.74    1.16
  39   1  -2   -1.08    1.34
 -38  -1   2   -3.06    1.39
  38   1  -2    2.46    1.48
 -37  -1   2   -0.11    1.30
  37   1  -2    0.61    1.29
 -36  -1   2    1.58    1.16
  36   1  -2   -1.64    1.33
 -35  -1   2    0.95    1.32
  35   1  -2    0.48    1.34
 -34  -1   2    2.32    1.38
  34   1  -2    0.91    1.76
 -33  -1   2   -1.84    1.43
  33   1  -2   -1.85    1.83
 -32  -1   2    1.26    1.36
  32   1  -2    0.49    2.55
 -31  -1   2   -2.54    1.40
  31   1  -2   -0.17    1.66
 -30  -1   2    1.71    1.26
  30   1  -2    2.90    1.48
 -29  -1   2   -3.46    1.28
  29   1  -2    0.79    1.11
 -28  -1   2    3.64    1.19
  28   1  -2    3.88    1.34
 -27  -1   2    1.05    1.36
  27   1  -2    0.94    1.23
 -26  -1   2   -0.67    1.07
  26   1  -2    0.05    1.13
 -25  -1   2   -0.32    1.09
  25   1  -2    1.09    1.34
 -24  -1   2    0.05    1.22
  24   1  -2   -1.32    1.29
 -23  -1   2    1.07    0.89
  23   1  -2    1.55    1.31
 -22  -1   2    1.92    0.92
  22   1  -2   -0.43    1.09
 -21  -1   2   -0.57    1.07
  21   1  -2   -0.17    0.91
 -20  -1   2    3.45    1.12
  20   1  -2   -0.78    0.89
 -19  -1   2    7.16    1.17
  19   1  -2    5.31    1.08
 -18  -1   2    9.30    1.20
  18   1  -2    9.81    1.21
 -17  -1   2    1.48    0.94
  17   1  -2    0.44    0.87
 -16  -1   2    8.12    1.19
  16   1  -2    6.35    1.30
 -15  -1   2   10.24    1.23
  15   1  -2    8.84    1.10
 -14  -1   2   -1.20    0.86
  14   1  -2    1.13    0.79
 -13  -1   2   22.22    1.76
  13   1  -2   19.18    1.25
 -12  -1   2    1.88    0.90
  12   1  -2    2.14    0.75
 -11  -1   2  244.31   12.86
  11   1  -2  263.77   11.40
 -10  -1   2  204.30    8.14
  10   1  -2  189.61    8.16
  -9  -1   2  137.91    5.85
   9   1  -2  137.10    7.30
  -8  -1   2   43.24    3.14
   8   1  -2    7.50    0.89
  -7  -1   2   32.88    1.88
   7   1  -2   33.64    1.82
  -6  -1   2  438.58   11.81
   6   1  -2  427.61   11.32
  -5  -1   2  373.39   10.19
   5   1  -2  368.79    9.68
  -4  -1   2   76.72    2.94
   4   1  -2   74.25    2.88
  -3  -1   2   57.07    2.97
   3   1  -2   60.69    2.65
  -2  -1   2  138.13    4.36
   2   1  -2  137.51    4.20
  -1  -1   2    3.84    0.89
   1   1  -2    6.41    0.86
   0  -1   2  180.63    6.76
   0   1  -2  193.99    5.38
   1  -1   2  527.00   12.41
  -1   1  -2  539.27   12.02
   2  -1   2  362.05    8.72
  -2   1  -2  355.26   12.80
   3  -1   2  111.39    7.16
  -3   1  -2  116.49    5.55
  -4   1  -2    3.31    1.39
   5  -1   2    3.16    1.06
   6  -1   2    6.24    1.03
  -6   1  -2    9.50    1.65
   7  -1   2   34.33    2.27
  -7   1  -2   30.39    1.87
   8  -1   2   30.24    1.75
  -8   1  -2   28.13    1.73
   9  -1   2   94.30    5.16
  -9   1  -2   85.91    5.97
  10  -1   2   31.78    2.25
 -10   1  -2   31.63    2.16
  11  -1   2  401.34   17.92
 -11   1  -2  391.32   14.20
  12  -1   2  133.12    5.86
 -12   1  -2  120.05    5.23
  13  -1   2   19.78    1.82
 -13   1  -2   19.71    1.75
  14  -1   2  105.41    5.37
 -14   1  -2  112.80    4.10
  15  -1   2   37.34    2.02
 -15   1  -2   37.45    2.52
  16  -1   2   15.15    1.19
 -16   1  -2   14.30    1.10
  17  -1   2   26.16    2.04
 -17   1  -2   30.00    1.42
  18  -1   2    5.93    1.08
 -18   1  -2    6.73    0.79
  19  -1   2   -0.94    0.76
 -19   1  -2    1.26    0.62
  20  -1   2   30.30    1.83
 -20   1  -2   32.14    1.54
  21  -1   2   29.97    1.27
 -21   1  -2   33.51    1.30
  22  -1   2   23.55    1.18
 -22   1  -2   24.37    1.24
  23  -1   2    2.65    0.73
 -23   1  -2    3.29    0.99
  24  -1   2   -1.17    0.84
 -24   1  -2    1.06    0.60
  25  -1   2    0.72    0.94
 -25   1  -2    0.88    0.74
  26  -1   2    0.84    0.82
 -26   1  -2   -1.08    0.75
  27  -1   2    8.66    0.91
 -27   1  -2    9.29    1.07
  28  -1   2   15.09    1.13
 -28   1  -2    9.63    1.02
  29  -1   2    8.87    1.13
 -29   1  -2    8.95    0.92
  30  -1   2    0.83    1.05
 -30   1  -2    2.27    0.86
  31  -1   2    3.19    1.01
 -31   1  -2    1.69    1.33
  32  -1   2    4.03    1.05
 -32   1  -2    4.82    0.89
  33  -1   2    1.13    0.96
 -33   1  -2    0.97    0.99
  34  -1   2   16.73    1.42
 -34   1  -2   15.92    1.17
  35  -1   2    0.50    1.03
 -35   1  -2    1.73    1.14
  36  -1   2    1.63    1.26
 -36   1  -2    2.40    1.39
  37  -1   2    1.98    1.22
 -37   1  -2    4.25    1.24
  38  -1   2    1.40    1.10
 -38   1  -2    3.12    1.11
  39  -1   2   -0.37    1.31
 -39   1  -2    2.46    1.13
  40  -1   2   -0.74    1.21
 -40   1  -2    2.47    1.06
  41  -1   2   -2.51    1.63
 -41   1  -2    0.16    1.49
  42  -1   2   -0.34    1.37
 -42   1  -2    2.81    2.38
  43  -1   2    0.89    1.46
 -43   1  -2    1.33    1.88
  44  -1   2    1.60    1.38
 -44   1  -2    4.96    2.26
  45  -1   2    0.25    1.16
 -45   1  -2   -1.54    2.27
  46  -1   2    1.11    1.37
  47  -1   2   -0.75    1.23
 -47   1  -2   -1.49    1.27
  48  -1   2    2.05    1.32
 -48   1  -2   -0.88    1.25
  49  -1   2   -0.46    1.23
 -49   1  -2   -1.09    1.78
  50  -1   2   -2.07    1.33
 -50   1  -2   -0.46    1.79
  51  -1   2   -0.61    1.14
 -51   1  -2   -0.83    1.39
  52  -1   2   -0.51    1.11
 -52   1  -2   -0.49    1.30
  53  -1   2   -0.45    1.16
 -53   1  -2   -0.15    2.51
  54  -1   2   -2.81    1.16
 -54   1  -2   -0.06    2.63
  55  -1   2   -1.85    1.17
 -55   1  -2   -2.43    0.92
  56  -1   2   -0.54    1.14
 -56   1  -2   -4.99    1.29
  57  -1   2    1.14    1.02
 -57   1  -2   -1.32    1.21
  58  -1   2    0.96    1.00
 -58   1  -2   -0.24    1.05
 -58  -2   2    1.03    0.93
  58   2  -2   -0.95    1.31
 -57  -2   2    0.18    1.54
  57   2  -2    0.72    1.18
 -56  -2   2   -0.28    1.35
  56   2  -2    0.76    1.03
 -55  -2   2    1.72    1.08
  55   2  -2    0.76    1.19
 -54  -2   2    0.06    1.25
  54   2  -2   -0.31    1.05
 -53  -2   2    0.17    1.25
  53   2  -2   -1.66    1.34
 -52  -2   2   -0.40    1.13
  52   2  -2    0.60    1.16
 -51  -2   2    0.57    1.06
  51   2  -2   -0.77    1.18
 -50  -2   2   -0.24    1.28
  50   2  -2    0.78    1.35
 -49  -2   2    0.36    1.09
  49   2  -2    0.12    1.33
 -48  -2   2    1.64    1.17
  48   2  -2   -0.54    2.27
 -47  -2   2    2.52    1.47
  47   2  -2   -1.16    1.64
 -46  -2   2   -0.33    1.36
  46   2  -2   -0.37    1.43
 -45  -2   2   -1.26    1.12
  45   2  -2   -0.76    1.30
 -44  -2   2    0.23    1.23
  44   2  -2    1.13    1.31
 -43  -2   2    2.43    1.55
  43   2  -2   -1.69    1.63
 -42  -2   2    0.42    1.18
  42   2  -2    3.55    1.33
 -41  -2   2    2.81    1.30
  41   2  -2    2.80    1.50
 -40  -2   2   10.71    1.69
  40   2  -2    9.05    1.82
 -39  -2   2    8.27    1.41
  39   2  -2    5.21    1.88
 -38  -2   2    0.56    1.19
  38   2  -2   -1.60    1.28
 -37  -2   2    8.61    1.61
  37   2  -2    8.44    1.74
 -36  -2   2   24.56    3.29
  36   2  -2    5.65    1.72
 -35  -2   2  207.61   11.46
  35   2  -2  153.21    7.24
 -34  -2   2   20.39    3.37
  34   2  -2    6.02    3.34
 -33  -2   2   47.53    3.77
  33   2  -2   37.69    3.47
 -32  -2   2    7.25    1.58
  32   2  -2    9.59    1.72
 -31  -2   2   15.02    2.70
  31   2  -2    9.89    3.15
 -30  -2   2   17.25    2.26
  30   2  -2   16.30    2.89
 -29  -2   2   -0.08    1.36
  29   2  -2   -0.04    1.54
 -28  -2   2   -0.39    1.43
  28   2  -2    3.34    1.23
 -27  -2   2    2.94    1.04
  27   2  -2    2.55    1.02
 -26  -2   2   10.81    1.68
  26   2  -2   12.69    1.75
 -25  -2   2   10.87    2.97
  25   2  -2   10.42    1.88
 -24  -2   2    1.40    1.14
  24   2  -2    2.65    1.31
 -23  -2   2    1.71    1.08
  23   2  -2    2.47    0.98
 -22  -2   2    3.45    1.19
  22   2  -2    3.08    1.59
 -21  -2   2    5.49    1.18
  21   2  -2    9.85    1.51
 -20  -2   2   20.64    1.83
  20   2  -2   15.55    1.72
 -19  -2   2   24.93    2.20
  19   2  -2   21.07    2.10
 -18  -2   2   10.72    1.45
  18   2  -2   14.04    1.53
 -17  -2   2    7.15    1.40
  17   2  -2    8.12    1.09
 -16  -2   2   34.79    2.92
  16   2  -2   38.03    2.52
 -15  -2   2  165.62   15.09
  15   2  -2  152.35    6.44
 -14  -2   2  189.98    8.54
  14   2  -2  184.08    6.91
 -13  -2   2   24.30    2.03
  13   2  -2   25.12    1.89
 -12  -2   2  233.25    8.78
  12   2  -2  358.55   13.04
 -11  -2   2  234.51   10.85
  11   2  -2  348.59   12.17
 -10  -2   2  206.77   10.73
  10   2  -2  170.87    8.71
  -9  -2   2   52.11    3.44
   9   2  -2   71.68    3.90
  -8  -2   2   11.55    1.84
   8   2  -2   11.72    1.81
  -7  -2   2    3.19    0.68
   7   2  -2    2.43    0.74
  -6  -2   2  331.23   10.39
   6   2  -2  345.00   10.62
  -5  -2   2  242.77    7.32
   5   2  -2  188.93    7.40
  -4  -2   2    3.53    0.85
   4   2  -2    3.52    0.70
  -3  -2   2  427.70   13.77
   3   2  -2  441.82   10.88
  -2  -2   2  591.35   16.02
   2   2  -2  615.49   19.52
  -1  -2   2  369.86   11.54
   1   2  -2  374.20   13.09
   0  -2   2   85.33    4.75
   0   2  -2   79.86    3.19
   1  -2   2   64.41    3.83
  -1   2  -2   54.47    2.70
   2  -2   2    1.78    0.87
  -2   2  -2    3.44    1.40
   3  -2   2   32.00    3.02
   4  -2   2  276.91   17.73
   6  -2   2  312.46   16.65
   7  -2   2   18.43    1.56
  -7   2  -2   19.31    1.63
   8  -2   2   12.97    1.49
  -8   2  -2   12.43    1.95
   9  -2   2    1.94    0.71
  -9   2  -2    1.03    0.81
  10  -2   2   14.72    1.41
 -10   2  -2   14.65    1.36
  11  -2   2  113.13    5.30
 -11   2  -2  102.70    4.61
  12  -2   2    6.53    1.43
 -12   2  -2    6.43    1.59
  13  -2   2    2.94    0.98
 -13   2  -2    4.56    0.95
  14  -2   2   13.64    1.05
 -14   2  -2   12.82    1.16
  15  -2   2    8.93    0.91
 -15   2  -2    9.71    0.84
  16  -2   2    4.73    0.74
 -16   2  -2    3.58    0.74
  17  -2   2   86.24    3.05
 -17   2  -2   90.74    3.25
  18  -2   2  135.24    4.16
 -18   2  -2  140.25    3.77
  19  -2   2  127.55    8.44
 -19   2  -2  142.71    3.74
  20  -2   2    4.54    0.91
 -20   2  -2    6.11    0.81
  21  -2   2    1.73    0.61
 -21   2  -2    1.66    0.68
  22  -2   2    0.22    0.65
 -22   2  -2    1.02    0.68
  23  -2   2    4.19    0.79
 -23   2  -2    3.64    0.69
  24  -2   2    7.26    1.14
 -24   2  -2    7.31    0.78
  25  -2   2   10.14    0.95
 -25   2  -2    9.55    1.08
  26  -2   2   13.75    1.18
 -26   2  -2   13.92    1.24
  27  -2   2    5.47    0.86
 -27   2  -2    2.35    0.83
  28  -2   2    4.41    1.03
 -28   2  -2    4.25    0.83
  29  -2   2    4.90    1.06
 -29   2  -2    4.79    0.96
  30  -2   2    8.63    1.51
 -30   2  -2    9.18    1.13
  31  -2   2    5.64    1.07
 -31   2  -2    4.63    0.98
  32  -2   2   28.50    1.78
 -32   2  -2   29.24    1.54
  33  -2   2   13.29    1.57
 -33   2  -2   17.82    1.56
  34  -2   2   84.57    4.16
 -34   2  -2   85.55    3.94
  35  -2   2   34.70    2.64
 -35   2  -2   34.50    2.17
  36  -2   2   -1.25    1.33
 -36   2  -2    2.44    1.06
  37  -2   2   45.18    3.05
 -37   2  -2   44.53    2.44
  38  -2   2   26.18    2.29
 -38   2  -2   26.00    1.90
  39  -2   2    1.02    1.40
 -39   2  -2    2.45    1.19
  40  -2   2   -0.97    1.65
 -40   2  -2    0.00    1.15
  41  -2   2    0.29    1.31
 -41   2  -2   -0.94    1.45
  42  -2   2    1.01    1.50
 -42   2  -2    0.56    1.71
  43  -2   2    2.92    1.36
 -43   2  -2    3.02    1.72
  44  -2   2   -2.24    1.13
 -44   2  -2    2.50    1.87
  45  -2   2    0.38    1.44
 -45   2  -2   -0.91    1.27
  46  -2   2    0.63    1.16
 -46   2  -2   -0.72    1.16
  47  -2   2    0.43    1.17
 -47   2  -2   -0.22    1.01
  48  -2   2    0.57    1.62
 -48   2  -2    0.28    1.26
  49  -2   2    0.13    1.41
 -49   2  -2    0.48    1.22
  50  -2   2    0.14    1.40
 -50   2  -2   -1.34    1.54
  51  -2   2    0.78    1.23
 -51   2  -2    0.30    1.02
  52  -2   2    1.14    1.18
 -52   2  -2    0.88    1.54
  53  -2   2    1.86    1.52
 -53   2  -2    1.17    1.72
  54  -2   2    1.97    1.52
 -54   2  -2    1.43    1.11
  55  -2   2    2.91    1.28
 -55   2  -2    2.46    1.15
  56  -2   2    0.16    1.25
 -56   2  -2    0.10    2.76
  57  -2   2    1.90    1.34
 -57   2  -2    3.42    1.12
  58  -2   2    2.49    1.40
 -56  -3   2   -0.26    1.13
  56   3  -2   -0.41    1.18
 -55  -3   2    0.44    0.95
  55   3  -2   -0.75    0.94
 -54  -3   2   -0.02    1.06
  54   3  -2   -0.34    1.01
 -53  -3   2    1.00    1.37
  53   3  -2   -0.11    0.98
 -52  -3   2    0.58    1.18
  52   3  -2   -1.32    1.21
 -51  -3   2   -0.02    0.96
  51   3  -2   -0.87    1.06
 -50  -3   2    1.09    1.11
  50   3  -2    0.87    1.46
 -49  -3   2    1.44    1.05
  49   3  -2   -0.13    1.03
 -48  -3   2    1.24    1.02
  48   3  -2   -1.67    1.19
 -47  -3   2   -0.61    1.67
  47   3  -2    0.12    1.15
 -46  -3   2   -1.88    1.45
  46   3  -2   -0.91    1.39
 -45  -3   2    0.75    1.40
  45   3  -2    1.02    1.44
 -44  -3   2   -3.39    1.72
  44   3  -2    1.40    1.52
 -43  -3   2    1.00    1.78
  43   3  -2   -2.11    1.21
 -42  -3   2   -0.66    1.36
  42   3  -2   -0.77    1.22
 -41  -3   2   -2.43    1.28
  41   3  -2    1.14    1.48
 -40  -3   2   -0.11    2.56
  40   3  -2   -2.99    1.99
 -39  -3   2   -0.52    1.39
  39   3  -2    0.93    1.37
 -38  -3   2    0.21    1.33
  38   3  -2    0.65    1.17
 -37  -3   2    1.67    1.16
  37   3  -2    1.87    1.24
 -36  -3   2   -1.06    1.12
  36   3  -2    1.56    1.13
 -35  -3   2    0.77    1.07
  35   3  -2    3.13    1.53
 -34  -3   2    0.45    1.31
  34   3  -2    0.13    1.63
 -33  -3   2   -3.92    2.53
  33   3  -2   -0.29    1.53
 -32  -3   2    1.23    1.03
  32   3  -2   -0.58    1.49
 -31  -3   2   -1.11    1.18
  31   3  -2    2.29    1.34
 -30  -3   2    4.05    1.22
  30   3  -2    3.11    1.25
 -29  -3   2    0.69    1.12
  29   3  -2    5.89    1.34
 -28  -3   2    1.46    2.08
  28   3  -2    7.93    1.41
 -27  -3   2   -0.04    1.66
  27   3  -2   -0.59    1.58
 -26  -3   2   -0.22    1.06
  26   3  -2    0.45    1.21
 -25  -3   2   -1.00    1.42
  25   3  -2    0.92    1.00
 -24  -3   2   -0.40    2.02
  24   3  -2   -1.33    1.21
 -23  -3   2    2.20    1.15
  23   3  -2   -0.12    1.13
 -22  -3   2    0.31    0.99
  22   3  -2    0.16    0.92
 -21  -3   2   -0.08    0.79
  21   3  -2   -0.35    1.05
 -20  -3   2    1.38    0.68
  20   3  -2    0.44    0.98
 -19  -3   2    1.15    0.82
  19   3  -2    2.97    0.84
 -18  -3   2   -0.03    1.64
  18   3  -2   -0.57    0.96
 -17  -3   2   -0.54    0.66
  17   3  -2    2.00    0.95
 -16  -3   2   11.13    1.48
  16   3  -2    9.69    1.15
 -15  -3   2    6.58    1.49
  15   3  -2    8.64    1.16
 -14  -3   2   -1.33    1.00
  14   3  -2    2.18    0.92
 -13  -3   2   25.91    3.11
  13   3  -2   27.57    1.75
 -12  -3   2    5.72    1.27
  12   3  -2    5.12    1.05
 -11  -3   2  345.54   13.63
  11   3  -2  308.90   11.39
 -10  -3   2  260.88    8.99
  10   3  -2  307.33   13.41
  -9  -3   2  122.66    5.59
   9   3  -2  127.28    6.16
  -7  -3   2   94.68    5.69
   7   3  -2   84.84    4.03
  -6  -3   2  669.64   22.92
   6   3  -2  637.40   20.38
  -5  -3   2  481.61   14.35
   5   3  -2  480.75   13.54
  -4  -3   2   87.25    3.91
   4   3  -2   92.12    3.57
  -3  -3   2   38.18    2.15
   3   3  -2   43.05    2.06
  -2  -3   2   67.62    3.41
   2   3  -2   69.61    3.16
  -1  -3   2    6.64    1.06
   1   3  -2    7.80    0.91
   0  -3   2  211.42    7.77
   0   3  -2  221.86    7.56
   1  -3   2  493.15   16.81
  -1   3  -2  477.73   13.94
   2  -3   2  492.82   17.48
  -2   3  -2  443.80   13.18
   3  -3   2  194.83   11.66
  -3   3  -2  179.97   10.69
   5  -3   2    0.13    1.20
   6  -3   2    7.07    1.32
  -6   3  -2    6.83    1.38
   7  -3   2   62.58    2.72
  -7   3  -2   56.54    3.60
   8  -3   2   67.19    2.95
  -8   3  -2   58.42    2.82
   9  -3   2  153.61    4.77
  -9   3  -2  153.85    8.82
  10  -3   2   23.48    1.50
 -10   3  -2   30.61    2.82
  11  -3   2  521.51   12.83
 -11   3  -2  495.62   15.27
  12  -3   2  110.07    4.86
 -12   3  -2  119.87    4.57
  13  -3   2   34.66    2.14
 -13   3  -2   34.58    2.98
  14  -3   2  101.12    4.39
 -14   3  -2  100.77    3.46
  15  -3   2   25.51    1.82
 -15   3  -2   28.39    1.40
  16  -3   2   11.72    0.83
 -16   3  -2   13.29    1.17
  17  -3   2   30.70    2.20
 -17   3  -2   31.64    1.46
  18  -3   2    4.66    0.78
 -18   3  -2    5.58    0.71
  19  -3   2    0.01    0.74
 -19   3  -2    1.53    0.63
  20  -3   2   45.18    1.73
 -20   3  -2   47.83    1.73
  21  -3   2   42.01    1.92
 -21   3  -2   40.33    1.51
  22  -3   2   24.96    1.44
 -22   3  -2   23.12    1.28
  23  -3   2    3.86    0.77
 -23   3  -2    3.32    0.84
  24  -3   2   -0.51    0.76
 -24   3  -2   -0.10    0.69
  25  -3   2   -1.82    1.14
 -25   3  -2   -0.77    0.94
  26  -3   2    2.63    1.12
 -26   3  -2    3.58    0.94
  27  -3   2   20.21    1.59
 -27   3  -2   17.77    1.58
  28  -3   2   26.77    1.87
 -28   3  -2   23.95    1.70
  29  -3   2   18.24    2.05
 -29   3  -2   16.44    1.44
  30  -3   2    0.53    0.88
 -30   3  -2    1.65    1.15
  31  -3   2    2.94    0.91
 -31   3  -2    3.25    1.79
  32  -3   2   11.29    1.43
 -32   3  -2   11.19    1.10
  33  -3   2    0.81    1.05
 -33   3  -2    2.81    0.99
  34  -3   2   36.82    2.29
 -34   3  -2   35.89    1.98
  35  -3   2    2.68    1.20
 -35   3  -2    1.47    0.97
  36  -3   2    2.50    1.05
 -36   3  -2    0.00    0.94
  37  -3   2    1.54    1.51
 -37   3  -2    0.68    1.07
  38  -3   2    0.90    2.05
 -38   3  -2    1.76    1.42
  39  -3   2    1.26    1.62
 -39   3  -2   -2.65    1.33
  40  -3   2   -0.61    1.51
 -40   3  -2   -0.53    1.39
  41  -3   2    0.30    1.43
 -41   3  -2   -1.40    1.58
  42  -3   2    1.32    1.53
 -42   3  -2   -0.42    1.51
  43  -3   2    0.26    1.04
 -43   3  -2    0.72    1.09
  44  -3   2    0.96    1.16
 -44   3  -2    2.38    1.07
  45  -3   2   -0.43    1.10
 -45   3  -2    0.51    1.01
  46  -3   2   -0.41    1.24
 -46   3  -2    1.42    1.05
  47  -3   2    0.06    1.11
 -47   3  -2   -0.76    1.19
  48  -3   2   -0.51    1.32
 -48   3  -2    1.64    1.19
  49  -3   2    0.75    1.18
 -49   3  -2   -0.04    1.74
  50  -3   2    0.40    1.04
 -50   3  -2   -0.69    1.46
  51  -3   2   -0.52    1.33
 -51   3  -2   -0.58    2.49
  52  -3   2    0.85    1.51
 -52   3  -2   -0.35    1.36
  53  -3   2    0.84    1.37
 -53   3  -2   -0.13    1.05
  54  -3   2    0.64    2.33
 -54   3  -2   -0.72    1.77
  55  -3   2   -0.48    1.41
 -55   3  -2    2.05    1.73
  56  -3   2    1.55    1.07
 -56   3  -2   -1.62    1.66
 -54  -4   2    1.80    1.82
  54   4  -2    1.36    0.87
 -53  -4   2    0.88    0.83
  53   4  -2   -0.04    0.95
 -52  -4   2   -0.85    1.23
  52   4  -2    0.86    1.98
 -51  -4   2    0.31    1.05
  51   4  -2    1.01    1.07
 -50  -4   2   -0.24    1.02
  50   4  -2   -0.14    0.99
 -49  -4   2   -0.50    1.08
  49   4  -2    1.22    1.05
 -48  -4   2    0.19    0.90
  48   4  -2    1.28    1.03
 -47  -4   2    1.61    1.14
  47   4  -2    1.56    1.41
 -46  -4   2    0.21    0.96
  46   4  -2   -0.09    1.01
 -45  -4   2    1.39    0.98
  45   4  -2   -1.33    1.18
 -44  -4   2    0.37    1.15
  44   4  -2   -0.38    1.04
 -43  -4   2    0.51    1.02
  43   4  -2    0.55    1.04
 -42  -4   2   -0.46    1.04
  42   4  -2    1.53    1.09
 -41  -4   2   -0.97    1.22
  41   4  -2    1.75    1.20
 -40  -4   2   -0.89    1.22
  40   4  -2   -0.85    1.32
 -39  -4   2    2.30    1.51
  39   4  -2   -0.33    1.57
 -38  -4   2    2.21    1.55
  38   4  -2    1.89    1.48
 -37  -4   2   -0.99    1.38
  37   4  -2   -1.16    1.21
 -36  -4   2    2.44    1.13
  36   4  -2    1.51    1.28
 -35  -4   2   10.76    2.77
  35   4  -2    8.01    2.17
 -34  -4   2    1.40    1.34
  34   4  -2    0.82    1.16
 -33  -4   2    6.96    1.47
  33   4  -2    9.45    1.58
 -32  -4   2    0.16    1.66
  32   4  -2    1.17    1.07
 -31  -4   2    4.22    1.14
  31   4  -2    6.07    1.20
 -30  -4   2    1.80    1.68
  30   4  -2    2.29    1.09
 -29  -4   2    9.81    1.58
  29   4  -2    8.79    1.54
 -28  -4   2   16.81    1.98
  28   4  -2   13.55    1.52
 -27  -4   2    9.98    1.60
  27   4  -2    6.29    1.65
 -26  -4   2    2.00    0.85
  26   4  -2   -1.92    1.12
 -25  -4   2    5.29    1.46
  25   4  -2    6.52    1.28
 -24  -4   2    0.63    0.97
  24   4  -2    6.72    1.70
 -23  -4   2    1.43    1.36
  23   4  -2    1.24    1.15
 -22  -4   2    0.86    0.80
  22   4  -2    1.71    0.92
 -21  -4   2    0.83    0.84
  21   4  -2   -0.95    0.94
 -20  -4   2   -0.09    0.77
  20   4  -2   -0.24    0.88
 -19  -4   2    3.68    0.97
  19   4  -2    3.20    1.03
 -18  -4   2    5.65    1.04
  18   4  -2    6.11    1.24
 -17  -4   2    6.54    1.35
  17   4  -2    4.59    1.10
 -16  -4   2    6.55    1.03
  16   4  -2    5.14    1.33
 -15  -4   2    7.41    1.72
  15   4  -2    6.80    1.08
 -14  -4   2   12.60    1.54
  14   4  -2   12.37    1.21
 -13  -4   2    2.87    0.90
  13   4  -2    0.73    1.07
 -12  -4   2   24.73    2.79
  12   4  -2   28.72    2.60
 -11  -4   2   13.09    1.86
  11   4  -2   19.60    2.19
 -10  -4   2   25.15    4.32
  10   4  -2   37.86    2.98
  -9  -4   2  165.60   10.41
   9   4  -2  173.11    8.56
  -8  -4   2   93.03    6.25
   8   4  -2  106.66    5.76
  -7  -4   2   29.86    3.63
   7   4  -2   18.54    2.74
  -6  -4   2   72.41    4.69
   6   4  -2   93.31    7.78
  -5  -4   2   69.36    4.14
   5   4  -2   72.46    6.11
  -4  -4   2    7.57    1.12
   4   4  -2    9.02    1.01
  -3  -4   2  264.45   10.64
   3   4  -2  277.74   10.92
  -2  -4   2  401.22   15.10
   2   4  -2  417.08   15.02
  -1  -4   2  197.48    8.09
   1   4  -2  205.14    8.53
   0  -4   2   30.59    2.17
   0   4  -2   33.48    1.90
   1  -4   2    2.55    0.73
  -1   4  -2    2.70    0.66
   2  -4   2   -0.03    0.99
  -2   4  -2    0.71    0.45
   3  -4   2    8.63    1.54
  -3   4  -2   11.02    1.78
   4  -4   2   64.52    3.05
  -4   4  -2   61.12    3.28
   5  -4   2   81.46    3.23
  -5   4  -2   82.01    3.89
   6  -4   2   64.31    2.99
  -6   4  -2   64.50    3.22
   7  -4   2    2.18    0.72
  -7   4  -2    1.14    0.80
   8  -4   2    0.16    1.12
  -8   4  -2   -0.55    0.81
   9  -4   2    4.38    1.24
  -9   4  -2    0.84    1.22
  10  -4   2   13.38    1.30
 -10   4  -2   10.85    1.23
  11  -4   2   42.85    2.15
 -11   4  -2   43.24    2.59
  12  -4   2    2.38    0.76
 -12   4  -2    2.38    0.92
  13  -4   2    0.66    0.85
 -13   4  -2    0.66    0.86
  14  -4   2    2.28    0.80
 -14   4  -2    2.50    0.79
  15  -4   2   -0.27    0.72
 -15   4  -2   -0.21    0.64
  16  -4   2    0.44    0.83
 -16   4  -2   -1.19    0.77
  17  -4   2   17.77    1.35
 -17   4  -2   19.36    1.21
  18  -4   2   18.40    1.26
 -18   4  -2   20.54    1.35
  19  -4   2   14.87    1.80
 -19   4  -2   13.90    1.01
  20  -4   2    0.61    1.70
 -20   4  -2    1.60    0.72
  21  -4   2   -0.33    0.96
 -21   4  -2    1.04    0.67
  22  -4   2   -0.46    0.90
 -22   4  -2    1.51    0.79
  23  -4   2    9.31    1.02
 -23   4  -2   11.34    1.18
  24  -4   2   57.33    2.40
 -24   4  -2   46.98    2.50
  25  -4   2   64.27    2.94
 -25   4  -2   61.90    2.74
  26  -4   2   12.13    1.51
 -26   4  -2    9.82    1.19
  27  -4   2    5.94    2.28
 -27   4  -2    8.73    1.02
  28  -4   2   14.32    1.52
 -28   4  -2   11.95    1.25
  29  -4   2   -0.26    0.89
 -29   4  -2   -0.55    0.99
  30  -4   2   30.84    3.92
 -30   4  -2   33.02    2.20
  31  -4   2   35.89    2.28
 -31   4  -2   33.38    1.94
  32  -4   2   34.25    2.71
 -32   4  -2   31.35    2.58
  33  -4   2    1.92    1.50
 -33   4  -2   -1.44    1.28
  34  -4   2   20.87    2.10
 -34   4  -2   21.03    2.23
  35  -4   2    1.67    1.52
 -35   4  -2    2.00    1.18
  36  -4   2    0.53    1.09
 -36   4  -2   -0.54    1.38
  37  -4   2    1.49    1.21
 -37   4  -2    0.33    1.43
  38  -4   2   -0.59    1.51
 -38   4  -2    0.58    1.17
  39  -4   2   -1.28    1.58
 -39   4  -2   -0.46    1.46
  40  -4   2    1.10    1.19
 -40   4  -2    0.23    1.01
  41  -4   2   -0.52    1.28
 -41   4  -2    0.65    0.99
  42  -4   2    1.80    1.35
 -42   4  -2   -0.96    0.92
  43  -4   2   -0.01    1.51
 -43   4  -2    1.54    1.02
  44  -4   2    0.23    1.69
 -44   4  -2   -1.71    1.40
  45  -4   2    0.51    1.25
 -45   4  -2   -0.75    1.02
  46  -4   2   -0.57    1.32
 -46   4  -2   -1.17    1.12
  47  -4   2    0.46    1.71
 -47   4  -2   -1.37    1.43
  48  -4   2    1.53    1.09
 -48   4  -2    1.13    1.65
  49  -4   2    0.41    1.36
 -49   4  -2    3.00    2.06
  50  -4   2    1.81    1.37
 -50   4  -2   -0.01    1.24
  51  -4   2    0.89    1.30
 -51   4  -2    2.39    1.60
  52  -4   2   -2.52    2.38
 -52   4  -2    0.35    1.09
  53  -4   2   -0.54    1.36
 -53   4  -2    1.01    1.00
  54  -4   2    0.93    1.52
 -54   4  -2    1.49    1.48
 -51  -5   2   -0.66    1.26
  51   5  -2    0.33    0.85
 -50  -5   2    0.37    0.84
  50   5  -2   -0.36    0.98
 -49  -5   2    0.32    0.99
  49   5  -2   -0.29    1.44
 -48  -5   2    0.58    0.77
  48   5  -2    0.40    1.00
 -47  -5   2   -0.25    0.93
  47   5  -2    0.37    1.05
 -46  -5   2   -0.48    0.99
  46   5  -2    0.61    0.98
 -45  -5   2    0.14    0.93
  45   5  -2    1.12    1.13
 -44  -5   2   -0.30    0.97
  44   5  -2    0.57    0.92
 -43  -5   2   -0.29    1.04
  43   5  -2    0.05    1.16
 -42  -5   2    0.30    0.87
  42   5  -2   -0.01    0.89
 -41  -5   2    0.08    0.80
  41   5  -2   -0.39    1.05
 -40  -5   2   -0.53    0.79
  40   5  -2    0.05    1.04
 -39  -5   2    0.85    0.81
  39   5  -2    0.31    0.99
 -38  -5   2   -0.51    0.78
  38   5  -2   -0.83    1.08
 -37  -5   2   -0.91    0.84
  37   5  -2    0.61    0.99
 -36  -5   2   -0.17    0.83
  36   5  -2   -0.05    1.00
 -35  -5   2   -0.12    0.79
  35   5  -2   -0.79    0.87
 -34  -5   2   -0.36    1.02
  34   5  -2   -0.07    1.04
 -33  -5   2   -0.25    0.95
  33   5  -2   -0.42    0.93
 -32  -5   2    0.43    0.80
  32   5  -2   -0.06    1.16
 -31  -5   2   -1.55    1.23
  31   5  -2    1.08    1.08
 -30  -5   2    1.77    0.86
  30   5  -2    1.40    0.93
 -29  -5   2   -0.72    0.78
  29   5  -2    0.19    0.89
 -28  -5   2    1.14    0.83
  28   5  -2    1.82    1.08
 -27  -5   2    0.51    0.73
  27   5  -2    1.09    0.96
 -26  -5   2    0.44    0.73
  26   5  -2   -0.80    0.89
 -25  -5   2   -0.87    0.74
  25   5  -2   -0.69    0.81
 -24  -5   2    0.69    0.86
  24   5  -2   -1.17    0.89
 -23  -5   2   -0.70    0.77
  23   5  -2    0.71    0.97
 -22  -5   2    1.02    0.75
  22   5  -2    0.61    1.11
 -21  -5   2   -0.26    0.72
  21   5  -2    0.42    0.85
 -20  -5   2   -0.20    0.66
  20   5  -2    1.08    0.78
 -19  -5   2   -0.55    0.73
  19   5  -2    0.23    0.85
 -18  -5   2    2.42    1.68
  18   5  -2   -0.33    0.76
 -17  -5   2    0.47    1.13
  17   5  -2    3.31    1.01
 -16  -5   2    1.92    1.32
 -15  -5   2    0.25    0.85
  15   5  -2   -0.19    1.15
 -14  -5   2    3.06    0.99
  14   5  -2    4.59    1.06
 -13  -5   2    3.89    1.86
  13   5  -2    2.89    1.05
  12   5  -2    9.22    1.57
 -11  -5   2  105.65    6.87
  11   5  -2    7.74    1.67
 -10  -5   2   19.48    2.78
   9   5  -2   14.17    2.01
   8   5  -2   11.41    1.91
   7   5  -2   21.12    1.88
  -6  -5   2   50.31    5.30
   6   5  -2   49.93    2.96
  -5  -5   2   10.84    1.86
   5   5  -2    9.32    1.07
   4   5  -2    1.82    1.10
  -3  -5   2    1.21    0.70
   3   5  -2    0.87    1.01
  -2  -5   2    7.63    0.84
   2   5  -2    8.76    0.98
  -1  -5   2   15.44    1.12
   1   5  -2   14.66    0.98
   0  -5   2    6.43    0.78
   0   5  -2    6.03    0.52
   1  -5   2    1.24    0.42
  -1   5  -2    0.96    0.43
   2  -5   2    7.57    0.71
  -2   5  -2    7.47    0.88
   3  -5   2   23.77    1.35
  -3   5  -2   19.16    1.62
   4  -5   2   32.38    3.22
   5  -5   2   17.42    1.87
  -5   5  -2   13.81    1.33
   6  -5   2    1.10    1.13
  -6   5  -2   -0.25    0.99
   7  -5   2    2.85    1.14
  -7   5  -2    1.36    0.82
   8  -5   2   -0.99    1.23
  -8   5  -2    2.42    1.12
   9  -5   2   41.46    4.25
  -9   5  -2   42.60    3.87
  10  -5   2    5.84    1.05
 -10   5  -2    6.16    1.14
  11  -5   2  152.04    5.27
 -11   5  -2  153.46    5.52
  12  -5   2   37.03    2.49
 -12   5  -2   48.78    3.99
  13  -5   2   19.66    2.69
 -13   5  -2   24.88    2.55
  14  -5   2   26.38    2.09
 -14   5  -2   28.13    3.07
  15  -5   2    0.62    0.74
 -15   5  -2    1.82    1.06
  16  -5   2   -2.35    1.61
 -16   5  -2   -1.44    0.82
  17  -5   2    6.10    1.47
 -17   5  -2    7.27    0.79
  18  -5   2    1.34    0.77
 -18   5  -2   -0.41    1.29
  19  -5   2    5.13    1.43
 -19   5  -2    4.58    0.94
  20  -5   2    2.65    0.87
 -20   5  -2    5.28    1.44
  21  -5   2   -2.64    2.07
 -21   5  -2   -2.69    1.77
  22  -5   2    3.04    1.98
 -22   5  -2   -0.06    1.01
  23  -5   2    2.45    1.91
 -23   5  -2   -1.34    1.07
  24  -5   2    4.31    1.04
 -24   5  -2    2.02    1.20
  25  -5   2    5.17    0.97
 -25   5  -2    2.85    1.01
  26  -5   2   -0.92    1.14
 -26   5  -2    0.70    1.34
  27  -5   2   -0.02    1.11
 -27   5  -2    0.77    0.79
  28  -5   2    2.52    1.11
 -28   5  -2    0.83    1.11
 -29   5  -2    0.20    1.15
  30  -5   2   -1.55    1.08
 -30   5  -2    0.56    1.04
  31  -5   2    0.38    1.27
 -31   5  -2   -1.36    1.62
  32  -5   2    1.66    1.01
 -32   5  -2    4.85    1.83
  33  -5   2   -0.32    0.96
 -33   5  -2   -1.41    1.34
  34  -5   2    9.39    1.19
 -34   5  -2    9.61    1.08
  35  -5   2    0.31    1.11
 -35   5  -2    1.72    0.93
  36  -5   2    1.91    1.13
 -36   5  -2    3.44    0.94
  37  -5   2    4.23    1.01
 -37   5  -2   -0.01    1.03
  38  -5   2    0.64    1.49
 -38   5  -2    1.42    0.99
  39  -5   2   -1.17    1.06
 -39   5  -2    2.05    0.97
  40  -5   2   -0.76    1.31
 -40   5  -2    0.26    1.18
  41  -5   2   -1.86    1.44
 -41   5  -2   -0.51    0.97
  42  -5   2   -1.88    1.79
 -42   5  -2    0.50    1.20
  43  -5   2    0.18    1.17
 -43   5  -2   -2.45    1.63
  44  -5   2   -0.29    1.30
 -44   5  -2    1.27    1.08
  45  -5   2   -0.30    1.24
 -45   5  -2   -0.20    1.03
  46  -5   2   -0.30    1.78
 -46   5  -2   -0.08    1.54
  47  -5   2    1.47    1.65
 -47   5  -2   -1.84    0.93
  48  -5   2   -0.24    1.08
 -48   5  -2   -0.83    0.90
  49  -5   2   -0.25    1.32
 -49   5  -2    1.13    0.87
  50  -5   2    0.88    1.28
 -50   5  -2   -0.74    0.84
 -51   5  -2    1.36    1.17
 -47  -6   2    0.29    1.18
  47   6  -2    1.73    0.93
 -46  -6   2    0.08    0.63
  46   6  -2    0.01    0.82
 -45  -6   2   -0.38    0.62
  45   6  -2    0.28    1.32
 -44  -6   2    0.25    0.90
  44   6  -2   -0.33    0.82
 -43  -6   2   -0.44    0.63
  43   6  -2    0.75    1.22
 -42  -6   2    1.20    0.67
  42   6  -2    0.68    0.87
 -41  -6   2    0.87    0.67
  41   6  -2   -0.32    1.07
 -40  -6   2    0.66    0.66
  40   6  -2    0.83    0.80
 -39  -6   2   -0.76    0.69
  39   6  -2   -0.74    0.74
 -38  -6   2    0.53    0.83
  38   6  -2   -0.58    0.74
 -37  -6   2    0.56    0.65
  37   6  -2    0.48    0.79
 -36  -6   2   -0.34    0.72
  36   6  -2    0.34    0.79
 -35  -6   2    0.04    0.67
  35   6  -2    0.76    0.83
 -34  -6   2    1.04    0.71
  34   6  -2   -0.86    0.95
 -33  -6   2    0.14    0.69
  33   6  -2    0.37    0.85
 -32  -6   2   -0.50    0.70
  32   6  -2   -0.69    1.23
 -31  -6   2    0.10    0.74
  31   6  -2   -0.96    0.72
 -30  -6   2    0.84    0.78
  30   6  -2    1.20    0.98
 -29  -6   2    4.39    0.73
  29   6  -2    4.67    0.82
 -28  -6   2    7.85    1.07
  28   6  -2    9.40    1.26
 -27  -6   2    4.42    0.82
  27   6  -2    6.47    1.03
 -26  -6   2    0.04    0.64
  26   6  -2   -0.08    0.85
 -25  -6   2    0.20    0.72
  25   6  -2    0.19    0.79
 -24  -6   2    0.80    0.72
  24   6  -2   -0.56    0.81
 -23  -6   2    1.20    0.58
  23   6  -2   -0.55    0.74
 -22  -6   2    0.05    0.62
  22   6  -2    0.53    0.68
 -21  -6   2    1.16    0.66
  21   6  -2   -1.29    0.76
 -20  -6   2   -0.43    0.66
  20   6  -2   -0.46    0.85
 -19  -6   2   -0.13    0.56
  19   6  -2    0.54    0.69
 -18  -6   2    0.08    0.70
  18   6  -2   -0.58    0.81
 -17  -6   2    2.35    0.64
  17   6  -2    0.42    0.74
 -16  -6   2    1.06    0.67
  16   6  -2    2.06    0.80
 -15  -6   2   -1.57    0.65
  15   6  -2    0.25    0.77
 -14  -6   2   -0.03    0.83
  14   6  -2    0.17    0.62
 -13  -6   2   -0.74    1.01
  13   6  -2   -0.91    0.71
 -12  -6   2    1.51    0.87
  11   6  -2   -0.48    1.03
 -10  -6   2    7.88    1.58
  -9  -6   2   32.54    1.91
  -6  -6   2    2.67    0.86
   6   6  -2    5.82    1.02
   5   6  -2    2.32    0.46
  -4  -6   2    8.95    0.97
   4   6  -2    7.87    1.12
   2   6  -2   96.99    5.51
   1   6  -2   27.75    2.37
   0  -6   2    2.40    0.57
   0   6  -2    1.56    0.44
  -1   6  -2   -1.22    0.73
   2  -6   2   -0.06    0.61
   3  -6   2    1.02    0.46
  -3   6  -2    0.93    0.53
   4  -6   2    4.41    0.70
   5  -6   2    8.07    1.09
  -5   6  -2    6.55    1.01
  -7   6  -2    0.28    1.06
  -8   6  -2    0.01    1.17
  -9   6  -2    2.36    1.26
  10  -6   2   -0.21    0.96
  11  -6   2    3.87    1.18
 -11   6  -2    3.19    0.85
  12  -6   2    0.37    1.05
 -12   6  -2    1.47    0.82
  13  -6   2    0.26    0.99
 -13   6  -2    1.88    1.18
  14  -6   2   -1.13    0.69
 -14   6  -2   -0.16    0.86
  15  -6   2    0.26    0.79
 -15   6  -2    1.88    0.74
  16  -6   2   -0.26    0.68
 -16   6  -2    0.19    0.75
  17  -6   2    2.81    1.63
 -17   6  -2    2.86    0.87
  18  -6   2    2.97    1.00
 -18   6  -2    2.10    0.77
  19  -6   2    1.48    1.03
 -19   6  -2    0.34    0.94
  20  -6   2   -0.54    0.84
 -20   6  -2   -0.63    0.97
  21  -6   2    1.42    0.75
 -21   6  -2   -0.81    1.32
  22  -6   2    0.78    1.03
 -22   6  -2    0.96    1.29
  23  -6   2    4.97    1.26
 -23   6  -2    2.44    1.67
  24  -6   2   13.78    2.06
 -24   6  -2   10.84    2.34
  25  -6   2   22.35    1.87
 -25   6  -2   20.38    2.67
  26  -6   2    3.31    1.12
 -26   6  -2    2.40    1.00
  27  -6   2   -1.72    1.52
 -27   6  -2    0.27    1.16
  28  -6   2    3.20    1.32
 -28   6  -2    2.68    1.13
  29  -6   2   -0.90    2.26
 -29   6  -2    0.14    0.90
  30  -6   2    8.34    1.37
 -30   6  -2   11.58    1.61
 -31   6  -2   10.84    1.31
  32  -6   2    8.17    1.38
 -32   6  -2    2.55    1.82
  33  -6   2   -1.59    2.39
 -33   6  -2   -0.49    0.87
  34  -6   2    1.51    1.11
 -34   6  -2   -1.34    1.68
  35  -6   2   -0.28    2.65
 -35   6  -2    0.32    1.13
  36  -6   2    0.59    2.52
 -36   6  -2   -1.43    2.01
  37  -6   2   -1.29    1.33
 -37   6  -2   -2.39    1.56
  38  -6   2   -0.53    1.82
 -38   6  -2    1.02    1.09
  39  -6   2    1.50    1.30
 -39   6  -2   -0.51    1.30
  40  -6   2   -0.55    1.13
 -40   6  -2   -1.95    1.16
  41  -6   2    0.46    1.31
 -41   6  -2   -0.07    1.02
  42  -6   2    0.50    1.34
 -42   6  -2   -1.01    1.04
  43  -6   2   -0.80    1.20
 -43   6  -2    0.45    0.92
  44  -6   2   -0.19    1.25
 -44   6  -2   -0.30    1.04
  45  -6   2    0.10    1.19
 -45   6  -2    1.60    1.00
  46  -6   2   -1.13    1.14
 -46   6  -2    1.65    0.89
 -47   6  -2   -2.25    2.12
 -41  -7   2    0.19    0.38
  41   7  -2    0.04    0.97
 -40  -7   2    0.01    0.39
  40   7  -2    1.33    0.96
 -39  -7   2    0.07    0.50
  39   7  -2    0.82    0.76
 -38  -7   2   -0.38    0.52
  38   7  -2    0.12    0.95
 -37  -7   2   -0.65    0.45
  37   7  -2    1.16    0.72
 -36  -7   2   -0.58    0.49
  36   7  -2    1.16    0.88
 -35  -7   2    0.20    0.63
  35   7  -2   -0.64    0.75
 -34  -7   2    0.50    0.66
  34   7  -2   -0.12    0.71
 -33  -7   2    1.14    0.64
  33   7  -2    0.03    0.60
 -32  -7   2   -0.84    0.65
  32   7  -2    0.26    0.60
 -31  -7   2    0.29    0.66
  31   7  -2    1.07    0.68
 -30  -7   2   -0.17    0.90
  30   7  -2    0.24    0.89
 -29  -7   2    0.98    0.63
  29   7  -2   -0.67    0.84
 -28  -7   2    1.26    0.58
  28   7  -2   -0.15    0.65
 -27  -7   2    1.22    0.58
  27   7  -2   -0.06    0.65
 -26  -7   2    0.35    0.56
  26   7  -2    0.17    0.81
 -25  -7   2    0.84    0.58
  25   7  -2    0.16    0.76
 -24  -7   2    0.47    0.59
  24   7  -2    0.44    0.64
 -23  -7   2   -0.45    0.95
  23   7  -2    1.15    0.77
 -22  -7   2   -0.25    0.39
  22   7  -2    0.08    0.59
 -21  -7   2    0.40    0.88
  21   7  -2    0.62    0.83
 -20  -7   2    0.07    0.51
  20   7  -2    0.20    0.60
  19   7  -2    1.37    0.76
   7  -7   2    0.59    0.52
   8  -7   2    4.83    0.58
  -8   7  -2    1.27    0.69
   9  -7   2    3.69    0.68
  -9   7  -2    5.59    0.89
  10  -7   2    1.72    0.78
 -10   7  -2    0.20    0.53
  11  -7   2   19.79    1.53
 -11   7  -2   23.06    1.48
  12  -7   2    8.68    1.01
 -12   7  -2    9.07    0.94
  13  -7   2    5.92    0.77
 -13   7  -2    4.43    0.68
  14  -7   2    4.22    0.69
 -14   7  -2    5.37    0.83
  15  -7   2    1.22    0.53
 -15   7  -2    0.30    0.64
  16  -7   2    0.48    0.55
 -16   7  -2    0.14    0.64
  17  -7   2   -1.28    0.67
 -17   7  -2   -1.08    0.66
  18  -7   2    0.20    0.68
 -18   7  -2    0.89    0.70
  19  -7   2    1.78    0.90
 -19   7  -2    1.43    1.12
  20  -7   2   -0.40    0.59
 -20   7  -2   -0.37    1.15
  21  -7   2    1.56    0.84
 -21   7  -2    3.67    1.17
  22  -7   2    3.59    1.09
 -22   7  -2    1.84    1.24
  23  -7   2    0.56    1.19
 -23   7  -2   -0.11    1.25
  24  -7   2    1.74    0.84
 -24   7  -2    0.43    0.69
  25  -7   2    1.34    0.82
 -25   7  -2    1.02    0.78
  26  -7   2   -1.06    1.15
 -26   7  -2    0.10    1.23
  27  -7   2    1.22    1.18
 -27   7  -2    1.81    0.95
  28  -7   2    1.02    1.19
 -28   7  -2    0.54    1.03
 -29   7  -2    0.71    0.81
  30  -7   2    1.72    1.12
 -30   7  -2    0.77    0.95
  31  -7   2    0.56    1.12
 -31   7  -2   -0.74    0.87
  32  -7   2   -4.14    2.30
 -32   7  -2   -0.62    0.97
  33  -7   2    0.54    2.29
 -33   7  -2   -0.10    0.96
  34  -7   2   -2.00    2.37
 -34   7  -2    0.36    0.92
  35  -7   2    0.00    2.34
 -35   7  -2    0.86    0.80
  36  -7   2   -2.62    2.30
 -36   7  -2    0.91    0.94
  37  -7   2   -2.26    2.20
 -37   7  -2    1.45    0.97
  38  -7   2    1.45    2.23
 -38   7  -2    0.02    1.10
  39  -7   2    0.17    2.14
 -39   7  -2    0.59    1.30
  40  -7   2    1.37    2.15
 -40   7  -2    0.57    0.89
 -41   7  -2    0.00    0.79
 -34  -8   2    0.01    0.33
  34   8  -2    0.17    0.49
  33   8  -2    0.29    0.48
 -32  -8   2   -0.62    0.63
  32   8  -2    0.38    0.48
  31   8  -2    0.61    0.46
  14  -8   2    0.02    0.31
  15  -8   2    0.12    0.48
 -15   8  -2   -0.10    0.24
  16  -8   2    0.09    0.43
 -16   8  -2    0.27    0.32
  17  -8   2   -0.67    1.19
 -17   8  -2    0.46    0.33
  18  -8   2    1.49    0.53
 -18   8  -2    0.09    0.41
  19  -8   2   -0.27    0.45
 -19   8  -2    0.18    0.52
  20  -8   2    0.29    1.43
 -20   8  -2   -0.01    0.66
  21  -8   2    0.63    0.48
 -21   8  -2    0.47    0.43
  22  -8   2   -0.36    0.50
 -22   8  -2   -0.10    0.52
  23  -8   2    1.14    0.70
 -23   8  -2    0.30    0.51
  24  -8   2    0.13    0.81
 -24   8  -2    0.54    0.53
  25  -8   2    0.94    0.54
 -25   8  -2    0.10    0.46
  26  -8   2   -1.06    0.65
 -26   8  -2   -0.55    0.68
  27  -8   2    0.24    0.62
 -27   8  -2    0.25    0.50
  28  -8   2    0.50    0.88
 -28   8  -2    0.15    0.55
  29  -8   2   -0.40    0.85
 -29   8  -2   -0.07    0.55
 -30   8  -2   -0.11    0.60
 -31   8  -2   -0.16    0.67
  32  -8   2    0.38    0.87
 -32   8  -2   -0.07    0.90
  33  -8   2   -0.21    0.67
 -33   8  -2    0.47    0.73
  34  -8   2    0.10    0.67
 -34   8  -2   -0.40    0.68
  23  -9   2    0.14    0.27
 -23   9  -2    0.13    0.17
  24  -9   2    0.68    0.32
 -24   9  -2    0.21    0.15
 -32   8   3    0.16    0.45
 -31   8   3   -0.01    0.47
  31  -8  -3    0.43    0.42
 -30   8   3   -0.41    0.45
  30  -8  -3    0.19    0.47
 -29   8   3   -0.16    0.47
  29  -8  -3    0.08    0.51
 -28   8   3   -0.27    0.52
  28  -8  -3   -0.28    0.60
 -27   8   3    0.47    0.50
  27  -8  -3    0.14    0.72
 -26   8   3    0.49    0.50
  26  -8  -3    0.10    0.66
 -25   8   3   -0.92    0.51
  25  -8  -3    1.06    0.67
 -24   8   3   -0.27    0.52
  24  -8  -3    0.51    0.57
 -23   8   3   -0.08    0.55
  23  -8  -3   -0.78    0.56
 -22   8   3   -0.60    0.52
  22  -8  -3    0.62    0.52
 -21   8   3   -0.59    0.51
  21  -8  -3   -0.02    0.50
 -20   8   3    0.24    1.03
  20  -8  -3   -0.05    0.72
 -19   8   3    0.55    0.50
  19  -8  -3    0.16    0.51
 -18   8   3    0.71    0.63
  18  -8  -3    0.39    0.45
 -17   8   3    0.17    0.50
  17  -8  -3    0.33    0.44
 -16   8   3   -0.88    0.61
  16  -8  -3    0.59    0.45
 -15   8   3    1.13    0.90
 -14   8   3    0.29    0.83
 -12   8   3    1.22    0.64
  12  -8  -3   -0.75    0.50
 -11   8   3    0.12    0.73
 -10   8   3   -0.17    0.40
  21   8   3    0.88    0.48
  22   8   3    0.63    0.54
 -22  -8  -3    0.21    0.22
  23   8   3    0.34    0.37
 -23  -8  -3    0.24    0.23
  24   8   3    0.00    0.39
 -24  -8  -3    0.19    0.21
  25   8   3   -0.02    0.49
 -25  -8  -3    0.33    0.24
  26   8   3    0.46    0.51
 -26  -8  -3    0.00    0.25
  27   8   3    0.13    0.67
 -27  -8  -3    0.07    0.27
  28   8   3   -0.37    0.75
 -28  -8  -3    0.09    0.25
  29   8   3   -0.14    0.73
 -29  -8  -3   -0.01    0.36
  30   8   3    0.54    0.71
 -30  -8  -3   -0.06    0.31
  31   8   3    1.18    0.68
 -31  -8  -3    0.34    0.34
  32   8   3   -0.69    0.73
 -39   7   3    1.11    0.69
  39  -7  -3    0.41    0.65
 -38   7   3   -0.24    0.72
  38  -7  -3    0.18    0.72
 -37   7   3    0.80    0.75
  37  -7  -3    1.27    0.71
 -36   7   3    1.13    0.74
  36  -7  -3    1.21    0.78
 -35   7   3    0.71    0.76
  35  -7  -3    0.53    0.91
 -34   7   3    0.35    0.75
  34  -7  -3   -0.15    0.83
 -33   7   3   -0.49    0.75
  33  -7  -3    0.07    0.81
 -32   7   3   -0.34    0.69
  32  -7  -3    2.03    0.77
 -31   7   3   -1.21    0.74
  31  -7  -3    0.17    0.82
 -30   7   3    0.74    0.80
  30  -7  -3   -0.42    0.75
 -29   7   3    1.52    0.83
  29  -7  -3    0.41    0.76
 -28   7   3    0.87    0.86
  28  -7  -3    0.84    0.69
 -27   7   3    0.39    0.78
  27  -7  -3    0.07    0.69
 -26   7   3    1.31    0.70
  26  -7  -3   -0.01    0.74
 -25   7   3    0.16    0.69
  25  -7  -3    0.58    0.85
 -24   7   3    0.20    0.66
  24  -7  -3    1.29    0.83
 -23   7   3   -0.30    0.72
  23  -7  -3   -0.26    0.66
 -22   7   3   -0.22    0.62
  22  -7  -3   -0.42    0.85
 -21   7   3   -1.20    1.30
  21  -7  -3    0.86    0.99
 -20   7   3    0.68    0.58
  20  -7  -3   -0.03    1.08
 -19   7   3   -1.21    0.69
  19  -7  -3    0.51    0.84
 -18   7   3   -0.50    0.76
  18  -7  -3   -0.22    0.87
 -17   7   3    0.19    0.87
  17  -7  -3    1.64    0.69
 -16   7   3   -0.62    0.84
  16  -7  -3   -0.95    0.60
 -15   7   3    0.36    0.67
  15  -7  -3    0.11    0.55
 -14   7   3   -0.08    0.67
  14  -7  -3    0.11    0.59
 -13   7   3    0.35    0.62
  13  -7  -3   -0.24    0.58
 -12   7   3   -0.12    0.63
  12  -7  -3    1.80    0.76
 -11   7   3    0.59    0.69
  11  -7  -3    1.88    1.08
 -10   7   3    7.62    1.76
  -9   7   3    8.32    1.81
   9  -7  -3   12.75    1.65
  -8   7   3    8.59    1.69
  -7   7   3   -0.78    1.15
  -6   7   3    0.55    1.14
  -5   7   3    6.17    1.43
   4  -7  -3   31.14    2.49
   3  -7  -3   30.76    2.43
  -2   7   3   21.54    2.54
   2  -7  -3   10.43    1.29
  -1   7   3    0.81    0.77
   0   7   3   -0.37    0.99
   0  -7  -3    0.64    0.49
   1   7   3    0.77    0.72
  -1  -7  -3   -0.79    0.48
   2   7   3    0.73    0.65
  -2  -7  -3    0.27    0.41
   3   7   3    0.65    0.63
  -3  -7  -3   -0.47    0.87
  -4  -7  -3    0.74    0.80
  -5  -7  -3    1.93    0.45
   6   7   3   -0.78    1.05
  -6  -7  -3    0.22    0.47
   7   7   3   -0.53    1.09
  -7  -7  -3    0.04    0.35
   8   7   3    0.14    0.91
  -8  -7  -3    0.03    0.30
   9   7   3    0.37    0.44
  -9  -7  -3    0.25    0.36
  10   7   3    0.52    0.56
 -10  -7  -3    0.04    0.42
  11   7   3   -0.38    0.65
 -11  -7  -3   -0.28    0.40
  12   7   3    0.64    0.58
 -12  -7  -3   -0.04    0.35
  13   7   3    0.54    0.66
 -13  -7  -3    0.58    0.39
  14   7   3    0.10    0.52
 -14  -7  -3   -0.09    0.63
  15   7   3   -0.32    0.66
 -15  -7  -3    0.90    0.41
  16   7   3    2.65    0.53
 -16  -7  -3    2.73    0.51
  17   7   3    1.39    0.64
 -17  -7  -3    2.15    0.54
  18   7   3    0.92    0.64
 -18  -7  -3    2.77    0.61
  19   7   3   -0.24    0.71
 -19  -7  -3   -0.82    0.57
  20   7   3   -0.73    0.66
 -20  -7  -3   -0.31    0.55
  21   7   3   -0.15    0.62
 -21  -7  -3    0.15    0.45
  22   7   3   -1.16    0.68
 -22  -7  -3    0.12    0.56
  23   7   3    1.21    0.64
 -23  -7  -3    1.50    0.55
  24   7   3    1.65    0.79
 -24  -7  -3    2.01    0.64
  25   7   3    0.05    0.78
 -25  -7  -3    0.33    0.69
  26   7   3    0.43    0.62
 -26  -7  -3   -1.16    0.66
  27   7   3   -0.59    0.77
 -27  -7  -3   -0.25    0.90
  28   7   3    0.11    0.64
 -28  -7  -3   -0.87    0.90
  29   7   3    0.64    0.67
 -29  -7  -3    0.65    0.56
  30   7   3   -0.13    0.55
 -30  -7  -3   -0.17    0.52
  31   7   3    1.24    0.56
 -31  -7  -3    0.35    0.50
  32   7   3    1.26    0.80
 -32  -7  -3    0.02    0.64
  33   7   3   -0.31    0.65
 -33  -7  -3    0.49    0.74
  34   7   3    0.54    0.58
 -34  -7  -3   -1.90    1.16
  35   7   3   -0.21    0.65
 -35  -7  -3    0.53    1.29
  36   7   3   -0.42    0.66
 -36  -7  -3    0.42    0.72
  37   7   3    0.69    0.62
 -37  -7  -3    0.27    0.50
  38   7   3   -0.14    1.62
 -38  -7  -3   -0.16    0.79
  39   7   3    0.44    0.87
 -45   6   3   -0.84    1.15
  45  -6  -3    1.45    1.45
 -44   6   3    0.39    0.84
  44  -6  -3   -0.84    0.90
 -43   6   3   -0.52    0.77
  43  -6  -3    0.31    0.94
 -42   6   3    1.31    0.70
  42  -6  -3    0.85    0.92
 -41   6   3   -0.41    1.11
  41  -6  -3    0.36    0.99
 -40   6   3    0.27    0.95
  40  -6  -3    0.13    1.04
 -39   6   3    0.56    0.81
  39  -6  -3   -0.60    1.28
 -38   6   3    0.55    1.20
  38  -6  -3    0.09    0.96
 -37   6   3   -0.83    0.96
  37  -6  -3   -0.81    1.01
 -36   6   3   -0.62    0.96
  36  -6  -3   -1.62    1.19
 -35   6   3   -0.46    0.88
  35  -6  -3    0.20    0.84
 -34   6   3   -0.51    0.88
  34  -6  -3   -0.62    0.85
 -33   6   3    0.28    0.85
  33  -6  -3    1.67    1.08
 -32   6   3    0.16    1.22
  32  -6  -3   -0.59    1.44
 -31   6   3    0.12    0.83
  31  -6  -3   -0.39    1.03
 -30   6   3    0.29    0.75
  30  -6  -3    0.21    0.88
 -29   6   3    0.75    0.85
  29  -6  -3   -1.18    0.93
 -28   6   3   -0.34    0.93
  28  -6  -3   -3.43    1.30
 -27   6   3    1.13    1.01
  27  -6  -3    1.66    0.97
 -26   6   3   -1.37    0.97
  26  -6  -3   -1.85    1.05
 -25   6   3   -0.42    0.85
  25  -6  -3    0.34    0.94
 -24   6   3   -0.39    0.83
  24  -6  -3   -0.41    1.04
 -23   6   3    0.05    0.85
  23  -6  -3   -0.21    0.79
 -22   6   3    0.66    0.83
  22  -6  -3    0.99    0.84
 -21   6   3    0.44    0.97
  21  -6  -3   -0.09    0.98
 -20   6   3    0.86    0.83
  20  -6  -3    0.70    1.06
 -19   6   3    0.86    0.81
  19  -6  -3    1.36    1.16
 -18   6   3    7.65    1.25
  18  -6  -3   12.90    1.92
 -17   6   3    6.09    1.05
  17  -6  -3    3.24    1.39
 -16   6   3   16.81    1.81
  16  -6  -3   11.52    1.60
 -15   6   3   10.22    1.33
  15  -6  -3   13.05    2.87
 -14   6   3    3.07    1.36
  14  -6  -3    3.12    1.56
 -13   6   3    0.98    0.96
  13  -6  -3    0.85    1.01
 -12   6   3   -0.41    1.02
  12  -6  -3    1.25    1.11
 -11   6   3   -0.55    1.05
  11  -6  -3    0.19    1.13
 -10   6   3   -0.12    1.36
  10  -6  -3    0.34    0.77
  -9   6   3   -0.73    1.20
   9  -6  -3   -0.13    0.72
  -8   6   3    0.80    0.92
   8  -6  -3   -1.23    0.94
  -7   6   3   -0.12    0.92
   7  -6  -3    1.60    1.17
   6  -6  -3    4.38    1.14
   5  -6  -3    0.90    1.07
   4  -6  -3    0.59    1.61
  -3   6   3   11.98    2.66
   3  -6  -3    5.93    2.19
  -2   6   3    1.10    1.99
   2  -6  -3    2.49    1.01
  -1   6   3    4.11    2.21
   1  -6  -3    2.85    1.03
   0   6   3    8.56    2.59
   0  -6  -3    5.19    1.27
   1   6   3    1.38    1.18
  -1  -6  -3    0.14    0.86
   2   6   3    1.90    1.26
  -2  -6  -3    1.61    0.66
   3   6   3   16.08    2.10
  -3  -6  -3   16.21    2.68
   4   6   3    1.44    0.85
   5   6   3   16.04    1.99
  -5  -6  -3   28.21    2.70
   6   6   3   16.34    1.44
  -6  -6  -3   20.82    2.83
   7   6   3    1.79    0.62
  -7  -6  -3    2.86    0.76
   8   6   3   13.50    1.23
  -8  -6  -3    8.73    1.12
   9   6   3    1.12    0.84
  -9  -6  -3    0.07    0.66
  10   6   3    0.43    0.63
 -10  -6  -3    0.81    0.57
  11   6   3    1.46    0.82
 -11  -6  -3    2.63    0.62
  12   6   3   -0.18    0.60
 -12  -6  -3   -0.02    0.57
  13   6   3    0.99    0.82
 -13  -6  -3    0.78    0.47
  14   6   3    1.44    0.74
 -14  -6  -3   -0.18    0.57
  15   6   3    0.88    0.68
 -15  -6  -3   -1.38    0.70
  16   6   3   -0.85    0.77
 -16  -6  -3    1.02    0.55
  17   6   3    0.30    1.07
 -17  -6  -3    1.23    0.52
  18   6   3    1.94    0.76
 -18  -6  -3    1.50    0.57
  19   6   3   -0.06    0.72
 -19  -6  -3    0.63    0.68
  20   6   3    0.45    1.45
 -20  -6  -3    1.95    0.74
  21   6   3    1.97    0.65
 -21  -6  -3    1.35    0.60
  22   6   3   -0.54    0.79
 -22  -6  -3    0.14    0.66
  23   6   3    2.91    0.75
 -23  -6  -3    3.17    0.77
  24   6   3    0.69    0.94
 -24  -6  -3    1.05    1.25
  25   6   3   -0.38    0.69
 -25  -6  -3   -0.26    0.67
  26   6   3    0.85    0.66
 -26  -6  -3   -0.19    0.92
  27   6   3    0.69    0.68
 -27  -6  -3    0.11    0.79
  28   6   3    0.69    1.45
 -28  -6  -3   -0.22    0.82
  29   6   3    0.08    0.74
 -29  -6  -3    0.09    0.67
  30   6   3   -0.37    1.10
 -30  -6  -3    0.95    0.70
  31   6   3    1.52    0.93
 -31  -6  -3    2.22    1.42
  32   6   3   -0.08    1.19
 -32  -6  -3    2.15    1.39
  33   6   3    0.99    0.93
 -33  -6  -3    0.27    0.96
  34   6   3   -0.46    0.99
 -34  -6  -3   -0.69    1.11
  35   6   3    0.00    0.77
 -35  -6  -3    0.77    1.51
  36   6   3    0.97    1.80
 -36  -6  -3    1.75    0.95
  37   6   3   -0.35    1.74
 -37  -6  -3   -0.97    0.68
  38   6   3    2.30    1.75
 -38  -6  -3    0.91    0.88
  39   6   3    0.89    1.75
 -39  -6  -3    1.55    0.84
  40   6   3    0.88    0.89
 -40  -6  -3    0.50    0.64
  41   6   3    1.05    1.48
 -41  -6  -3    0.04    0.90
  42   6   3    0.62    0.83
 -42  -6  -3    0.22    1.52
  43   6   3   -0.10    0.89
  44   6   3    1.42    0.88
 -44  -6  -3    0.48    0.95
 -49   5   3   -0.11    1.02
  49  -5  -3   -1.05    1.47
 -48   5   3   -0.33    0.99
  48  -5  -3   -0.67    0.96
 -47   5   3   -0.07    1.21
  47  -5  -3   -1.13    1.42
 -46   5   3    0.33    1.01
  46  -5  -3   -0.13    1.03
 -45   5   3    0.98    0.99
  45  -5  -3    0.19    1.15
 -44   5   3    1.56    1.12
  44  -5  -3   -0.46    1.14
 -43   5   3   -0.27    1.07
  43  -5  -3    0.42    1.47
 -42   5   3    0.06    1.09
  42  -5  -3    2.11    1.20
 -41   5   3    0.97    1.07
  41  -5  -3   -0.82    1.35
 -40   5   3    1.30    1.17
  40  -5  -3    1.11    1.34
 -39   5   3    0.35    1.15
  39  -5  -3   -0.97    1.36
 -38   5   3    1.15    0.94
  38  -5  -3   -1.06    1.06
 -37   5   3    0.64    1.18
  37  -5  -3    0.69    1.38
 -36   5   3    1.27    0.96
  36  -5  -3   -0.02    1.28
 -35   5   3    0.20    0.93
  35  -5  -3   -1.29    1.19
 -34   5   3   -1.93    1.14
  34  -5  -3   -0.95    1.20
 -33   5   3    0.39    0.95
  33  -5  -3    0.19    1.18
 -32   5   3    4.87    1.29
  32  -5  -3    0.70    1.26
 -31   5   3    0.46    0.90
  31  -5  -3   -1.11    1.03
 -30   5   3    3.76    1.24
  30  -5  -3    5.57    1.70
 -29   5   3    7.42    1.81
  29  -5  -3   13.26    1.87
 -28   5   3   13.58    2.02
  28  -5  -3   11.13    1.81
 -27   5   3    0.46    1.04
  27  -5  -3    0.69    1.31
 -26   5   3   -0.26    1.00
  26  -5  -3   -0.69    1.35
 -25   5   3   -1.02    1.04
  25  -5  -3    0.71    1.49
 -24   5   3   -0.88    0.77
  24  -5  -3   -0.11    0.84
 -23   5   3   -0.60    0.86
  23  -5  -3    0.54    0.91
 -22   5   3    0.11    0.85
  22  -5  -3   -0.33    1.06
 -21   5   3    1.65    0.94
  21  -5  -3    0.64    1.33
 -20   5   3    1.75    0.99
  20  -5  -3    0.57    1.19
 -19   5   3    0.41    0.92
  19  -5  -3   -2.03    1.19
 -18   5   3   -0.09    0.85
  18  -5  -3    0.76    1.21
 -17   5   3    0.26    0.81
  17  -5  -3    0.53    0.97
 -16   5   3    2.20    1.13
  16  -5  -3    0.24    0.74
 -15   5   3    2.61    1.88
  15  -5  -3    3.62    1.12
 -14   5   3   -0.10    1.16
  14  -5  -3    2.49    1.07
 -13   5   3    1.81    1.33
  13  -5  -3    1.16    1.03
 -12   5   3    2.85    1.27
  12  -5  -3   -0.04    1.12
 -11   5   3    1.84    1.97
  11  -5  -3   43.71    3.54
  10  -5  -3  175.07    8.33
  -9   5   3  129.45   15.59
   9  -5  -3  196.66   10.18
  -8   5   3   23.16    4.30
   8  -5  -3   29.26    2.83
  -7   5   3   18.88    3.94
   7  -5  -3   16.71    2.06
  -6   5   3   30.54    5.32
   6  -5  -3   29.94    2.87
  -5   5   3   20.29    4.15
   5  -5  -3   30.88    4.10
   4  -5  -3  156.45   15.08
  -3   5   3  296.53   26.88
   3  -5  -3  344.97   24.61
  -2   5   3  124.79   13.74
   2  -5  -3   85.91   10.49
   1  -5  -3   12.62    1.90
   0   5   3    6.11    1.23
   1   5   3    5.84    1.33
  -1  -5  -3    3.79    1.63
   2   5   3    0.73    1.57
  -2  -5  -3    0.34    1.02
   3   5   3    1.31    1.02
   4   5   3    6.32    1.19
   5   5   3   14.81    2.30
   6   5   3    4.36    1.17
  -6  -5  -3    4.87    1.35
   7   5   3    0.18    1.16
  -7  -5  -3   -1.36    0.77
   8   5   3    3.57    1.12
  -8  -5  -3    3.92    1.21
   9   5   3    0.18    0.99
  -9  -5  -3    2.00    0.75
  10   5   3    0.71    0.93
 -10  -5  -3   -0.89    0.70
  11   5   3   -0.14    0.66
 -11  -5  -3    0.89    0.79
  12   5   3   -0.65    0.65
 -12  -5  -3    0.49    1.13
  13   5   3   -1.12    1.42
 -13  -5  -3    1.89    1.46
  14   5   3    2.47    0.86
 -14  -5  -3    1.26    0.64
  15   5   3   -0.65    0.67
 -15  -5  -3   -0.33    0.62
  16   5   3   15.21    1.27
 -16  -5  -3   12.93    1.19
  17   5   3   20.91    1.59
 -17  -5  -3   27.01    1.47
  18   5   3   18.78    1.32
 -18  -5  -3   15.83    1.12
  19   5   3    2.24    0.71
 -19  -5  -3    1.71    0.77
  20   5   3   -0.23    0.95
 -20  -5  -3   18.75    2.80
  21   5   3    0.87    0.67
 -21  -5  -3    0.36    0.65
  22   5   3    3.79    0.85
 -22  -5  -3    3.56    0.81
  23   5   3    6.50    0.94
 -23  -5  -3    7.32    0.83
  24   5   3   11.72    1.53
 -24  -5  -3   12.89    1.18
  25   5   3    2.55    0.86
 -25  -5  -3    1.52    1.12
  26   5   3    2.20    1.17
 -26  -5  -3    3.40    0.99
  27   5   3   -0.82    1.37
 -27  -5  -3    0.46    0.71
 -28  -5  -3    5.18    1.33
  29   5   3   15.57    1.82
 -29  -5  -3   17.59    1.57
  30   5   3    5.46    1.44
 -30  -5  -3    5.71    1.47
  31   5   3    0.56    0.90
 -31  -5  -3   -1.89    1.00
  32   5   3   -0.28    0.94
 -32  -5  -3    1.03    0.79
  33   5   3    1.42    1.18
 -33  -5  -3   -0.14    0.77
  34   5   3   -1.10    1.20
 -34  -5  -3    0.23    0.96
  35   5   3    0.42    0.99
 -35  -5  -3    1.39    1.08
  36   5   3    1.10    1.21
 -36  -5  -3    0.59    0.92
  37   5   3    0.61    1.00
 -37  -5  -3   -0.60    1.77
  38   5   3   -0.99    1.27
 -38  -5  -3   -0.45    1.37
  39   5   3   -3.93    1.82
 -39  -5  -3   -1.16    1.40
  40   5   3    2.85    1.35
 -40  -5  -3    1.02    1.45
  41   5   3   -0.42    0.95
 -41  -5  -3   -0.47    1.42
  42   5   3   -2.81    1.81
  43   5   3    0.74    0.88
 -43  -5  -3   -0.42    0.96
  44   5   3    0.09    0.93
 -44  -5  -3   -0.50    0.81
  45   5   3   -1.76    1.36
 -45  -5  -3   -0.68    0.77
 -46  -5  -3    0.24    0.87
 -47  -5  -3    0.75    0.86
  48   5   3    0.00    1.67
 -48  -5  -3    0.50    1.94
 -52   4   3    0.24    0.72
  52  -4  -3   -0.15    0.98
 -51   4   3   -0.09    0.80
  51  -4  -3    1.01    1.14
 -50   4   3   -0.32    0.86
  50  -4  -3   -1.19    1.05
 -49   4   3    0.23    0.87
  49  -4  -3    1.11    1.11
 -48   4   3    0.30    0.95
  48  -4  -3   -1.35    1.23
 -47   4   3    1.28    1.13
  47  -4  -3   -1.53    1.16
 -46   4   3   -0.88    1.14
  46  -4  -3   -0.66    1.17
 -45   4   3    0.57    1.17
  45  -4  -3   -0.65    1.47
 -44   4   3   -0.46    1.01
  44  -4  -3    0.24    1.98
 -43   4   3    0.75    0.98
  43  -4  -3   -0.58    1.20
 -42   4   3   -1.87    1.00
  42  -4  -3   -1.87    1.21
 -41   4   3    0.01    0.95
  41  -4  -3    0.79    1.96
 -40   4   3   -0.40    1.60
  40  -4  -3    1.56    1.44
 -39   4   3    2.28    1.74
  39  -4  -3    4.43    1.39
 -38   4   3    1.50    1.23
  38  -4  -3    2.45    1.28
 -37   4   3   -0.58    1.08
  37  -4  -3    2.34    1.72
 -36   4   3    0.24    1.52
  36  -4  -3    2.90    1.22
 -35   4   3   -1.21    1.27
  35  -4  -3   -1.35    1.74
 -34   4   3    0.62    1.12
  34  -4  -3    0.81    1.87
 -33   4   3    1.68    2.01
  33  -4  -3    2.53    1.42
 -32   4   3    3.14    1.29
  32  -4  -3    1.68    1.68
 -31   4   3    3.41    1.35
  31  -4  -3    3.51    1.78
 -30   4   3    3.12    1.02
  30  -4  -3    3.66    2.17
 -29   4   3    1.59    0.95
  29  -4  -3    0.33    1.21
 -28   4   3   -0.28    0.95
  28  -4  -3    1.30    1.16
 -27   4   3   -0.61    0.90
  27  -4  -3   -0.89    0.99
 -26   4   3    1.08    1.03
  26  -4  -3   -0.35    1.12
 -25   4   3    0.03    0.92
  25  -4  -3   -2.20    1.28
 -24   4   3    0.01    0.82
  24  -4  -3   -1.40    1.33
 -23   4   3    2.36    0.84
  23  -4  -3   -0.03    1.19
 -22   4   3    1.54    0.91
  22  -4  -3    1.65    1.56
 -21   4   3   -0.04    0.89
  21  -4  -3   -0.37    1.16
 -20   4   3   -0.10    0.87
  20  -4  -3    0.17    0.84
 -19   4   3    4.05    0.98
  19  -4  -3    2.04    1.15
 -18   4   3   29.41    2.35
  18  -4  -3   39.05    2.53
 -17   4   3    6.02    1.14
  17  -4  -3    6.16    1.52
 -16   4   3   79.29    4.66
  16  -4  -3   61.30    3.34
 -15   4   3   38.76    2.59
  15  -4  -3   55.91    3.88
 -14   4   3   21.88    4.03
  14  -4  -3    7.42    1.92
 -13   4   3    3.22    0.97
  13  -4  -3    1.47    1.01
 -12   4   3    0.44    0.97
  12  -4  -3   -2.54    1.23
 -11   4   3   -1.30    2.40
  11  -4  -3    5.15    2.03
 -10   4   3    9.00    3.22
  10  -4  -3   11.95    2.02
   9  -4  -3    7.63    2.76
  -8   4   3    1.58    1.50
   8  -4  -3    0.94    2.28
  -7   4   3    4.06    1.64
   7  -4  -3    6.92    2.04
  -6   4   3    6.30    2.12
   6  -4  -3    5.83    1.97
  -5   4   3   -0.80    1.86
  -4   4   3    2.08    1.32
  -3   4   3    5.75    1.41
  -2   4   3    2.68    1.05
   2  -4  -3    1.27    0.84
  -1   4   3   -3.49    1.15
   1  -4  -3   -0.86    0.78
   0   4   3    0.85    0.97
   1   4   3   10.09    1.33
  -1  -4  -3   11.38    1.81
   2   4   3   22.55    1.95
  -2  -4  -3   19.40    1.73
   3   4   3    9.31    1.95
  -3  -4  -3    9.32    2.43
   4   4   3   15.07    2.91
  -4  -4  -3   14.07    2.24
   6   4   3   38.10    6.10
   7   4   3   23.37    3.59
  11   4   3   13.38    1.79
 -11  -4  -3   12.80    1.28
  12   4   3    0.44    1.27
 -12  -4  -3    0.43    0.67
  13   4   3   11.18    1.18
 -13  -4  -3   10.75    1.08
  14   4   3   15.80    1.21
 -14  -4  -3   17.43    1.74
  15   4   3    2.44    0.69
 -15  -4  -3    1.75    0.82
  16   4   3    0.93    0.85
 -16  -4  -3    2.35    1.38
  17   4   3    1.26    0.85
 -17  -4  -3   -0.79    1.47
  18   4   3    5.93    0.90
 -18  -4  -3    5.30    0.74
  19   4   3   13.32    0.98
 -19  -4  -3   12.13    1.07
  20   4   3   13.45    1.30
 -20  -4  -3   13.90    2.41
  21   4   3   11.71    1.34
 -21  -4  -3   12.65    1.03
  22   4   3    4.13    0.95
 -22  -4  -3    4.26    0.70
  23   4   3    1.28    0.88
 -23  -4  -3    0.79    0.78
  24   4   3   -0.90    0.78
 -24  -4  -3    0.32    0.89
  25   4   3    0.06    0.73
 -25  -4  -3    2.54    1.02
  26   4   3   10.27    1.16
 -26  -4  -3    9.22    1.31
  27   4   3   24.78    1.69
 -27  -4  -3   28.27    1.85
  28   4   3   23.43    1.71
 -28  -4  -3   27.62    1.98
  29   4   3   -1.29    1.22
 -29  -4  -3   -1.61    1.04
  30   4   3    0.95    1.26
 -30  -4  -3    0.56    1.09
  31   4   3   -0.58    0.96
 -31  -4  -3    0.17    1.08
  32   4   3    4.81    1.70
 -32  -4  -3    3.56    1.58
  33   4   3    3.90    0.95
 -33  -4  -3    4.12    0.94
  34   4   3    3.62    1.29
 -34  -4  -3    3.72    0.92
  35   4   3   -0.61    1.01
 -35  -4  -3    1.08    1.08
  36   4   3    0.04    0.89
 -36  -4  -3   -0.72    1.11
  37   4   3    0.48    1.10
 -37  -4  -3    1.54    1.33
  38   4   3    0.32    1.05
 -38  -4  -3    1.43    1.43
  39   4   3   -0.28    1.30
 -39  -4  -3   -1.16    0.86
  40   4   3    0.50    1.41
 -40  -4  -3   -0.14    1.54
  41   4   3    0.49    1.43
 -41  -4  -3   -1.81    1.57
 -42  -4  -3    0.60    1.12
  43   4   3    2.41    1.94
 -43  -4  -3   -2.52    1.50
  44   4   3   -2.36    1.52
 -44  -4  -3   -0.34    1.56
  45   4   3    0.47    1.16
 -45  -4  -3   -0.89    1.61
  46   4   3   -0.21    1.14
 -46  -4  -3   -1.37    1.54
  47   4   3   -1.02    1.20
 -47  -4  -3    0.67    0.98
  48   4   3   -0.22    1.02
 -48  -4  -3   -0.24    0.87
  49   4   3   -0.95    1.41
 -49  -4  -3   -0.54    1.01
  50   4   3   -0.02    1.25
 -50  -4  -3    0.72    0.94
  51   4   3   -0.10    1.64
 -51  -4  -3    0.92    0.91
  52   4   3    2.71    1.65
  55  -3  -3    0.30    2.28
 -54   3   3    0.13    0.87
  54  -3  -3   -0.11    1.65
 -53   3   3    0.06    0.82
  53  -3  -3   -1.20    1.57
 -52   3   3   -1.08    1.23
  52  -3  -3    0.81    1.12
 -51   3   3    0.95    1.17
  51  -3  -3    0.20    1.20
 -50   3   3    1.95    1.45
  50  -3  -3   -0.36    1.26
 -49   3   3    0.50    1.85
  49  -3  -3   -0.09    1.18
 -48   3   3    0.70    1.59
  48  -3  -3   -0.63    2.12
 -47   3   3    0.85    1.51
  47  -3  -3   -0.73    1.37
 -46   3   3   -0.17    1.27
  46  -3  -3    1.40    1.30
 -45   3   3    0.85    1.46
  45  -3  -3   -2.21    1.31
 -44   3   3    1.58    1.42
  44  -3  -3   -2.16    1.54
 -43   3   3    1.40    1.31
  43  -3  -3    1.44    1.95
 -42   3   3    0.24    1.26
  42  -3  -3   -2.26    1.52
 -41   3   3    3.37    1.44
  41  -3  -3    2.32    1.34
 -40   3   3    0.05    1.17
  40  -3  -3    2.03    1.45
 -39   3   3    4.30    1.38
  39  -3  -3    7.65    1.75
 -38   3   3    9.34    3.77
  38  -3  -3    4.32    1.44
 -37   3   3    9.80    2.27
  37  -3  -3    5.68    1.87
 -36   3   3    8.16    1.84
  36  -3  -3    8.74    2.60
 -35   3   3    2.59    1.78
  35  -3  -3    1.75    3.17
 -34   3   3    1.58    1.40
  34  -3  -3   -0.55    1.76
 -33   3   3   -0.89    1.37
  33  -3  -3    1.96    1.92
 -32   3   3    2.56    1.07
  32  -3  -3   -0.32    1.30
 -31   3   3   -0.04    1.16
  31  -3  -3    0.01    1.26
 -30   3   3    5.47    1.15
  30  -3  -3    8.13    1.95
 -29   3   3   17.75    2.05
  29  -3  -3   13.42    1.95
 -28   3   3    6.15    1.35
  28  -3  -3   16.85    2.68
 -27   3   3   -1.12    0.89
  27  -3  -3    0.12    1.23
 -26   3   3    1.10    0.99
  26  -3  -3    1.07    1.03
 -25   3   3   -1.08    0.93
  25  -3  -3    0.31    1.00
 -24   3   3   -0.48    0.81
  24  -3  -3    0.43    1.17
 -23   3   3   -2.66    0.92
  23  -3  -3    0.21    0.99
 -22   3   3    0.43    0.81
  22  -3  -3    0.82    1.08
 -21   3   3   -2.84    0.95
  21  -3  -3   -0.21    0.97
 -20   3   3    1.54    0.80
  20  -3  -3    0.64    1.10
 -19   3   3    0.93    0.74
  19  -3  -3   -0.93    1.05
 -18   3   3    3.44    1.06
  18  -3  -3    3.02    0.99
 -17   3   3   10.59    1.90
  17  -3  -3   13.46    2.20
 -16   3   3  100.42    4.57
  16  -3  -3  101.89    5.70
 -15   3   3    5.80    1.19
  15  -3  -3    5.70    1.33
 -14   3   3    1.84    1.15
  14  -3  -3    1.91    0.98
 -13   3   3    5.11    1.27
  13  -3  -3    5.95    2.06
 -12   3   3    0.68    1.04
  12  -3  -3    2.08    1.42
 -11   3   3    1.13    2.03
  11  -3  -3    4.56    1.10
 -10   3   3   60.81    3.37
  -9   3   3  129.27    8.34
  -8   3   3   31.88    4.49
   8  -3  -3   23.41    4.30
  -7   3   3   29.41    1.96
  -6   3   3   71.18    4.92
   6  -3  -3   63.66    3.92
  -5   3   3    2.51    1.57
   5  -3  -3    3.94    0.88
  -4   3   3  147.76    8.57
   4  -3  -3  146.10    7.72
  -3   3   3  201.46    9.50
   3  -3  -3  207.51    8.95
  -2   3   3   67.99    4.09
   2  -3  -3   63.16    3.48
  -1   3   3    0.74    1.18
   1  -3  -3    1.73    0.72
   0   3   3   15.38    1.86
   0  -3  -3   18.18    1.85
   1   3   3   31.39    2.67
  -1  -3  -3   28.34    2.46
   2   3   3   41.45    4.13
  -2  -3  -3   39.42    2.80
   3   3   3   78.64    5.14
  -3  -3  -3   78.96    4.84
   4   3   3  169.09    9.76
   5   3   3  225.59   13.41
 -10  -3  -3    3.02    1.39
  11   3   3    3.89    1.07
 -11  -3  -3    3.89    1.92
  12   3   3    2.36    1.47
 -12  -3  -3    4.06    1.07
  13   3   3    0.08    1.29
 -13  -3  -3   -1.07    0.70
 -14  -3  -3    6.09    0.91
  15   3   3    1.56    0.71
 -15  -3  -3   -1.16    0.76
  16   3   3   21.37    1.56
 -16  -3  -3   20.08    1.69
  17   3   3   80.83    4.95
 -17  -3  -3   77.07    3.67
  18   3   3   38.18    2.27
 -18  -3  -3   39.97    3.26
  19   3   3    4.52    1.37
 -19  -3  -3    5.63    1.25
  20   3   3    1.43    0.90
 -20  -3  -3    4.59    0.80
  21   3   3    3.11    0.75
 -21  -3  -3    4.24    1.11
  22   3   3   22.26    1.26
 -22  -3  -3   20.31    1.18
  23   3   3   29.75    1.74
 -23  -3  -3   30.69    1.76
  24   3   3   63.68    3.31
 -24  -3  -3   64.98    2.82
  25   3   3    7.46    1.08
 -25  -3  -3    7.58    0.90
  26   3   3   11.14    1.56
 -26  -3  -3   10.14    1.30
  27   3   3    3.24    1.12
 -27  -3  -3    1.90    1.19
  28   3   3  102.59    4.01
 -28  -3  -3   99.32    4.26
  29   3   3  104.26    4.66
 -29  -3  -3  113.47    4.56
  30   3   3   38.52    2.32
 -30  -3  -3   37.49    2.00
  31   3   3    3.13    1.04
 -31  -3  -3    3.85    1.16
  32   3   3    1.68    1.06
 -32  -3  -3    0.22    0.80
  33   3   3   -1.74    1.53
 -33  -3  -3    0.68    0.84
  34   3   3    2.91    1.11
 -34  -3  -3    1.22    0.83
  35   3   3    0.88    1.14
 -35  -3  -3    3.38    1.48
  36   3   3    3.94    1.25
 -36  -3  -3    3.99    1.01
  37   3   3    5.68    1.02
 -37  -3  -3    3.53    1.03
  38   3   3    0.06    1.08
 -38  -3  -3    1.79    0.93
  39   3   3   -1.38    1.29
 -39  -3  -3    0.48    1.27
  40   3   3    1.48    1.18
 -40  -3  -3   -0.65    1.27
  41   3   3    1.63    1.33
 -41  -3  -3   -1.10    1.25
  42   3   3   -0.19    1.01
 -42  -3  -3    0.10    1.10
  43   3   3   -0.75    1.42
  44   3   3   -3.01    1.96
 -44  -3  -3   -0.36    1.40
 -45  -3  -3    0.09    1.23
  46   3   3    2.82    2.11
 -46  -3  -3    2.58    1.82
  47   3   3    1.10    2.13
 -47  -3  -3   -0.96    1.42
  48   3   3   -0.08    2.01
 -48  -3  -3    0.82    1.64
  49   3   3    0.63    1.30
 -49  -3  -3   -2.50    1.56
  50   3   3   -0.69    2.04
 -50  -3  -3    1.43    1.08
  51   3   3    2.14    1.30
 -51  -3  -3    1.89    1.00
  52   3   3    0.35    1.30
 -52  -3  -3   -0.69    1.19
 -53  -3  -3   -1.64    1.07
  54   3   3   -0.08    2.47
 -54  -3  -3    1.07    1.56
 -56   2   3    0.71    1.28
  56  -2  -3    0.20    1.13
 -55   2   3   -0.76    1.03
  55  -2  -3    0.84    1.28
 -54   2   3   -0.04    1.21
  54  -2  -3    0.35    1.12
 -53   2   3    0.24    1.38
  53  -2  -3    1.84    1.51
 -52   2   3   -0.49    1.36
  52  -2  -3    2.21    1.24
 -51   2   3    0.26    1.85
  51  -2  -3   -1.47    1.37
 -50   2   3    1.87    1.44
  50  -2  -3    2.99    1.99
 -49   2   3    0.80    1.21
  49  -2  -3    2.25    1.78
 -48   2   3   -0.45    1.17
  48  -2  -3   -1.16    1.44
 -47   2   3   -0.66    1.26
  47  -2  -3    0.94    1.63
 -46   2   3    0.47    1.22
  46  -2  -3    4.59    2.22
 -45   2   3    0.86    1.26
  45  -2  -3    3.28    2.40
 -44   2   3    3.70    1.36
 -43   2   3    0.60    1.41
 -42   2   3    0.22    1.37
  42  -2  -3    1.99    1.79
 -41   2   3    1.11    1.75
  41  -2  -3    1.14    1.54
 -40   2   3    5.63    2.03
  40  -2  -3    3.72    1.48
 -39   2   3   13.84    2.98
  39  -2  -3   12.88    2.04
 -38   2   3    6.63    1.76
  38  -2  -3    9.50    1.80
 -37   2   3    0.92    1.45
  37  -2  -3    3.47    2.01
 -36   2   3   -0.11    1.71
  36  -2  -3    0.33    2.34
 -35   2   3    0.56    1.76
  35  -2  -3    1.83    1.89
 -34   2   3    2.18    1.26
  34  -2  -3    3.60    1.32
 -33   2   3    4.76    1.20
  33  -2  -3    4.78    1.30
 -32   2   3    9.53    1.85
  32  -2  -3    9.73    1.76
 -31   2   3    3.43    1.48
  31  -2  -3    5.38    1.22
 -30   2   3   -0.61    1.21
  30  -2  -3    1.54    1.45
 -29   2   3   -1.33    1.35
  29  -2  -3    1.15    1.33
 -28   2   3   -0.94    1.66
  28  -2  -3    1.88    1.50
 -27   2   3   -0.44    1.11
  27  -2  -3   -1.82    1.70
 -26   2   3    0.45    1.01
  26  -2  -3    0.42    1.23
 -25   2   3   -1.15    0.85
  25  -2  -3    1.27    1.14
 -24   2   3   -0.12    0.92
  24  -2  -3    1.61    1.16
 -23   2   3    1.08    1.03
  23  -2  -3    2.45    1.00
 -22   2   3    1.76    1.00
  22  -2  -3    2.29    1.05
 -21   2   3   -0.66    0.98
  21  -2  -3   -1.46    1.03
 -20   2   3    4.11    1.04
  20  -2  -3   -1.05    0.88
 -19   2   3    1.44    1.02
  19  -2  -3    2.27    1.22
 -18   2   3   46.06    3.16
  18  -2  -3   46.09    2.80
 -17   2   3    5.89    1.00
  17  -2  -3    9.84    1.03
 -16   2   3   94.36    3.92
  16  -2  -3   84.29    4.68
 -15   2   3   70.07    3.36
  15  -2  -3   72.89    5.54
 -14   2   3   25.29    2.39
  14  -2  -3   15.07    2.87
 -13   2   3    3.44    1.38
  13  -2  -3    3.22    1.13
 -12   2   3    0.66    1.36
  12  -2  -3   -1.95    0.99
 -11   2   3    8.25    1.77
  11  -2  -3    4.67    1.38
 -10   2   3   29.47    2.70
  10  -2  -3   23.81    1.65
  -9   2   3   14.91    2.65
  -8   2   3    0.09    1.02
   8  -2  -3    2.16    0.83
  -7   2   3    8.64    0.89
   7  -2  -3    7.63    0.85
  -6   2   3    9.08    1.32
   6  -2  -3    7.67    1.41
  -5   2   3    0.70    1.00
   5  -2  -3    2.24    0.73
  -4   2   3   -1.30    1.02
   4  -2  -3   -0.37    0.63
  -3   2   3   -1.07    1.29
   3  -2  -3    0.36    0.85
  -2   2   3    0.69    0.76
   2  -2  -3    0.68    0.69
  -1   2   3    9.83    1.57
   1  -2  -3   10.73    1.43
   0   2   3   28.93    3.37
   0  -2  -3   27.81    2.37
   1   2   3   38.53    3.12
  -1  -2  -3   37.60    2.86
   2   2   3   18.05    2.00
  -2  -2  -3   18.03    3.26
   3   2   3   11.68    2.41
   4   2   3   42.09    3.81
   5   2   3  219.22   14.31
  -5  -2  -3  169.65   17.87
  10   2   3    3.46    1.56
 -10  -2  -3    4.88    1.76
  11   2   3   26.85    2.21
 -11  -2  -3   25.80    2.30
  12   2   3    0.74    1.06
 -12  -2  -3    1.17    1.03
  13   2   3   10.86    1.45
 -13  -2  -3   12.47    1.35
  14   2   3   38.29    3.15
 -14  -2  -3   39.25    1.94
  15   2   3    2.95    1.06
 -15  -2  -3    3.51    0.90
  16   2   3   -0.11    0.98
 -16  -2  -3   -0.18    1.26
  17   2   3    4.59    0.77
 -17  -2  -3    3.49    0.72
  18   2   3    5.65    0.90
 -18  -2  -3    2.48    0.76
  19   2   3   31.80    1.41
 -19  -2  -3   33.64    1.52
  20   2   3   75.09    2.62
 -20  -2  -3   74.59    3.36
  21   2   3   65.32    3.00
 -21  -2  -3   65.87    2.17
  22   2   3    9.64    0.98
 -22  -2  -3    9.77    0.86
  23   2   3    0.49    0.71
 -23  -2  -3    2.69    0.69
  24   2   3   17.05    1.10
 -24  -2  -3   17.26    1.20
  25   2   3    2.96    1.51
 -25  -2  -3    2.88    0.77
  26   2   3   44.08    1.87
 -26  -2  -3   41.72    1.71
  27   2   3   95.47    3.06
 -27  -2  -3   93.49    3.47
  28   2   3   67.44    2.42
 -28  -2  -3   68.95    2.22
  29   2   3    2.68    0.93
 -29  -2  -3    3.99    0.95
  30   2   3   11.64    1.05
 -30  -2  -3   12.09    0.96
  31   2   3   -0.10    0.85
 -31  -2  -3    0.43    0.83
  32   2   3    9.46    1.05
 -32  -2  -3    9.87    1.03
  33   2   3   24.88    1.96
 -33  -2  -3   21.53    1.47
  34   2   3   12.07    1.18
 -34  -2  -3    8.73    1.16
  35   2   3    2.58    0.94
 -35  -2  -3    3.35    0.94
  36   2   3   -0.71    1.27
 -36  -2  -3    0.34    1.13
  37   2   3    1.70    1.04
 -37  -2  -3   -3.39    1.54
  38   2   3    0.75    1.01
 -38  -2  -3   -0.38    0.89
  39   2   3   -0.17    1.00
 -39  -2  -3   -0.64    0.91
  40   2   3    2.07    1.11
 -40  -2  -3    1.27    0.93
  41   2   3    1.17    1.15
 -41  -2  -3   -0.20    1.39
  42   2   3    1.29    1.46
 -42  -2  -3    0.09    1.40
  43   2   3   -0.36    1.56
 -43  -2  -3   -0.37    1.32
  44   2   3    0.23    1.09
 -44  -2  -3   -0.50    1.40
  45   2   3    0.53    1.70
 -45  -2  -3   -0.34    2.52
  46   2   3   -0.27    1.68
 -46  -2  -3   -0.62    2.44
  47   2   3   -1.36    2.78
 -47  -2  -3   -0.73    1.45
  48   2   3    0.76    1.34
 -48  -2  -3   -2.24    2.52
  49   2   3   -0.27    1.41
 -49  -2  -3    1.76    1.77
  50   2   3    0.76    1.51
 -50  -2  -3    1.83    2.62
  51   2   3   -1.23    1.25
 -51  -2  -3   -0.73    2.49
  52   2   3   -2.52    1.47
 -52  -2  -3   -1.04    1.17
  53   2   3    1.38    1.20
 -53  -2  -3   -0.47    1.08
  54   2   3    0.30    1.09
 -54  -2  -3    1.39    1.04
  55   2   3    0.68    1.18
 -55  -2  -3    0.53    0.94
  56   2   3   -0.36    1.58
 -56  -2  -3    0.22    2.65
 -57   1   3   -1.14    0.92
  57  -1  -3   -3.01    1.03
 -56   1   3   -1.09    0.77
  56  -1  -3    0.17    1.61
 -55   1   3   -2.50    0.86
  55  -1  -3   -0.41    1.44
 -54   1   3   -0.73    1.66
  54  -1  -3    0.80    2.14
 -53   1   3    1.10    1.34
 -52   1   3    0.30    2.63
  52  -1  -3    0.94    2.95
 -51   1   3    1.90    2.50
  51  -1  -3   -0.09    2.12
 -50   1   3   -0.95    1.50
  50  -1  -3    2.25    1.26
 -49   1   3   -0.02    1.54
  49  -1  -3    0.94    1.50
 -48   1   3    2.29    1.68
  48  -1  -3    2.34    1.46
 -47   1   3    1.00    1.57
  47  -1  -3   -0.05    1.33
 -46   1   3    1.10    1.63
  46  -1  -3   -1.27    1.55
 -45   1   3   -1.13    1.55
  45  -1  -3    1.85    1.57
 -44   1   3    2.54    1.60
  44  -1  -3    1.37    1.57
 -43   1   3    2.33    1.39
  43  -1  -3    0.61    1.36
 -42   1   3    3.34    1.74
  42  -1  -3    3.47    1.60
 -41   1   3   32.99    3.01
  41  -1  -3   21.19    2.72
 -40   1   3    7.94    2.25
  40  -1  -3   12.06    3.02
 -39   1   3   49.42    3.44
  39  -1  -3   45.78    5.81
 -38   1   3   39.52    3.87
  38  -1  -3    8.62    2.92
 -37   1   3   31.12    2.79
 -36   1   3   53.79    4.79
  36  -1  -3   33.16    2.64
 -35   1   3   18.37    2.76
  35  -1  -3   51.24    3.78
 -34   1   3   46.91    4.70
  34  -1  -3   14.08    2.03
 -33   1   3    5.34    2.05
  33  -1  -3    4.61    1.66
 -32   1   3    4.84    1.86
  32  -1  -3    3.58    1.97
 -31   1   3    6.24    1.55
  31  -1  -3    1.77    2.18
 -30   1   3    4.97    2.77
  30  -1  -3    4.21    1.68
 -29   1   3    5.40    1.45
  29  -1  -3    3.26    1.63
 -28   1   3    3.08    1.05
  28  -1  -3    1.26    1.43
 -27   1   3    1.12    1.15
  27  -1  -3    0.88    1.36
 -26   1   3    0.93    1.24
  26  -1  -3    1.01    1.30
 -25   1   3    0.99    0.94
  25  -1  -3    4.03    1.13
 -24   1   3    2.79    0.90
  24  -1  -3    2.16    1.61
 -23   1   3    1.05    1.14
  23  -1  -3    0.94    0.97
 -22   1   3    0.08    1.07
  22  -1  -3    0.26    0.97
 -21   1   3    3.16    1.24
  21  -1  -3    1.22    1.14
 -20   1   3    0.38    0.98
  20  -1  -3   -1.26    0.88
 -19   1   3    5.29    1.10
  19  -1  -3    3.27    1.12
 -18   1   3   26.16    2.44
  18  -1  -3   29.85    2.48
 -17   1   3  109.57    4.69
  17  -1  -3  116.76    6.68
 -16   1   3  841.69   23.60
  16  -1  -3  780.14   29.43
 -15   1   3  130.22    5.40
  15  -1  -3  117.71    6.75
 -14   1   3   44.52    3.97
  14  -1  -3   31.56    2.68
 -13   1   3    9.59    1.61
  13  -1  -3    6.85    1.73
 -12   1   3   42.77    4.47
  12  -1  -3   45.03    4.61
 -11   1   3   25.33    2.66
  11  -1  -3   23.65    2.38
 -10   1   3   30.49    2.69
  10  -1  -3   34.86    2.26
  -9   1   3    8.15    1.42
   9  -1  -3   10.06    1.17
  -8   1   3    2.34    1.23
   8  -1  -3    0.58    0.74
  -7   1   3    1.57    0.66
   7  -1  -3    2.02    0.75
  -6   1   3    0.28    0.79
   6  -1  -3   -1.72    0.84
  -5   1   3    2.03    0.66
   5  -1  -3    1.71    0.81
  -4   1   3   25.14    2.26
   4  -1  -3   26.43    1.61
  -3   1   3  103.51    5.19
   3  -1  -3  103.93    5.53
  -2   1   3  118.83    5.35
   2  -1  -3  122.14    5.37
  -1   1   3   53.46    4.98
   1  -1  -3   53.98    3.30
   0   1   3    4.51    1.50
   0  -1  -3    7.73    1.16
   1   1   3   35.59    3.28
  -1  -1  -3   36.01    2.70
   2   1   3  145.12    9.72
  -2  -1  -3  167.92    7.30
   3   1   3  559.58   23.63
  -3  -1  -3  537.97   27.60
   4   1   3 1123.09   64.37
   5   1   3 1198.31   67.93
   9   1   3    8.84    2.19
 -10  -1  -3    0.51    1.35
  11   1   3    4.67    1.68
 -11  -1  -3    6.64    1.75
 -12  -1  -3    5.24    1.09
  13   1   3   13.63    2.21
 -13  -1  -3   13.40    1.83
  14   1   3    2.39    0.96
 -14  -1  -3    2.17    1.36
  15   1   3    0.37    0.70
 -15  -1  -3    2.57    0.79
  16   1   3    4.69    0.86
 -16  -1  -3    2.12    0.76
  17   1   3   42.25    2.49
 -17  -1  -3   43.85    1.88
  18   1   3    6.55    0.83
 -18  -1  -3    7.64    0.81
  19   1   3    3.43    0.74
 -19  -1  -3    2.79    0.83
  20   1   3   13.88    1.48
 -20  -1  -3   11.91    1.07
  21   1   3    0.15    0.77
 -21  -1  -3   -0.29    0.71
  22   1   3   50.37    2.34
 -22  -1  -3   51.82    1.98
  23   1   3   46.01    2.10
 -23  -1  -3   43.68    1.80
  24   1   3  123.22    3.94
 -24  -1  -3  137.22    4.38
  25   1   3   18.99    1.10
 -25  -1  -3   15.34    0.95
  26   1   3   42.09    1.83
 -26  -1  -3   43.75    1.73
  27   1   3    6.52    0.97
 -27  -1  -3    8.36    1.15
  28   1   3  574.99   15.58
 -28  -1  -3  584.12   19.17
  29   1   3  317.06    8.48
 -29  -1  -3  313.75    7.76
  30   1   3   56.16    2.77
 -30  -1  -3   43.80    2.03
  31   1   3   43.86    2.55
 -31  -1  -3   42.55    2.15
  32   1   3    3.46    0.96
 -32  -1  -3    3.43    0.88
  33   1   3    6.04    1.03
 -33  -1  -3    2.74    0.90
  34   1   3   19.20    1.52
 -34  -1  -3   16.18    1.21
  35   1   3    5.09    1.13
 -35  -1  -3    4.98    0.94
  36   1   3   29.23    1.90
 -36  -1  -3   31.77    2.06
  37   1   3   23.21    2.00
 -37  -1  -3   24.02    1.61
  38   1   3    1.35    1.18
 -38  -1  -3   -2.59    1.59
  39   1   3   -2.43    0.96
 -39  -1  -3    2.44    0.92
  40   1   3    0.32    1.11
 -40  -1  -3    1.81    0.90
  41   1   3   -0.11    1.20
 -41  -1  -3    1.72    0.94
  42   1   3   -0.10    1.15
 -42  -1  -3   -0.64    1.73
  43   1   3   -0.22    1.13
 -43  -1  -3    0.59    1.67
  44   1   3    1.89    1.19
 -44  -1  -3   -0.15    1.26
  45   1   3   -1.12    1.27
 -45  -1  -3    0.77    1.21
  46   1   3    2.54    1.61
 -46  -1  -3    0.66    1.10
  47   1   3    0.98    1.66
 -47  -1  -3    0.68    1.09
  48   1   3   -0.95    2.21
 -48  -1  -3    1.85    1.28
  49   1   3    2.49    1.68
 -49  -1  -3   -0.27    2.57
  50   1   3    2.42    1.45
 -50  -1  -3    4.75    1.72
  51   1   3   12.19    1.74
 -51  -1  -3   10.00    2.17
  52   1   3    4.89    1.15
 -52  -1  -3    6.85    1.88
  53   1   3    4.00    1.87
 -53  -1  -3    1.81    1.90
  54   1   3    0.63    1.16
 -54  -1  -3    0.49    1.02
  55   1   3    0.03    1.13
 -55  -1  -3    1.86    1.15
  56   1   3    3.79    1.56
 -56  -1  -3    5.29    1.22
  57   1   3    1.06    3.67
 -57   0   3    0.49    0.80
  57   0  -3    1.38    1.56
 -56   0   3    0.02    0.99
  56   0  -3   -0.36    1.19
 -55   0   3    0.82    1.09
  55   0  -3    0.30    1.43
 -54   0   3    0.21    1.13
  54   0  -3   -0.14    1.27
 -53   0   3   -0.93    1.26
  53   0  -3    0.36    1.44
 -52   0   3   -4.13    3.06
  52   0  -3   -0.66    2.21
 -51   0   3   -0.87    1.48
  51   0  -3    0.99    1.33
 -50   0   3    0.91    1.38
  50   0  -3   -0.84    1.33
 -49   0   3    1.21    1.37
  49   0  -3    1.94    1.26
 -48   0   3    0.17    1.06
  48   0  -3    1.79    1.23
 -47   0   3   -0.02    1.13
  47   0  -3   -3.01    2.04
 -46   0   3   -0.78    1.33
  46   0  -3    3.38    1.53
 -45   0   3   -1.77    1.39
  45   0  -3   -1.87    1.34
 -44   0   3   -0.92    1.38
  44   0  -3   -1.76    1.40
 -43   0   3    0.39    1.41
  43   0  -3   -2.66    1.30
 -42   0   3   -0.22    1.38
  42   0  -3    0.45    1.28
 -41   0   3   -2.52    1.40
  41   0  -3    2.16    1.56
 -40   0   3    1.93    1.40
  40   0  -3   -1.91    1.54
 -39   0   3    0.06    1.46
  39   0  -3   -0.89    1.79
 -38   0   3   -0.98    1.58
  38   0  -3    3.61    2.15
 -37   0   3   -1.34    1.76
  37   0  -3    4.49    2.63
 -36   0   3    0.99    1.84
  36   0  -3    4.84    1.46
 -35   0   3    0.60    1.44
  35   0  -3   -3.32    2.08
 -34   0   3   -2.31    1.44
  34   0  -3    2.38    2.14
 -33   0   3   -1.17    1.74
  33   0  -3   -0.33    1.86
 -32   0   3    3.09    1.31
  32   0  -3   -0.24    1.65
 -31   0   3    2.64    1.32
  31   0  -3   -2.95    2.20
 -30   0   3    1.13    1.63
  30   0  -3   -1.12    1.75
 -29   0   3   -1.03    1.41
  29   0  -3    0.21    1.74
 -28   0   3   -1.09    1.33
  28   0  -3    1.30    1.48
 -27   0   3   -0.65    0.89
  27   0  -3   -0.43    1.65
 -26   0   3   -0.80    1.05
  26   0  -3   -0.44    1.28
 -25   0   3   -1.41    1.44
  25   0  -3   -2.49    1.37
 -24   0   3   -1.20    0.92
  24   0  -3    0.72    1.26
 -23   0   3    0.86    0.90
  23   0  -3   -1.67    1.59
 -22   0   3   -0.91    0.73
  22   0  -3   -1.24    1.26
 -21   0   3   -1.22    1.09
  21   0  -3   -0.94    1.13
 -20   0   3    0.50    0.78
  20   0  -3    0.14    1.31
 -19   0   3   -0.26    0.70
  19   0  -3    2.46    1.33
 -18   0   3   -0.17    0.78
  18   0  -3   -1.23    1.03
 -17   0   3    0.90    0.87
  17   0  -3   -1.68    1.13
 -16   0   3    1.92    0.90
  16   0  -3   -1.92    1.21
 -15   0   3    2.37    1.01
  15   0  -3   -0.42    1.20
 -14   0   3    0.26    1.42
  14   0  -3    1.67    1.08
 -13   0   3    1.58    0.73
  13   0  -3    0.35    1.70
 -12   0   3   -0.06    0.74
  12   0  -3   -1.30    1.02
 -11   0   3   -0.65    0.88
  11   0  -3    0.46    1.95
  10   0  -3   -0.72    1.89
  -9   0   3    0.64    0.82
  -8   0   3   -1.15    0.83
   8   0  -3   -0.10    1.14
  -7   0   3    0.11    1.17
   7   0  -3   -1.36    1.89
  -6   0   3   -0.47    1.25
   6   0  -3    0.13    0.91
  -5   0   3   -0.25    1.26
   5   0  -3    0.49    1.11
  -4   0   3    1.81    0.79
   4   0  -3    0.67    1.44
   3   0  -3   -0.27    1.33
   2   0  -3    0.20    1.17
   1   0  -3   -1.38    1.22
  -2   0  -3   -1.01    1.01
   9   0   3    1.06    1.42
  10   0   3    0.79    1.41
 -10   0  -3   -0.03    0.99
  11   0   3    0.43    1.28
 -11   0  -3    1.00    1.01
  12   0   3   -1.67    1.22
 -12   0  -3   -0.54    1.00
  13   0   3    0.98    0.89
  14   0   3   -0.14    1.40
 -14   0  -3    1.33    1.00
  15   0   3    0.94    0.83
 -15   0  -3   -0.44    1.00
  16   0   3   -0.33    0.95
 -16   0  -3    3.03    0.77
  17   0   3   -0.14    0.88
 -17   0  -3    0.31    0.77
  18   0   3   -1.06    0.89
 -18   0  -3    0.30    0.76
  19   0   3   -0.47    0.86
 -19   0  -3    0.48    0.68
  20   0   3   -1.14    0.84
 -20   0  -3   -1.91    0.86
  21   0   3    2.76    0.92
 -21   0  -3    0.88    0.79
  22   0   3    1.65    0.98
 -22   0  -3    0.61    0.67
  23   0   3   -0.40    0.92
 -23   0  -3   -1.45    0.81
  24   0   3   -0.92    1.39
 -24   0  -3    0.88    0.70
  25   0   3    1.23    0.94
 -25   0  -3    0.08    1.04
  26   0   3   -0.33    1.03
 -26   0  -3   -0.23    0.75
  27   0   3    1.50    0.93
 -27   0  -3   -0.02    0.78
  28   0   3    0.60    0.95
 -28   0  -3    0.31    0.93
  29   0   3   -1.21    1.09
 -29   0  -3    0.64    0.95
  30   0   3    2.68    0.89
 -30   0  -3    0.54    1.19
  31   0   3    1.25    0.91
 -31   0  -3   -1.64    0.84
  32   0   3    0.86    1.10
 -32   0  -3    0.33    0.99
  33   0   3    0.13    0.91
 -33   0  -3   -1.06    0.96
  34   0   3    1.13    0.90
 -34   0  -3    1.17    0.89
  35   0   3    1.45    1.00
 -35   0  -3    0.01    1.17
  36   0   3    0.62    1.28
 -36   0  -3    1.47    1.17
  37   0   3    0.58    1.19
 -37   0  -3    0.38    1.58
  38   0   3   -1.06    1.16
 -38   0  -3    1.40    1.26
  39   0   3   -0.85    1.20
 -39   0  -3    2.08    1.00
  40   0   3   -1.94    1.32
 -40   0  -3    0.67    0.99
  41   0   3   -1.08    1.06
 -41   0  -3   -1.83    0.94
  42   0   3   -0.31    1.46
 -42   0  -3    1.95    1.01
  43   0   3    2.49    1.56
 -43   0  -3   -0.72    0.99
  44   0   3   -1.07    1.53
 -44   0  -3   -1.46    1.00
  45   0   3    0.90    1.54
 -45   0  -3   -0.74    1.03
  46   0   3   -0.19    1.68
 -46   0  -3   -0.17    1.08
  47   0   3    1.03    1.66
 -47   0  -3    1.08    1.37
  48   0   3    2.72    1.59
 -48   0  -3    0.41    1.86
 -49   0  -3    0.66    1.90
  50   0   3   -0.10    1.34
 -50   0  -3   -1.64    1.78
  51   0   3    1.52    1.38
 -51   0  -3    0.76    1.68
  52   0   3    0.20    1.15
 -52   0  -3   -0.34    1.89
  53   0   3    1.38    1.40
 -53   0  -3    1.91    2.51
  54   0   3   -0.23    1.25
 -54   0  -3    2.04    1.03
  55   0   3    1.93    1.13
 -55   0  -3   -0.57    0.98
  56   0   3   -0.74    1.56
 -56   0  -3    1.73    1.07
  57   0   3    0.70    1.67
 -57   0  -3    1.11    1.61
 -57  -1   3   -1.36    2.37
  57   1  -3    0.92    1.11
 -56  -1   3    0.86    1.22
  56   1  -3   -0.18    1.11
 -55  -1   3    2.03    1.35
  55   1  -3   -1.28    1.13
 -54  -1   3    0.98    1.17
  54   1  -3   -0.46    1.38
 -53  -1   3   -0.45    1.12
  53   1  -3    0.18    1.26
 -52  -1   3    0.66    1.52
  52   1  -3    2.24    1.38
 -51  -1   3   -0.42    1.56
  51   1  -3    1.21    2.14
 -50  -1   3    0.53    1.25
  50   1  -3    1.98    1.25
 -49  -1   3    1.37    1.22
  49   1  -3   -0.64    1.42
 -48  -1   3    0.84    1.28
  48   1  -3    0.91    1.22
 -47  -1   3   -0.16    1.38
  47   1  -3    3.00    1.37
 -46  -1   3    2.10    1.36
  46   1  -3    0.43    1.48
 -45  -1   3    2.37    1.55
  45   1  -3   -1.29    1.26
 -44  -1   3   -1.18    1.58
  44   1  -3    1.11    1.23
 -43  -1   3    1.48    1.40
  43   1  -3    2.06    1.29
 -42  -1   3    6.03    2.03
  42   1  -3    1.01    1.64
 -41  -1   3   23.92    3.08
  41   1  -3   21.15    3.85
 -40  -1   3    7.05    2.34
  40   1  -3   12.98    3.37
 -39  -1   3   37.40    3.15
  39   1  -3   25.97    4.32
 -38  -1   3   17.81    2.62
  38   1  -3    9.01    3.09
 -37  -1   3   34.07    3.42
  37   1  -3   22.65    4.95
 -36  -1   3   51.59    4.60
  36   1  -3   42.41    3.65
 -35  -1   3   39.21    2.88
  35   1  -3   36.21    3.43
 -34  -1   3   17.75    2.95
  34   1  -3   17.64    2.32
 -33  -1   3    5.33    3.18
  33   1  -3    6.39    1.53
 -32  -1   3    1.16    1.14
  32   1  -3    2.75    1.47
 -31  -1   3    4.49    1.10
  31   1  -3    2.23    1.38
 -30  -1   3   -0.11    1.21
  30   1  -3    1.10    1.35
 -29  -1   3    3.20    1.17
  29   1  -3    6.26    1.67
 -28  -1   3    5.68    1.20
  28   1  -3    4.68    1.26
 -27  -1   3   -0.84    1.22
  27   1  -3    0.23    1.12
 -26  -1   3   -1.62    0.88
  26   1  -3    1.24    1.53
 -25  -1   3   -0.10    0.95
  25   1  -3    1.31    0.95
 -24  -1   3    1.01    1.29
  24   1  -3    0.90    1.06
 -23  -1   3    0.36    0.91
  23   1  -3    1.61    0.98
 -22  -1   3    1.67    0.99
  22   1  -3   -1.51    1.04
 -21  -1   3    2.17    1.06
  21   1  -3   -0.38    1.18
 -20  -1   3   -1.61    0.94
  20   1  -3    0.80    0.96
 -19  -1   3    5.67    1.10
  19   1  -3    2.98    1.03
 -18  -1   3   28.79    2.44
  18   1  -3   24.33    2.13
 -17  -1   3  108.80    5.18
  17   1  -3  102.86    4.70
 -16  -1   3  944.99   34.66
  16   1  -3  729.80   25.98
 -15  -1   3  134.55    6.81
  15   1  -3  130.87    6.44
 -14  -1   3   38.93    4.16
  14   1  -3   23.55    3.14
 -13  -1   3   11.68    1.14
  13   1  -3   13.61    2.05
 -12  -1   3   40.75    3.79
 -11  -1   3   25.83    2.43
  11   1  -3   21.50    2.19
 -10  -1   3   30.79    2.58
  10   1  -3   34.24    2.32
  -9  -1   3   12.81    1.39
   9   1  -3   10.63    1.34
  -8  -1   3    0.05    0.64
   8   1  -3    0.61    0.65
  -7  -1   3    1.89    1.08
   7   1  -3    0.50    0.64
  -6  -1   3   -0.42    0.90
   6   1  -3   -0.61    0.60
  -5  -1   3    1.96    1.07
   5   1  -3    3.02    0.70
  -4  -1   3   24.16    2.00
   4   1  -3   26.86    1.97
  -3  -1   3   94.89    4.60
   3   1  -3  100.97    4.84
  -2  -1   3  116.44    7.94
   2   1  -3  123.21    5.80
  -1  -1   3   50.15    3.33
   1   1  -3   49.09    3.08
   0   1  -3    6.95    0.99
   1  -1   3   32.45    3.27
  -1   1  -3   34.77    1.98
   2  -1   3  194.77   10.02
  -2   1  -3  185.85    7.77
   3  -1   3  484.58   28.26
   9  -1   3   11.28    2.29
 -10   1  -3    1.49    1.49
  11  -1   3   10.11    2.11
 -11   1  -3    9.31    1.77
  12  -1   3    3.99    0.98
 -12   1  -3    5.05    1.22
  13  -1   3   15.64    2.06
 -13   1  -3   15.15    1.39
  14  -1   3    2.19    1.04
 -14   1  -3    0.56    0.99
  15  -1   3    0.50    1.02
 -15   1  -3    0.69    0.80
  16  -1   3    3.78    0.88
 -16   1  -3    3.58    1.06
  17  -1   3   41.27    1.86
 -17   1  -3   44.97    2.18
  18  -1   3    8.08    1.74
 -18   1  -3    7.35    0.96
  19  -1   3    4.60    1.50
 -19   1  -3    1.12    1.40
  20  -1   3   14.55    1.14
 -20   1  -3   13.15    1.01
  21  -1   3   -0.11    0.87
 -21   1  -3    2.05    0.71
  22  -1   3   57.15    2.61
 -22   1  -3   50.79    2.13
  23  -1   3   46.61    1.89
 -23   1  -3   54.46    2.25
  24  -1   3  130.80    4.52
 -24   1  -3  133.90    3.79
  25  -1   3   17.70    1.26
 -25   1  -3   17.29    1.09
  26  -1   3   40.43    2.50
 -26   1  -3   39.90    1.93
  27  -1   3    9.92    1.28
 -27   1  -3   12.42    1.20
  28  -1   3  602.82   17.05
 -28   1  -3  602.07   15.75
  29  -1   3  332.18   10.53
 -29   1  -3  319.56    8.19
  30  -1   3   59.63    3.60
 -30   1  -3   62.04    2.77
  31  -1   3   43.12    2.57
 -31   1  -3   42.89    1.84
  32  -1   3    1.96    1.10
 -32   1  -3    4.64    1.00
  33  -1   3    5.74    0.99
 -33   1  -3    5.07    0.95
  34  -1   3   14.69    1.53
 -34   1  -3   15.84    1.23
  35  -1   3    6.52    1.12
 -35   1  -3    6.70    1.21
  36  -1   3   36.07    2.32
 -36   1  -3   27.24    2.12
  37  -1   3   21.78    2.67
 -37   1  -3   20.65    1.65
  38  -1   3    1.08    0.99
 -38   1  -3    7.54    1.71
  39  -1   3    0.12    0.98
 -39   1  -3    1.09    0.95
  40  -1   3    1.68    1.31
 -40   1  -3    1.09    0.94
  41  -1   3    2.56    1.19
 -41   1  -3    2.24    0.94
  42  -1   3   -3.21    1.26
 -42   1  -3   -1.45    2.20
  43  -1   3    1.33    1.32
 -43   1  -3   -0.57    1.42
  44  -1   3    1.09    1.28
 -44   1  -3   -0.83    1.37
  45  -1   3    0.45    1.28
 -45   1  -3    2.75    1.19
  46  -1   3    1.51    1.67
 -46   1  -3    1.07    1.43
  47  -1   3    1.50    1.66
 -47   1  -3   -1.18    1.56
  48  -1   3   -4.01    2.40
 -48   1  -3    2.01    1.96
  49  -1   3    3.76    1.71
  50  -1   3   -0.20    1.30
  51  -1   3   -5.00    1.41
  52  -1   3   -1.62    1.10
  53  -1   3   -1.77    1.09
  54  -1   3   -1.16    1.12
 -54   1  -3    0.48    1.28
  55  -1   3   -1.95    1.15
 -55   1  -3   -1.75    0.86
  56  -1   3    0.99    0.98
 -56   1  -3    2.33    1.03
  57  -1   3    0.27    1.70
 -56  -2   3    0.33    1.01
  56   2  -3   -0.76    1.19
 -55  -2   3   -0.71    1.23
  55   2  -3    0.56    1.03
 -54  -2   3   -0.12    1.25
  54   2  -3    0.72    1.08
 -53  -2   3   -0.09    2.40
  53   2  -3    1.27    1.15
 -52  -2   3   -0.87    1.67
  52   2  -3    1.76    1.26
 -51  -2   3   -0.60    1.03
  51   2  -3   -2.26    1.44
 -50  -2   3    1.49    1.41
  50   2  -3   -2.92    3.30
 -49  -2   3   -0.63    1.04
  49   2  -3   -0.40    1.50
 -48  -2   3   -0.59    1.05
  48   2  -3    0.54    1.22
 -47  -2   3    1.39    1.48
  47   2  -3   -1.53    1.28
 -46  -2   3    0.85    1.46
  46   2  -3    0.14    1.35
 -45  -2   3    3.11    1.39
  45   2  -3    6.87    1.57
 -44  -2   3    1.48    1.21
  44   2  -3    2.16    2.14
 -43  -2   3   -0.13    1.15
  43   2  -3    0.13    2.25
 -42  -2   3    1.26    1.14
  42   2  -3    2.34    2.43
 -41  -2   3    3.50    2.68
  41   2  -3    4.29    2.21
 -40  -2   3    6.56    1.75
  40   2  -3   -0.54    2.17
 -39  -2   3   14.40    2.33
  39   2  -3   14.50    2.56
 -38  -2   3    5.86    1.57
  38   2  -3    7.69    2.14
 -37  -2   3    0.41    1.20
  37   2  -3    2.81    2.73
 -36  -2   3    0.57    1.13
  36   2  -3    0.37    1.87
 -35  -2   3    2.99    1.38
  35   2  -3   -2.04    1.34
 -34  -2   3    2.55    1.10
  34   2  -3   -0.88    1.28
 -33  -2   3    3.81    1.47
  33   2  -3    3.25    1.44
 -32  -2   3   10.25    1.75
  32   2  -3    9.45    1.83
 -31  -2   3    4.95    1.35
  31   2  -3    4.48    1.58
 -30  -2   3   -0.52    0.99
  30   2  -3    1.81    1.26
 -29  -2   3    0.34    0.99
  29   2  -3   -1.36    1.16
 -28  -2   3    0.79    0.93
  28   2  -3    0.52    1.38
 -27  -2   3    0.31    1.00
  27   2  -3   -1.09    1.24
 -26  -2   3   -0.21    1.02
  26   2  -3    0.50    0.95
 -25  -2   3    0.68    0.92
  25   2  -3    1.27    1.03
 -24  -2   3   -0.87    0.83
  24   2  -3    0.47    1.21
 -23  -2   3    0.50    0.98
  23   2  -3   -0.08    1.02
 -22  -2   3    0.43    0.79
  22   2  -3    4.62    1.07
 -21  -2   3   -0.93    1.04
  21   2  -3    1.75    1.01
 -20  -2   3    0.70    0.92
  20   2  -3    1.17    1.10
 -19  -2   3    1.10    1.00
  19   2  -3    2.49    0.89
 -18  -2   3   49.02    3.99
  18   2  -3   45.76    2.75
 -17  -2   3    9.10    1.80
  17   2  -3    6.67    1.34
 -16  -2   3   79.41    8.02
  16   2  -3   75.40    4.82
 -15  -2   3   73.14    4.21
  15   2  -3   68.90    4.00
 -14  -2   3   27.60    3.55
  14   2  -3   20.20    2.16
 -13  -2   3    2.07    1.45
  13   2  -3    7.13    1.37
 -12  -2   3   -0.18    0.79
  12   2  -3   -1.18    0.85
 -11  -2   3    2.06    1.18
  11   2  -3    3.14    1.39
 -10  -2   3   24.11    2.23
  10   2  -3   25.05    2.22
  -9  -2   3   11.54    1.68
   9   2  -3    8.93    1.18
  -8  -2   3   -0.04    1.15
   8   2  -3   -0.73    0.65
  -7  -2   3    9.57    1.32
   7   2  -3    8.12    1.02
  -6  -2   3    7.32    1.02
   6   2  -3    8.99    1.02
  -5  -2   3   -1.45    0.96
   5   2  -3    2.60    0.90
  -4  -2   3    0.36    0.85
   4   2  -3   -0.85    0.81
  -3  -2   3    0.71    0.94
   3   2  -3    0.64    0.83
  -2  -2   3    0.67    1.01
   2   2  -3    0.55    0.81
  -1  -2   3    8.85    1.29
   1   2  -3    7.28    1.02
   0  -2   3   25.83    2.01
   0   2  -3   28.42    1.78
   1  -2   3   27.50    2.27
  -1   2  -3   33.08    1.99
   2  -2   3   16.34    1.81
   3  -2   3    5.91    1.85
   4  -2   3   50.72    5.35
   5  -2   3  228.57   16.38
   8  -2   3   26.30    3.09
   9  -2   3   -3.92    1.80
  -9   2  -3    0.13    1.46
  10  -2   3    4.87    1.74
  11  -2   3   28.05    1.89
 -11   2  -3   29.31    2.54
  12  -2   3    0.51    1.29
 -12   2  -3    0.82    1.25
  13  -2   3   11.98    1.09
 -13   2  -3   16.20    1.57
  14  -2   3   39.93    2.02
 -14   2  -3   47.18    2.57
  15  -2   3    3.53    0.97
 -15   2  -3    3.98    0.77
  16  -2   3   -0.63    0.66
 -16   2  -3   -1.02    0.67
  17  -2   3    4.15    0.82
 -17   2  -3    5.58    0.71
  18  -2   3    4.79    0.87
 -18   2  -3    2.65    0.92
  19  -2   3   34.58    2.08
 -19   2  -3   38.34    2.24
  20  -2   3   79.48    2.71
 -20   2  -3   80.09    2.71
  21  -2   3   70.81    2.59
 -21   2  -3   72.32    2.45
  22  -2   3   11.27    0.94
 -22   2  -3    9.61    0.81
  23  -2   3    2.11    0.75
 -23   2  -3    2.34    0.73
  24  -2   3   19.38    1.07
 -24   2  -3   19.13    0.97
  25  -2   3    2.31    0.75
 -25   2  -3    1.36    0.87
  26  -2   3   46.25    2.97
 -26   2  -3   50.02    2.44
  27  -2   3  105.34    3.44
 -27   2  -3  107.22    3.92
  28  -2   3   70.68    2.56
 -28   2  -3   74.24    3.02
  29  -2   3    1.44    0.87
 -29   2  -3    1.31    0.82
  30  -2   3   11.92    1.28
 -30   2  -3   12.74    0.99
  31  -2   3   -1.63    1.29
 -31   2  -3   -0.14    0.79
  32  -2   3    9.17    1.19
 -32   2  -3    9.98    1.22
  33  -2   3   21.02    1.39
 -33   2  -3   20.59    1.63
  34  -2   3   11.64    1.14
 -34   2  -3   10.86    1.48
  35  -2   3    3.21    1.05
 -35   2  -3    0.63    1.04
  36  -2   3    0.26    1.45
 -36   2  -3    0.34    1.10
  37  -2   3   -1.03    1.36
 -37   2  -3    1.15    1.42
  38  -2   3    1.15    1.05
 -38   2  -3   -0.05    1.05
  39  -2   3    1.34    1.56
 -39   2  -3   -0.65    1.03
  40  -2   3    2.39    1.22
 -40   2  -3    0.22    1.14
  41  -2   3    0.08    1.19
 -41   2  -3   -0.67    1.40
  42  -2   3   -0.05    1.60
 -42   2  -3   -0.52    2.62
  43  -2   3   -2.57    1.26
 -43   2  -3    0.04    1.24
  44  -2   3   -1.69    1.16
 -44   2  -3   -0.32    1.28
  45  -2   3   -0.71    1.38
 -45   2  -3   -0.64    1.14
  46  -2   3   -0.68    1.32
 -46   2  -3    1.45    1.21
  47  -2   3    0.48    1.69
 -47   2  -3    0.66    1.33
  48  -2   3   -0.02    1.69
 -48   2  -3   -1.88    2.79
  49  -2   3    2.29    1.85
 -49   2  -3    0.16    2.66
  50  -2   3    2.82    1.70
 -50   2  -3   -1.00    1.90
  51  -2   3    1.48    1.10
 -51   2  -3    0.70    1.66
  52  -2   3    1.75    1.36
 -52   2  -3   -1.20    1.54
  53  -2   3    0.29    1.06
 -53   2  -3    0.41    1.18
  54  -2   3    1.33    1.30
 -54   2  -3   -0.65    0.94
  55  -2   3    0.94    1.25
 -55   2  -3   -0.69    0.95
  56  -2   3   -2.22    2.51
 -54  -3   3    0.49    0.92
  54   3  -3   -0.44    0.96
 -53  -3   3   -0.01    1.23
  53   3  -3    0.16    1.01
 -52  -3   3    0.24    1.30
  52   3  -3    1.88    1.20
 -51  -3   3    2.12    1.35
  51   3  -3    1.23    1.22
 -50  -3   3    0.40    1.22
  50   3  -3   -0.56    1.10
 -49  -3   3    0.07    1.10
  49   3  -3    0.72    1.30
 -48  -3   3   -0.92    1.36
  48   3  -3    0.46    1.53
 -47  -3   3    1.91    1.09
  47   3  -3   -0.05    1.24
 -46  -3   3    0.62    1.22
  46   3  -3    2.12    1.16
 -45  -3   3    0.98    1.27
  45   3  -3   -0.31    1.17
 -44  -3   3    0.08    1.69
  44   3  -3   -0.64    1.12
 -43  -3   3   -0.29    1.34
  43   3  -3    1.89    1.37
 -42  -3   3    1.94    1.43
  42   3  -3    0.82    1.64
 -41  -3   3    1.34    1.20
  41   3  -3    3.67    1.66
 -40  -3   3    1.42    1.03
  40   3  -3    0.17    1.86
 -39  -3   3    5.05    1.20
  39   3  -3    7.07    1.71
 -38  -3   3    2.79    1.44
  38   3  -3    1.30    1.73
 -37  -3   3    4.67    1.43
  37   3  -3    3.40    1.66
 -36  -3   3    3.60    1.68
  36   3  -3    4.40    1.88
 -35  -3   3    5.04    1.47
  35   3  -3    5.24    1.79
 -34  -3   3    2.84    1.12
  34   3  -3    3.52    1.83
 -33  -3   3    0.29    1.63
  33   3  -3   -0.26    1.09
 -32  -3   3    1.18    1.01
  32   3  -3   -0.61    1.31
 -31  -3   3   -1.47    1.24
  31   3  -3    0.28    1.15
 -30  -3   3    4.70    1.02
  30   3  -3    5.26    1.62
 -29  -3   3   18.63    2.47
  29   3  -3   10.11    1.93
 -28  -3   3   10.25    1.47
  28   3  -3    9.11    1.70
 -27  -3   3    1.40    0.92
  27   3  -3    1.86    1.09
 -26  -3   3   -0.71    0.97
  26   3  -3   -0.02    1.11
 -25  -3   3    1.24    0.94
  25   3  -3   -0.57    1.23
 -24  -3   3    1.04    0.95
  24   3  -3    1.33    1.11
 -23  -3   3    0.81    0.88
  23   3  -3    1.88    1.04
 -22  -3   3   -1.05    0.90
  22   3  -3   -1.26    1.22
 -21  -3   3   -1.49    1.00
  21   3  -3    0.33    0.88
 -20  -3   3   -0.11    0.98
  20   3  -3   -0.01    0.94
 -19  -3   3    0.80    1.02
  19   3  -3   -0.42    1.21
 -18  -3   3    2.12    1.27
  18   3  -3    3.18    0.97
 -17  -3   3   13.24    2.14
  17   3  -3   15.94    1.89
 -16  -3   3   87.52    7.18
  16   3  -3   88.82    5.38
 -15  -3   3    5.12    1.24
  15   3  -3    2.96    1.20
 -14  -3   3    2.21    1.13
  14   3  -3    3.30    1.07
 -13  -3   3    1.75    1.64
  13   3  -3    1.69    1.13
 -12  -3   3   -0.72    1.78
  12   3  -3    0.15    1.78
 -11  -3   3    5.54    1.72
  11   3  -3    2.41    1.75
 -10  -3   3   69.71    4.74
  -9  -3   3  120.40    6.43
   9   3  -3  124.35    6.87
  -8  -3   3   24.26    2.39
   8   3  -3   25.19    3.10
  -7  -3   3   33.30    2.50
   7   3  -3   31.77    2.25
  -6  -3   3   55.79    3.91
   6   3  -3   58.58    3.60
  -5  -3   3    3.90    1.14
   5   3  -3    4.72    1.04
  -4  -3   3  137.69    6.71
   4   3  -3  137.62    6.15
  -3  -3   3  210.33    9.11
   3   3  -3  185.44    8.02
  -2  -3   3   63.23    3.76
   2   3  -3   54.34    3.23
  -1  -3   3    0.52    0.91
   1   3  -3    0.35    0.86
   0  -3   3   17.83    2.54
   0   3  -3   20.50    1.59
   1  -3   3   23.39    2.31
  -1   3  -3   28.93    3.12
   2  -3   3   32.49    2.73
   3  -3   3   64.81    4.19
   6  -3   3   79.32    7.52
  -7   3  -3   22.67    2.92
   8  -3   3   20.15    2.95
   9  -3   3    8.22    1.44
  -9   3  -3    8.37    1.95
  10  -3   3    3.23    1.03
 -10   3  -3    2.26    1.41
  11  -3   3    4.82    0.84
 -11   3  -3    5.03    0.95
  12  -3   3    4.89    1.04
 -12   3  -3    2.73    0.82
  13  -3   3    1.30    0.69
 -13   3  -3   -0.77    0.72
  14  -3   3    7.51    1.06
 -14   3  -3    7.54    1.14
  15  -3   3    0.36    0.92
 -15   3  -3    0.55    0.73
  16  -3   3   24.64    1.42
 -16   3  -3   24.30    1.59
  17  -3   3   82.34    3.00
 -17   3  -3   82.77    3.43
  18  -3   3   45.70    2.15
 -18   3  -3   40.89    1.83
  19  -3   3    5.66    0.71
 -19   3  -3    5.18    0.77
  20  -3   3    4.16    1.10
 -20   3  -3    2.90    1.07
  21  -3   3    3.94    0.76
 -21   3  -3    2.87    0.89
  22  -3   3   23.65    1.32
 -22   3  -3   26.63    1.53
  23  -3   3   33.51    2.37
 -23   3  -3   28.73    1.56
  24  -3   3   76.18    3.47
 -24   3  -3   73.40    3.10
  25  -3   3   10.34    1.12
 -25   3  -3    7.72    0.94
  26  -3   3   13.23    1.39
 -26   3  -3    8.83    1.30
  27  -3   3    2.78    1.04
 -27   3  -3    3.00    1.01
  28  -3   3  109.02    4.12
 -28   3  -3  116.67    4.69
  29  -3   3  141.00    5.55
 -29   3  -3  126.59    5.76
  30  -3   3   43.75    2.64
 -30   3  -3   36.24    2.43
  31  -3   3    5.24    1.18
 -31   3  -3    4.79    1.08
  32  -3   3    2.26    0.96
 -32   3  -3    0.34    0.98
  33  -3   3   -0.42    1.00
 -33   3  -3   -1.40    0.88
  34  -3   3    0.09    1.64
 -34   3  -3    1.91    1.07
  35  -3   3   -2.08    2.00
 -35   3  -3    0.32    1.10
  36  -3   3    5.60    1.11
 -36   3  -3    4.64    1.12
  37  -3   3    5.11    1.16
 -37   3  -3    4.14    1.20
  38  -3   3   -0.57    1.04
 -38   3  -3    0.54    1.11
  39  -3   3   -0.51    1.16
 -39   3  -3    1.64    1.20
  40  -3   3   -1.29    1.50
 -40   3  -3   -1.23    1.58
  41  -3   3    1.53    1.58
 -41   3  -3    0.16    1.14
  42  -3   3   -1.32    1.72
 -42   3  -3    1.50    1.18
  43  -3   3   -0.41    1.27
 -43   3  -3    0.91    1.18
  44  -3   3   -0.03    1.43
 -44   3  -3   -0.11    1.27
  45  -3   3   -1.51    1.67
 -45   3  -3   -0.61    1.51
  46  -3   3   -0.19    1.33
 -46   3  -3   -1.81    2.35
  47  -3   3   -0.60    1.42
 -47   3  -3   -2.53    2.63
  48  -3   3    0.90    1.32
 -48   3  -3    0.30    2.37
  49  -3   3   -1.22    1.15
 -49   3  -3   -3.87    2.56
  50  -3   3    1.95    1.43
 -50   3  -3    0.10    2.41
  51  -3   3    2.75    1.50
 -51   3  -3    2.50    1.07
  52  -3   3    1.72    1.33
 -52   3  -3    0.78    0.96
  53  -3   3   -0.21    1.39
 -53   3  -3    0.30    0.93
  54  -3   3    1.84    1.77
 -54   3  -3    0.14    1.55
 -52  -4   3    0.11    0.89
  52   4  -3    0.04    0.80
 -51  -4   3   -0.40    0.85
  51   4  -3   -0.28    0.87
 -50  -4   3    0.64    1.18
  50   4  -3   -0.58    0.99
 -49  -4   3   -0.13    1.01
  49   4  -3    0.73    1.01
 -48  -4   3    0.45    0.96
  48   4  -3    1.23    1.14
 -47  -4   3    0.48    0.99
  47   4  -3    2.16    1.07
 -46  -4   3    0.62    1.13
  46   4  -3    0.47    1.06
 -45  -4   3   -0.86    1.10
  45   4  -3    2.18    1.24
 -44  -4   3    1.33    1.11
  44   4  -3    0.01    2.42
 -43  -4   3    0.61    1.10
  43   4  -3    1.71    1.13
 -42  -4   3   -0.91    1.04
  42   4  -3   -0.54    1.05
 -41  -4   3   -0.77    1.06
  41   4  -3   -0.55    1.07
 -40  -4   3   -0.27    1.25
  40   4  -3    0.82    1.23
 -39  -4   3    2.09    1.34
  39   4  -3    1.48    1.25
 -38  -4   3    0.07    1.34
  38   4  -3    0.55    1.12
 -37  -4   3   -0.19    1.00
  37   4  -3   -2.43    1.14
 -36  -4   3   -0.58    0.99
  36   4  -3   -0.08    1.11
 -35  -4   3    0.13    1.11
  35   4  -3    2.13    1.17
 -34  -4   3    1.94    0.99
  34   4  -3    2.46    1.35
 -33  -4   3    2.03    1.23
  33   4  -3    3.11    1.75
 -32  -4   3    2.73    1.15
  32   4  -3   -0.04    1.53
 -31  -4   3    1.48    1.08
  31   4  -3    2.44    1.45
 -30  -4   3   -0.23    1.09
  30   4  -3    1.89    1.38
 -29  -4   3   -1.04    0.93
  29   4  -3    0.88    0.89
 -28  -4   3    0.51    0.84
  28   4  -3    0.24    1.00
 -27  -4   3   -0.61    1.02
  27   4  -3   -0.13    1.36
 -26  -4   3    1.46    0.95
  26   4  -3    2.84    1.30
 -25  -4   3    1.06    0.86
  25   4  -3    0.23    1.35
 -24  -4   3   -0.67    0.84
  24   4  -3   -2.94    1.10
 -23  -4   3    1.91    0.84
  23   4  -3    1.15    0.82
 -22  -4   3    2.91    0.91
  22   4  -3    2.36    0.92
 -21  -4   3   -0.06    0.83
  21   4  -3    1.18    1.03
 -20  -4   3    0.70    0.89
  20   4  -3   -0.38    0.93
 -19  -4   3    2.61    1.01
  19   4  -3   -0.05    1.13
 -18  -4   3   38.64    4.60
  18   4  -3   33.07    2.39
 -17  -4   3    5.57    1.72
  17   4  -3   14.03    3.07
 -16  -4   3   64.15    6.74
  16   4  -3   65.19    4.82
 -15  -4   3   42.01    3.83
  15   4  -3   49.95    3.24
  14   4  -3   12.52    1.64
 -13  -4   3    2.00    1.16
  13   4  -3    2.69    1.18
  12   4  -3    2.39    1.03
 -11  -4   3    2.83    1.66
  11   4  -3    3.44    0.90
  10   4  -3   21.63    3.77
  -9  -4   3    5.91    1.32
  -8  -4   3    2.06    1.01
  -7  -4   3    6.45    1.13
   7   4  -3    4.37    0.88
  -6  -4   3    4.64    1.36
   6   4  -3    4.33    0.79
  -5  -4   3    0.33    0.83
   5   4  -3    2.40    0.76
  -4  -4   3    2.59    0.83
   4   4  -3    1.60    0.76
  -3  -4   3    3.31    1.00
   3   4  -3    4.38    0.76
  -2  -4   3    3.50    0.87
   2   4  -3    2.85    0.72
  -1  -4   3    0.51    0.86
   1   4  -3    0.36    0.64
   0  -4   3    2.36    0.91
   0   4  -3   -0.20    0.63
  -1   4  -3    8.63    0.88
   2  -4   3   17.62    2.53
  -2   4  -3   16.27    1.33
  -3   4  -3    7.91    2.23
   5  -4   3  119.04    9.10
  -5   4  -3  126.43    9.96
  -6   4  -3   83.49    6.88
  -7   4  -3   40.33    4.08
   8  -4   3   24.31    3.04
  -8   4  -3   24.99    2.16
   9  -4   3    2.75    0.93
  -9   4  -3   -0.43    0.93
  10  -4   3    3.99    0.81
 -10   4  -3    2.61    0.98
  11  -4   3   13.72    1.22
 -11   4  -3   12.74    1.20
  12  -4   3    1.93    0.75
 -12   4  -3    0.21    0.93
  13  -4   3   12.35    1.10
 -13   4  -3    8.78    1.06
  14  -4   3   19.49    1.68
  15  -4   3    1.84    0.82
 -15   4  -3    2.73    0.84
  16  -4   3   -0.38    0.93
 -16   4  -3    1.19    0.68
  17  -4   3   -0.03    0.76
 -17   4  -3    0.79    0.69
  18  -4   3    5.33    0.83
 -18   4  -3    5.85    1.06
  19  -4   3   14.14    1.10
 -19   4  -3   12.20    1.19
  20  -4   3   14.05    1.15
 -20   4  -3   15.29    1.16
  21  -4   3   15.55    1.29
 -21   4  -3   12.10    1.31
  22  -4   3    3.71    0.99
 -22   4  -3    2.93    0.81
  23  -4   3    0.83    1.56
 -23   4  -3    1.09    0.77
  24  -4   3    1.79    1.03
 -24   4  -3   -0.38    1.00
  25  -4   3   -0.30    1.23
 -25   4  -3    3.64    0.80
  26  -4   3   11.49    1.26
 -26   4  -3   11.57    1.44
  27  -4   3   30.55    2.03
 -27   4  -3   30.98    2.41
  28  -4   3   31.32    2.33
 -28   4  -3   28.62    1.85
  29  -4   3   -0.21    1.01
 -29   4  -3   -0.04    0.90
  30  -4   3    2.09    1.44
 -30   4  -3    2.84    0.85
 -31   4  -3    0.90    1.30
  32  -4   3    3.97    1.22
 -32   4  -3    3.18    1.21
  33  -4   3    7.74    1.63
 -33   4  -3    6.48    1.04
  34  -4   3    0.99    1.01
 -34   4  -3    2.52    0.92
  35  -4   3    0.99    1.17
 -35   4  -3    0.64    1.03
  36  -4   3    1.76    2.42
 -36   4  -3   -0.62    1.27
  37  -4   3    0.23    1.44
 -37   4  -3   -0.61    1.59
  38  -4   3   -1.28    1.17
 -38   4  -3    0.00    1.34
  39  -4   3   -0.21    1.67
 -39   4  -3   -0.28    1.23
  40  -4   3    1.16    2.38
 -40   4  -3    0.74    1.09
  41  -4   3   -1.47    1.62
 -41   4  -3    1.62    1.15
  42  -4   3    0.91    2.25
 -42   4  -3   -0.48    1.15
  43  -4   3   -1.01    1.32
 -43   4  -3   -0.56    2.37
  44  -4   3   -0.36    1.26
 -44   4  -3    0.02    1.69
  45  -4   3    0.61    1.61
 -45   4  -3    2.44    2.37
  46  -4   3   -0.79    1.04
 -46   4  -3    0.12    1.52
  47  -4   3    1.14    1.18
 -47   4  -3   -0.58    2.21
  48  -4   3    0.41    1.09
 -48   4  -3    0.62    1.04
  49  -4   3    0.41    1.11
 -49   4  -3    0.22    1.04
  50  -4   3   -0.31    1.10
 -50   4  -3    0.49    1.03
  51  -4   3    0.73    1.45
 -51   4  -3    1.63    1.01
  52  -4   3    0.11    2.99
 -52   4  -3    1.23    1.63
 -49  -5   3    0.12    0.80
  49   5  -3    0.67    0.67
 -48  -5   3   -0.76    0.69
  48   5  -3    0.55    0.87
 -47  -5   3    1.07    0.74
  47   5  -3   -0.22    0.81
 -46  -5   3   -0.16    0.77
  46   5  -3    0.85    0.93
 -45  -5   3    0.83    0.86
  45   5  -3    2.08    1.02
 -44  -5   3    1.10    0.90
  44   5  -3   -0.38    1.02
 -43  -5   3    0.74    0.95
  43   5  -3    0.70    1.33
 -42  -5   3    0.04    0.91
  42   5  -3    2.09    1.09
 -41  -5   3    1.14    1.08
  41   5  -3    0.39    1.25
 -40  -5   3   -0.84    0.94
  40   5  -3   -0.41    0.91
 -39  -5   3    1.17    0.98
  39   5  -3    0.41    1.81
 -38  -5   3   -1.07    0.79
  38   5  -3    0.82    0.96
 -37  -5   3    0.20    0.93
  37   5  -3    1.43    0.94
 -36  -5   3   -0.15    0.86
  36   5  -3   -0.55    1.07
 -35  -5   3   -0.97    0.88
  35   5  -3   -0.45    1.01
 -34  -5   3    2.76    0.95
  34   5  -3    0.73    1.11
 -33  -5   3    1.75    1.01
  33   5  -3    0.04    0.99
 -32  -5   3    0.57    0.84
  32   5  -3   -0.42    0.96
 -31  -5   3   -0.58    0.99
  31   5  -3    0.11    1.00
 -30  -5   3    3.10    1.01
  30   5  -3    1.74    1.23
 -29  -5   3    8.42    1.35
  29   5  -3   12.83    1.49
 -28  -5   3    9.72    1.50
  28   5  -3   11.08    1.90
 -27  -5   3    1.97    1.02
  27   5  -3    3.41    1.21
 -26  -5   3    1.53    0.83
  26   5  -3   -1.35    1.08
 -25  -5   3    0.43    0.93
  25   5  -3    1.05    0.90
 -24  -5   3    0.18    0.75
  24   5  -3    0.42    1.26
 -23  -5   3    1.20    0.81
  23   5  -3   -0.15    1.02
 -22  -5   3    1.20    0.70
  22   5  -3    0.98    0.82
 -21  -5   3   -0.65    0.75
  21   5  -3    1.18    1.22
 -20  -5   3    0.18    0.95
  20   5  -3    1.93    1.33
 -19  -5   3   -1.03    0.74
  19   5  -3    1.23    0.88
 -18  -5   3    1.36    1.13
  18   5  -3   -2.18    0.83
 -17  -5   3   -1.72    2.15
  17   5  -3   -0.61    0.85
 -16  -5   3    0.82    1.15
  16   5  -3   -1.15    1.48
 -15  -5   3    0.40    1.79
  15   5  -3    2.37    1.32
  14   5  -3    1.68    0.86
 -13  -5   3    2.34    1.68
  13   5  -3    2.55    1.10
 -12  -5   3   -1.09    1.20
  12   5  -3    3.32    1.28
  11   5  -3   63.15    4.70
  10   5  -3  206.24   10.28
   9   5  -3  221.94   17.53
  -8  -5   3   28.90    3.46
   8   5  -3   28.15    4.19
  -7  -5   3   16.36    2.38
   7   5  -3   31.59    5.21
  -6  -5   3   21.77    2.30
  -5  -5   3   23.75    3.02
  -4  -5   3  207.14    9.90
   4   5  -3  219.42   14.40
  -3  -5   3  309.65   13.42
  -2  -5   3  140.27    7.58
  -1  -5   3   11.37    1.21
   0  -5   3    5.57    0.88
   1  -5   3    4.02    0.88
  -1   5  -3    6.44    1.27
   2  -5   3    1.24    1.53
  -2   5  -3    1.24    0.68
   3  -5   3    6.05    1.77
  -3   5  -3    1.26    0.74
   4  -5   3    6.47    1.88
  -4   5  -3    7.49    1.84
   5  -5   3   27.53    3.36
  -5   5  -3   28.27    3.61
   6  -5   3    3.95    1.48
  -6   5  -3    5.54    1.54
   7  -5   3    1.62    0.87
  -7   5  -3   -0.10    1.34
   8  -5   3    3.66    1.33
  -8   5  -3    6.75    1.44
   9  -5   3    2.17    1.36
  10  -5   3    0.69    0.96
 -10   5  -3   -1.18    1.32
  11  -5   3   -0.18    0.96
 -11   5  -3    2.38    0.94
  12  -5   3    1.74    0.99
 -12   5  -3    1.65    0.90
  13  -5   3    0.93    0.83
 -13   5  -3   -0.57    0.72
  14  -5   3    1.89    0.87
 -14   5  -3    1.90    0.81
  15  -5   3    0.64    0.71
 -15   5  -3    0.34    0.82
  16  -5   3   12.95    1.18
 -16   5  -3   13.39    1.24
  17  -5   3   27.97    1.98
 -17   5  -3   29.00    2.33
  18  -5   3   17.53    1.91
 -18   5  -3   17.95    1.28
  19  -5   3    2.93    0.82
 -19   5  -3    3.09    0.81
  20  -5   3   -1.90    0.75
 -20   5  -3   -1.52    0.88
  21  -5   3    0.94    0.86
 -21   5  -3   -0.91    1.00
  22  -5   3    4.32    0.95
 -22   5  -3    3.20    1.03
  23  -5   3    8.54    1.06
 -23   5  -3    6.67    1.32
  24  -5   3   13.30    1.44
 -24   5  -3   16.17    1.45
  25  -5   3    0.39    1.24
 -25   5  -3    3.25    1.70
  26  -5   3    3.11    0.86
 -26   5  -3    2.65    1.66
  27  -5   3    0.72    0.90
 -27   5  -3   -1.61    1.24
  28  -5   3    6.60    1.59
 -28   5  -3    6.39    1.05
  29  -5   3   18.10    1.78
 -29   5  -3   17.26    1.49
  30  -5   3    8.39    1.20
 -30   5  -3    6.14    1.28
  31  -5   3    3.07    1.39
 -31   5  -3   -2.28    1.02
  32  -5   3    0.23    1.33
 -32   5  -3   -0.39    1.24
  33  -5   3   -3.03    1.97
 -33   5  -3   -1.94    1.80
  34  -5   3    2.87    2.21
 -34   5  -3    0.80    1.02
  35  -5   3   -2.40    2.25
 -35   5  -3   -0.14    0.96
  36  -5   3    0.86    1.42
 -36   5  -3    0.38    1.10
  37  -5   3    2.39    1.40
 -37   5  -3   -0.99    0.96
  38  -5   3    0.43    1.98
 -38   5  -3    1.74    1.11
  39  -5   3    0.10    1.53
 -39   5  -3   -0.48    1.39
  40  -5   3   -0.01    1.98
 -40   5  -3   -3.87    2.09
  41  -5   3    3.01    2.56
 -41   5  -3    0.73    2.04
  42  -5   3    2.54    2.36
 -42   5  -3    2.70    1.40
  43  -5   3    1.20    1.23
 -43   5  -3    0.42    1.51
  44  -5   3    0.72    1.05
 -44   5  -3   -0.69    0.98
  45  -5   3    2.01    1.27
 -45   5  -3   -0.45    1.02
  46  -5   3   -0.74    1.13
 -46   5  -3    0.04    0.97
  47  -5   3    0.30    1.38
 -47   5  -3   -0.30    1.07
  48  -5   3    1.77    1.55
 -48   5  -3    1.51    1.00
 -45  -6   3    1.63    1.23
  45   6  -3   -0.09    1.73
 -44  -6   3    0.17    0.66
  44   6  -3   -0.19    1.07
 -43  -6   3    0.02    0.66
  43   6  -3    0.50    0.66
 -42  -6   3    0.08    0.64
  42   6  -3   -0.40    0.68
 -41  -6   3   -0.46    0.61
  41   6  -3    1.19    0.80
 -40  -6   3    0.17    0.67
  40   6  -3    0.51    0.65
 -39  -6   3    0.90    0.73
  39   6  -3   -0.07    0.75
 -38  -6   3    1.24    0.71
  38   6  -3   -0.55    0.86
 -37  -6   3   -0.02    0.71
  37   6  -3    0.29    0.84
 -36  -6   3   -0.25    0.73
  36   6  -3   -1.64    1.24
 -35  -6   3   -0.06    0.78
  35   6  -3   -0.24    0.82
 -34  -6   3   -0.15    0.68
  34   6  -3    0.30    0.75
 -33  -6   3    0.28    0.68
  33   6  -3   -0.42    0.79
 -32  -6   3   -0.55    0.74
  32   6  -3   -0.57    1.01
 -31  -6   3    0.79    1.26
  31   6  -3   -0.39    0.83
 -30  -6   3    0.51    0.72
  30   6  -3   -0.57    0.85
 -29  -6   3    0.27    0.64
  29   6  -3    0.75    0.92
 -28  -6   3   -0.51    0.68
  28   6  -3    0.49    1.01
 -27  -6   3   -0.54    0.79
  27   6  -3   -1.15    0.82
 -26  -6   3   -0.65    0.68
  26   6  -3    1.39    1.08
 -25  -6   3   -0.92    0.74
  25   6  -3   -0.88    0.89
 -24  -6   3    0.22    0.64
  24   6  -3   -0.25    0.82
 -23  -6   3    0.11    1.08
  23   6  -3    0.96    0.95
 -22  -6   3    1.68    0.91
  22   6  -3    1.88    0.89
 -21  -6   3   -0.43    0.98
  21   6  -3    0.10    1.03
 -20  -6   3    0.74    0.82
  20   6  -3    1.84    1.03
 -19  -6   3   -0.38    1.23
  19   6  -3   -1.65    0.82
 -18  -6   3    4.95    1.03
  18   6  -3    1.92    1.09
 -17  -6   3    3.07    0.92
  17   6  -3    2.04    0.80
 -16  -6   3    7.24    1.12
  16   6  -3    8.11    1.18
 -15  -6   3   10.75    1.28
  15   6  -3    6.60    1.22
  14   6  -3    6.62    1.63
 -13  -6   3   -0.32    1.16
  13   6  -3    1.39    1.33
  12   6  -3    0.22    1.21
 -11  -6   3    1.64    1.33
  11   6  -3   -0.20    0.85
 -10  -6   3   -1.20    1.36
  10   6  -3    0.90    1.13
   9   6  -3    0.28    0.70
   8   6  -3    0.70    1.41
  -7  -6   3    1.67    1.83
   7   6  -3    2.97    0.91
  -6  -6   3    3.40    1.76
   6   6  -3    3.06    1.27
  -5  -6   3    1.25    1.00
  -4  -6   3    1.72    1.40
   4   6  -3    2.83    1.08
   3   6  -3    5.95    1.89
  -2  -6   3    3.62    0.93
  -1  -6   3    3.43    0.80
   0  -6   3    8.24    1.34
   0   6  -3    8.76    1.89
   1  -6   3    3.77    0.66
  -1   6  -3    3.12    0.76
   2  -6   3    3.64    0.70
  -2   6  -3    2.95    0.95
   3  -6   3   13.59    1.44
   4  -6   3    1.78    0.62
  -4   6  -3    0.28    1.28
   5  -6   3   11.04    1.78
  -5   6  -3   23.54    3.19
   6  -6   3   15.40    1.72
   7  -6   3    3.52    1.08
   8  -6   3   14.17    1.68
  -8   6  -3   18.43    2.21
   9  -6   3    1.33    0.98
  -9   6  -3    1.15    0.83
  10  -6   3    0.22    0.79
 -10   6  -3    2.88    0.89
  11  -6   3    2.44    0.88
 -11   6  -3    3.08    0.90
  12  -6   3   -1.23    0.72
 -12   6  -3   -0.37    0.82
  13  -6   3    0.17    0.62
 -13   6  -3    0.33    0.96
  14  -6   3   -0.40    0.72
 -14   6  -3    0.08    0.72
  15  -6   3    0.82    0.76
 -15   6  -3    1.49    0.88
  16  -6   3   -1.37    0.86
 -16   6  -3   -0.69    0.68
  17  -6   3    1.38    0.77
 -17   6  -3    1.80    0.69
  18  -6   3    1.34    0.73
 -18   6  -3    2.14    0.78
  19  -6   3    0.75    0.73
 -19   6  -3    0.00    0.86
  20  -6   3    1.83    0.85
 -20   6  -3    3.44    1.13
  21  -6   3    1.49    0.79
 -21   6  -3    1.38    1.04
  22  -6   3    0.18    0.99
 -22   6  -3    0.95    0.99
  23  -6   3    2.75    1.13
 -23   6  -3    2.17    1.05
  24  -6   3    1.93    1.04
 -24   6  -3    1.46    0.87
  25  -6   3   -0.03    0.82
 -25   6  -3    0.51    0.77
  26  -6   3    0.95    0.80
 -26   6  -3    0.53    0.84
  27  -6   3    0.55    1.11
 -27   6  -3    1.86    1.51
  28  -6   3    0.46    1.12
 -28   6  -3    2.97    1.06
  29  -6   3    1.36    0.90
 -29   6  -3    0.94    1.34
  30  -6   3    0.68    1.12
 -30   6  -3   -0.77    0.99
  31  -6   3    1.18    0.85
 -31   6  -3    2.18    1.19
  32  -6   3   -0.57    1.43
 -32   6  -3    1.49    1.10
  33  -6   3    1.59    1.01
 -33   6  -3    2.48    1.75
  34  -6   3   -0.07    1.17
 -34   6  -3    0.58    1.17
  35  -6   3    0.55    1.01
 -35   6  -3    1.18    1.71
  36  -6   3    0.13    1.46
 -36   6  -3    1.16    1.25
  37  -6   3    0.40    1.37
 -37   6  -3   -1.34    1.76
  38  -6   3    1.25    1.39
 -38   6  -3    0.58    0.83
  39  -6   3    0.70    1.14
 -39   6  -3    0.44    0.92
  40  -6   3    0.35    1.03
 -40   6  -3    0.42    0.99
  41  -6   3    0.69    1.38
 -41   6  -3   -0.74    0.88
  42  -6   3    0.45    2.21
 -42   6  -3   -0.73    0.87
  43  -6   3    0.23    1.31
 -43   6  -3    1.00    0.95
  44  -6   3   -1.73    1.28
 -44   6  -3   -1.12    0.94
 -39  -7   3   -0.05    0.43
  39   7  -3    0.25    0.64
 -38  -7   3   -0.34    0.48
  38   7  -3    0.36    0.58
 -37  -7   3    0.33    0.55
  37   7  -3   -0.19    0.56
 -36  -7   3    0.13    0.43
  36   7  -3   -0.33    0.91
 -35  -7   3   -0.08    0.54
  35   7  -3   -0.41    0.71
 -34  -7   3    0.20    0.50
  34   7  -3    0.26    0.45
 -33  -7   3    0.00    0.65
  33   7  -3   -0.04    0.52
 -32  -7   3   -0.56    0.54
  32   7  -3    0.06    0.73
 -31  -7   3    0.06    0.58
  31   7  -3   -0.17    0.64
 -30  -7   3    0.53    0.52
  30   7  -3    0.41    0.86
 -29  -7   3    0.36    0.64
  29   7  -3    0.26    0.59
 -28  -7   3    1.00    0.89
  28   7  -3    0.33    0.59
 -27  -7   3   -0.84    0.63
  27   7  -3    0.84    0.65
 -26  -7   3    2.41    1.30
  26   7  -3   -0.28    0.59
 -25  -7   3    0.97    0.80
  25   7  -3    0.24    0.53
 -24  -7   3   -0.32    0.64
  24   7  -3    0.13    0.67
 -23  -7   3    0.75    0.61
  23   7  -3   -0.20    0.58
 -22  -7   3   -0.02    0.73
  22   7  -3   -0.38    0.73
 -21  -7   3   -0.06    1.39
  21   7  -3    0.47    0.58
 -20  -7   3    0.82    0.83
 -19  -7   3    0.55    1.05
  19   7  -3   -0.40    0.62
 -18  -7   3    0.58    0.83
  18   7  -3    0.23    1.21
 -17  -7   3    1.56    1.15
  17   7  -3    0.30    1.16
  16   7  -3    0.09    1.02
 -15  -7   3   -0.44    1.08
  15   7  -3   -0.71    1.07
 -14  -7   3   -0.65    0.73
  14   7  -3    0.41    0.63
 -13  -7   3    0.13    0.69
 -12  -7   3    0.91    0.66
  12   7  -3   -0.35    0.82
 -11  -7   3    5.55    1.15
  11   7  -3    3.71    0.75
 -10  -7   3    7.67    0.85
  10   7  -3   10.19    1.00
   9   7  -3   11.59    0.91
  -8  -7   3   -0.28    1.13
   8   7  -3    3.95    1.00
  -7  -7   3   -0.05    0.79
   7   7  -3   -0.74    0.83
   6   7  -3   -0.50    0.53
   4   7  -3   26.58    1.40
   3   7  -3   31.37    2.53
   2   7  -3    4.49    0.93
   1   7  -3    1.19    0.73
   0  -7   3    1.34    0.85
   0   7  -3   -0.27    0.45
  -1   7  -3    0.41    0.64
  -2   7  -3   -0.29    0.85
   3  -7   3   -0.57    0.85
   4  -7   3    0.47    0.55
  -4   7  -3    0.62    0.55
   5  -7   3    1.41    0.68
  -5   7  -3    0.75    0.62
   6  -7   3   -0.47    0.52
  -6   7  -3   -0.44    0.54
   7  -7   3   -0.46    0.52
  -7   7  -3   -0.67    0.71
   8  -7   3    0.41    0.55
  -8   7  -3    0.54    0.51
   9  -7   3   -0.77    0.54
  -9   7  -3    0.18    0.48
  10  -7   3    0.68    1.01
 -10   7  -3    0.61    0.50
  11  -7   3    0.94    0.75
 -11   7  -3    0.07    0.49
  12  -7   3   -0.45    0.80
 -12   7  -3    0.41    0.54
  13  -7   3    0.43    0.73
 -13   7  -3   -0.12    0.59
  14  -7   3    0.83    0.86
 -14   7  -3    0.82    0.58
  15  -7   3    0.98    0.77
 -15   7  -3    1.05    0.70
  16  -7   3    3.18    0.92
 -16   7  -3    2.20    0.76
  17  -7   3    4.38    0.88
 -17   7  -3    3.52    0.90
  18  -7   3    2.67    0.80
 -18   7  -3    1.76    0.64
  19  -7   3   -0.39    0.78
 -19   7  -3   -0.13    0.66
  20  -7   3    0.30    0.86
 -20   7  -3   -0.65    0.71
  21  -7   3    0.70    1.68
 -21   7  -3    1.32    0.64
  22  -7   3    0.04    0.67
 -22   7  -3   -1.60    0.67
  23  -7   3    0.87    0.70
 -23   7  -3    2.78    0.70
  24  -7   3    2.18    1.24
 -24   7  -3    2.24    0.76
  25  -7   3    1.81    0.73
 -25   7  -3    1.36    0.99
  26  -7   3    0.08    0.90
 -26   7  -3    0.74    0.81
  27  -7   3   -0.03    0.80
 -27   7  -3    0.32    1.18
  28  -7   3   -0.69    0.82
 -28   7  -3   -0.57    1.23
  29  -7   3   -0.57    1.24
 -29   7  -3    0.57    0.80
  30  -7   3    2.07    1.23
 -30   7  -3   -1.54    1.08
  31  -7   3    0.34    0.88
 -31   7  -3   -0.16    0.78
  32  -7   3   -1.00    2.08
 -32   7  -3    0.46    0.82
  33  -7   3    0.24    0.83
 -33   7  -3    2.43    1.30
  34  -7   3   -0.77    0.89
 -34   7  -3    0.28    0.95
  35  -7   3   -1.35    2.15
 -35   7  -3    0.22    1.43
  36  -7   3    1.97    0.95
 -36   7  -3   -0.25    1.02
  37  -7   3   -0.02    1.28
 -37   7  -3   -0.96    1.06
  38  -7   3    0.40    0.73
 -38   7  -3   -0.71    1.50
 -31  -8   3    0.41    0.67
  31   8  -3    0.51    0.59
 -30  -8   3    0.45    0.67
  30   8  -3    0.24    0.68
 -29  -8   3    0.27    0.43
 -28  -8   3    0.34    0.45
  28   8  -3    0.12    0.54
 -27  -8   3    0.00    0.63
  27   8  -3   -0.03    0.53
  26   8  -3    1.44    0.70
  25   8  -3   -0.06    0.68
  24   8  -3    0.25    0.63
  23   8  -3   -0.25    0.61
  10  -8   3    0.18    0.49
 -10   8  -3   -0.01    0.42
  11  -8   3   -0.07    0.48
 -11   8  -3    0.06    0.35
  12  -8   3    0.34    0.48
 -12   8  -3   -0.11    0.37
  13  -8   3    0.41    0.54
 -13   8  -3   -0.15    0.35
  14  -8   3    0.19    0.46
 -14   8  -3    0.59    0.39
  15  -8   3    0.84    0.60
 -15   8  -3    0.00    0.34
  16  -8   3    0.99    0.61
 -16   8  -3    0.06    0.35
  17  -8   3   -0.55    0.58
 -17   8  -3   -0.04    0.40
  18  -8   3    1.07    0.58
 -18   8  -3    0.28    0.45
  19  -8   3   -0.38    0.57
 -19   8  -3    0.42    0.46
  20  -8   3    0.07    0.56
 -20   8  -3    0.63    0.53
  21  -8   3    1.51    0.63
 -21   8  -3    0.11    0.70
  22  -8   3   -0.18    0.55
 -22   8  -3    0.48    0.63
  23  -8   3    1.12    0.58
 -23   8  -3    0.34    0.74
  24  -8   3   -0.39    0.51
 -24   8  -3    0.57    0.58
  25  -8   3   -0.06    0.54
 -25   8  -3    0.03    0.59
  26  -8   3    0.42    0.52
 -26   8  -3    0.83    0.48
  27  -8   3    0.02    0.68
 -27   8  -3   -0.34    0.56
  28  -8   3    0.41    0.71
 -28   8  -3   -0.30    0.52
  29  -8   3    0.23    0.50
 -29   8  -3    0.28    0.50
  30  -8   3    0.38    0.51
 -30   8  -3    0.36    0.48
  31  -8   3   -0.66    0.69
 -31   8  -3    0.90    0.66
  19  -9   3    0.23    0.34
 -20   9  -3   -0.08    0.20
 -27   8   4   -0.56    0.59
 -26   8   4    0.01    0.49
  26  -8  -4    0.76    0.62
 -25   8   4    0.30    0.49
  25  -8  -4   -0.09    0.55
 -24   8   4   -0.29    0.44
  24  -8  -4   -0.35    0.45
 -23   8   4    0.30    0.49
  23  -8  -4    0.80    0.49
 -22   8   4    0.34    0.62
  22  -8  -4    0.94    0.49
 -21   8   4   -0.43    0.48
  21  -8  -4    0.51    0.55
 -20   8   4   -0.19    0.60
  20  -8  -4    0.08    0.53
 -19   8   4    0.09    0.57
  19  -8  -4    0.75    0.83
 -18   8   4   -0.03    0.68
  18  -8  -4   -0.87    0.59
 -17   8   4    0.48    0.87
  17  -8  -4    1.22    0.68
 -16   8   4   -0.60    0.73
  16  -8  -4    0.54    0.58
 -15   8   4    1.69    1.19
  15  -8  -4    0.47    0.73
 -14   8   4   -0.75    1.06
  14  -8  -4   -0.55    1.27
 -11   8   4    0.39    0.98
 -10   8   4    2.09    0.99
  -9   8   4    1.10    0.70
  -8   8   4    0.63    0.70
  -7   8   4    1.42    0.65
   7  -8  -4    0.23    0.70
  -6   8   4    0.47    0.51
   6  -8  -4    0.06    0.57
  -5   8   4    0.22    0.50
   5  -8  -4    1.25    0.82
  -4   8   4   -0.06    0.52
  -3   8   4    0.16    0.74
  -2   8   4   -0.61    0.63
   2  -8  -4   -0.22    0.42
  -1   8   4    0.25    0.72
   0   8   4   -0.29    0.62
   0  -8  -4    0.06    0.55
   7   8   4    0.60    0.55
  -7  -8  -4   -0.55    0.46
  -8  -8  -4   -0.06    0.43
  -9  -8  -4   -0.33    0.36
  10   8   4    0.40    1.07
 -10  -8  -4    0.32    0.39
 -11  -8  -4    0.17    0.39
  12   8   4    0.10    0.60
 -12  -8  -4    0.16    0.40
  13   8   4    0.00    0.60
 -14  -8  -4    0.52    0.79
  15   8   4   -0.02    0.89
 -15  -8  -4    0.55    0.55
  16   8   4    0.21    0.76
 -16  -8  -4    0.49    0.41
  17   8   4   -0.16    0.83
 -17  -8  -4    0.72    0.42
  18   8   4   -0.39    1.02
 -18  -8  -4   -0.31    0.39
  19   8   4    0.04    0.60
 -19  -8  -4    0.37    0.40
  20   8   4    0.25    0.60
 -20  -8  -4   -0.16    0.40
  21   8   4   -0.32    0.54
 -21  -8  -4   -0.15    0.36
  22   8   4    0.37    0.48
 -22  -8  -4    0.09    0.32
  23   8   4   -0.49    0.51
 -23  -8  -4    0.03    0.29
  24   8   4    0.09    0.56
 -24  -8  -4    0.23    0.27
  25   8   4    0.62    0.64
 -25  -8  -4   -0.07    0.30
  26   8   4   -0.13    0.55
  27   8   4    0.80    0.54
 -36   7   4    0.73    0.65
 -35   7   4    0.20    0.73
  35  -7  -4    0.16    0.58
 -34   7   4   -0.37    0.77
  34  -7  -4    0.02    0.52
 -33   7   4    0.07    0.82
  33  -7  -4    0.62    0.88
 -32   7   4   -0.98    0.73
  32  -7  -4    0.30    0.75
 -31   7   4    0.60    0.66
  31  -7  -4   -0.77    0.83
 -30   7   4    0.85    0.68
  30  -7  -4    0.57    0.77
 -29   7   4   -0.15    0.72
  29  -7  -4    0.30    0.89
 -28   7   4    1.02    0.71
  28  -7  -4    0.87    1.08
 -27   7   4    2.90    1.59
  27  -7  -4   -0.26    1.16
 -26   7   4    0.34    0.93
  26  -7  -4   -0.49    0.82
 -25   7   4   -0.06    0.75
  25  -7  -4    0.16    0.80
 -24   7   4    0.06    0.79
  24  -7  -4    0.15    0.82
 -23   7   4    1.17    0.77
  23  -7  -4    0.10    0.78
 -22   7   4    1.57    0.86
  22  -7  -4    2.02    0.82
 -21   7   4   -0.37    0.94
  21  -7  -4    0.78    0.67
 -20   7   4    0.13    0.88
  20  -7  -4    0.17    0.69
 -19   7   4    0.24    0.79
  19  -7  -4    1.38    1.11
 -18   7   4    1.08    0.69
  18  -7  -4    0.76    0.83
 -17   7   4   -1.01    0.71
  17  -7  -4    1.94    0.86
 -16   7   4    0.95    0.80
  16  -7  -4    1.09    0.66
 -15   7   4   -1.32    1.01
  15  -7  -4    1.05    0.66
 -14   7   4    0.46    0.79
  14  -7  -4    0.99    0.66
 -13   7   4    0.18    0.79
  13  -7  -4    1.07    0.68
 -12   7   4    0.57    0.99
  12  -7  -4   -0.16    0.76
 -11   7   4    0.22    1.03
  11  -7  -4    1.17    1.09
 -10   7   4    0.94    1.97
  -9   7   4    2.25    1.05
   9  -7  -4    1.00    1.37
  -8   7   4   -1.19    1.21
   8  -7  -4    0.39    1.27
  -7   7   4   -0.58    1.00
   7  -7  -4   -0.63    1.03
  -6   7   4   -0.39    1.52
   6  -7  -4    0.11    1.04
   5  -7  -4    0.03    0.82
   4  -7  -4   -1.42    1.02
   3  -7  -4   -0.30    1.00
   2  -7  -4    0.54    1.47
  -1   7   4    0.77    0.83
   0   7   4   -1.18    1.13
   0  -7  -4    2.80    1.02
   1   7   4    1.07    1.00
  -1  -7  -4    0.03    0.66
   2   7   4   -0.25    0.89
  -2  -7  -4    1.87    0.64
  -3  -7  -4   -1.20    1.32
   4   7   4    0.10    0.99
  -4  -7  -4    0.26    0.58
   5   7   4   -0.25    0.73
  -5  -7  -4    0.38    0.96
   6   7   4    0.27    0.76
  -6  -7  -4   -0.61    1.00
   7   7   4    0.14    0.52
  -7  -7  -4    0.44    0.93
   8   7   4   -0.79    0.60
  -8  -7  -4    1.45    1.09
   9   7   4    0.33    0.51
  -9  -7  -4    0.72    0.67
  10   7   4   -0.61    1.01
 -10  -7  -4    0.04    0.44
  11   7   4   -1.03    0.68
 -11  -7  -4    0.03    0.41
  12   7   4    0.20    0.51
 -12  -7  -4    0.21    0.68
  13   7   4    0.15    0.54
 -13  -7  -4    0.61    0.55
  14   7   4    0.72    0.55
 -14  -7  -4    0.41    0.52
  15   7   4    0.44    0.54
 -15  -7  -4    0.80    0.45
  16   7   4   -0.01    0.65
 -16  -7  -4   -0.34    0.47
  17   7   4    0.77    0.73
 -17  -7  -4    0.59    0.53
  18   7   4    0.34    0.69
 -18  -7  -4   -1.07    0.52
  19   7   4    0.00    0.68
 -19  -7  -4    0.72    0.52
  20   7   4    0.44    0.68
 -20  -7  -4   -0.09    0.67
  21   7   4   -0.35    0.61
 -21  -7  -4   -1.02    0.45
  22   7   4    0.88    0.61
 -22  -7  -4    0.51    0.45
  23   7   4   -0.12    0.76
 -23  -7  -4    0.64    0.61
  24   7   4   -0.24    0.59
 -24  -7  -4    1.08    0.66
  25   7   4    1.10    0.73
 -25  -7  -4    1.36    0.54
  26   7   4    0.42    0.77
 -26  -7  -4   -0.01    0.60
  27   7   4    0.59    0.66
 -27  -7  -4    0.70    0.58
  28   7   4   -0.44    0.68
 -28  -7  -4    0.25    0.49
  29   7   4    0.90    0.78
 -29  -7  -4    0.05    0.69
  30   7   4   -0.31    0.62
 -30  -7  -4    0.07    0.65
  31   7   4    1.19    0.65
 -31  -7  -4   -0.16    0.64
  32   7   4    0.10    0.56
 -32  -7  -4    0.10    0.53
  33   7   4    0.81    0.62
 -33  -7  -4   -1.01    0.86
  34   7   4   -0.39    0.67
 -34  -7  -4    0.66    1.17
  35   7   4    0.55    0.67
 -35  -7  -4    0.07    0.95
 -41   6   4    1.27    0.86
  41  -6  -4    0.23    1.21
 -40   6   4    0.32    0.79
  40  -6  -4    0.53    0.79
 -39   6   4    0.23    0.82
  39  -6  -4   -0.80    0.75
 -38   6   4    0.61    0.85
  38  -6  -4   -0.07    0.96
 -37   6   4    0.55    0.80
  37  -6  -4    0.96    1.13
 -36   6   4    0.75    0.92
  36  -6  -4   -0.47    1.37
 -35   6   4    0.75    0.85
  35  -6  -4   -0.34    0.97
 -34   6   4    0.75    1.00
  34  -6  -4   -0.92    0.99
 -33   6   4   -0.76    0.89
  33  -6  -4   -0.06    0.75
 -32   6   4    0.08    0.91
  32  -6  -4    0.32    0.80
 -31   6   4   -0.11    0.92
  31  -6  -4   -0.59    1.16
 -30   6   4    1.46    0.97
  30  -6  -4    0.49    1.05
 -29   6   4    0.68    1.18
  29  -6  -4   -1.57    1.01
 -28   6   4   -0.29    1.13
  28  -6  -4    0.91    1.08
 -27   6   4   -0.49    0.93
  27  -6  -4    0.50    1.31
 -26   6   4   -0.64    0.85
  26  -6  -4    3.02    2.02
 -25   6   4   -0.44    0.70
  25  -6  -4    0.52    0.85
 -24   6   4    0.28    0.75
  24  -6  -4   -0.07    0.93
 -23   6   4   -0.55    0.85
  23  -6  -4   -0.52    1.00
 -22   6   4    0.63    0.91
  22  -6  -4   -0.43    0.96
 -21   6   4   -1.07    0.91
  21  -6  -4   -1.14    0.97
 -20   6   4   -0.73    0.92
  20  -6  -4    3.56    1.36
 -19   6   4   -0.60    0.87
  19  -6  -4   -1.03    1.23
 -18   6   4    1.08    0.92
  18  -6  -4    0.82    1.35
 -17   6   4    1.91    1.00
  17  -6  -4   -0.01    0.84
 -16   6   4    1.19    1.30
  16  -6  -4    1.01    0.79
 -15   6   4   -0.58    0.92
  15  -6  -4   -0.51    0.77
 -14   6   4    0.96    1.07
  14  -6  -4    1.33    0.79
 -13   6   4    1.71    0.92
  13  -6  -4    0.42    0.70
 -12   6   4    1.82    1.11
  12  -6  -4    2.28    1.26
 -11   6   4    5.41    2.23
  11  -6  -4   35.76    4.35
 -10   6   4   28.65    4.08
  10  -6  -4   10.59    2.32
  -9   6   4   28.31    4.00
   9  -6  -4   10.88    3.76
  -8   6   4    1.58    1.25
   8  -6  -4   -1.38    1.06
  -7   6   4   -1.62    1.23
   7  -6  -4   -0.65    1.02
  -6   6   4    0.17    1.29
   6  -6  -4    5.28    1.21
  -5   6   4   44.24    8.00
   5  -6  -4   22.08    4.89
  -4   6   4   39.91    8.02
   4  -6  -4   10.83    3.77
  -3   6   4   15.67    4.99
   3  -6  -4    2.93    2.40
   2  -6  -4   -0.89    1.71
   1  -6  -4   -0.72    1.74
   0   6   4    0.19    2.07
   0  -6  -4    0.70    1.71
   1   6   4    0.16    1.84
  -1  -6  -4    0.33    1.54
   2   6   4    0.71    1.95
  -2  -6  -4    2.55    1.40
   3   6   4   -0.35    1.79
  -3  -6  -4    0.05    1.22
   4   6   4    2.61    1.73
  -4  -6  -4   -0.94    1.17
   5   6   4   -0.16    1.41
  -5  -6  -4   -0.01    0.63
   6   6   4    0.94    1.56
  -6  -6  -4   -0.35    0.80
   7   6   4    0.22    0.90
  -7  -6  -4    0.66    0.69
   8   6   4   -0.25    0.67
  -8  -6  -4    0.24    0.83
   9   6   4    1.46    0.80
  -9  -6  -4    0.33    0.70
  10   6   4    0.30    0.68
 -10  -6  -4    1.25    0.74
  11   6   4    0.77    0.66
 -11  -6  -4    1.17    0.71
  12   6   4   -0.42    0.76
 -12  -6  -4   -0.62    0.62
  13   6   4   -0.61    1.02
 -13  -6  -4   -0.98    0.85
  14   6   4    3.56    1.18
 -14  -6  -4    1.42    0.84
  15   6   4   10.99    1.39
 -15  -6  -4   12.63    1.20
  16   6   4   22.34    1.76
 -16  -6  -4   21.25    1.57
  17   6   4   11.95    1.36
 -17  -6  -4   10.98    1.03
  18   6   4    2.36    0.79
 -18  -6  -4    0.76    1.39
  19   6   4    0.30    0.71
 -19  -6  -4   -1.05    0.58
  20   6   4    1.12    0.66
 -20  -6  -4    0.91    0.59
  21   6   4   -1.14    0.89
 -21  -6  -4   -0.23    0.61
  22   6   4   -0.32    0.96
 -22  -6  -4    0.56    0.75
  23   6   4    2.87    0.74
 -23  -6  -4    3.42    0.81
  24   6   4    1.34    0.79
 -24  -6  -4    1.46    0.69
  25   6   4   -0.16    0.78
 -25  -6  -4   -0.14    1.08
  26   6   4   -1.29    0.78
 -26  -6  -4   -0.10    0.68
  27   6   4   -1.86    0.77
 -27  -6  -4    0.16    0.72
  28   6   4    1.73    0.71
 -28  -6  -4    1.39    0.78
  29   6   4    1.92    0.95
 -29  -6  -4    2.02    0.82
  30   6   4    1.73    1.21
 -30  -6  -4    1.30    0.72
  31   6   4    0.31    0.71
 -31  -6  -4    1.55    0.83
  32   6   4    0.11    0.64
 -32  -6  -4    0.15    0.78
  33   6   4   -0.21    0.78
 -33  -6  -4    0.22    0.86
  34   6   4    1.64    1.06
 -34  -6  -4   -0.51    0.73
  35   6   4    2.00    0.75
 -35  -6  -4    0.77    0.92
  36   6   4    0.66    1.52
 -36  -6  -4    0.05    1.34
  37   6   4    0.45    0.90
 -37  -6  -4   -0.60    0.69
  38   6   4   -0.25    0.91
 -38  -6  -4    0.09    0.69
  39   6   4    0.70    0.79
 -39  -6  -4    0.54    0.71
  40   6   4   -0.35    1.11
 -40  -6  -4    0.30    0.91
  41   6   4    0.03    0.88
 -41  -6  -4   -0.16    0.86
 -46   5   4    0.57    0.93
  46  -5  -4   -0.04    1.12
 -45   5   4    0.96    0.86
  45  -5  -4    0.44    0.82
 -44   5   4   -0.46    1.02
  44  -5  -4    2.25    1.03
 -43   5   4    0.49    1.03
  43  -5  -4   -0.87    0.96
 -42   5   4    0.31    0.89
  42  -5  -4    0.87    1.11
 -41   5   4   -0.55    0.97
  41  -5  -4    0.27    1.63
 -40   5   4    1.32    1.31
  40  -5  -4   -0.28    0.99
 -39   5   4    0.71    1.13
  39  -5  -4   -0.07    1.06
 -38   5   4    0.02    1.08
  38  -5  -4   -1.35    1.04
 -37   5   4    1.89    1.09
  37  -5  -4    0.69    1.04
 -36   5   4    0.16    1.10
  36  -5  -4    1.46    1.54
 -35   5   4    0.79    1.48
  35  -5  -4    0.40    1.38
 -34   5   4   -1.28    0.99
  34  -5  -4   -2.09    1.76
 -33   5   4   -0.22    1.17
  33  -5  -4   -1.53    1.19
 -32   5   4   -0.11    1.06
  32  -5  -4    1.71    1.58
 -31   5   4    0.52    0.92
  31  -5  -4   -0.94    1.07
 -30   5   4   -0.08    0.94
  30  -5  -4   -1.49    0.99
 -29   5   4    0.17    0.99
  29  -5  -4    0.41    1.35
 -28   5   4   -0.69    1.20
  28  -5  -4   -0.96    1.10
 -27   5   4    3.30    0.98
  27  -5  -4    1.49    1.15
 -26   5   4    0.92    0.99
  26  -5  -4    1.14    1.35
 -25   5   4    0.38    1.00
  25  -5  -4    1.90    1.36
 -24   5   4    4.04    1.02
  24  -5  -4    3.78    1.18
 -23   5   4    3.51    1.06
  23  -5  -4    1.85    1.11
 -22   5   4    4.54    1.11
  22  -5  -4    2.61    1.00
 -21   5   4   18.65    2.71
  21  -5  -4   22.20    2.26
 -20   5   4   -0.36    1.10
  20  -5  -4    2.71    1.01
 -19   5   4   -0.09    1.40
  19  -5  -4    3.05    1.28
 -18   5   4   -0.26    0.91
  18  -5  -4    1.92    1.09
 -17   5   4   -0.70    0.98
  17  -5  -4   -0.52    0.99
 -16   5   4    2.37    1.00
  16  -5  -4    1.52    1.10
 -15   5   4    5.10    2.06
  15  -5  -4    2.77    0.98
 -14   5   4   -0.69    1.46
  14  -5  -4    3.15    1.14
 -13   5   4   -0.37    2.69
  13  -5  -4    0.17    0.97
 -12   5   4    0.97    1.51
  12  -5  -4    0.77    1.00
 -11   5   4    1.18    1.36
  11  -5  -4    0.73    1.28
 -10   5   4    0.99    1.51
  10  -5  -4   -0.38    1.43
  -9   5   4    2.26    1.78
   9  -5  -4    8.79    3.22
  -8   5   4    8.41    2.15
   8  -5  -4   19.94    4.14
   7  -5  -4   15.65    2.51
   6  -5  -4    7.08    1.79
  -5   5   4    2.20    1.23
   5  -5  -4    1.98    2.14
  -4   5   4   -0.72    1.67
  -3   5   4    3.49    2.10
  -1   5   4    3.35    2.14
   0   5   4    4.36    1.54
   1   5   4    2.66    1.23
   2   5   4    1.35    1.10
   3   5   4   -0.41    0.89
  -5  -5  -4    0.90    1.55
  -7  -5  -4    4.86    1.84
   8   5   4    1.18    1.46
   9   5   4    1.05    1.35
  -9  -5  -4   -0.07    1.33
  10   5   4   -0.14    1.95
 -10  -5  -4   -0.63    1.31
  11   5   4   -1.01    2.06
 -11  -5  -4    1.76    1.32
  12   5   4   -0.01    0.97
 -12  -5  -4   -1.80    0.88
  13   5   4   -2.26    1.03
 -13  -5  -4    0.83    0.71
  14   5   4    1.61    0.86
 -14  -5  -4    1.42    0.71
  15   5   4    0.70    0.83
 -15  -5  -4    1.05    0.76
  16   5   4   -0.19    0.81
 -16  -5  -4   -1.29    1.13
  17   5   4    0.21    1.00
 -17  -5  -4   -1.30    1.01
  18   5   4   -0.12    0.79
 -18  -5  -4   -0.55    0.83
  19   5   4    1.13    0.76
 -19  -5  -4   -0.98    0.78
  20   5   4    0.36    0.88
 -20  -5  -4    0.82    0.83
  21   5   4    3.22    0.88
 -21  -5  -4    3.00    0.72
  22   5   4    0.71    0.75
 -22  -5  -4    0.77    0.69
  23   5   4    2.13    0.80
 -23  -5  -4    2.98    0.80
  24   5   4   -0.24    0.73
 -24  -5  -4    1.72    0.62
  25   5   4    0.27    0.76
 -25  -5  -4   -0.38    0.66
  26   5   4    0.88    0.73
 -26  -5  -4    0.57    0.75
  27   5   4   -1.04    0.91
 -27  -5  -4   -0.38    0.85
  28   5   4   -1.25    0.93
 -28  -5  -4   -0.12    0.76
  29   5   4    1.12    0.79
 -29  -5  -4    0.29    0.75
  30   5   4   -1.26    0.91
 -30  -5  -4    0.78    0.82
  31   5   4   -0.62    0.92
 -31  -5  -4   -0.26    1.13
  32   5   4    1.25    1.10
  33   5   4    1.37    1.09
 -33  -5  -4   -0.36    0.84
  34   5   4    0.71    1.15
 -34  -5  -4   -0.41    1.16
  35   5   4    0.07    1.11
 -35  -5  -4   -0.95    0.88
  36   5   4    2.10    1.88
 -36  -5  -4    0.62    0.73
  37   5   4    0.19    0.90
 -37  -5  -4   -1.70    1.08
  38   5   4    0.44    0.88
 -38  -5  -4    0.55    0.99
  39   5   4    1.35    1.17
 -39  -5  -4    0.87    0.86
  40   5   4   -1.52    1.64
 -40  -5  -4    0.66    1.28
  41   5   4   -1.27    1.23
 -41  -5  -4    1.65    0.89
  42   5   4    0.28    1.26
  43   5   4   -0.21    1.10
 -43  -5  -4    0.88    1.23
  44   5   4    2.17    1.24
 -44  -5  -4    0.02    1.25
 -49   4   4    0.49    0.92
  49  -4  -4    1.44    1.52
 -48   4   4   -1.30    0.95
  48  -4  -4   -0.94    0.96
 -47   4   4   -0.60    0.87
  47  -4  -4    0.42    2.34
 -46   4   4    1.05    1.10
  46  -4  -4    0.71    1.16
 -45   4   4    1.14    1.11
  45  -4  -4    0.96    1.08
 -44   4   4    1.18    1.47
  44  -4  -4   -0.31    1.10
 -43   4   4    1.49    1.14
  43  -4  -4    0.95    1.17
 -42   4   4    1.25    1.21
  42  -4  -4    0.23    1.18
 -41   4   4   -1.07    1.05
  41  -4  -4   -1.32    1.40
 -40   4   4    2.47    1.48
  40  -4  -4    1.68    1.32
 -39   4   4    0.86    1.48
  39  -4  -4   -1.82    1.64
 -38   4   4   -0.13    1.19
  38  -4  -4   -2.19    2.05
 -37   4   4   -0.66    1.78
  37  -4  -4    1.67    1.79
 -36   4   4   -0.27    1.08
  36  -4  -4   -0.86    1.74
 -35   4   4    1.76    1.07
  35  -4  -4   -0.61    1.17
 -34   4   4    0.42    1.01
  34  -4  -4    1.79    1.03
 -33   4   4    0.43    1.09
  33  -4  -4    1.72    1.13
 -32   4   4    0.75    1.12
  32  -4  -4    0.34    1.44
 -31   4   4   -0.85    1.22
  31  -4  -4    0.64    1.21
 -30   4   4    5.55    1.59
  30  -4  -4   14.65    2.29
 -29   4   4    6.10    1.60
  29  -4  -4    6.31    1.54
 -28   4   4    4.65    1.42
  28  -4  -4    2.19    1.26
 -27   4   4   -1.71    1.05
  27  -4  -4    2.43    1.11
 -26   4   4    0.06    1.03
  26  -4  -4    0.96    1.13
 -25   4   4    1.19    1.03
  25  -4  -4    0.99    1.15
 -24   4   4    0.01    0.97
  24  -4  -4    1.12    1.14
 -23   4   4   -1.11    1.01
  23  -4  -4    0.71    1.12
 -22   4   4   -0.45    1.02
  22  -4  -4   -0.73    1.21
 -21   4   4   -0.83    1.06
  21  -4  -4    2.92    1.13
 -20   4   4    0.20    0.97
  20  -4  -4    0.23    1.17
 -19   4   4    2.26    1.27
  19  -4  -4   -0.71    1.19
 -18   4   4   -0.78    1.12
  18  -4  -4   -1.37    1.04
 -17   4   4    1.54    1.14
  17  -4  -4    2.87    1.08
 -16   4   4    2.46    1.14
  16  -4  -4    1.75    0.95
 -15   4   4    0.89    0.84
  15  -4  -4   -0.50    0.99
 -14   4   4    0.06    1.53
  14  -4  -4   -0.69    1.81
 -13   4   4    1.76    1.50
  13  -4  -4    2.51    1.73
 -12   4   4   -0.17    1.62
  12  -4  -4   13.58    2.67
  11  -4  -4  123.10    9.20
  10  -4  -4  163.02   16.26
  -9   4   4   28.53    4.14
  -8   4   4    6.59    1.51
   8  -4  -4   15.08    4.56
  -7   4   4   15.45    2.22
   7  -4  -4   15.45    2.39
  -6   4   4    4.49    1.31
  -5   4   4   91.24    5.79
  -4   4   4  154.50    8.83
  -3   4   4   48.51    4.02
  -2   4   4    2.54    1.15
  -1   4   4    8.89    1.27
   1  -4  -4    5.62    1.38
   0   4   4   26.22    3.47
   0  -4  -4   23.07    1.93
   1   4   4    8.27    2.25
  -1  -4  -4    9.99    2.03
   2   4   4   30.33    2.52
   3   4   4   24.20    2.49
   4   4   4    3.39    1.10
   5   4   4    0.18    0.97
  14   4   4    3.29    1.75
  15   4   4   28.90    2.66
 -15  -4  -4   24.82    2.96
  16   4   4   63.54    3.31
 -16  -4  -4   66.04    4.40
  17   4   4   56.55    2.53
 -17  -4  -4   54.75    2.92
  18   4   4    9.76    1.15
 -18  -4  -4    9.25    1.30
  19   4   4   -2.12    0.84
 -19  -4  -4   -0.77    0.89
  20   4   4   14.32    1.42
 -20  -4  -4   14.84    1.44
  21   4   4    5.67    1.11
 -21  -4  -4    7.56    0.96
  22   4   4    9.70    2.00
 -22  -4  -4    6.98    1.30
  23   4   4   68.21    2.92
 -23  -4  -4   70.83    3.22
  24   4   4   20.19    1.52
 -24  -4  -4   19.27    1.47
  25   4   4   -0.24    0.85
 -25  -4  -4    0.70    0.90
  26   4   4    1.38    1.00
 -26  -4  -4    0.78    1.23
  27   4   4    1.02    0.81
 -27  -4  -4    2.47    0.86
  28   4   4   -0.12    0.90
 -28  -4  -4    0.06    0.77
  29   4   4    4.20    1.10
 -29  -4  -4    5.58    1.00
  30   4   4    9.84    1.30
 -30  -4  -4    7.91    1.24
  31   4   4    4.68    1.20
 -31  -4  -4    2.89    0.93
  32   4   4   -1.96    0.87
 -32  -4  -4    0.62    0.95
  33   4   4   -0.07    0.83
 -33  -4  -4   -0.47    0.98
  34   4   4   -0.81    1.29
 -34  -4  -4   -1.87    1.33
  35   4   4    1.13    1.06
 -35  -4  -4    1.12    1.48
  36   4   4    2.31    1.10
 -36  -4  -4    1.70    0.89
  37   4   4    0.44    1.06
 -37  -4  -4   -2.64    1.19
  38   4   4    0.07    1.15
 -38  -4  -4    2.06    1.34
  39   4   4    0.64    1.07
 -39  -4  -4   -0.81    0.89
  40   4   4    0.09    1.14
 -40  -4  -4    1.05    1.02
  41   4   4    1.14    0.90
 -41  -4  -4   -1.33    0.91
  42   4   4    0.16    0.91
 -42  -4  -4   -0.23    1.21
  43   4   4   -0.72    1.10
 -43  -4  -4    0.34    1.01
  44   4   4    0.54    1.10
 -44  -4  -4    0.90    1.03
  45   4   4    2.12    1.30
 -45  -4  -4    1.86    0.88
  46   4   4    0.96    1.35
 -46  -4  -4    0.36    0.98
  47   4   4   -0.30    1.08
 -47  -4  -4   -0.56    2.07
  48   4   4    0.53    1.29
 -48  -4  -4   -0.86    2.10
  49   4   4   -0.95    1.23
 -52   3   4    1.80    1.12
  52  -3  -4   -0.03    1.52
 -51   3   4    1.21    1.08
  51  -3  -4   -0.03    1.10
 -50   3   4   -0.15    1.00
  50  -3  -4   -0.29    1.77
 -49   3   4    1.97    1.13
  49  -3  -4    0.55    1.29
 -48   3   4   -1.30    1.09
  48  -3  -4   -0.79    1.26
 -47   3   4    0.77    1.03
  47  -3  -4   -0.73    1.30
 -46   3   4    2.56    1.13
  46  -3  -4    1.43    1.29
 -45   3   4    1.85    1.20
  45  -3  -4    2.71    1.35
 -44   3   4    1.40    1.60
  44  -3  -4   -1.62    1.44
 -43   3   4    1.20    1.46
  43  -3  -4    1.13    1.52
 -42   3   4    0.45    1.68
  42  -3  -4    1.33    2.15
 -41   3   4    1.52    1.24
  41  -3  -4   -2.25    2.41
 -40   3   4    3.70    1.16
  40  -3  -4    4.12    2.42
 -39   3   4    2.59    1.69
  39  -3  -4    5.42    2.41
 -38   3   4    1.20    1.36
  38  -3  -4   -0.34    1.26
 -37   3   4   -0.71    1.02
  37  -3  -4    2.16    1.21
 -36   3   4   -1.00    1.33
  36  -3  -4   -1.81    1.23
 -35   3   4   -1.19    1.27
  35  -3  -4   -1.02    1.24
 -34   3   4   -0.99    1.19
  34  -3  -4    0.66    1.43
 -33   3   4    6.87    1.48
  33  -3  -4    4.21    1.77
 -32   3   4    6.64    1.82
  32  -3  -4    5.16    1.26
 -31   3   4   -0.58    1.24
  31  -3  -4    1.58    1.58
 -30   3   4    2.40    1.78
  30  -3  -4    0.94    1.13
 -29   3   4    1.18    1.09
  29  -3  -4    4.14    1.29
 -28   3   4    0.00    1.11
  28  -3  -4   -1.83    1.15
 -27   3   4    2.66    1.08
  27  -3  -4    0.59    1.08
 -26   3   4    2.19    1.06
  26  -3  -4    1.76    1.13
 -25   3   4    1.72    0.99
  25  -3  -4    2.44    1.44
 -24   3   4    4.73    1.35
  24  -3  -4    6.57    1.33
 -23   3   4    9.17    1.46
  23  -3  -4    5.98    1.43
 -22   3   4    3.16    1.19
  22  -3  -4    5.79    1.23
 -21   3   4   67.34    5.24
  21  -3  -4   75.10    4.86
 -20   3   4   24.08    1.73
  20  -3  -4   25.31    1.85
 -19   3   4    0.83    0.92
  19  -3  -4   -1.03    0.93
 -18   3   4    4.02    1.13
  18  -3  -4    1.75    1.20
 -17   3   4    1.87    0.90
  17  -3  -4    0.07    1.18
 -16   3   4   -0.39    0.91
  16  -3  -4    2.25    1.43
 -15   3   4    9.09    1.29
  15  -3  -4   11.23    2.32
 -14   3   4   28.71    3.02
  14  -3  -4   29.81    3.44
 -13   3   4   25.72    2.47
  13  -3  -4   27.43    4.73
 -12   3   4   19.03    3.91
  12  -3  -4   21.68    4.25
 -11   3   4    0.78    2.34
  11  -3  -4    1.08    2.16
  -8   3   4  130.62   11.18
   8  -3  -4   92.78    4.79
  -7   3   4  146.62    7.67
   7  -3  -4  124.78    6.16
  -6   3   4   62.00    6.14
   6  -3  -4   54.36    3.26
  -5   3   4    2.32    1.54
   5  -3  -4    4.53    1.03
  -4   3   4   -0.60    1.06
   4  -3  -4    1.74    1.33
  -3   3   4   11.51    1.60
  -2   3   4   36.39    2.61
  -1   3   4   25.87    2.17
   0   3   4   15.07    1.76
   0  -3  -4   12.82    1.55
   1   3   4   -0.65    1.98
  -1  -3  -4   -0.54    0.79
   2   3   4   -0.70    1.33
  -2  -3  -4   -0.05    0.96
   3   3   4    2.97    1.08
   4   3   4    4.23    1.57
   5   3   4   -1.71    1.76
  12   3   4    1.95    1.95
 -12  -3  -4    0.83    1.85
  13   3   4    0.73    1.90
 -13  -3  -4    0.56    2.08
 -14  -3  -4    0.24    1.13
  15   3   4    4.05    1.20
 -15  -3  -4    2.78    1.12
  16   3   4    1.64    1.09
 -16  -3  -4    2.31    0.90
  17   3   4   -0.47    1.13
 -17  -3  -4    0.49    0.76
  18   3   4   -0.64    1.07
 -18  -3  -4    0.73    0.72
  19   3   4    3.35    0.88
 -19  -3  -4    5.84    0.82
  20   3   4   14.98    1.23
 -20  -3  -4   13.61    1.09
  21   3   4    7.14    1.04
 -21  -3  -4    8.33    1.22
  22   3   4    1.60    1.18
 -22  -3  -4   -0.25    0.89
  23   3   4   -1.54    1.15
 -23  -3  -4   -1.11    0.98
  24   3   4    3.68    1.27
 -24  -3  -4    1.67    1.24
  25   3   4    8.01    1.03
 -25  -3  -4    8.30    1.01
  26   3   4   20.93    1.56
 -26  -3  -4   22.77    1.52
  27   3   4    7.47    1.10
 -27  -3  -4    6.22    0.87
  28   3   4   -0.22    1.28
 -28  -3  -4   -1.11    1.08
  29   3   4    0.94    0.82
 -29  -3  -4    2.72    1.01
  30   3   4    0.68    0.83
 -30  -3  -4    2.02    0.83
  31   3   4    1.13    1.11
 -31  -3  -4    1.31    0.98
  32   3   4    5.60    1.02
 -32  -3  -4    5.47    1.45
  33   3   4    7.15    1.07
 -33  -3  -4    5.41    1.02
  34   3   4    1.53    0.94
 -34  -3  -4    1.56    0.96
  35   3   4   -1.77    1.08
 -35  -3  -4    0.19    1.06
  36   3   4    1.27    1.10
 -36  -3  -4   -0.50    1.04
  37   3   4    2.99    1.40
 -37  -3  -4    0.53    1.02
  38   3   4    1.79    1.11
 -38  -3  -4    1.75    1.38
  39   3   4    0.56    1.16
 -39  -3  -4   -2.28    1.66
  40   3   4   -1.93    2.20
 -40  -3  -4    0.24    2.13
 -41  -3  -4   -1.27    1.08
  42   3   4    2.66    1.21
 -42  -3  -4   -0.27    1.04
  43   3   4   -0.48    1.97
 -43  -3  -4   -0.09    1.02
  44   3   4    0.72    1.17
 -44  -3  -4    0.90    1.00
  45   3   4    6.02    1.56
 -45  -3  -4    5.17    1.15
  46   3   4   -0.70    1.39
 -46  -3  -4   -0.49    1.10
  47   3   4   -0.61    1.49
 -47  -3  -4    0.70    1.12
  48   3   4    1.43    1.19
 -48  -3  -4   -1.06    1.02
  49   3   4   -2.12    1.21
 -49  -3  -4    1.12    1.13
  50   3   4   -1.06    1.17
 -50  -3  -4   -0.07    1.10
  51   3   4   -0.84    1.44
 -51  -3  -4   -1.68    1.63
 -53   2   4   -1.58    0.99
  53  -2  -4   -1.30    0.93
 -52   2   4    0.25    0.98
  52  -2  -4    1.05    1.90
 -51   2   4    0.08    1.07
  51  -2  -4   -1.08    1.28
 -50   2   4   -0.58    0.98
  50  -2  -4    1.00    1.27
 -49   2   4   -0.02    1.24
  49  -2  -4   -0.26    1.28
 -48   2   4    1.31    1.32
  48  -2  -4    1.45    1.28
 -47   2   4    1.66    1.33
  47  -2  -4    0.51    1.33
 -46   2   4    3.34    1.27
  46  -2  -4   -1.00    1.55
 -45   2   4   -0.03    1.30
  45  -2  -4    8.01    2.73
 -44   2   4    0.03    1.39
  44  -2  -4   -2.27    2.63
 -43   2   4    6.83    1.61
  43  -2  -4    4.58    2.23
 -42   2   4   -0.28    1.27
  42  -2  -4    1.73    2.07
 -41   2   4    3.95    1.46
  41  -2  -4    2.70    2.02
 -40   2   4    2.07    1.22
  40  -2  -4    0.81    1.26
 -39   2   4    1.78    1.16
  39  -2  -4   -0.29    1.34
 -38   2   4    1.25    1.31
  38  -2  -4   -0.06    1.24
 -37   2   4    3.45    1.34
  37  -2  -4    0.03    1.29
 -36   2   4    0.53    1.13
  36  -2  -4    0.24    1.44
 -35   2   4   -1.39    1.46
  35  -2  -4    1.69    1.45
 -34   2   4   -0.65    1.35
  34  -2  -4   -0.56    1.38
 -33   2   4    1.07    1.31
  33  -2  -4   -1.44    1.83
 -32   2   4    2.42    1.82
  32  -2  -4   -1.05    1.43
 -31   2   4    7.52    1.65
  31  -2  -4    4.74    1.99
 -30   2   4   18.21    2.24
  30  -2  -4   17.71    2.12
 -29   2   4    9.13    1.96
  29  -2  -4   11.24    2.17
 -28   2   4    1.24    1.08
  28  -2  -4    2.55    1.63
 -27   2   4    0.63    1.16
  27  -2  -4   -0.22    1.28
 -26   2   4   -0.25    1.15
  26  -2  -4   -1.45    1.08
 -25   2   4    0.71    1.05
  25  -2  -4    1.12    1.14
 -24   2   4    1.91    0.89
  24  -2  -4   -0.22    1.16
 -23   2   4    0.94    0.88
  23  -2  -4    0.35    1.31
 -22   2   4    1.02    0.94
  22  -2  -4   -1.13    1.15
 -21   2   4    0.46    1.09
  21  -2  -4    2.23    1.24
 -20   2   4    0.85    0.93
  20  -2  -4    1.90    1.48
 -19   2   4   -0.16    0.81
  19  -2  -4   -1.41    1.22
 -18   2   4    5.10    1.24
  18  -2  -4    3.78    1.40
 -17   2   4   37.81    2.94
  17  -2  -4   33.34    3.24
 -16   2   4   27.09    3.00
  16  -2  -4   19.75    3.17
 -15   2   4    3.80    1.21
  15  -2  -4    2.83    2.27
 -14   2   4    0.68    1.51
  14  -2  -4   -0.63    2.50
 -13   2   4    3.72    1.25
  13  -2  -4    1.25    1.96
  12  -2  -4    1.07    2.22
 -11   2   4   15.61    3.03
  11  -2  -4    5.58    2.86
 -10   2   4   30.21    3.73
  10  -2  -4   21.85    1.98
  -9   2   4    5.90    2.57
   9  -2  -4    1.09    0.94
  -8   2   4   -2.06    1.83
   8  -2  -4    4.71    0.99
  -7   2   4    8.13    1.51
   7  -2  -4    6.64    0.95
  -6   2   4   -0.78    1.20
   6  -2  -4    1.87    0.90
  -5   2   4   12.29    1.64
  -4   2   4   26.18    2.54
  -3   2   4   -0.57    1.17
   3  -2  -4    0.88    0.95
  -2   2   4    4.23    1.41
   2  -2  -4    2.74    0.85
  -1   2   4   10.12    1.88
   1  -2  -4    8.33    1.16
   0  -2  -4   36.52    2.89
   1   2   4   47.72    5.15
  10   2   4    5.47    2.18
 -10  -2  -4   10.21    2.46
  11   2   4    2.36    2.25
 -11  -2  -4    4.07    1.87
 -12  -2  -4    4.69    2.10
  13   2   4    8.62    2.51
 -13  -2  -4    9.03    1.88
  14   2   4    7.81    1.58
 -14  -2  -4    8.33    2.21
  15   2   4    1.49    1.12
 -15  -2  -4    4.62    1.24
  16   2   4   15.56    1.90
 -16  -2  -4   14.62    1.67
  17   2   4   25.86    2.05
 -17  -2  -4   27.01    1.61
  18   2   4    7.36    1.43
 -18  -2  -4    7.49    1.05
  19   2   4    9.18    1.06
 -19  -2  -4   10.03    1.25
  20   2   4   14.87    1.44
 -20  -2  -4   17.49    1.32
  21   2   4   34.11    1.95
 -21  -2  -4   33.65    1.98
  22   2   4   64.30    5.26
 -22  -2  -4   60.93    5.11
  23   2   4  792.54   21.58
 -23  -2  -4  808.51   28.61
  24   2   4  198.61   10.32
 -24  -2  -4  191.33   10.60
  25   2   4   26.24    2.01
 -25  -2  -4   23.75    2.18
  26   2   4   -1.03    0.98
 -26  -2  -4    1.62    1.00
  27   2   4    4.01    0.89
 -27  -2  -4    1.02    0.90
  28   2   4   46.84    2.24
 -28  -2  -4   44.75    2.19
  29   2   4    2.50    1.01
 -29  -2  -4   -0.52    0.81
  30   2   4    1.39    0.84
 -30  -2  -4    1.93    0.86
  31   2   4    7.64    1.41
 -31  -2  -4    7.03    1.22
  32   2   4   -0.36    0.89
 -32  -2  -4    0.76    0.88
  33   2   4    1.54    0.94
 -33  -2  -4    0.04    0.80
  34   2   4    1.35    1.30
 -34  -2  -4    0.60    0.85
  35   2   4    4.67    1.17
 -35  -2  -4    3.95    0.91
  36   2   4   -2.20    1.17
 -36  -2  -4    0.80    0.90
  37   2   4   -0.13    0.98
 -37  -2  -4    1.23    0.86
  38   2   4    2.81    1.20
 -38  -2  -4    1.33    1.56
  39   2   4    1.73    1.40
 -39  -2  -4    0.56    1.53
  40   2   4   -0.22    1.07
 -40  -2  -4   -0.52    1.05
  41   2   4   -1.51    1.52
 -41  -2  -4    0.58    1.05
  42   2   4    0.91    2.11
 -42  -2  -4   -0.24    2.44
  43   2   4    0.16    1.09
 -43  -2  -4   -0.37    1.18
  44   2   4    0.23    1.12
 -44  -2  -4    0.74    1.33
  45   2   4    6.34    1.49
 -45  -2  -4    6.25    1.45
  46   2   4    2.90    1.09
 -46  -2  -4    2.96    1.46
  47   2   4    0.62    1.49
 -47  -2  -4    1.56    1.19
  48   2   4    5.51    1.33
 -48  -2  -4    1.10    1.13
  49   2   4   -0.10    1.30
 -49  -2  -4    0.09    1.01
  50   2   4    0.28    2.20
 -50  -2  -4   -1.25    1.06
  51   2   4    0.08    2.00
 -51  -2  -4    0.70    1.03
 -52  -2  -4    0.31    1.10
 -53  -2  -4    0.00    1.70
 -54   1   4   -5.83    1.74
  54  -1  -4    1.13    1.58
 -53   1   4   -0.26    0.91
  53  -1  -4   -1.67    1.38
 -52   1   4   -0.51    1.09
  52  -1  -4   -1.19    1.71
 -51   1   4   -1.33    1.11
 -50   1   4   -1.88    1.10
 -49   1   4    0.98    1.17
 -48   1   4    0.02    1.10
  48  -1  -4    6.26    1.46
 -47   1   4   -0.21    1.26
  47  -1  -4    4.53    1.48
 -46   1   4   -0.38    1.84
  46  -1  -4    3.73    1.68
 -45   1   4    3.24    1.70
  45  -1  -4    1.88    2.31
 -44   1   4    0.58    2.28
  44  -1  -4    6.29    2.32
 -43   1   4    2.42    1.72
  43  -1  -4   -1.74    2.30
 -42   1   4    1.44    1.29
  42  -1  -4    0.87    2.19
 -41   1   4    2.74    1.18
  41  -1  -4    1.00    1.36
 -40   1   4    6.79    1.29
  40  -1  -4    2.15    1.49
 -39   1   4    2.77    1.30
  39  -1  -4    4.09    1.65
 -38   1   4    4.63    1.50
  38  -1  -4    0.71    1.72
 -37   1   4    0.66    1.31
  37  -1  -4   -4.42    2.18
 -36   1   4    0.89    1.34
  36  -1  -4    1.32    1.94
 -35   1   4   -0.09    1.81
  35  -1  -4   -0.94    1.80
 -34   1   4    2.44    1.15
  34  -1  -4    0.89    1.51
 -33   1   4    2.90    1.57
  33  -1  -4    3.44    1.77
 -32   1   4    0.99    1.22
  32  -1  -4    3.21    1.62
 -31   1   4   -0.41    1.58
  31  -1  -4   -1.33    1.48
 -30   1   4    3.58    1.39
  30  -1  -4    0.78    1.53
 -29   1   4    1.08    1.48
  29  -1  -4    1.14    1.16
 -28   1   4   -0.08    1.49
  28  -1  -4   -0.18    1.12
 -27   1   4    0.11    1.03
  27  -1  -4    0.44    1.50
 -26   1   4   -0.97    1.18
  26  -1  -4    1.16    1.12
 -25   1   4   -1.30    1.42
  25  -1  -4    3.62    1.35
 -24   1   4    1.41    1.19
  24  -1  -4    1.72    1.26
 -23   1   4    3.69    1.21
  23  -1  -4    2.66    1.17
 -22   1   4    3.01    1.02
  22  -1  -4    0.80    1.04
 -21   1   4   29.11    2.59
  21  -1  -4   37.32    3.12
 -20   1   4   12.17    1.70
  20  -1  -4   10.26    1.83
 -19   1   4    1.76    0.97
  19  -1  -4   -0.04    1.23
 -18   1   4    1.71    1.11
  18  -1  -4    3.87    1.23
 -17   1   4   -0.11    1.08
  17  -1  -4    0.76    1.30
 -16   1   4    0.03    1.12
  16  -1  -4    0.73    1.24
 -15   1   4    1.82    1.18
  15  -1  -4    4.02    1.71
 -14   1   4    9.14    1.51
  14  -1  -4   16.05    3.49
 -13   1   4    9.82    1.43
  13  -1  -4    8.67    1.79
 -12   1   4    2.34    1.37
 -11   1   4   -0.29    1.29
  11  -1  -4   -0.42    1.01
 -10   1   4   -1.67    1.17
  10  -1  -4    0.32    1.09
  -9   1   4    7.27    1.60
   9  -1  -4   10.27    1.33
  -8   1   4   36.72    2.98
   8  -1  -4   37.15    2.44
  -7   1   4   47.71    4.04
   7  -1  -4   44.74    3.25
  -6   1   4   25.29    2.17
   6  -1  -4   23.01    1.77
  -5   1   4    0.64    1.28
   5  -1  -4    1.59    1.43
  -4   1   4   -0.24    1.18
   4  -1  -4    1.51    1.13
  -3   1   4    4.13    1.10
   3  -1  -4    2.36    1.40
  -2   1   4    9.79    1.82
   2  -1  -4   11.52    1.25
  -1   1   4    6.93    1.32
   1  -1  -4    7.65    0.98
   0   1   4   12.14    1.36
   0  -1  -4    8.96    1.12
   1   1   4   -0.33    1.66
   2   1   4   -0.43    1.56
  -3  -1  -4    1.32    1.19
  11   1   4   -3.75    1.93
 -11  -1  -4    0.85    1.93
  12   1   4    0.08    1.87
 -12  -1  -4    2.27    1.86
  13   1   4    1.63    1.19
 -13  -1  -4    1.43    1.13
  14   1   4    3.98    1.21
 -14  -1  -4    1.73    1.21
  15   1   4    1.90    1.24
 -15  -1  -4    2.14    0.83
  16   1   4    0.12    0.85
 -16  -1  -4   -0.85    0.96
  17   1   4    1.25    0.96
 -17  -1  -4   -0.45    1.19
  18   1   4    3.00    0.90
 -18  -1  -4   -0.26    0.89
  19   1   4    1.19    1.25
 -19  -1  -4    4.59    0.79
  20   1   4    6.86    1.22
 -20  -1  -4    7.82    1.12
  21   1   4    1.11    0.79
 -21  -1  -4    5.25    1.13
  22   1   4    0.61    1.58
 -22  -1  -4    1.75    0.94
  23   1   4    1.96    0.92
 -23  -1  -4    2.45    0.81
  24   1   4    3.30    0.93
 -24  -1  -4    0.73    1.03
  25   1   4    6.31    0.84
 -25  -1  -4    9.05    1.04
  26   1   4   16.28    1.52
 -26  -1  -4   17.24    1.17
  27   1   4    5.90    0.86
 -27  -1  -4    3.83    0.80
  28   1   4    0.67    0.91
 -28  -1  -4   -0.72    0.80
  29   1   4    3.66    0.81
 -29  -1  -4    2.11    1.05
  30   1   4    0.00    0.84
 -30  -1  -4    2.75    0.80
  31   1   4    3.12    1.29
 -31  -1  -4    1.53    0.98
  32   1   4    3.13    0.92
 -32  -1  -4    3.24    0.91
  33   1   4    5.85    1.42
 -33  -1  -4    4.70    1.02
  34   1   4   -1.44    1.10
 -34  -1  -4    1.18    0.86
  35   1   4    0.53    1.32
 -35  -1  -4   -0.15    0.84
  36   1   4   -0.47    1.17
 -36  -1  -4   -1.84    0.97
  37   1   4   -1.39    1.07
 -37  -1  -4   -0.22    0.91
  38   1   4   -1.41    1.23
 -38  -1  -4   -1.23    0.86
  39   1   4    1.80    1.40
 -39  -1  -4    0.27    1.49
  40   1   4    0.52    1.24
 -40  -1  -4   -0.09    1.02
  41   1   4   -0.21    1.17
 -41  -1  -4    1.59    0.99
  42   1   4   -0.80    1.60
 -42  -1  -4    0.30    1.06
  43   1   4    0.54    1.70
 -43  -1  -4    2.11    2.06
  44   1   4   -2.14    1.29
 -44  -1  -4   -0.37    1.19
  45   1   4    4.33    1.36
 -45  -1  -4    4.56    1.52
  46   1   4    1.10    1.21
 -46  -1  -4    1.29    1.38
  47   1   4    0.18    1.27
 -47  -1  -4    1.69    1.27
  48   1   4   -1.25    1.36
 -48  -1  -4    1.90    1.12
  49   1   4    2.05    1.42
 -49  -1  -4    0.26    1.12
  50   1   4   -1.48    1.30
 -50  -1  -4   -1.82    1.08
  51   1   4    0.14    1.32
 -51  -1  -4    0.96    1.08
  52   1   4   -1.21    1.34
 -52  -1  -4   -1.05    1.17
  53   1   4    0.34    1.35
 -53  -1  -4    2.28    1.22
  54   1   4    1.64    2.02
 -54  -1  -4    1.29    1.66
 -55   0   4    1.10    2.02
  55   0  -4    0.73    1.15
 -54   0   4    0.62    0.87
  54   0  -4    1.16    0.89
 -53   0   4    0.04    1.35
  53   0  -4   -1.22    1.03
 -52   0   4   -0.19    1.35
  52   0  -4   -0.36    1.36
 -51   0   4    3.64    1.64
  51   0  -4    0.45    1.35
 -50   0   4    0.60    1.61
  50   0  -4    5.94    1.57
 -49   0   4    4.26    1.39
  49   0  -4    3.58    1.67
 -48   0   4    2.15    1.64
  48   0  -4    1.24    2.33
 -47   0   4    1.96    1.74
  47   0  -4    4.78    1.98
 -46   0   4    1.05    1.62
  46   0  -4    0.31    2.12
 -45   0   4    4.99    1.91
  45   0  -4    4.98    2.05
 -44   0   4    3.25    1.58
  44   0  -4   -3.84    2.16
 -43   0   4    1.92    1.47
  43   0  -4    3.55    2.24
 -42   0   4    7.69    1.43
  42   0  -4    3.35    1.73
 -41   0   4    6.90    1.33
  41   0  -4    4.59    1.56
 -40   0   4    2.84    1.85
  40   0  -4    1.15    1.32
 -39   0   4    2.31    1.71
  39   0  -4    1.79    1.32
 -38   0   4    0.83    1.30
  38   0  -4    4.08    1.31
 -37   0   4    1.15    1.11
  37   0  -4    2.29    2.21
 -36   0   4    3.81    1.94
  36   0  -4   -1.18    1.72
 -35   0   4   -0.74    1.22
  35   0  -4    1.53    1.99
 -34   0   4    1.19    1.10
  34   0  -4   -1.32    1.92
 -33   0   4   -0.37    1.49
  33   0  -4    5.02    2.10
 -32   0   4    3.05    1.24
  32   0  -4   -1.32    2.11
 -31   0   4   11.37    1.96
  31   0  -4    1.36    1.85
 -30   0   4   15.01    2.15
  30   0  -4   18.23    2.99
 -29   0   4    8.76    1.63
  29   0  -4    7.00    2.38
 -28   0   4   -0.41    1.31
  28   0  -4    1.55    1.43
 -27   0   4    0.06    1.13
  27   0  -4    1.26    1.33
 -26   0   4    1.28    0.99
  26   0  -4   -0.85    1.54
 -25   0   4   -2.17    1.16
  25   0  -4   -0.43    1.37
 -24   0   4    1.56    1.06
  24   0  -4   -0.70    1.25
 -23   0   4   -1.42    1.27
  23   0  -4    2.00    1.47
 -22   0   4    6.53    1.00
  22   0  -4    0.47    1.56
 -21   0   4   11.06    1.86
  21   0  -4    4.35    1.70
 -20   0   4    3.95    1.20
  20   0  -4    2.93    1.26
 -19   0   4   -0.58    0.96
  19   0  -4   -0.68    1.36
 -18   0   4    4.13    1.11
  18   0  -4    0.94    1.47
 -17   0   4   68.04    8.23
  17   0  -4   64.74    6.40
 -16   0   4   88.84    8.84
  16   0  -4   63.56    5.85
 -15   0   4    3.18    1.52
  15   0  -4    9.10    2.06
 -14   0   4   12.53    1.59
  14   0  -4    5.76    2.56
  13   0  -4   22.45    4.64
 -12   0   4    2.79    2.06
  12   0  -4    1.14    2.10
  11   0  -4   -0.88    2.24
 -10   0   4    3.76    1.84
  10   0  -4    1.33    2.13
 -11   0  -4   10.10    1.64
 -12   0  -4    5.77    1.90
 -13   0  -4    5.96    2.00
 -14   0  -4   14.41    1.77
  15   0   4    3.86    1.70
 -15   0  -4    2.71    1.23
  16   0   4    3.00    1.85
 -16   0  -4    5.00    0.85
  17   0   4    3.16    1.57
 -17   0  -4    1.42    0.80
  18   0   4    8.19    1.29
 -18   0  -4    7.32    1.04
  19   0   4   39.34    2.71
 -19   0  -4   41.92    2.26
  20   0   4   11.45    1.57
 -20   0  -4   13.91    1.66
  21   0   4   65.77    4.08
 -21   0  -4   66.15    2.81
 -22   0  -4  167.66   11.37
  23   0   4 1984.31   56.54
 -23   0  -4 1981.84   46.14
 -24   0  -4  429.41   19.96
  25   0   4   85.13    5.94
 -25   0  -4   82.80    3.48
  26   0   4    2.47    1.76
 -26   0  -4    4.29    0.92
  27   0   4    1.48    0.88
 -27   0  -4   -0.70    1.04
  28   0   4  117.99    5.57
 -28   0  -4  113.79    3.89
  29   0   4   14.24    1.41
 -29   0  -4   10.01    1.29
  30   0   4    3.78    0.92
 -30   0  -4    2.36    1.11
  31   0   4   12.51    1.54
 -31   0  -4    8.40    1.22
  32   0   4   -0.21    0.96
 -32   0  -4   -0.28    0.98
  33   0   4    3.83    1.35
 -33   0  -4    3.12    1.04
  34   0   4    4.53    0.99
 -34   0  -4    5.15    0.87
  35   0   4    4.97    1.42
 -35   0  -4    8.24    1.06
  36   0   4    1.50    1.05
 -36   0  -4   -0.14    1.01
  37   0   4    1.18    1.14
 -37   0  -4    1.78    1.10
  38   0   4    4.70    1.24
 -38   0  -4    3.69    1.08
  39   0   4    2.22    1.19
 -39   0  -4    1.43    1.06
  40   0   4   -1.55    1.29
 -40   0  -4    1.97    1.46
  41   0   4   -0.02    1.12
 -41   0  -4    0.58    1.33
  42   0   4    3.49    1.34
 -42   0  -4    0.25    1.41
  43   0   4    0.55    2.77
 -43   0  -4    0.33    1.48
  44   0   4   -0.17    1.84
 -44   0  -4    0.43    1.18
  45   0   4   11.77    2.96
 -45   0  -4   11.69    1.75
 -46   0  -4    2.80    1.42
  47   0   4    0.66    1.26
 -47   0  -4   -0.15    1.56
  48   0   4    6.62    1.42
 -48   0  -4    4.92    1.49
  49   0   4    1.36    1.34
 -49   0  -4    1.15    1.27
  50   0   4    1.31    1.42
 -50   0  -4   -1.95    1.27
  51   0   4    1.29    1.08
 -51   0  -4    0.64    1.06
  52   0   4    0.01    1.31
 -52   0  -4    0.77    1.15
  53   0   4    1.95    1.75
 -53   0  -4    0.52    2.32
 -54   0  -4   -0.95    2.22
 -54  -1   4   -0.16    0.90
  54   1  -4    0.22    1.06
 -53  -1   4    1.15    0.86
  53   1  -4    0.54    1.14
 -52  -1   4   -0.41    0.94
  52   1  -4   -0.28    1.93
 -51  -1   4   -0.57    1.04
  51   1  -4   -1.01    1.53
 -50  -1   4   -0.31    1.12
  50   1  -4   -1.13    1.54
 -49  -1   4    0.39    1.11
  49   1  -4   -2.43    1.45
 -48  -1   4    1.65    1.18
  48   1  -4    0.39    1.52
 -47  -1   4   -1.68    1.09
  47   1  -4    1.43    1.37
 -46  -1   4    1.80    1.28
  46   1  -4    0.76    1.57
 -45  -1   4    1.52    1.35
  45   1  -4    0.20    2.15
 -44  -1   4    0.79    1.92
  44   1  -4   -0.12    1.87
 -43  -1   4    1.64    1.36
  43   1  -4    1.87    2.17
 -42  -1   4    1.96    1.42
  42   1  -4    0.54    2.01
 -41  -1   4   -0.25    1.04
  41   1  -4    0.01    1.31
 -40  -1   4    1.46    1.20
  40   1  -4    0.90    1.58
 -39  -1   4    3.91    2.29
  39   1  -4   -0.16    1.50
 -38  -1   4    2.51    1.46
  38   1  -4    1.61    1.45
 -37  -1   4    0.10    1.44
  37   1  -4   -2.16    1.79
 -36  -1   4    0.41    1.12
  36   1  -4    3.47    1.74
 -35  -1   4    1.58    1.27
  35   1  -4    0.68    1.45
 -34  -1   4    0.39    1.16
  34   1  -4    0.59    1.61
 -33  -1   4    4.53    1.47
  33   1  -4    3.45    1.70
 -32  -1   4    3.22    1.30
  32   1  -4    0.47    1.45
 -31  -1   4    0.65    1.22
  31   1  -4   -0.86    1.67
 -30  -1   4   -0.48    1.22
  30   1  -4    1.96    1.07
 -29  -1   4    1.16    1.12
  29   1  -4   -0.20    1.27
 -28  -1   4   -3.11    1.36
  28   1  -4    1.34    1.06
 -27  -1   4    0.41    1.00
  27   1  -4   -1.90    1.06
 -26  -1   4   -0.17    0.99
  26   1  -4    0.34    1.11
 -25  -1   4   -0.59    1.07
  25   1  -4    1.92    1.13
 -24  -1   4    1.64    1.16
  24   1  -4    1.09    1.10
 -23  -1   4    3.96    1.27
  23   1  -4    4.61    1.02
 -22  -1   4    1.94    0.97
  22   1  -4    2.59    0.87
 -21  -1   4   27.46    3.14
  21   1  -4   33.13    2.12
 -20  -1   4   11.68    1.50
  20   1  -4   11.70    1.46
 -19  -1   4    0.52    0.70
  19   1  -4   -0.22    1.55
 -18  -1   4   -0.33    1.29
  18   1  -4    1.55    0.99
 -17  -1   4    1.88    1.16
  17   1  -4   -1.57    1.37
 -16  -1   4    0.67    1.46
  16   1  -4   -0.91    1.49
 -15  -1   4    1.38    1.36
  15   1  -4   -0.11    2.03
 -14  -1   4   11.18    1.50
  14   1  -4    8.43    1.21
 -13  -1   4   10.79    1.52
  13   1  -4    5.99    1.39
 -12  -1   4    1.85    1.46
  12   1  -4    2.13    0.84
 -11  -1   4   -0.56    1.47
  11   1  -4    0.70    0.88
 -10  -1   4   -2.10    1.21
  10   1  -4    0.08    0.94
  -9  -1   4    8.89    1.38
   9   1  -4    5.80    1.80
  -8  -1   4   33.22    3.20
   8   1  -4   28.43    2.23
  -7  -1   4   57.11    3.75
   7   1  -4   49.43    2.67
  -6  -1   4   24.59    2.33
   6   1  -4   20.00    1.29
  -5  -1   4    2.04    1.10
   5   1  -4    0.76    0.90
  -4  -1   4    0.09    1.07
   4   1  -4   -0.94    1.41
   3   1  -4    3.52    1.04
  -2  -1   4   15.28    1.62
   2   1  -4   10.31    1.21
  -1  -1   4   10.64    1.39
   1   1  -4    5.53    0.77
   0  -1   4    9.50    1.93
   1  -1   4    1.54    1.06
  -2   1  -4    0.76    1.19
  11  -1   4    0.22    1.56
  12  -1   4   -1.56    1.66
 -12   1  -4    0.29    1.67
  13  -1   4    1.53    1.17
 -13   1  -4    1.49    1.23
  14  -1   4    4.83    1.21
 -14   1  -4    4.71    1.04
  15  -1   4    2.50    0.99
 -15   1  -4    2.96    1.28
  16  -1   4   -0.77    0.87
 -16   1  -4    0.75    0.83
  17  -1   4   -1.57    1.06
 -17   1  -4    0.77    0.96
  18  -1   4   -0.18    1.05
 -18   1  -4    0.68    0.91
  19  -1   4    2.56    0.94
 -19   1  -4    1.27    0.83
  20  -1   4    8.64    1.13
 -20   1  -4    7.83    1.42
  21  -1   4    3.17    1.07
 -21   1  -4    1.70    1.00
  22  -1   4    0.68    1.02
 -22   1  -4    2.69    1.01
  23  -1   4    2.42    1.10
 -23   1  -4    3.46    1.04
  24  -1   4    6.81    1.04
 -24   1  -4    2.49    1.16
  25  -1   4    8.07    1.10
 -25   1  -4    6.87    0.99
  26  -1   4   19.43    1.22
 -26   1  -4   17.32    1.22
  27  -1   4    4.90    0.93
 -27   1  -4    7.98    0.97
  28  -1   4   -0.35    0.87
 -28   1  -4    0.93    1.04
  29  -1   4    2.38    1.02
 -29   1  -4    3.67    0.82
  30  -1   4    2.99    0.93
 -30   1  -4    0.87    0.94
  31  -1   4   -1.51    1.13
 -31   1  -4    1.88    0.94
  32  -1   4    4.92    0.96
 -32   1  -4    4.25    0.96
  33  -1   4    7.32    1.35
 -33   1  -4    6.36    0.97
  34  -1   4    0.72    0.85
 -34   1  -4    1.80    1.28
  35  -1   4    1.40    1.09
 -35   1  -4    1.03    0.89
  36  -1   4    1.00    1.15
 -36   1  -4    2.03    0.93
  37  -1   4    0.21    1.24
 -37   1  -4    0.98    0.90
  38  -1   4    0.95    1.07
 -38   1  -4    0.58    0.90
  39  -1   4   -1.18    1.59
 -39   1  -4    1.01    0.95
  40  -1   4   -0.54    1.33
 -40   1  -4    2.84    0.98
  41  -1   4   -2.00    1.17
 -41   1  -4    0.20    1.05
  42  -1   4   -0.03    1.79
 -42   1  -4    0.52    1.08
  43  -1   4    0.48    1.83
 -43   1  -4    6.08    2.01
  44  -1   4    0.47    1.59
 -44   1  -4    1.33    1.49
  45  -1   4    2.33    1.70
 -45   1  -4    1.36    1.48
  46  -1   4   -1.81    1.14
 -46   1  -4    0.49    1.70
  47  -1   4   -1.46    1.14
 -47   1  -4    1.06    1.70
  48  -1   4   -3.46    1.66
 -48   1  -4   -0.38    1.44
  49  -1   4   -4.07    1.29
 -49   1  -4   -0.94    1.36
  50  -1   4   -3.49    1.11
 -50   1  -4   -1.99    1.39
  51  -1   4   -3.32    1.20
 -51   1  -4    1.03    1.42
  52  -1   4   -2.69    1.10
 -52   1  -4    1.57    1.59
  53  -1   4   -2.20    1.10
 -53   1  -4   -4.16    1.18
  54  -1   4   -0.12    1.64
 -54   1  -4   -1.95    1.11
 -53  -2   4    0.26    1.01
  53   2  -4    1.42    1.28
 -52  -2   4    0.31    1.28
  52   2  -4   -0.77    1.17
 -51  -2   4   -0.44    1.18
  51   2  -4   -0.12    1.20
 -50  -2   4   -0.96    1.25
  50   2  -4    0.92    1.14
 -49  -2   4    1.64    1.27
  49   2  -4    2.64    1.25
 -48  -2   4   -0.51    1.29
  48   2  -4   -1.48    1.22
 -47  -2   4    2.56    1.31
  47   2  -4   -0.02    1.21
 -46  -2   4    2.09    1.37
  46   2  -4   -0.03    1.38
 -45  -2   4    4.31    1.40
  45   2  -4   -0.89    1.53
 -44  -2   4    1.94    1.27
  44   2  -4   -0.20    1.93
 -43  -2   4    4.13    1.35
  43   2  -4    0.47    1.75
 -42  -2   4   -0.90    1.52
  42   2  -4    2.35    1.62
 -41  -2   4    0.37    1.24
  41   2  -4    2.39    1.76
 -40  -2   4   -1.90    1.20
  40   2  -4    1.78    1.36
 -39  -2   4    0.10    1.14
  39   2  -4    2.78    1.52
 -38  -2   4   -0.27    1.45
  38   2  -4    1.31    1.46
 -37  -2   4    2.60    1.30
  37   2  -4    2.96    1.33
 -36  -2   4    0.25    1.07
  36   2  -4   -1.38    1.37
 -35  -2   4    0.93    1.21
  35   2  -4   -0.65    1.28
 -34  -2   4   -1.63    1.21
  34   2  -4    0.26    1.25
 -33  -2   4   -1.19    1.23
  33   2  -4    0.14    1.00
 -32  -2   4   -0.36    1.08
  32   2  -4    3.53    1.25
 -31  -2   4    7.16    1.71
  31   2  -4    7.93    1.73
 -30  -2   4   10.53    1.93
  30   2  -4   18.04    2.16
 -29  -2   4    3.41    1.39
  29   2  -4   13.47    2.00
 -28  -2   4    0.21    1.13
  28   2  -4    2.34    1.20
 -27  -2   4    2.14    1.24
  27   2  -4    1.90    1.06
 -26  -2   4   -0.59    1.09
  26   2  -4   -1.27    1.07
 -25  -2   4    1.76    1.08
  25   2  -4    0.33    1.07
 -24  -2   4    1.38    1.22
  24   2  -4    2.43    1.09
 -23  -2   4    1.19    0.99
  23   2  -4   -0.82    1.23
 -22  -2   4   -0.90    1.02
  22   2  -4    1.57    1.01
 -21  -2   4    1.80    1.07
  21   2  -4    2.19    1.10
 -20  -2   4    3.34    1.08
  20   2  -4    0.38    1.11
 -19  -2   4    2.35    0.96
  19   2  -4   -0.16    1.22
 -18  -2   4    2.55    1.02
  18   2  -4    3.55    1.40
 -17  -2   4   30.17    4.44
 -16  -2   4   36.12    4.78
  16   2  -4   16.59    2.14
 -15  -2   4    3.18    1.47
 -14  -2   4    2.12    1.05
  14   2  -4    1.01    2.28
 -13  -2   4    5.29    1.05
  13   2  -4    1.72    1.58
 -12  -2   4   10.31    1.55
  12   2  -4    5.74    1.05
 -11  -2   4   17.09    1.83
  11   2  -4   15.96    1.50
 -10  -2   4   22.89    1.87
  10   2  -4   19.38    1.77
  -9  -2   4    4.93    1.18
   9   2  -4    3.49    1.72
  -8  -2   4    2.90    1.14
   8   2  -4    6.69    2.29
  -7  -2   4    7.85    1.33
   7   2  -4    7.13    1.05
  -6  -2   4    0.74    1.36
   6   2  -4    1.85    0.81
  -5  -2   4   11.32    1.50
  -4  -2   4   22.97    2.06
   4   2  -4   22.04    3.37
   3   2  -4    1.70    1.10
  -2  -2   4    4.36    1.35
   2   2  -4    4.84    1.25
  -1  -2   4   10.15    1.90
   2  -2   4  326.99   23.03
  -2   2  -4  290.93   19.48
  10  -2   4    6.63    1.59
  11  -2   4    6.18    1.57
 -11   2  -4    1.95    1.90
  12  -2   4    5.67    1.41
 -12   2  -4    4.11    1.26
  13  -2   4   10.82    1.67
 -13   2  -4   10.90    1.60
  14  -2   4    7.58    1.43
 -14   2  -4    7.29    1.88
  15  -2   4    4.08    1.08
 -15   2  -4    3.26    0.97
  16  -2   4   15.92    1.93
 -16   2  -4   15.62    1.26
  17  -2   4   28.14    1.73
 -17   2  -4   29.20    1.72
  18  -2   4    6.83    1.00
 -18   2  -4    8.64    0.99
  19  -2   4    9.19    1.18
 -19   2  -4    7.22    1.10
  20  -2   4   19.12    1.52
 -20   2  -4   20.19    1.30
  21  -2   4   41.71    2.46
 -21   2  -4   37.55    2.28
  22  -2   4   71.24    4.50
 -22   2  -4   78.74    4.65
  23  -2   4  869.77   23.25
 -23   2  -4  871.04   22.27
  24  -2   4  213.09    8.68
 -24   2  -4  208.13    7.96
  25  -2   4   34.31    1.82
 -25   2  -4   31.61    2.08
  26  -2   4    1.54    0.78
 -26   2  -4    0.32    0.96
  27  -2   4    4.94    1.00
 -27   2  -4    2.99    0.96
  28  -2   4   47.80    2.36
 -28   2  -4   48.08    2.38
  29  -2   4    1.08    0.94
 -29   2  -4   -0.58    0.88
  30  -2   4    0.91    1.27
 -30   2  -4    1.84    1.32
  31  -2   4    9.34    1.16
 -31   2  -4    6.69    1.03
  32  -2   4   -0.64    1.05
 -32   2  -4    0.18    0.90
  33  -2   4    1.30    1.08
 -33   2  -4    0.65    0.96
  34  -2   4    1.75    0.97
 -34   2  -4    3.44    1.53
  35  -2   4    3.65    1.55
 -35   2  -4    4.07    1.04
  36  -2   4   -0.01    1.15
 -36   2  -4   -0.23    1.10
  37  -2   4    3.14    1.45
 -37   2  -4    0.40    1.12
  38  -2   4    3.24    1.21
 -38   2  -4    2.82    1.24
  39  -2   4    0.83    1.25
 -39   2  -4    1.12    1.32
  40  -2   4    0.39    1.57
 -40   2  -4   -0.98    1.18
  41  -2   4    1.09    1.80
 -41   2  -4    0.15    1.16
  42  -2   4   -0.12    1.43
 -42   2  -4   -2.97    1.89
  43  -2   4    0.69    1.43
 -43   2  -4    2.51    1.19
  44  -2   4   -0.99    1.42
 -44   2  -4    0.58    1.15
  45  -2   4    7.26    1.45
 -45   2  -4    7.62    1.57
  46  -2   4    2.33    1.24
 -46   2  -4    1.96    1.31
  47  -2   4    1.38    1.46
 -47   2  -4   -0.18    1.11
  48  -2   4    6.08    1.49
 -48   2  -4    4.02    1.17
  49  -2   4   -0.22    1.72
 -49   2  -4    0.79    1.11
  50  -2   4   -1.17    1.67
 -50   2  -4   -1.63    1.10
  51  -2   4   -0.85    1.69
 -51   2  -4    0.92    1.07
  52  -2   4   -1.93    2.59
 -52   2  -4   -1.28    1.63
  53  -2   4   -0.29    2.19
 -53   2  -4    2.09    1.59
 -52  -3   4    0.07    1.12
  52   3  -4   -0.47    1.21
 -51  -3   4    0.26    0.89
  51   3  -4    1.02    1.22
 -50  -3   4    1.56    0.97
  50   3  -4    0.33    1.08
 -49  -3   4    0.64    1.18
  49   3  -4    1.78    1.11
 -48  -3   4    0.63    1.15
  48   3  -4   -0.56    1.26
 -47  -3   4   -0.78    1.03
  47   3  -4    0.51    1.11
 -46  -3   4    0.45    1.15
  46   3  -4    0.48    1.20
 -45  -3   4    0.23    1.15
  45   3  -4    1.63    1.12
 -44  -3   4   -1.23    1.55
  44   3  -4    0.03    1.19
 -43  -3   4    0.94    1.25
  43   3  -4   -0.06    1.24
 -42  -3   4    0.72    1.33
  42   3  -4   -3.19    2.02
 -41  -3   4   -0.43    1.23
  41   3  -4    0.98    1.56
 -40  -3   4    1.23    1.42
  40   3  -4    0.18    1.80
 -39  -3   4   -0.18    1.20
  39   3  -4    1.80    1.56
 -38  -3   4    1.36    1.09
  38   3  -4   -0.31    1.17
 -37  -3   4   -1.92    1.21
  37   3  -4   -0.48    1.18
 -36  -3   4   -0.18    1.19
  36   3  -4   -1.50    1.36
 -35  -3   4   -0.54    1.10
  35   3  -4   -0.14    1.09
 -34  -3   4    0.51    1.21
  34   3  -4   -1.37    1.80
 -33  -3   4    6.12    1.44
  33   3  -4    2.96    1.34
 -32  -3   4    2.63    1.14
  32   3  -4    1.03    1.54
 -31  -3   4    0.50    1.14
  31   3  -4   -1.30    1.19
 -30  -3   4   -1.61    1.01
  30   3  -4    1.44    1.16
 -29  -3   4    1.55    1.19
  29   3  -4    2.13    1.13
 -28  -3   4    2.24    1.05
  28   3  -4    0.31    1.28
 -27  -3   4    1.72    1.01
  27   3  -4    4.22    1.22
 -26  -3   4    0.01    1.16
  26   3  -4    2.00    1.31
 -25  -3   4    3.35    1.15
  25   3  -4   -0.17    1.04
 -24  -3   4    2.38    1.39
  24   3  -4    2.25    1.37
 -23  -3   4    2.68    1.53
  23   3  -4    1.54    1.64
 -22  -3   4    6.79    1.18
  22   3  -4    4.60    1.62
 -21  -3   4   58.08    4.90
  21   3  -4   88.60    5.06
 -20  -3   4   17.63    1.49
  20   3  -4   23.25    2.06
 -19  -3   4   -1.93    1.12
  19   3  -4   -0.29    1.14
 -18  -3   4    1.28    1.18
  18   3  -4    3.11    1.57
  17   3  -4   -0.15    1.23
 -16  -3   4    2.00    1.19
  16   3  -4    5.07    1.84
 -15  -3   4    9.87    1.68
  15   3  -4   10.36    3.26
 -14  -3   4   23.25    2.25
  14   3  -4   22.96    4.37
 -13  -3   4   22.92    2.33
  13   3  -4   23.45    5.23
 -12  -3   4   12.73    1.80
  12   3  -4   21.73    4.30
 -11  -3   4    1.81    1.36
  11   3  -4   -0.70    1.28
 -10  -3   4    5.02    1.53
  10   3  -4    4.14    0.96
  -9  -3   4   32.00    2.88
   9   3  -4   27.79    2.20
  -8  -3   4   90.40    5.31
   8   3  -4   87.25    4.49
  -7  -3   4  110.08    6.95
   7   3  -4  135.72    9.69
  -6  -3   4   52.05    3.47
   6   3  -4   46.76    3.96
  -5  -3   4    4.80    1.44
   5   3  -4    4.03    0.86
  -4  -3   4   -0.43    0.98
  -3  -3   4   13.99    1.50
   3   3  -4   15.90    2.31
   2   3  -4   32.29    3.45
  -1  -3   4   23.64    2.12
   1   3  -4   19.26    1.67
   0  -3   4   17.34    1.69
  10  -3   4    1.49    1.09
 -10   3  -4   -1.46    1.58
  11  -3   4    0.22    1.88
 -11   3  -4   -0.48    1.16
  12  -3   4    1.76    1.75
 -12   3  -4    1.10    1.25
  13  -3   4    0.19    1.03
 -13   3  -4   -0.97    1.17
  14  -3   4   -0.56    1.08
 -14   3  -4    2.16    1.07
  15  -3   4    2.10    0.87
 -15   3  -4    4.76    0.82
  16  -3   4    3.19    0.83
 -16   3  -4    2.63    0.80
  17  -3   4   -1.12    0.85
 -17   3  -4    0.62    0.89
  18  -3   4    0.48    1.10
 -18   3  -4   -1.08    0.82
  19  -3   4    7.23    1.00
 -19   3  -4    4.08    0.88
  20  -3   4   15.15    1.33
 -20   3  -4   14.63    1.24
  21  -3   4    9.55    1.38
 -21   3  -4    9.60    1.34
  22  -3   4    0.81    0.80
 -22   3  -4    1.66    1.21
  23  -3   4    1.68    0.97
 -23   3  -4    0.52    0.97
  24  -3   4    4.89    1.04
 -24   3  -4    5.94    0.94
  25  -3   4    7.84    1.02
 -25   3  -4   10.46    1.63
  26  -3   4   26.06    1.61
 -26   3  -4   27.61    1.81
  27  -3   4    7.33    1.02
 -27   3  -4    7.46    1.03
  28  -3   4    0.32    1.01
 -28   3  -4   -0.99    0.86
  29  -3   4    2.73    0.89
 -29   3  -4    3.26    1.00
  30  -3   4    0.41    0.86
 -30   3  -4    1.33    0.84
  31  -3   4    1.89    0.99
 -31   3  -4    1.23    1.11
  32  -3   4    8.21    1.22
 -32   3  -4    6.29    1.04
  33  -3   4    8.27    1.63
 -33   3  -4    5.68    1.61
  34  -3   4    2.55    1.30
 -34   3  -4    1.41    1.02
  35  -3   4   -1.14    1.17
 -35   3  -4    1.69    1.14
  36  -3   4    1.49    1.40
 -36   3  -4    0.40    0.98
  37  -3   4   -1.23    1.17
 -37   3  -4    1.33    1.18
  38  -3   4   -1.67    1.54
 -38   3  -4    2.57    1.39
  39  -3   4   -0.70    2.34
 -39   3  -4   -1.48    1.09
  40  -3   4    0.04    1.65
 -40   3  -4   -1.84    2.28
  41  -3   4    0.37    1.31
 -41   3  -4   -0.35    1.47
  42  -3   4   -1.55    1.35
 -42   3  -4   -0.60    1.17
  43  -3   4    0.18    1.48
 -43   3  -4   -1.06    1.17
  44  -3   4   -1.65    1.51
 -44   3  -4    1.61    1.15
  45  -3   4    7.59    2.74
 -45   3  -4    6.16    1.21
  46  -3   4    0.21    1.25
 -46   3  -4   -1.33    1.09
  47  -3   4    1.33    1.60
 -47   3  -4    0.90    1.04
  48  -3   4   -0.56    1.52
 -48   3  -4    1.95    1.04
  49  -3   4    2.86    1.67
 -49   3  -4    0.94    1.10
  50  -3   4   -2.10    1.67
 -50   3  -4    0.28    1.06
  51  -3   4   -0.47    1.81
 -51   3  -4    0.31    1.64
 -49  -4   4    0.31    0.83
  49   4  -4    0.72    0.97
 -48  -4   4   -0.57    0.92
  48   4  -4    0.36    1.15
 -47  -4   4    0.18    0.97
  47   4  -4   -0.10    0.96
 -46  -4   4   -0.85    1.22
  46   4  -4    0.45    1.10
 -45  -4   4    0.32    1.00
  45   4  -4   -1.70    1.22
 -44  -4   4    0.55    0.99
  44   4  -4    0.40    1.27
 -43  -4   4    1.27    0.97
  43   4  -4    1.47    1.22
 -42  -4   4    0.69    1.11
  42   4  -4   -0.82    1.15
 -41  -4   4    0.07    1.06
  41   4  -4    0.25    1.21
 -40  -4   4   -0.37    1.13
  40   4  -4   -0.03    1.39
 -39  -4   4   -1.64    1.68
  39   4  -4    0.81    1.47
 -38  -4   4   -1.34    1.11
  38   4  -4   -2.45    1.75
 -37  -4   4    1.91    1.00
  37   4  -4   -0.37    1.58
 -36  -4   4    1.26    1.12
  36   4  -4   -1.41    1.89
 -35  -4   4   -0.66    0.96
  35   4  -4   -0.65    1.06
 -34  -4   4   -0.01    1.04
  34   4  -4   -0.01    1.21
 -33  -4   4    2.93    1.43
  33   4  -4    0.43    1.09
 -32  -4   4    1.87    0.99
  32   4  -4    0.31    0.98
 -31  -4   4    2.24    1.01
  31   4  -4    1.89    1.41
 -30  -4   4    6.42    1.28
  30   4  -4    8.25    1.90
 -29  -4   4    5.27    1.37
  29   4  -4    7.47    1.67
 -28  -4   4    0.82    1.01
  28   4  -4   -0.35    1.05
 -27  -4   4    0.82    1.01
  27   4  -4    0.09    0.94
 -26  -4   4    3.04    1.47
  26   4  -4   -0.89    1.18
 -25  -4   4    0.54    0.97
  25   4  -4    0.87    1.00
 -24  -4   4    0.88    1.00
  24   4  -4    1.88    1.36
 -23  -4   4   -0.09    0.98
  23   4  -4    2.24    1.33
 -22  -4   4    1.88    0.94
  22   4  -4    1.39    0.92
 -21  -4   4   -0.56    1.03
  21   4  -4    1.42    1.11
 -20  -4   4    0.18    1.07
  20   4  -4    0.41    1.00
 -19  -4   4    1.93    1.27
  19   4  -4   -1.87    1.13
 -18  -4   4    0.36    1.19
  18   4  -4    0.84    1.02
 -17  -4   4    4.03    1.41
  17   4  -4    0.79    1.13
 -16  -4   4    1.66    1.38
  16   4  -4    1.79    1.48
 -15  -4   4   -0.03    1.82
  15   4  -4    2.41    1.45
 -14  -4   4   -0.62    1.82
  14   4  -4    3.71    2.28
  13   4  -4    4.78    1.98
  12   4  -4   -1.96    1.94
 -11  -4   4   42.73    6.29
  11   4  -4   27.09    4.86
 -10  -4   4   96.47    9.54
  10   4  -4   90.61   10.75
  -9  -4   4   19.56    3.26
  -8  -4   4    5.09    1.31
   8   4  -4    5.68    2.87
  -7  -4   4   14.40    1.76
  -6  -4   4    7.35    1.98
   6   4  -4    5.61    1.28
  -5  -4   4   73.42    4.88
   5   4  -4   80.41    6.96
  -4  -4   4  134.83    6.74
  -3  -4   4   41.38    2.94
  -2  -4   4    2.49    1.24
   2   4  -4    0.05    0.68
  -1  -4   4    7.77    1.33
   0  -4   4   23.54    2.28
   2  -4   4   26.29    4.15
   3  -4   4   21.93    3.99
   4  -4   4    2.66    1.56
   5  -4   4    1.92    1.15
   8  -4   4   -0.24    1.98
   9  -4   4    0.11    1.30
  -9   4  -4    0.32    1.64
  10  -4   4    0.95    1.10
 -10   4  -4    0.32    1.42
  11  -4   4    1.59    1.14
 -11   4  -4    1.11    1.08
  12  -4   4    2.77    1.19
 -12   4  -4    2.09    0.90
  13  -4   4    6.83    1.46
 -13   4  -4    7.93    1.28
  14  -4   4    1.63    1.30
 -14   4  -4    1.44    0.99
  15  -4   4   21.78    1.81
 -15   4  -4   26.14    1.75
  16  -4   4   67.56    4.59
 -16   4  -4   61.16    3.45
  17  -4   4   62.17    2.98
 -17   4  -4   57.35    2.85
  18  -4   4   11.84    1.36
 -18   4  -4    9.89    1.32
  19  -4   4   -0.50    0.87
 -19   4  -4    0.44    0.78
  20  -4   4   16.28    1.41
 -20   4  -4   18.49    1.32
  21  -4   4    6.48    1.36
 -21   4  -4    5.87    1.36
  22  -4   4   10.36    1.55
 -22   4  -4   11.22    1.55
  23  -4   4   83.12    4.31
 -23   4  -4   87.63    4.06
  24  -4   4   22.59    1.74
 -24   4  -4   23.85    1.63
  25  -4   4    1.83    0.95
 -25   4  -4    2.46    1.23
  26  -4   4    2.25    0.95
 -26   4  -4    2.89    1.01
  27  -4   4    0.50    0.84
 -27   4  -4    1.17    0.84
  28  -4   4    0.27    0.84
 -28   4  -4   -0.02    0.91
  29  -4   4    4.79    1.17
 -29   4  -4    5.51    1.15
  30  -4   4    9.28    1.24
 -30   4  -4    8.42    1.63
  31  -4   4    3.72    1.03
 -31   4  -4    3.76    1.01
  32  -4   4   -0.17    1.16
 -32   4  -4    0.32    1.09
  33  -4   4   -0.55    1.06
 -33   4  -4    0.30    0.94
  34  -4   4    0.30    1.13
 -34   4  -4   -1.31    1.21
  35  -4   4   -0.08    1.14
 -35   4  -4    2.61    1.58
  36  -4   4   -0.38    1.40
 -36   4  -4    0.59    1.43
  37  -4   4    2.81    2.15
 -37   4  -4    1.29    1.23
  38  -4   4    1.09    1.54
 -38   4  -4    1.04    1.12
  39  -4   4   -0.46    1.27
 -39   4  -4   -0.30    1.09
  40  -4   4    1.40    1.49
 -40   4  -4    1.98    0.97
  41  -4   4    1.12    1.42
 -41   4  -4   -1.02    0.90
  42  -4   4    0.43    1.10
 -42   4  -4    0.65    1.27
  43  -4   4    1.76    1.56
 -43   4  -4   -0.82    2.14
  44  -4   4    2.60    2.28
 -44   4  -4   -0.80    1.58
  45  -4   4    2.89    2.35
 -45   4  -4   -0.57    1.08
  46  -4   4    2.72    2.43
 -46   4  -4    0.71    0.98
  47  -4   4    0.83    1.58
 -47   4  -4    0.81    0.97
  48  -4   4    1.12    2.55
 -48   4  -4   -0.40    1.24
  49  -4   4   -0.81    1.58
 -49   4  -4   -1.62    2.28
 -46  -5   4   -0.54    0.78
  46   5  -4    1.12    1.36
 -45  -5   4    0.69    0.68
  45   5  -4   -0.55    0.92
 -44  -5   4    0.24    0.70
  44   5  -4    1.00    0.89
 -43  -5   4   -0.34    0.70
  43   5  -4   -0.23    0.93
 -42  -5   4   -0.09    0.69
  42   5  -4    0.19    1.09
 -41  -5   4   -0.53    0.77
  41   5  -4    0.36    1.03
 -40  -5   4    1.06    0.90
  40   5  -4    1.54    1.15
 -39  -5   4    2.02    0.90
  39   5  -4    0.34    1.05
 -38  -5   4   -0.19    0.95
  38   5  -4    1.74    1.47
 -37  -5   4    0.44    0.95
  37   5  -4    1.03    1.17
 -36  -5   4    0.53    0.96
  36   5  -4   -1.68    1.12
 -35  -5   4    1.14    1.08
  35   5  -4    0.37    1.42
 -34  -5   4    0.08    0.96
  34   5  -4    2.86    1.26
 -33  -5   4   -0.33    0.87
  33   5  -4    0.46    1.53
 -32  -5   4   -0.63    0.85
  32   5  -4   -1.84    1.45
 -31  -5   4    0.98    0.85
  31   5  -4   -0.62    0.88
 -30  -5   4    0.74    0.94
  30   5  -4   -1.92    1.02
 -29  -5   4   -0.70    1.07
  29   5  -4   -0.19    0.98
 -28  -5   4    0.33    0.95
  28   5  -4   -1.13    1.26
 -27  -5   4   -1.91    0.91
  27   5  -4    1.42    1.50
 -26  -5   4    0.41    1.10
  26   5  -4    3.73    1.44
 -25  -5   4    1.27    1.03
  25   5  -4    0.91    1.11
 -24  -5   4    3.08    1.38
  24   5  -4    1.46    1.06
 -23  -5   4    1.32    1.36
  23   5  -4    2.38    1.15
 -22  -5   4    3.53    1.05
  22   5  -4    2.66    1.11
 -21  -5   4    4.22    1.27
  21   5  -4    2.80    1.45
 -20  -5   4    2.31    1.18
  20   5  -4    4.29    1.48
 -19  -5   4    1.54    1.24
  19   5  -4    0.74    1.11
 -18  -5   4   -1.10    1.20
  18   5  -4   -3.79    1.35
 -17  -5   4   -1.70    1.40
  17   5  -4    0.65    0.98
 -16  -5   4    4.05    1.07
  16   5  -4    3.00    0.93
 -15  -5   4    2.66    1.15
  15   5  -4    0.87    0.82
 -14  -5   4    1.19    1.79
  14   5  -4   -1.25    0.98
 -13  -5   4    0.34    1.76
  13   5  -4    1.91    1.69
 -12  -5   4    1.34    1.58
  12   5  -4    0.88    1.39
 -11  -5   4    2.96    1.87
  11   5  -4    3.28    2.15
 -10  -5   4    3.91    1.21
  -8  -5   4   24.95    3.51
   8   5  -4    5.85    2.24
  -6  -5   4    5.06    2.03
  -5  -5   4    1.85    1.01
  -4  -5   4   -0.08    1.19
   4   5  -4    0.41    1.03
  -3  -5   4    1.99    1.08
  -2  -5   4   11.78    1.46
  -1  -5   4    4.51    2.09
   0  -5   4    2.70    1.16
   1  -5   4    2.16    0.89
   4  -5   4    0.49    1.06
  -5   5  -4    0.16    1.57
  -6   5  -4   -0.57    1.74
   7  -5   4    5.65    1.34
   8  -5   4    1.32    1.14
  -8   5  -4    0.22    1.51
   9  -5   4   -0.54    1.07
  -9   5  -4   -0.55    1.06
  10  -5   4    1.14    0.99
 -10   5  -4    0.80    1.26
  11  -5   4   -1.22    1.05
 -11   5  -4    0.06    0.95
  12  -5   4    0.97    1.03
 -12   5  -4    0.06    1.09
  13  -5   4    0.38    0.87
 -13   5  -4    0.80    0.91
  14  -5   4    1.92    0.75
 -14   5  -4   -0.32    1.52
  15  -5   4   -0.36    0.80
 -15   5  -4   -0.22    1.02
  16  -5   4    0.05    1.02
 -16   5  -4    1.33    0.88
  17  -5   4    0.48    0.73
 -17   5  -4   -1.11    0.72
  18  -5   4   -0.82    0.77
 -18   5  -4    0.48    0.84
  19  -5   4   -0.28    0.72
 -19   5  -4    1.47    0.77
  20  -5   4    2.45    0.71
 -20   5  -4    1.58    0.73
  21  -5   4    1.74    0.80
 -21   5  -4    2.76    0.80
  22  -5   4    0.16    0.96
 -22   5  -4    0.37    0.76
  23  -5   4    3.54    0.88
 -23   5  -4    3.15    0.96
  24  -5   4    0.52    0.88
 -24   5  -4    1.50    0.86
  25  -5   4    1.61    1.76
 -25   5  -4   -0.77    1.21
  26  -5   4   -0.55    0.92
 -26   5  -4    0.07    1.07
  27  -5   4   -0.90    0.94
 -27   5  -4   -1.35    1.06
  28  -5   4   -1.63    1.38
 -28   5  -4    0.53    1.16
  29  -5   4   -0.84    0.87
 -29   5  -4   -0.29    1.17
  30  -5   4    2.88    0.91
 -30   5  -4   -0.17    0.87
  31  -5   4    0.07    1.26
 -31   5  -4   -2.09    1.24
  32  -5   4    1.72    1.03
 -32   5  -4   -0.63    1.20
  33  -5   4   -0.52    1.15
 -33   5  -4   -0.26    1.02
  34  -5   4   -0.94    1.54
 -34   5  -4    1.37    1.82
  35  -5   4   -0.90    1.23
 -35   5  -4    0.38    1.07
  36  -5   4   -1.00    1.42
 -36   5  -4   -1.07    1.06
  37  -5   4   -0.43    0.92
 -37   5  -4   -0.10    1.04
  38  -5   4   -1.19    1.02
 -38   5  -4   -0.53    1.02
  39  -5   4    0.18    1.36
 -39   5  -4    1.30    1.08
  40  -5   4   -0.92    1.45
 -40   5  -4   -1.68    0.91
  41  -5   4   -1.29    1.06
 -41   5  -4   -0.58    0.87
  42  -5   4    0.22    1.16
 -42   5  -4   -0.05    0.97
  43  -5   4    1.27    2.08
 -43   5  -4   -0.28    0.97
  44  -5   4   -0.71    1.40
 -44   5  -4    1.27    0.97
  45  -5   4   -0.31    2.07
 -45   5  -4    2.10    0.99
  42   6  -4    0.57    0.83
 -41  -6   4    0.32    0.82
  41   6  -4   -0.59    0.78
 -40  -6   4    0.26    1.03
  40   6  -4    0.41    0.79
 -39  -6   4    0.30    0.88
  39   6  -4    0.78    0.72
 -38  -6   4   -0.62    0.90
  38   6  -4   -0.41    0.72
 -37  -6   4    0.77    0.76
  37   6  -4    0.67    0.93
 -36  -6   4    0.07    0.98
  36   6  -4   -0.27    0.99
 -35  -6   4   -0.40    0.65
  35   6  -4   -1.45    1.15
 -34  -6   4   -0.84    0.66
  34   6  -4   -0.59    1.01
 -33  -6   4   -0.10    0.97
  33   6  -4   -0.05    0.94
 -32  -6   4   -0.41    0.83
  32   6  -4   -0.54    0.88
 -31  -6   4   -0.51    0.78
  31   6  -4   -0.03    0.94
 -30  -6   4    0.07    0.91
  30   6  -4    0.98    0.97
 -29  -6   4    0.23    0.83
  29   6  -4    0.33    1.41
 -28  -6   4    1.67    0.85
  28   6  -4   -0.47    1.34
 -27  -6   4    0.46    0.82
  27   6  -4   -0.22    1.18
 -26  -6   4    1.10    0.80
  26   6  -4   -0.27    1.25
[truncated: 214,593 more chars]
