# Supplementary material for: Large Thermo- and Mechanosalient Actuation via Cooperative Twist Elasticity-Induced Packing Motif Conversion
Source: J Am Chem Soc. 2026 Jul 1;148(27):28602–15. doi: 10.1021/jacs.6c05413 (PMC13383629; doi:10.1021/jacs.6c05413)
Supplement: Supplementary file 1 [file ja6c05413_si_001.zip › Cif and checkcif/B-phase_100K.cif]

 
data_B_100
 
_audit_creation_method            'SHELXL-2019/3'
_shelx_SHELXL_version_number      '2019/3'
_chemical_name_systematic         ?
_chemical_name_common             ?
_chemical_melting_point           ?
_chemical_formula_moiety          'C48 H64 N2 O2' 
_chemical_formula_sum
 'C48 H64 N2 O2' 
_chemical_formula_weight          701.01

loop_
 _atom_type_symbol
 _atom_type_description
 _atom_type_scat_dispersion_real
 _atom_type_scat_dispersion_imag
 _atom_type_scat_source
 'C'  'C'   0.0030   0.0016
 'International Tables Vol C Tables 4.2.6.8 and 6.1.1.4'
 'H'  'H'   0.0000   0.0000
 'International Tables Vol C Tables 4.2.6.8 and 6.1.1.4'
 'N'  'N'   0.0059   0.0032
 'International Tables Vol C Tables 4.2.6.8 and 6.1.1.4'
 'O'  'O'   0.0105   0.0059
 'International Tables Vol C Tables 4.2.6.8 and 6.1.1.4'
 
_space_group_crystal_system       monoclinic
_space_group_IT_number            14
_space_group_name_H-M_alt         'P 21/c'
_space_group_name_Hall            '-P 2ybc'
 
_shelx_space_group_comment
;
The symmetry employed for this shelxl refinement is uniquely defined
by the following loop, which should always be used as a source of
symmetry information in preference to the above space-group names.
They are only intended as comments.
;
 
loop_
 _space_group_symop_operation_xyz
 'x, y, z'
 '-x, y+1/2, -z+1/2'
 '-x, -y, -z'
 'x, -y-1/2, z-1/2'
 
_cell_length_a                    42.765(9)
_cell_length_b                    7.0040(14)
_cell_length_c                    6.7970(14)
_cell_angle_alpha                 90
_cell_angle_beta                  90.39(3)
_cell_angle_gamma                 90
_cell_volume                      2035.8(7)
_cell_formula_units_Z             2
_cell_measurement_temperature     101(2)
_cell_measurement_reflns_used     25383
_cell_measurement_theta_min       0.401
_cell_measurement_theta_max       30.000
 
_exptl_crystal_description        'needle'
_exptl_crystal_colour             'colorless'
_exptl_crystal_density_meas       ?
_exptl_crystal_density_method     ?
_exptl_crystal_density_diffrn     1.144          
_exptl_crystal_F_000              764
_exptl_transmission_factor_min    ?
_exptl_transmission_factor_max    ?
_exptl_crystal_size_max           0.101
_exptl_crystal_size_mid           0.006
_exptl_crystal_size_min           0.005
_exptl_absorpt_coefficient_mu     0.066
_shelx_estimated_absorpt_T_min    0.993
_shelx_estimated_absorpt_T_max    1.000
_exptl_absorpt_correction_type    'empirical'
_exptl_absorpt_correction_T_min   0.922
_exptl_absorpt_correction_T_max   1.000
_exptl_absorpt_process_details    '<i>HKL3000sm Scalepack</i>(Otwinowski et.al,2003)'
_exptl_absorpt_special_details    ?
_diffrn_ambient_temperature       101(2)
_diffrn_radiation_wavelength      0.700
_diffrn_radiation_type            synchrotron
_diffrn_source                    'PLSII 2D bending magnet'
_diffrn_measurement_device_type   'Rayonix MX225HS CCD area detector'
_diffrn_measurement_method        'omega scan'
_diffrn_detector_area_resol_mean  ?
_diffrn_reflns_number             11930
_diffrn_reflns_av_unetI/netI      0.1251
_diffrn_reflns_av_R_equivalents   0.1448
_diffrn_reflns_limit_h_min        -55
_diffrn_reflns_limit_h_max        55
_diffrn_reflns_limit_k_min        -8
_diffrn_reflns_limit_k_max        8
_diffrn_reflns_limit_l_min        -8
_diffrn_reflns_limit_l_max        8
_diffrn_reflns_theta_min          1.407
_diffrn_reflns_theta_max          26.998
_diffrn_reflns_theta_full         24.835
_diffrn_measured_fraction_theta_max   0.780
_diffrn_measured_fraction_theta_full  0.755
_diffrn_reflns_Laue_measured_fraction_max    0.780
_diffrn_reflns_Laue_measured_fraction_full   0.755
_diffrn_reflns_point_group_measured_fraction_max   0.780
_diffrn_reflns_point_group_measured_fraction_full  0.755
_reflns_number_total              3630
_reflns_number_gt                 1464
_reflns_threshold_expression      'I > 2\s(I)'
_reflns_Friedel_coverage          0.000
_reflns_Friedel_fraction_max      .
_reflns_Friedel_fraction_full     .
 
_reflns_special_details
;
 Reflections were merged by SHELXL according to the crystal
 class for the calculation of statistics and refinement.
 
 _reflns_Friedel_fraction is defined as the number of unique
 Friedel pairs measured divided by the number that would be
 possible theoretically, ignoring centric projections and
 systematic absences.
;
 
_computing_data_collection        '<i>PAL BL2D-SMDC Program</i>(Shin et.al, 2016)'
_computing_cell_refinement        '<i>HKL3000sm</i>(Otwinowski & Minor, 1997)'
_computing_data_reduction         '<i>HKL3000sm</i>(Otwinowski & Minor, 1997)'
_computing_structure_solution     '<i>SHELXT-2018</i>(Sheldrick, 2018)'
_computing_structure_refinement   '<i>SHELXL-2018</i>(Sheldrick, 2018)'
_computing_molecular_graphics     '<i>DIAMOND 4</i>(Putx&Brandenburg, 2014)'
_computing_publication_material   '<i>publCIF</i>(Westrip, 2010)'
_refine_special_details           ?
_refine_ls_structure_factor_coef  Fsqd
_refine_ls_matrix_type            full
_refine_ls_weighting_scheme       calc
_refine_ls_weighting_details
'w=1/[\s^2^(Fo^2^)+(0.1367P)^2^] where P=(Fo^2^+2Fc^2^)/3'
_atom_sites_solution_primary      ?
_atom_sites_solution_secondary    ?
_atom_sites_solution_hydrogens    geom
_refine_ls_hydrogen_treatment     constr
_refine_ls_extinction_method      'SHELXL-2019/2 (Sheldrick 2019)'
_refine_ls_extinction_coef        0.043(8)
_refine_ls_extinction_expression
 'Fc^*^=kFc[1+0.001xFc^2^\l^3^/sin(2\q)]^-1/4^'
_refine_ls_number_reflns          3630
_refine_ls_number_parameters      237
_refine_ls_number_restraints      0
_refine_ls_R_factor_all           0.1924
_refine_ls_R_factor_gt            0.0850
_refine_ls_wR_factor_ref          0.2816
_refine_ls_wR_factor_gt           0.2092
_refine_ls_goodness_of_fit_ref    0.964
_refine_ls_restrained_S_all       0.964
_refine_ls_shift/su_max           0.000
_refine_ls_shift/su_mean          0.000
 
loop_
 _atom_site_label
 _atom_site_type_symbol
 _atom_site_fract_x
 _atom_site_fract_y
 _atom_site_fract_z
 _atom_site_U_iso_or_equiv
 _atom_site_adp_type
 _atom_site_occupancy
 _atom_site_site_symmetry_order  
 _atom_site_calc_flag
 _atom_site_refinement_flags_posn
 _atom_site_refinement_flags_adp
 _atom_site_refinement_flags_occupancy
 _atom_site_disorder_assembly
 _atom_site_disorder_group
O1 O 0.71493(6) 0.5244(4) 1.2493(5) 0.0384(8) Uani 1 1 d . . . . .
N1 N 0.57166(8) 0.5240(6) 0.9914(7) 0.0435(10) Uani 1 1 d . . . . .
C1 C 0.56414(8) 0.5023(6) 1.3689(7) 0.0325(10) Uani 1 1 d . . . . .
C2 C 0.56855(8) 0.5132(6) 1.1595(8) 0.0360(10) Uani 1 1 d . . . . .
C3 C 0.53117(8) 0.5003(5) 1.4378(7) 0.0324(10) Uani 1 1 d . . . . .
C4 C 0.50736(9) 0.5745(6) 1.3162(8) 0.0357(11) Uani 1 1 d . . . . .
H4 H 0.512332 0.624212 1.190162 0.043 Uiso 1 1 calc R U . . .
C5 C 0.47668(9) 0.5751(6) 1.3800(8) 0.0371(11) Uani 1 1 d . . . . .
H5 H 0.460778 0.627689 1.298176 0.045 Uiso 1 1 calc R U . . .
C6 C 0.58937(8) 0.5029(5) 1.4922(7) 0.0312(9) Uani 1 1 d . . . . .
H6 H 0.585358 0.508088 1.629368 0.037 Uiso 1 1 calc R U . . .
C7 C 0.62221(8) 0.4963(6) 1.4316(8) 0.0341(10) Uani 1 1 d . . . . .
C8 C 0.63184(9) 0.3922(6) 1.2690(8) 0.0369(11) Uani 1 1 d . . . . .
H8 H 0.616899 0.317772 1.199009 0.044 Uiso 1 1 calc R U . . .
C9 C 0.66280(8) 0.3937(6) 1.2054(8) 0.0373(11) Uani 1 1 d . . . . .
H9 H 0.668932 0.321382 1.093937 0.045 Uiso 1 1 calc R U . . .
C10 C 0.68448(8) 0.5036(6) 1.3088(7) 0.0326(10) Uani 1 1 d . . . . .
C11 C 0.67584(8) 0.5993(6) 1.4798(8) 0.0370(11) Uani 1 1 d . . . . .
H11 H 0.691125 0.667552 1.553485 0.044 Uiso 1 1 calc R U . . .
C12 C 0.64498(9) 0.5957(6) 1.5432(8) 0.0371(11) Uani 1 1 d . . . . .
H12 H 0.639243 0.659584 1.660861 0.045 Uiso 1 1 calc R U . . .
C13 C 0.72302(9) 0.4552(6) 1.0577(8) 0.0380(11) Uani 1 1 d . . . . .
H13A H 0.707261 0.497712 0.959679 0.046 Uiso 1 1 calc R U . . .
H13B H 0.723487 0.313870 1.057785 0.046 Uiso 1 1 calc R U . . .
C14 C 0.75453(9) 0.5321(6) 1.0054(7) 0.0375(10) Uani 1 1 d . . . . .
H14A H 0.769890 0.492104 1.106940 0.045 Uiso 1 1 calc R U . . .
H14B H 0.753690 0.673379 1.005527 0.045 Uiso 1 1 calc R U . . .
C15 C 0.76548(8) 0.4639(6) 0.8058(7) 0.0382(11) Uani 1 1 d . . . . .
H15A H 0.750352 0.507070 0.704245 0.046 Uiso 1 1 calc R U . . .
H15B H 0.765609 0.322564 0.804743 0.046 Uiso 1 1 calc R U . . .
C16 C 0.79787(8) 0.5355(6) 0.7517(7) 0.0370(10) Uani 1 1 d . . . . .
H16A H 0.812994 0.492276 0.853205 0.044 Uiso 1 1 calc R U . . .
H16B H 0.797739 0.676803 0.752763 0.044 Uiso 1 1 calc R U . . .
C17 C 0.80889(8) 0.4671(6) 0.5512(7) 0.0380(10) Uani 1 1 d . . . . .
H17A H 0.793980 0.512280 0.449349 0.046 Uiso 1 1 calc R U . . .
H17B H 0.808678 0.325778 0.549268 0.046 Uiso 1 1 calc R U . . .
C18 C 0.84160(9) 0.5364(6) 0.4992(8) 0.0390(11) Uani 1 1 d . . . . .
H18A H 0.841775 0.677742 0.500771 0.047 Uiso 1 1 calc R U . . .
H18B H 0.856479 0.491687 0.601447 0.047 Uiso 1 1 calc R U . . .
C19 C 0.85270(9) 0.4683(6) 0.3007(8) 0.0388(11) Uani 1 1 d . . . . .
H19A H 0.837722 0.512760 0.198830 0.047 Uiso 1 1 calc R U . . .
H19B H 0.852464 0.327005 0.299483 0.047 Uiso 1 1 calc R U . . .
C20 C 0.88530(9) 0.5362(6) 0.2456(7) 0.0380(11) Uani 1 1 d . . . . .
H20A H 0.885494 0.677497 0.245910 0.046 Uiso 1 1 calc R U . . .
H20B H 0.900252 0.492518 0.347939 0.046 Uiso 1 1 calc R U . . .
C21 C 0.89655(9) 0.4672(6) 0.0476(8) 0.0387(10) Uani 1 1 d . . . . .
H21A H 0.895580 0.325954 0.046201 0.046 Uiso 1 1 calc R U . . .
H21B H 0.881871 0.514245 -0.054651 0.046 Uiso 1 1 calc R U . . .
C22 C 0.92912(9) 0.5271(6) -0.0077(8) 0.0400(11) Uani 1 1 d . . . . .
H22A H 0.943852 0.483689 0.095952 0.048 Uiso 1 1 calc R U . . .
H22B H 0.930010 0.668277 -0.012053 0.048 Uiso 1 1 calc R U . . .
C23 C 0.93975(10) 0.4497(8) -0.2028(10) 0.0544(14) Uani 1 1 d . . . . .
H23A H 0.924648 0.491211 -0.305193 0.065 Uiso 1 1 calc R U . . .
H23B H 0.938957 0.308535 -0.196965 0.065 Uiso 1 1 calc R U . . .
C24 C 0.97263(11) 0.5090(8) -0.2674(10) 0.0630(17) Uani 1 1 d . . . . .
H24A H 0.977478 0.448501 -0.393540 0.094 Uiso 1 1 calc R U . . .
H24B H 0.987937 0.468431 -0.167960 0.094 Uiso 1 1 calc R U . . .
H24C H 0.973477 0.648146 -0.282003 0.094 Uiso 1 1 calc R U . . .
 
loop_
 _atom_site_aniso_label
 _atom_site_aniso_U_11
 _atom_site_aniso_U_22
 _atom_site_aniso_U_33
 _atom_site_aniso_U_23
 _atom_site_aniso_U_13
 _atom_site_aniso_U_12
O1 0.0315(14) 0.0600(18) 0.024(2) -0.0050(16) 0.0053(11) -0.0023(11)
N1 0.043(2) 0.068(2) 0.020(3) 0.002(2) 0.0025(14) 0.0023(15)
C1 0.038(2) 0.045(2) 0.015(3) -0.002(2) 0.0061(15) 0.0003(15)
C2 0.032(2) 0.051(2) 0.025(3) 0.002(2) 0.0014(15) -0.0031(15)
C3 0.034(2) 0.042(2) 0.021(3) 0.002(2) 0.0026(15) -0.0005(14)
C4 0.043(2) 0.049(3) 0.015(3) 0.002(2) 0.0034(16) 0.0014(16)
C5 0.042(2) 0.051(2) 0.019(3) 0.005(2) 0.0002(16) 0.0022(16)
C6 0.040(2) 0.042(2) 0.011(3) 0.0044(19) 0.0044(15) 0.0020(14)
C7 0.034(2) 0.043(2) 0.025(3) 0.001(2) 0.0007(15) -0.0003(14)
C8 0.040(2) 0.043(2) 0.027(3) -0.002(2) 0.0004(16) -0.0023(15)
C9 0.040(2) 0.043(2) 0.029(4) -0.004(2) 0.0022(17) -0.0002(15)
C10 0.031(2) 0.048(2) 0.019(3) 0.002(2) 0.0027(14) -0.0009(14)
C11 0.039(2) 0.050(2) 0.022(3) 0.001(2) 0.0016(16) -0.0026(16)
C12 0.041(2) 0.052(2) 0.018(3) -0.005(2) 0.0014(17) 0.0011(16)
C13 0.037(2) 0.054(2) 0.022(3) -0.002(2) 0.0046(16) 0.0020(15)
C14 0.040(2) 0.054(2) 0.018(3) -0.001(2) 0.0027(16) 0.0002(16)
C15 0.035(2) 0.057(2) 0.023(3) -0.003(2) -0.0017(16) -0.0008(15)
C16 0.037(2) 0.057(2) 0.018(3) 0.000(2) 0.0025(15) 0.0014(15)
C17 0.036(2) 0.056(2) 0.023(3) 0.000(2) 0.0026(16) -0.0009(15)
C18 0.035(2) 0.058(2) 0.024(3) 0.002(2) 0.0041(16) 0.0015(16)
C19 0.040(2) 0.051(2) 0.026(3) 0.002(2) 0.0011(17) 0.0000(16)
C20 0.035(2) 0.059(3) 0.021(3) 0.000(2) 0.0051(16) -0.0017(16)
C21 0.039(2) 0.055(2) 0.022(3) -0.003(2) 0.0010(16) 0.0007(16)
C22 0.041(2) 0.059(3) 0.020(3) 0.000(2) 0.0034(16) 0.0003(17)
C23 0.047(3) 0.082(3) 0.035(4) -0.006(3) 0.012(2) -0.004(2)
C24 0.055(3) 0.085(4) 0.049(5) 0.004(3) 0.023(3) -0.005(2)
 
_geom_special_details
;
 All esds (except the esd in the dihedral angle between two l.s. planes)
 are estimated using the full covariance matrix.  The cell esds are taken
 into account individually in the estimation of esds in distances, angles
 and torsion angles; correlations between esds in cell parameters are only
 used when they are defined by crystal symmetry.  An approximate (isotropic)
 treatment of cell esds is used for estimating esds involving l.s. planes.
;
 
loop_
 _geom_bond_atom_site_label_1
 _geom_bond_atom_site_label_2
 _geom_bond_distance
 _geom_bond_site_symmetry_2
 _geom_bond_publ_flag
O1 C10 1.374(5) . ?
O1 C13 1.434(6) . ?
N1 C2 1.153(7) . ?
C1 C6 1.362(6) . ?
C1 C2 1.439(7) . ?
C1 C3 1.489(5) . ?
C3 C5 1.389(6) 3_668 ?
C3 C4 1.406(6) . ?
C4 C5 1.385(6) . ?
C4 H4 0.9500 . ?
C5 H5 0.9500 . ?
C6 C7 1.467(5) . ?
C6 H6 0.9500 . ?
C7 C8 1.388(6) . ?
C7 C12 1.414(6) . ?
C8 C9 1.396(6) . ?
C8 H8 0.9500 . ?
C9 C10 1.392(6) . ?
C9 H9 0.9500 . ?
C10 C11 1.393(6) . ?
C11 C12 1.392(6) . ?
C11 H11 0.9500 . ?
C12 H12 0.9500 . ?
C13 C14 1.496(6) . ?
C13 H13A 0.9900 . ?
C13 H13B 0.9900 . ?
C14 C15 1.516(6) . ?
C14 H14A 0.9900 . ?
C14 H14B 0.9900 . ?
C15 C16 1.520(5) . ?
C15 H15A 0.9900 . ?
C15 H15B 0.9900 . ?
C16 C17 1.522(6) . ?
C16 H16A 0.9900 . ?
C16 H16B 0.9900 . ?
C17 C18 1.524(5) . ?
C17 H17A 0.9900 . ?
C17 H17B 0.9900 . ?
C18 C19 1.511(6) . ?
C18 H18A 0.9900 . ?
C18 H18B 0.9900 . ?
C19 C20 1.522(5) . ?
C19 H19A 0.9900 . ?
C19 H19B 0.9900 . ?
C20 C21 1.511(6) . ?
C20 H20A 0.9900 . ?
C20 H20B 0.9900 . ?
C21 C22 1.505(5) . ?
C21 H21A 0.9900 . ?
C21 H21B 0.9900 . ?
C22 C23 1.505(7) . ?
C22 H22A 0.9900 . ?
C22 H22B 0.9900 . ?
C23 C24 1.533(6) . ?
C23 H23A 0.9900 . ?
C23 H23B 0.9900 . ?
C24 H24A 0.9800 . ?
C24 H24B 0.9800 . ?
C24 H24C 0.9800 . ?
 
loop_
 _geom_angle_atom_site_label_1
 _geom_angle_atom_site_label_2
 _geom_angle_atom_site_label_3
 _geom_angle
 _geom_angle_site_symmetry_1
 _geom_angle_site_symmetry_3
 _geom_angle_publ_flag
C10 O1 C13 117.8(3) . . ?
C6 C1 C2 120.0(4) . . ?
C6 C1 C3 123.7(4) . . ?
C2 C1 C3 116.2(4) . . ?
N1 C2 C1 178.8(5) . . ?
C5 C3 C4 119.1(4) 3_668 . ?
C5 C3 C1 121.2(4) 3_668 . ?
C4 C3 C1 119.7(4) . . ?
C5 C4 C3 120.0(5) . . ?
C5 C4 H4 120.0 . . ?
C3 C4 H4 120.0 . . ?
C4 C5 C3 120.9(4) . 3_668 ?
C4 C5 H5 119.6 . . ?
C3 C5 H5 119.6 3_668 . ?
C1 C6 C7 125.7(4) . . ?
C1 C6 H6 117.2 . . ?
C7 C6 H6 117.2 . . ?
C8 C7 C12 118.6(4) . . ?
C8 C7 C6 122.0(4) . . ?
C12 C7 C6 119.4(4) . . ?
C7 C8 C9 122.0(4) . . ?
C7 C8 H8 119.0 . . ?
C9 C8 H8 119.0 . . ?
C10 C9 C8 118.5(5) . . ?
C10 C9 H9 120.7 . . ?
C8 C9 H9 120.7 . . ?
O1 C10 C9 122.6(4) . . ?
O1 C10 C11 116.9(3) . . ?
C9 C10 C11 120.5(4) . . ?
C12 C11 C10 120.5(4) . . ?
C12 C11 H11 119.8 . . ?
C10 C11 H11 119.8 . . ?
C11 C12 C7 119.6(5) . . ?
C11 C12 H12 120.2 . . ?
C7 C12 H12 120.2 . . ?
O1 C13 C14 108.5(3) . . ?
O1 C13 H13A 110.0 . . ?
C14 C13 H13A 110.0 . . ?
O1 C13 H13B 110.0 . . ?
C14 C13 H13B 110.0 . . ?
H13A C13 H13B 108.4 . . ?
C13 C14 C15 112.5(4) . . ?
C13 C14 H14A 109.1 . . ?
C15 C14 H14A 109.1 . . ?
C13 C14 H14B 109.1 . . ?
C15 C14 H14B 109.1 . . ?
H14A C14 H14B 107.8 . . ?
C14 C15 C16 113.6(3) . . ?
C14 C15 H15A 108.8 . . ?
C16 C15 H15A 108.8 . . ?
C14 C15 H15B 108.8 . . ?
C16 C15 H15B 108.8 . . ?
H15A C15 H15B 107.7 . . ?
C15 C16 C17 113.6(4) . . ?
C15 C16 H16A 108.8 . . ?
C17 C16 H16A 108.8 . . ?
C15 C16 H16B 108.8 . . ?
C17 C16 H16B 108.8 . . ?
H16A C16 H16B 107.7 . . ?
C16 C17 C18 113.4(4) . . ?
C16 C17 H17A 108.9 . . ?
C18 C17 H17A 108.9 . . ?
C16 C17 H17B 108.9 . . ?
C18 C17 H17B 108.9 . . ?
H17A C17 H17B 107.7 . . ?
C19 C18 C17 113.7(4) . . ?
C19 C18 H18A 108.8 . . ?
C17 C18 H18A 108.8 . . ?
C19 C18 H18B 108.8 . . ?
C17 C18 H18B 108.8 . . ?
H18A C18 H18B 107.7 . . ?
C18 C19 C20 114.5(4) . . ?
C18 C19 H19A 108.6 . . ?
C20 C19 H19A 108.6 . . ?
C18 C19 H19B 108.6 . . ?
C20 C19 H19B 108.6 . . ?
H19A C19 H19B 107.6 . . ?
C21 C20 C19 114.6(4) . . ?
C21 C20 H20A 108.6 . . ?
C19 C20 H20A 108.6 . . ?
C21 C20 H20B 108.6 . . ?
C19 C20 H20B 108.6 . . ?
H20A C20 H20B 107.6 . . ?
C22 C21 C20 115.7(4) . . ?
C22 C21 H21A 108.3 . . ?
C20 C21 H21A 108.3 . . ?
C22 C21 H21B 108.3 . . ?
C20 C21 H21B 108.3 . . ?
H21A C21 H21B 107.4 . . ?
C21 C22 C23 113.9(4) . . ?
C21 C22 H22A 108.8 . . ?
C23 C22 H22A 108.8 . . ?
C21 C22 H22B 108.8 . . ?
C23 C22 H22B 108.8 . . ?
H22A C22 H22B 107.7 . . ?
C22 C23 C24 116.0(5) . . ?
C22 C23 H23A 108.3 . . ?
C24 C23 H23A 108.3 . . ?
C22 C23 H23B 108.3 . . ?
C24 C23 H23B 108.3 . . ?
H23A C23 H23B 107.4 . . ?
C23 C24 H24A 109.5 . . ?
C23 C24 H24B 109.5 . . ?
H24A C24 H24B 109.5 . . ?
C23 C24 H24C 109.5 . . ?
H24A C24 H24C 109.5 . . ?
H24B C24 H24C 109.5 . . ?
 
loop_
 _geom_torsion_atom_site_label_1
 _geom_torsion_atom_site_label_2
 _geom_torsion_atom_site_label_3
 _geom_torsion_atom_site_label_4
 _geom_torsion
 _geom_torsion_site_symmetry_1
 _geom_torsion_site_symmetry_2
 _geom_torsion_site_symmetry_3
 _geom_torsion_site_symmetry_4
 _geom_torsion_publ_flag
C6 C1 C3 C5 -25.9(6) . . . 3_668 ?
C2 C1 C3 C5 157.1(4) . . . 3_668 ?
C6 C1 C3 C4 154.6(4) . . . . ?
C2 C1 C3 C4 -22.4(6) . . . . ?
C5 C3 C4 C5 1.2(7) 3_668 . . . ?
C1 C3 C4 C5 -179.3(4) . . . . ?
C3 C4 C5 C3 -1.2(7) . . . 3_668 ?
C2 C1 C6 C7 -6.0(6) . . . . ?
C3 C1 C6 C7 177.1(4) . . . . ?
C1 C6 C7 C8 -35.3(6) . . . . ?
C1 C6 C7 C12 145.8(4) . . . . ?
C12 C7 C8 C9 -4.5(7) . . . . ?
C6 C7 C8 C9 176.6(4) . . . . ?
C7 C8 C9 C10 -0.1(7) . . . . ?
C13 O1 C10 C9 10.2(6) . . . . ?
C13 O1 C10 C11 -169.5(4) . . . . ?
C8 C9 C10 O1 -175.4(4) . . . . ?
C8 C9 C10 C11 4.3(7) . . . . ?
O1 C10 C11 C12 175.9(4) . . . . ?
C9 C10 C11 C12 -3.8(7) . . . . ?
C10 C11 C12 C7 -0.9(7) . . . . ?
C8 C7 C12 C11 4.9(7) . . . . ?
C6 C7 C12 C11 -176.1(4) . . . . ?
C10 O1 C13 C14 166.9(3) . . . . ?
O1 C13 C14 C15 179.0(4) . . . . ?
C13 C14 C15 C16 -178.3(4) . . . . ?
C14 C15 C16 C17 -180.0(4) . . . . ?
C15 C16 C17 C18 -179.0(4) . . . . ?
C16 C17 C18 C19 179.8(4) . . . . ?
C17 C18 C19 C20 179.9(4) . . . . ?
C18 C19 C20 C21 179.6(4) . . . . ?
C19 C20 C21 C22 -178.2(4) . . . . ?
C20 C21 C22 C23 178.0(4) . . . . ?
C21 C22 C23 C24 179.1(4) . . . . ?
 
_refine_diff_density_max    0.366
_refine_diff_density_min   -0.297
_refine_diff_density_rms    0.058

_shelx_res_file
;
TITL B_100 in P2(1)/c
    B_100.res
    created by SHELXL-2019/3 at 13:47:28 on 08-Jul-2025
CELL  0.70000  42.7650   7.0040   6.7970   90.000   90.392   90.000
ZERR    2.000   0.0086   0.0014   0.0014    0.000    0.030    0.000
LATT  1
SYMM -X, 1/2+Y, 1/2-Z
SFAC C H N O
DISP C          0.0030         0.0016          10.98
DISP H          0.0000         0.0000           0.67
DISP N          0.0059         0.0032          18.71
DISP O          0.0105         0.0059          30.8200
UNIT 96 128 4 4
OMIT 2 7 3
OMIT 0 2 1
OMIT -11 5 2
OMIT -45 0 4
OMIT 6 1 2
OMIT -11 7 2
OMIT 34 7 1
OMIT 11 3 1
OMIT 19 5 5
OMIT -34 6 3
OMIT 11 7 3
TEMP -172
SIZE 0.101 0.006 0.005
OMIT -3 54
L.S. 15
BOND $H
LIST 4
ACTA
PLAN 32
MERG 2
CONF
FMAP 2
WGHT    0.136700
EXTI    0.042935
FVAR       0.80886
O1    4    0.714929    0.524363    1.249267    11.00000    0.03150    0.05997 =
         0.02382   -0.00503    0.00533   -0.00226
N1    3    0.571656    0.524032    0.991413    11.00000    0.04258    0.06757 =
         0.02025    0.00232    0.00248    0.00232
C1    1    0.564136    0.502276    1.368919    11.00000    0.03788    0.04488 =
         0.01469   -0.00197    0.00615    0.00027
C2    1    0.568546    0.513201    1.159451    11.00000    0.03211    0.05120 =
         0.02473    0.00209    0.00142   -0.00305
C3    1    0.531167    0.500274    1.437757    11.00000    0.03384    0.04237 =
         0.02095    0.00214    0.00256   -0.00054
C4    1    0.507362    0.574474    1.316164    11.00000    0.04312    0.04892 =
         0.01508    0.00172    0.00342    0.00138
AFIX  43
H4    2    0.512332    0.624212    1.190162    11.00000   -1.20000
AFIX   0
C5    1    0.476675    0.575065    1.380042    11.00000    0.04163    0.05108 =
         0.01862    0.00546    0.00021    0.00225
AFIX  43
H5    2    0.460778    0.627689    1.298176    11.00000   -1.20000
AFIX   0
C6    1    0.589369    0.502897    1.492174    11.00000    0.04002    0.04215 =
         0.01144    0.00443    0.00438    0.00202
AFIX  43
H6    2    0.585358    0.508088    1.629368    11.00000   -1.20000
AFIX   0
C7    1    0.622207    0.496250    1.431582    11.00000    0.03423    0.04315 =
         0.02500    0.00116    0.00067   -0.00028
C8    1    0.631836    0.392239    1.269047    11.00000    0.04012    0.04340 =
         0.02712   -0.00190    0.00036   -0.00234
AFIX  43
H8    2    0.616899    0.317772    1.199009    11.00000   -1.20000
AFIX   0
C9    1    0.662795    0.393747    1.205404    11.00000    0.04048    0.04285 =
         0.02855   -0.00419    0.00215   -0.00022
AFIX  43
H9    2    0.668932    0.321382    1.093937    11.00000   -1.20000
AFIX   0
C10   1    0.684480    0.503592    1.308820    11.00000    0.03089    0.04789 =
         0.01893    0.00235    0.00265   -0.00090
C11   1    0.675837    0.599312    1.479754    11.00000    0.03891    0.05017 =
         0.02190    0.00114    0.00162   -0.00261
AFIX  43
H11   2    0.691125    0.667552    1.553485    11.00000   -1.20000
AFIX   0
C12   1    0.644976    0.595665    1.543229    11.00000    0.04106    0.05185 =
         0.01837   -0.00459    0.00136    0.00113
AFIX  43
H12   2    0.639243    0.659584    1.660861    11.00000   -1.20000
AFIX   0
C13   1    0.723017    0.455188    1.057656    11.00000    0.03734    0.05441 =
         0.02220   -0.00188    0.00460    0.00200
AFIX  23
H13A  2    0.707261    0.497712    0.959679    11.00000   -1.20000
H13B  2    0.723487    0.313870    1.057785    11.00000   -1.20000
AFIX   0
C14   1    0.754528    0.532124    1.005418    11.00000    0.03988    0.05440 =
         0.01826   -0.00056    0.00268    0.00019
AFIX  23
H14A  2    0.769890    0.492104    1.106940    11.00000   -1.20000
H14B  2    0.753690    0.673379    1.005527    11.00000   -1.20000
AFIX   0
C15   1    0.765485    0.463906    0.805752    11.00000    0.03506    0.05674 =
         0.02287   -0.00267   -0.00171   -0.00079
AFIX  23
H15A  2    0.750352    0.507070    0.704245    11.00000   -1.20000
H15B  2    0.765609    0.322564    0.804743    11.00000   -1.20000
AFIX   0
C16   1    0.797865    0.535461    0.751688    11.00000    0.03663    0.05664 =
         0.01777    0.00019    0.00252    0.00144
AFIX  23
H16A  2    0.812994    0.492276    0.853205    11.00000   -1.20000
H16B  2    0.797739    0.676803    0.752763    11.00000   -1.20000
AFIX   0
C17   1    0.808890    0.467107    0.551220    11.00000    0.03577    0.05562 =
         0.02251    0.00042    0.00259   -0.00093
AFIX  23
H17A  2    0.793980    0.512280    0.449349    11.00000   -1.20000
H17B  2    0.808678    0.325778    0.549268    11.00000   -1.20000
AFIX   0
C18   1    0.841598    0.536407    0.499189    11.00000    0.03522    0.05828 =
         0.02358    0.00172    0.00409    0.00146
AFIX  23
H18A  2    0.841775    0.677742    0.500771    11.00000   -1.20000
H18B  2    0.856479    0.491687    0.601447    11.00000   -1.20000
AFIX   0
C19   1    0.852701    0.468341    0.300654    11.00000    0.04015    0.05076 =
         0.02564    0.00209    0.00111   -0.00001
AFIX  23
H19A  2    0.837722    0.512760    0.198830    11.00000   -1.20000
H19B  2    0.852464    0.327005    0.299483    11.00000   -1.20000
AFIX   0
C20   1    0.885302    0.536154    0.245581    11.00000    0.03466    0.05863 =
         0.02073   -0.00021    0.00511   -0.00167
AFIX  23
H20A  2    0.885494    0.677497    0.245910    11.00000   -1.20000
H20B  2    0.900252    0.492518    0.347939    11.00000   -1.20000
AFIX   0
C21   1    0.896547    0.467172    0.047648    11.00000    0.03865    0.05513 =
         0.02239   -0.00267    0.00099    0.00074
AFIX  23
H21A  2    0.895580    0.325954    0.046201    11.00000   -1.20000
H21B  2    0.881871    0.514245   -0.054651    11.00000   -1.20000
AFIX   0
C22   1    0.929119    0.527097   -0.007747    11.00000    0.04077    0.05944 =
         0.01971    0.00031    0.00342    0.00034
AFIX  23
H22A  2    0.943852    0.483689    0.095952    11.00000   -1.20000
H22B  2    0.930010    0.668277   -0.012053    11.00000   -1.20000
AFIX   0
C23   1    0.939750    0.449686   -0.202774    11.00000    0.04695    0.08203 =
         0.03453   -0.00624    0.01248   -0.00426
AFIX  23
H23A  2    0.924648    0.491211   -0.305193    11.00000   -1.20000
H23B  2    0.938957    0.308535   -0.196965    11.00000   -1.20000
AFIX   0
C24   1    0.972626    0.509046   -0.267399    11.00000    0.05533    0.08457 =
         0.04931    0.00389    0.02291   -0.00508
AFIX 137
H24A  2    0.977478    0.448501   -0.393540    11.00000   -1.50000
H24B  2    0.987937    0.468431   -0.167960    11.00000   -1.50000
H24C  2    0.973477    0.648146   -0.282003    11.00000   -1.50000


REM <hkl>
REM B_100.hkl
REM </hkl>
AFIX   0
HKLF 4


REM  B_100 in P2(1)/c
REM wR2 = 0.2816, GooF = S = 0.964, Restrained GooF = 0.964 for all data
REM R1 = 0.0850 for 1464 Fo > 4sig(Fo) and 0.1924 for all 3630 data
REM 237 parameters refined using 0 restraints

END

WGHT      0.1371      0.0000

REM Highest difference peak  0.366,  deepest hole -0.297,  1-sigma level  0.058
Q1    1   0.6311  0.6191  1.2652  11.00000  0.05    0.37
Q2    1   0.6628  0.6211  1.2087  11.00000  0.05    0.31
Q3    1   0.6758  0.3760  1.4817  11.00000  0.05    0.30
Q4    1   0.7213  0.5031  1.0489  11.00000  0.05    0.28
Q5    1   0.6442  0.3785  1.5385  11.00000  0.05    0.28
Q6    1   0.6817  0.4547  1.3061  11.00000  0.05    0.25
Q7    1   0.4766  0.4321  1.3870  11.00000  0.05    0.22
Q8    1   0.5104  0.3964  1.3033  11.00000  0.05    0.21
Q9    1   0.9819  0.4595 -0.4633  11.00000  0.05    0.21
Q10   1   0.7977  0.2122  0.7715  11.00000  0.05    0.19
Q11   1   0.8409  0.4492  0.1288  11.00000  0.05    0.18
Q12   1   1.0000  0.5000 -0.5000  10.50000  0.05    0.17
Q13   1   0.6258  0.6178  1.8423  11.00000  0.05    0.17
Q14   1   0.7384  0.6788  0.9886  11.00000  0.05    0.17
Q15   1   0.9482  0.5478  0.0750  11.00000  0.05    0.16
Q16   1   0.6879  0.2380  0.9397  11.00000  0.05    0.16
Q17   1   0.7630  0.5007  0.8370  11.00000  0.05    0.16
Q18   1   0.5821  0.3037  1.4090  11.00000  0.05    0.16
Q19   1   0.7268  0.2056  0.8324  11.00000  0.05    0.16
Q20   1   0.5745  0.4501  1.5860  11.00000  0.05    0.16
Q21   1   0.7099  0.6603  1.1249  11.00000  0.05    0.16
Q22   1   0.8011  0.5150  0.2979  11.00000  0.05    0.16
Q23   1   0.8537  0.7910  0.2783  11.00000  0.05    0.16
Q24   1   0.8564  0.6295  0.1882  11.00000  0.05    0.15
Q25   1   0.6713  0.4929  1.0166  11.00000  0.05    0.15
Q26   1   0.5812  0.3084  1.2445  11.00000  0.05    0.15
Q27   1   0.8940  0.2807  0.0100  11.00000  0.05    0.15
Q28   1   0.8472  0.5022  0.0073  11.00000  0.05    0.15
Q29   1   0.7997  0.4234  0.2522  11.00000  0.05    0.15
Q30   1   0.5354  0.5022  1.2314  11.00000  0.05    0.15
Q31   1   0.8844  0.7712  0.2173  11.00000  0.05    0.15
Q32   1   0.5840  0.4469  1.5469  11.00000  0.05    0.15
;
_shelx_res_checksum   43801

_shelx_hkl_file
;
   3   0   0  149.35   12.40
  -3   0   0  149.26   10.63
   4   0   0  332.36   22.56
  -4   0   0  326.85   20.79
   5   0   0  679.63   44.75
  -5   0   0  698.74   47.55
   6   0   0   69.73   14.45
  -6   0   0   76.35   12.96
   7   0   0  112.53   16.87
  -7   0   0   96.40   15.76
   8   0   0  665.83   48.01
  -8   0   0  639.54   51.00
   9   0   0   70.29   19.02
  -9   0   0   61.44   12.21
  10   0   0  316.41   20.04
 -10   0   0  304.57   27.97
  11   0   0   78.59   13.33
 -11   0   0   25.92   18.93
  12   0   0  184.50   16.78
 -12   0   0  172.56   25.73
  13   0   0 1085.82   50.90
 -13   0   0 1088.61   69.55
  14   0   0 1290.27   55.66
 -14   0   0 1254.84   80.92
  15   0   0  747.96   37.85
 -15   0   0  703.87   56.96
  16   0   0  261.41   20.42
 -16   0   0  214.80   25.82
  17   0   0   -5.31   13.89
 -17   0   0  -21.54   19.39
  18   0   0   67.03   14.92
 -18   0   0   79.43   22.56
  19   0   0 1051.51   56.78
 -19   0   0 1060.74   45.22
  20   0   0 1175.60   57.43
 -20   0   0 1125.91   48.38
  21   0   0 2634.98   97.80
 -21   0   0 2495.69   96.02
  22   0   0 2800.17  111.13
 -22   0   0 2445.26   90.99
  23   0   0 6441.82  222.72
 -23   0   0 6169.69  201.09
  24   0   0 1066.80   53.51
 -24   0   0 1057.85   53.51
  25   0   0 1255.68   64.70
 -25   0   0 1195.17   55.00
  26   0   0   13.61   17.53
 -26   0   0   51.00   13.42
  27   0   0  157.74   21.54
 -27   0   0  138.07   17.06
  28   0   0  476.21   32.35
 -28   0   0  485.43   29.55
  29   0   0   10.44   17.71
 -29   0   0   -1.31   11.56
  30   0   0   82.13   18.55
 -30   0   0   95.46   17.43
  31   0   0  140.31   21.54
 -31   0   0  126.51   18.18
  32   0   0  664.80   50.06
 -32   0   0  633.01   39.71
  33   0   0  115.60   21.91
 -33   0   0  128.28   18.83
  34   0   0   22.19   17.71
 -34   0   0   -0.47   12.59
  35   0   0  106.56   17.15
 -35   0   0   94.16   16.22
  36   0   0  -12.77   17.90
 -36   0   0   37.57   19.58
  37   0   0    4.57   18.55
 -37   0   0   19.67   16.04
  38   0   0   14.36   20.23
 -38   0   0   23.12   16.59
  39   0   0   67.40   21.07
 -39   0   0  136.30   19.39
  40   0   0    3.45   20.14
 -40   0   0  -17.62   16.22
  41   0   0   19.11   16.97
 -41   0   0    0.47   17.81
  42   0   0   68.80   22.75
 -42   0   0  100.31   20.70
  43   0   0   11.00   18.55
 -43   0   0    3.26   17.15
  44   0   0   13.33   21.16
 -44   0   0   42.51   18.27
  45   0   0   -3.92   20.14
 -45   0   0   17.62   17.71
  46   0   0  -15.94   19.58
 -46   0   0    3.08   14.64
  47   0   0    1.58   16.87
 -47   0   0    7.92   16.31
  48   0   0   -3.64   16.22
 -48   0   0   -4.85   16.22
  49   0   0   21.26   17.34
 -49   0   0   14.64   17.53
  50   0   0  -27.41   17.62
 -50   0   0   19.20   18.27
  51   0   0   13.24   17.90
 -51   0   0   49.13   17.43
  52   0   0  118.86   22.09
 -52   0   0  190.37   19.48
  53   0   0   48.76   20.32
 -53   0   0   47.08   16.69
  54   0   0   13.33   22.19
 -54   0   0   19.95   15.85
  55   0   0   30.39   21.16
 -55   0   0   13.05   16.41
  56   0   0   22.00   22.65
 -56   0   0   11.47   16.31
  57   0   0    8.58   21.35
 -57   0   0   17.06   13.42
  58   0   0   13.80   20.60
 -58   0   0   -1.21   13.98
  59   0   0   -2.98   20.32
 -59   0   0    0.84   20.04
  60   0   0  -14.36   21.72
  60   1   0   84.00   32.91
  59   1   0   -5.31   32.07
  58   1   0    0.75   30.67
  57   1   0  -16.13   30.86
 -56  -1   0   -7.74   14.45
  56   1   0   32.07   36.73
 -55  -1   0    0.00   24.33
  55   1   0  -12.40   13.98
 -54  -1   0  -33.10   23.96
  54   1   0   -8.11   15.66
 -53  -1   0   31.98   26.85
  53   1   0  -11.84   16.41
 -52  -1   0  -57.99   19.11
  52   1   0   14.82   17.81
 -51  -1   0   43.44   26.29
  51   1   0   -9.32   18.18
 -50  -1   0   14.54   23.40
  50   1   0    0.37   15.76
 -49  -1   0  -12.96   19.86
  49   1   0   -8.86   13.98
 -48  -1   0  -15.57   26.85
  48   1   0   -2.80   15.57
 -47  -1   0   49.32   26.20
  47   1   0   40.46   16.22
 -46  -1   0   23.21   33.84
  46   1   0   30.95   16.69
 -45  -1   0   18.09   31.14
  45   1   0   13.24   28.15
 -44  -1   0  -10.16   29.27
  44   1   0  -15.29   34.59
 -43  -1   0  -26.76   21.26
  43   1   0   -4.29   30.86
 -42  -1   0   18.74   25.26
  42   1   0   25.08   28.15
 -41  -1   0   38.41   25.82
  41   1   0  -46.43   29.46
 -40  -1   0   -5.87   25.73
  40   1   0  -26.57   26.01
 -39  -1   0    1.21   27.22
  39   1   0   13.33   28.15
 -38  -1   0   16.97   22.19
  38   1   0   -4.29   27.04
 -37  -1   0   21.16   24.52
  37   1   0    6.53   27.69
 -36  -1   0  130.05   20.79
  36   1   0   76.45   33.10
 -35  -1   0   90.34   17.25
  35   1   0   52.77   28.81
 -34  -1   0   38.50   16.22
  34   1   0   46.05   23.77
 -33  -1   0    1.21   14.73
  33   1   0   28.71   28.43
 -32  -1   0   34.68   13.05
  32   1   0    3.64   23.31
 -31  -1   0   15.85   13.24
  31   1   0   21.44   17.99
 -30  -1   0  117.09   18.37
  30   1   0  136.76   28.71
 -29  -1   0  298.79   23.12
  29   1   0  264.86   33.47
 -28  -1   0    9.42   14.64
  28   1   0    8.30   24.15
 -27  -1   0  -18.46   15.20
  27   1   0    4.75   23.59
 -26  -1   0  107.58   14.54
  26   1   0  124.27   24.43
 -25  -1   0   10.26   13.98
  25   1   0   37.29   21.16
 -24  -1   0  181.70   17.71
  24   1   0  137.51   27.04
 -23  -1   0   34.40   13.89
  23   1   0   72.81   16.50
 -22  -1   0  435.00   23.40
  22   1   0  448.89   26.76
 -21  -1   0   82.04   16.13
  21   1   0   65.35   14.45
 -20  -1   0   49.97   11.37
  20   1   0  100.59   16.04
 -19  -1   0   11.19   13.70
  19   1   0   17.71   14.08
 -18  -1   0   -2.05   13.52
  18   1   0   20.42   13.33
 -17  -1   0  144.69   15.29
  17   1   0  151.21   18.65
 -16  -1   0   17.62   12.96
  16   1   0   37.66   10.72
 -15  -1   0   -0.56    9.98
  15   1   0   41.39   13.52
 -14  -1   0  -10.72   11.84
  14   1   0   22.75   13.98
 -13  -1   0    1.86   11.84
  13   1   0   -1.49   13.05
 -12  -1   0    5.03   13.05
  12   1   0    2.14   12.49
 -11  -1   0   11.56    9.23
  11   1   0   33.38   12.12
 -10  -1   0  280.05   18.27
  10   1   0  271.94   17.15
  -9  -1   0  149.07   13.42
   9   1   0  135.37   13.61
  -8  -1   0   19.76    9.04
   8   1   0   27.87   10.81
  -7  -1   0   30.02    8.58
   7   1   0   27.60    9.04
  -6  -1   0   59.85    9.70
   6   1   0   72.81    8.95
  -5  -1   0   11.37    7.36
   5   1   0   18.93    7.55
  -4  -1   0    2.89    6.62
   4   1   0   16.22    6.81
  -3  -1   0   39.34    6.99
   3   1   0   38.60    6.34
  -2  -1   0    2.05    5.22
   2   1   0   14.92    5.22
  -1  -1   0   14.54    3.82
   1   1   0    9.51    4.01
   0  -1   0  -15.29    4.57
   0   1   0   11.75    3.82
   1  -1   0    0.19    2.24
  -1   1   0    3.17    2.70
   2  -1   0   12.21    3.26
  -2   1   0   11.28    3.36
   3  -1   0   32.82    4.38
  -3   1   0   31.98    4.29
   4  -1   0    7.83    4.85
  -4   1   0    2.24    5.03
   5  -1   0    6.43    5.59
  -5   1   0    8.67    6.34
   6  -1   0   60.32    7.18
  -6   1   0   57.43    7.46
   7  -1   0   14.64    7.83
  -7   1   0   17.53    7.64
   8  -1   0   18.55    8.48
  -8   1   0   18.93    8.76
   9  -1   0  126.60   12.96
  -9   1   0  138.63   11.28
  10  -1   0  288.26   18.27
 -10   1   0  287.51   16.78
  11  -1   0   27.22   11.47
 -11   1   0   19.30   11.28
  12  -1   0    4.01   11.65
 -12   1   0   19.95   10.07
  13  -1   0    0.00   12.49
 -13   1   0   10.91   10.63
  14  -1   0    7.64   12.21
 -14   1   0   40.46   11.28
  15  -1   0  -17.71   13.70
 -15   1   0   24.24   11.09
  16  -1   0   22.93   13.98
 -16   1   0   38.78   10.91
  17  -1   0  141.89   15.94
 -17   1   0  143.85   14.82
  18  -1   0   25.08   13.61
 -18   1   0   16.04    9.42
  19  -1   0    5.41   15.48
 -19   1   0    1.96    9.98
  20  -1   0   59.20   13.61
 -20   1   0   71.32   11.93
  21  -1   0   53.98   14.54
 -21   1   0   49.69   13.05
  22  -1   0  462.59   29.65
 -22   1   0  425.58   24.43
  23  -1   0   18.46   15.66
 -23   1   0   38.13   13.05
  24  -1   0  159.79   18.37
 -24   1   0  179.28   16.59
  25  -1   0   -8.30   15.85
 -25   1   0   15.10   12.77
  26  -1   0   97.89   17.62
 -26   1   0  131.45   15.76
  27  -1   0   22.09   15.57
 -27   1   0   11.09   12.77
  28  -1   0   45.03   16.31
 -28   1   0   16.13   11.84
  29  -1   0  267.00   23.49
 -29   1   0  287.51   19.20
  30  -1   0  104.69   19.67
 -30   1   0   81.01   14.73
  31  -1   0  -14.64   17.06
 -31   1   0  -21.82   13.33
  32  -1   0   12.49   18.74
 -32   1   0   25.54   13.89
  33  -1   0  -25.64   18.37
 -33   1   0   11.47   13.89
  34  -1   0   10.63   19.11
 -34   1   0  -26.29   14.26
  35  -1   0  109.91   21.26
 -35   1   0   75.51   13.61
  36  -1   0   93.23   20.98
 -36   1   0   88.29   16.13
  37  -1   0   -6.43   17.99
 -37   1   0   19.20   15.76
  38  -1   0   13.52   20.04
 -38   1   0  -11.47   15.66
  39  -1   0   -6.25   19.67
 -39   1   0   -3.54   17.99
  40  -1   0  -11.00   19.67
 -40   1   0   11.75   17.34
  41  -1   0   14.82   20.32
 -41   1   0  -11.09   17.43
  42  -1   0   -3.45   18.65
 -42   1   0   26.48   13.42
  43  -1   0    7.36   20.51
 -43   1   0    3.45   15.94
  44  -1   0   -2.89   20.42
 -44   1   0   11.56   17.06
  45  -1   0   -0.56   19.39
 -45   1   0   19.02   17.99
  46  -1   0    0.84   20.23
 -46   1   0   51.37   16.97
  47  -1   0  -13.52   22.28
 -47   1   0   19.20   17.43
  48  -1   0   19.86   20.51
 -48   1   0    5.50   16.87
  49  -1   0    5.50   17.71
 -49   1   0   12.68   18.18
  50  -1   0  -37.66   30.77
 -50   1   0  -17.15   16.97
  51  -1   0   -8.67   17.62
 -51   1   0  -22.37   17.06
  52  -1   0   -6.71   16.50
 -52   1   0    3.73   15.76
  53  -1   0    9.14   17.15
 -53   1   0  -20.70   15.66
  54  -1   0   -5.13   19.20
 -54   1   0   10.44   14.73
  55  -1   0   12.12   22.28
 -55   1   0    4.38   15.85
  56  -1   0  -12.12   19.76
 -56   1   0    9.23   15.10
  57  -1   0   28.81   20.23
 -57   1   0    5.50   14.92
  58  -1   0    2.14   20.14
 -58   1   0   15.01   20.51
  59  -1   0   -5.97   19.76
 -59   1   0  -10.35   20.23
 -60   1   0    4.66   19.76
 -58  -2   0    3.08   14.64
  53   2   0   23.40   33.10
  52   2   0   59.01   19.58
 -51  -2   0   38.69   16.87
  51   2   0   15.76   14.54
 -50  -2   0   13.98   18.37
  50   2   0   20.32   13.15
 -49  -2   0    7.09   13.24
  49   2   0   -3.92   15.66
 -48  -2   0   -4.75   19.58
  48   2   0   -5.03   14.82
 -47  -2   0  -24.80   19.30
  47   2   0   26.57   35.61
 -46  -2   0    3.17   20.32
  46   2   0  -25.17   20.32
 -45  -2   0    2.80   15.38
  45   2   0   -1.68   22.09
 -44  -2   0   52.67   19.48
  44   2   0   39.16   18.93
 -43  -2   0   19.30   15.66
  43   2   0    2.80   19.86
 -42  -2   0   61.72   21.26
  42   2   0   44.19   20.60
 -41  -2   0   17.25   18.93
  41   2   0  -14.26   18.83
 -40  -2   0    6.34   17.25
  40   2   0   17.43   18.18
 -39  -2   0   58.55   20.51
  39   2   0   46.33   20.51
 -38  -2   0    7.92   11.84
  38   2   0    4.47   19.20
 -37  -2   0   28.43   18.83
  37   2   0   46.61   19.39
 -36  -2   0   38.97   17.15
  36   2   0   20.98   19.86
 -35  -2   0   81.01   19.30
  35   2   0   93.60   19.76
 -34  -2   0   -8.48   16.22
  34   2   0   26.48   19.58
 -33  -2   0  302.06   26.85
  33   2   0  191.49   22.65
 -32  -2   0  618.28   37.85
  32   2   0  652.96   43.54
 -31  -2   0   86.14   18.37
  31   2   0  118.31   19.76
 -30  -2   0   26.85   14.26
  30   2   0   -4.29   16.59
 -29  -2   0    7.64   10.53
  29   2   0    6.71   15.10
 -28  -2   0  295.81   23.77
  28   2   0  394.54   30.86
 -27  -2   0  147.49   14.92
  27   2   0  154.10   21.26
 -26  -2   0   27.50   13.61
  26   2   0   28.06   16.13
 -25  -2   0  525.90   30.67
  25   2   0  543.98   37.29
 -24  -2   0  508.28   30.39
  24   2   0  521.51   33.28
 -23  -2   0 2078.22   84.18
  23   2   0 2037.02   82.41
 -22  -2   0 1430.01   60.78
  22   2   0 1410.62   61.34
 -21  -2   0 1319.54   55.56
  21   2   0 1265.84   57.99
 -20  -2   0  565.14   31.98
  20   2   0  534.84   31.32
 -19  -2   0  330.77   21.26
  19   2   0  311.85   23.12
 -18  -2   0   71.60   13.42
  18   2   0   60.13   15.01
 -17  -2   0   12.03   11.19
  17   2   0   -6.99   14.08
 -16  -2   0   76.91   11.19
  16   2   0   68.80   13.61
 -15  -2   0  464.74   27.32
  15   2   0  484.32   27.50
 -14  -2   0  594.60   30.86
  14   2   0  594.60   33.19
 -13  -2   0  297.86   20.79
  13   2   0  313.90   19.58
 -12  -2   0   12.40   10.72
  12   2   0    9.70   12.87
 -11  -2   0   15.38   10.07
  11   2   0   26.57   10.53
 -10  -2   0    1.68    9.42
  10   2   0   18.37   10.53
  -9  -2   0   -9.79    9.60
   9   2   0  -11.09   10.63
  -8  -2   0  754.49   32.07
   8   2   0  747.22   35.80
  -7  -2   0  936.56   37.48
   7   2   0  921.18   38.13
  -6  -2   0 1146.04   43.91
   6   2   0 1204.22   45.03
  -5  -2   0    9.04   12.49
   5   2   0   14.17    8.39
  -4  -2   0   18.46   10.26
   4   2   0   23.59    7.74
  -3  -2   0  695.57   24.89
   3   2   0  715.05   28.25
  -2  -2   0   31.51    6.06
   2   2   0   15.48    5.87
   1  -2   0  639.07   24.05
  -1   2   0  590.32   25.54
   2  -2   0   45.49    5.97
  -2   2   0   19.58    3.73
   3  -2   0  733.70   32.63
  -3   2   0  896.47   35.52
   4  -2   0   18.09    6.25
  -4   2   0   16.22    4.29
   5  -2   0   -5.97    5.97
  -5   2   0    4.20    6.43
   6  -2   0 1106.79   52.02
  -6   2   0 1113.41   51.83
   7  -2   0  820.59   31.32
  -7   2   0  868.51   46.05
   8  -2   0  738.27   30.02
  -8   2   0  712.35   27.22
   9  -2   0    6.81    7.46
  -9   2   0   -1.96    7.46
  10  -2   0   -0.47    8.67
 -10   2   0    0.47    7.27
  11  -2   0   27.22   11.09
 -11   2   0   20.79    8.95
  12  -2   0   10.26    9.60
 -12   2   0    2.24    7.74
  13  -2   0  304.11   19.95
 -13   2   0  278.75   16.78
  14  -2   0  556.38   31.32
 -14   2   0  521.42   25.82
  15  -2   0  492.33   28.81
 -15   2   0  451.22   23.68
  16  -2   0   71.69   12.49
 -16   2   0   79.24   10.72
  17  -2   0   -1.21   12.12
 -17   2   0   -2.33    9.88
  18  -2   0   75.79   13.80
 -18   2   0   86.98   12.68
  19  -2   0  369.18   25.73
 -19   2   0  326.67   20.88
  20  -2   0  521.33   30.11
 -20   2   0  527.20   26.66
  21  -2   0 1294.09   59.11
 -21   2   0 1274.79   53.23
  22  -2   0 1388.62   62.56
 -22   2   0 1364.94   57.06
  23  -2   0 2082.23   81.85
 -23   2   0 1901.46   74.30
  24  -2   0  541.09   33.93
 -24   2   0  480.49   28.25
  25  -2   0  538.57   33.84
 -25   2   0  498.58   29.09
  26  -2   0   44.38   14.92
 -26   2   0   24.24   12.31
  27  -2   0  168.46   20.88
 -27   2   0  151.68   15.85
  28  -2   0  316.79   26.94
 -28   2   0  306.72   21.72
  29  -2   0  -16.31   14.64
 -29   2   0    2.14   14.26
  30  -2   0   11.28   14.45
 -30   2   0   12.96   11.93
  31  -2   0   82.23   17.62
 -31   2   0   88.66   15.85
  32  -2   0  602.25   41.11
 -32   2   0  577.64   38.60
  33  -2   0  248.36   26.20
 -33   2   0  217.41   21.26
  34  -2   0    3.64   17.62
 -34   2   0   20.32   14.45
  35  -2   0   57.52   19.58
 -35   2   0   78.68   15.94
  36  -2   0    2.89   18.46
 -36   2   0   39.34   15.66
  37  -2   0   41.49   20.23
 -37   2   0   50.44   16.41
  38  -2   0   36.27   19.39
 -38   2   0    9.14   15.94
  39  -2   0   41.02   20.42
 -39   2   0   77.01   17.71
  40  -2   0   10.91   19.02
 -40   2   0   23.59   16.13
  41  -2   0   30.21   20.79
 -41   2   0    2.52   16.13
  42  -2   0   58.27   21.16
 -42   2   0   63.49   18.46
  43  -2   0   34.77   20.42
 -43   2   0   25.17   17.15
  44  -2   0   44.84   20.51
 -44   2   0   27.78   15.48
  45  -2   0   17.81   20.14
 -45   2   0    1.12   15.10
  46  -2   0   11.84   22.75
 -46   2   0  -21.16   16.31
  47  -2   0   -4.38   21.26
 -47   2   0   15.01   17.34
  48  -2   0    4.10   21.16
 -48   2   0   -1.21   17.43
  49  -2   0  -25.92   18.46
 -49   2   0    5.41   15.85
  50  -2   0   10.53   28.90
 -50   2   0    9.42   17.71
  51  -2   0   22.19   28.15
 -51   2   0   32.26   15.76
  52  -2   0    9.32   35.61
 -52   2   0   41.67   20.04
  53  -2   0    1.03   33.66
 -53   2   0    8.58   16.69
  54  -2   0   13.05   16.31
 -54   2   0  -41.39   19.39
  55  -2   0    7.46   16.78
 -55   2   0   -4.38   21.16
  56  -2   0   19.58   20.98
 -56   2   0  -29.65   20.79
 -57   2   0  -10.63   18.74
  53   3   0   52.30   31.32
  52   3   0   -2.80   30.21
  51   3   0  -37.10   36.08
  50   3   0   37.94   33.56
  49   3   0   17.34   33.28
 -48  -3   0   12.68   14.36
  48   3   0   49.41   33.93
 -47  -3   0   36.73   15.76
  47   3   0   17.71   38.22
 -46  -3   0  182.63   20.51
  46   3   0  124.92   26.20
 -45  -3   0   25.64   20.23
  45   3   0   15.94   20.42
 -44  -3   0   39.71   19.02
  44   3   0   62.74   20.70
 -43  -3   0  -18.55   17.53
  43   3   0   -8.67   16.13
 -42  -3   0   28.43   16.87
  42   3   0   32.07   19.30
 -41  -3   0   -7.46   18.65
  41   3   0  -19.39   19.48
 -40  -3   0   30.95   17.81
  40   3   0    0.56   17.99
 -39  -3   0   10.53   18.46
  39   3   0   15.57   19.95
 -38  -3   0    1.58   16.78
  38   3   0    7.74   18.18
 -37  -3   0   26.38   13.05
  37   3   0  -14.26   18.93
 -36  -3   0  176.67   21.07
  36   3   0  121.66   24.05
 -35  -3   0  214.42   22.00
  35   3   0  194.85   26.10
 -34  -3   0   56.12   17.81
  34   3   0   75.70   20.51
 -33  -3   0    8.48   14.92
  33   3   0   16.41   18.74
 -32  -3   0   46.43   17.71
  32   3   0   27.69   17.62
 -31  -3   0   41.58   12.96
  31   3   0   21.35   18.18
 -30  -3   0  323.96   20.60
  30   3   0  239.78   26.10
 -29  -3   0  637.95   33.28
  29   3   0  613.16   41.58
 -28  -3   0   74.21   15.85
  28   3   0   61.34   18.09
 -27  -3   0   17.06   13.80
  27   3   0   -4.66   18.18
 -26  -3   0  175.92   16.13
  26   3   0  183.84   21.26
 -25  -3   0   34.96   14.36
  25   3   0   51.93   17.53
 -24  -3   0  264.21   17.90
  24   3   0  280.52   25.45
 -23  -3   0  137.98   16.59
  23   3   0  129.77   19.11
 -22  -3   0  435.09   23.87
  22   3   0  382.70   30.02
 -21  -3   0   89.87   13.98
  21   3   0   90.52   17.15
 -20  -3   0   11.09   12.96
  20   3   0    5.03   14.26
 -19  -3   0   -2.05   10.91
  19   3   0    4.47   14.08
 -18  -3   0   47.64   12.31
  18   3   0    9.23   12.03
 -17  -3   0   55.28   13.61
  17   3   0   81.57   13.89
 -16  -3   0   22.84   11.00
  16   3   0   25.36   11.28
 -15  -3   0   -5.22   10.35
  15   3   0   11.37   11.09
 -14  -3   0    1.49   11.47
  14   3   0  -13.42   11.56
 -13  -3   0  -11.00    9.04
  13   3   0   -9.88   11.00
 -12  -3   0   24.80   10.81
  12   3   0   39.71   10.44
 -11  -3   0   99.85   15.66
  11   3   0   84.46   10.63
 -10  -3   0  338.04   27.04
  10   3   0  340.28   17.71
  -9  -3   0  259.17   23.21
   9   3   0  252.65   15.57
  -8  -3   0   46.33   10.35
   8   3   0   66.38   11.19
  -7  -3   0   16.31    7.83
   7   3   0   11.65    8.67
  -6  -3   0   73.37    9.04
   6   3   0   74.30    8.95
  -5  -3   0    9.51    7.36
   5   3   0   12.40    8.20
  -4  -3   0    7.09    6.90
   4   3   0    1.21    8.39
  -3  -3   0    2.61    7.83
   3   3   0   -7.46    8.20
  -2  -3   0   45.59    8.48
   2   3   0   43.44    8.39
  -1  -3   0   33.28    4.10
   1   3   0   41.30    6.62
   0  -3   0    2.42    3.36
   0   3   0   -9.51    3.73
   1  -3   0   17.99    4.57
  -1   3   0   40.83    3.92
   5  -3   0    8.95    4.66
  -5   3   0    1.31    4.38
   6  -3   0   61.34    7.18
  -6   3   0   64.79    4.47
   7  -3   0   -7.27    7.27
  -7   3   0    4.47    6.99
   8  -3   0   42.79    9.42
  -8   3   0   53.05    7.55
   9  -3   0  236.42   18.27
  -9   3   0  232.32   16.41
  10  -3   0  304.95   15.48
 -10   3   0  294.41   14.08
  11  -3   0   75.89    9.88
 -11   3   0   70.11    7.36
  12  -3   0   27.13    8.76
 -12   3   0   28.06    7.27
  13  -3   0   15.01    7.92
 -13   3   0  -18.46    7.46
  14  -3   0   12.31    9.04
 -14   3   0    2.05    7.64
  15  -3   0   -2.61    9.60
 -15   3   0   -7.09    8.02
  16  -3   0   21.54    8.95
 -16   3   0    3.36    8.20
  17  -3   0   79.62   10.35
 -17   3   0   76.82    9.88
  18  -3   0   25.08   12.31
 -18   3   0   19.20    9.70
  19  -3   0    8.95   10.91
 -19   3   0    7.83    8.67
  20  -3   0   10.81   13.33
 -20   3   0   14.26    9.51
  21  -3   0   81.57   14.08
 -21   3   0   87.91   13.33
  22  -3   0  397.52   24.98
 -22   3   0  409.45   21.35
  23  -3   0  108.89   15.10
 -23   3   0  122.78   13.33
  24  -3   0  270.08   20.32
 -24   3   0  282.29   18.09
  25  -3   0   63.86   16.87
 -25   3   0   43.07   13.05
  26  -3   0  175.55   21.35
 -26   3   0  184.03   15.57
  27  -3   0    6.62   12.77
 -27   3   0   -4.57   10.63
  28  -3   0   60.69   14.45
 -28   3   0   43.44   11.93
  29  -3   0  579.22   35.43
 -29   3   0  552.37   28.15
  30  -3   0  278.94   23.59
 -30   3   0  254.88   18.37
  31  -3   0   17.71   15.94
 -31   3   0    7.27   13.05
  32  -3   0   19.67   16.97
 -32   3   0   17.81   12.49
  33  -3   0  -19.39   17.43
 -33   3   0   12.77   13.42
  34  -3   0   54.44   19.20
 -34   3   0   87.45   15.10
  35  -3   0  156.53   23.31
 -35   3   0  148.70   19.02
  36  -3   0  162.68   22.19
 -36   3   0  158.11   19.67
  37  -3   0   -3.26   18.27
 -37   3   0   15.20   15.76
  38  -3   0  -13.15   19.86
 -38   3   0    3.45   15.38
  39  -3   0   -7.55   17.25
 -39   3   0   14.73   14.45
  40  -3   0    5.97   18.18
 -40   3   0   -4.94   15.57
  41  -3   0    7.46   19.39
 -41   3   0    3.54   13.80
  42  -3   0   18.27   19.30
 -42   3   0   17.53   14.73
  43  -3   0  -52.39   21.82
 -43   3   0   -4.38   14.82
  44  -3   0   42.70   18.27
 -44   3   0   14.26   16.22
  45  -3   0   17.53   20.23
 -45   3   0   41.02   16.78
  46  -3   0  169.21   28.34
 -46   3   0  133.87   18.55
  47  -3   0    6.81   18.55
 -47   3   0   18.55   13.52
  48  -3   0   52.49   28.25
 -48   3   0   25.45   14.45
  49  -3   0   22.28   31.14
 -49   3   0   -2.80   13.89
 -50   3   0  -16.97   13.98
 -51   3   0   10.63   14.26
 -52   3   0    4.47   13.80
 -53   3   0   -4.10   13.05
 -53  -4   0   23.77   21.07
 -52  -4   0   38.69   24.24
 -51  -4   0    0.09   19.58
 -50  -4   0  -13.98   20.42
  50   4   0   -4.66   27.50
 -49  -4   0   17.99   15.94
  49   4   0  -83.07   31.88
 -48  -4   0   21.44   16.13
  48   4   0   19.11   35.33
 -47  -4   0   -0.28   16.97
  47   4   0   10.53   37.57
 -46  -4   0  -16.04   13.70
  46   4   0  -41.86   32.16
 -45  -4   0    9.60   12.03
  45   4   0   -6.34   35.52
 -44  -4   0   15.38   24.43
  44   4   0   26.10   37.10
 -43  -4   0   -7.36   22.37
  43   4   0   27.87   17.81
 -42  -4   0   69.08   30.39
  42   4   0   56.68   20.88
 -41  -4   0   -9.14   22.47
  41   4   0  -33.00   22.09
 -40  -4   0   13.05   23.77
  40   4   0    4.01   18.09
 -39  -4   0   14.92   26.01
  39   4   0   37.66   19.86
 -38  -4   0   -0.75   23.77
  38   4   0   21.07   17.81
 -37  -4   0    4.20   21.16
  37   4   0   29.83   19.11
 -36  -4   0   64.05   26.29
  36   4   0   43.72   18.93
 -35  -4   0   20.79   22.56
  35   4   0   39.25   18.09
 -34  -4   0   44.10   21.72
  34   4   0   -6.06   17.34
 -33  -4   0  214.70   27.32
  33   4   0  234.56   26.57
 -32  -4   0  406.28   43.54
  32   4   0  403.39   37.20
 -31  -4   0   55.66   13.70
  31   4   0   56.40   19.02
 -30  -4   0   -2.80   10.72
  30   4   0  -10.53   16.97
 -29  -4   0   32.16   14.54
  29   4   0   18.55   15.01
 -28  -4   0  103.39   15.10
  28   4   0  105.72   20.32
 -27  -4   0  103.76   15.85
  27   4   0  106.00   17.06
 -26  -4   0  156.16   19.39
  26   4   0  159.88   19.86
 -25  -4   0   59.11   21.82
  25   4   0   71.51   16.78
 -24  -4   0  148.42   22.56
  24   4   0  179.84   20.60
 -23  -4   0  226.73   29.46
  23   4   0  231.76   22.37
 -22  -4   0  460.08   38.60
  22   4   0  514.33   30.77
 -21  -4   0  311.75   29.37
  21   4   0  325.74   26.29
 -20  -4   0   67.31   18.46
  20   4   0   69.17   15.20
 -19  -4   0   30.30   16.04
  19   4   0   38.22   13.15
 -18  -4   0   34.77   18.74
  18   4   0   35.05   11.75
 -17  -4   0   13.05   10.07
  17   4   0   -4.66   11.56
 -16  -4   0   36.64   10.63
  16   4   0   14.26   11.47
 -15  -4   0  133.13   13.61
  15   4   0  132.85   14.26
 -14  -4   0   36.64   10.07
  14   4   0   28.06   11.47
 -13  -4   0   -0.19    8.39
  13   4   0   10.44   10.91
 -12  -4   0   37.66    9.70
  12   4   0   39.99    9.79
 -11  -4   0    6.15    7.36
  11   4   0   -6.25   10.35
 -10  -4   0  110.66   10.72
  10   4   0   83.25   11.93
  -9  -4   0   11.93    7.36
   9   4   0   14.73    9.42
  -8  -4   0  498.39   23.03
   8   4   0  480.12   26.94
  -7  -4   0 1582.25   55.56
   7   4   0 1520.35   56.50
  -6  -4   0 1680.52   54.63
   6   4   0 1677.44   58.27
  -5  -4   0  138.82   11.37
   5   4   0  156.25   15.66
  -4  -4   0   51.83    6.90
   4   4   0   52.11    9.60
  -3  -4   0  603.18   29.18
   3   4   0  626.86   33.47
  -2  -4   0    3.17    6.15
   2   4   0    4.66    7.74
   1   4   0  101.15   13.98
   0   4   0 6319.60  219.46
   9  -4   0   19.48    6.99
  -9   4   0   -1.40    5.87
  10  -4   0  105.35   12.12
 -10   4   0   97.98    9.70
  11  -4   0    7.74    9.14
 -11   4   0   15.29    7.55
  12  -4   0   35.15   10.44
 -12   4   0   25.64    8.67
  13  -4   0  -12.77   10.72
 -13   4   0   20.51    8.30
  14  -4   0   23.03    8.30
 -14   4   0   30.77    6.53
  15  -4   0  147.30   12.03
 -15   4   0  118.77    9.88
  16  -4   0   37.29    9.79
 -16   4   0   28.99    7.64
  17  -4   0   10.72    9.79
 -17   4   0   -2.98    7.36
  18  -4   0   32.35   10.07
 -18   4   0   24.43    8.20
  19  -4   0   43.82   11.47
 -19   4   0   26.66    8.48
  20  -4   0  101.62   13.52
 -20   4   0   76.26    9.79
  21  -4   0  280.43   22.09
 -21   4   0  247.43   16.78
  22  -4   0  442.46   28.62
 -22   4   0  425.68   24.52
  23  -4   0  227.47   20.70
 -23   4   0  205.10   16.22
  24  -4   0  126.70   15.01
 -24   4   0  118.03   14.08
  25  -4   0   44.56   14.54
 -25   4   0   51.37   12.31
  26  -4   0  148.88   16.87
 -26   4   0  137.51   14.36
  27  -4   0  109.08   16.04
 -27   4   0  115.32   12.40
  28  -4   0   96.30   17.43
 -28   4   0   89.13   12.21
  29  -4   0   31.79   13.70
 -29   4   0   25.45   11.93
  30  -4   0    0.47   14.17
 -30   4   0    5.22   11.00
  31  -4   0   29.37   16.59
 -31   4   0   38.88   12.77
  32  -4   0  250.32   27.22
 -32   4   0  312.87   24.61
  33  -4   0  164.27   23.96
 -33   4   0  177.97   19.11
  34  -4   0   24.15   14.17
 -34   4   0   19.48   12.59
  35  -4   0   29.09   15.94
 -35   4   0   22.65   11.75
  36  -4   0   22.28   18.37
 -36   4   0   30.21   11.37
  37  -4   0   35.99   17.90
 -37   4   0   14.17   12.77
  38  -4   0   22.37   17.25
 -38   4   0   -4.66   13.98
  39  -4   0   42.51   17.43
 -39   4   0   44.38   14.26
  40  -4   0   -3.54   16.13
 -40   4   0    9.14   12.21
  41  -4   0    1.77   17.15
 -41   4   0  -14.26   12.59
  42  -4   0    7.36   17.53
 -42   4   0   25.36   14.45
  43  -4   0   17.34   17.71
 -43   4   0   13.52   14.64
  44  -4   0  -14.45   27.87
 -44   4   0    9.79   13.89
  45  -4   0    3.45   21.91
 -45   4   0  -16.22   11.37
  46  -4   0    2.14   21.07
 -46   4   0   -6.53   12.68
  47  -4   0   17.90   22.75
 -47   4   0   -3.54   12.21
  48  -4   0   -6.81   21.91
 -48   4   0   10.72   11.65
 -49   4   0   -4.01   12.96
 -50   4   0   27.69   21.07
 -51  -5   0  -24.33   19.58
 -50  -5   0    4.75   17.25
 -49  -5   0    9.88   11.75
  49   5   0    4.94   23.12
 -48  -5   0   15.66   12.87
  48   5   0   25.17   22.47
 -47  -5   0   10.72   13.42
  47   5   0    6.99   23.12
 -46  -5   0   69.73   18.46
  46   5   0   83.44   29.55
 -45  -5   0   36.36   15.38
  45   5   0   51.93   19.67
 -44  -5   0  -20.79   15.10
  44   5   0   35.80   17.90
 -43  -5   0   20.88   17.34
  43   5   0  -14.45   22.09
 -42  -5   0   -3.54   15.38
  42   5   0    0.84   18.55
 -41  -5   0   17.99   11.47
  41   5   0   12.31   18.27
 -40  -5   0    2.14   17.06
  40   5   0    9.23   16.04
 -39  -5   0  -20.60   17.53
  39   5   0   -9.98   16.59
 -38  -5   0   -9.04   16.31
  38   5   0    9.14   16.13
 -37  -5   0    1.21   16.41
  37   5   0  -12.87   16.41
 -36  -5   0   -4.66   15.94
  36   5   0  -38.60   20.32
 -35  -5   0  -11.56   15.57
  35   5   0   12.96   16.69
 -34  -5   0   44.94   16.22
  34   5   0   24.98   16.04
 -33  -5   0   21.63   19.67
  33   5   0   36.92   14.17
 -32  -5   0   42.42   15.94
  32   5   0   13.42   15.29
 -31  -5   0    4.01   17.25
  31   5   0   38.88   14.54
 -30  -5   0   23.49   16.97
  30   5   0  -12.21   14.64
 -29  -5   0   82.23   16.97
  29   5   0   38.78   15.76
 -28  -5   0   -9.42   14.54
  28   5   0   12.12   16.59
 -27  -5   0   -6.99   13.24
  27   5   0    0.84   16.41
 -26  -5   0   30.95   13.05
  26   5   0   22.75   13.24
 -25  -5   0   49.22   15.76
  25   5   0   60.88   16.04
 -24  -5   0   70.85   13.52
  24   5   0   46.43   15.66
 -23  -5   0  436.96   23.40
  23   5   0  370.76   30.49
 -22  -5   0  103.95   14.36
  22   5   0   98.17   13.98
 -21  -5   0   45.12   12.49
  21   5   0   45.12   13.15
 -20  -5   0    5.22   11.00
  20   5   0    8.86   13.61
 -19  -5   0   15.10    9.51
  19   5   0    9.42   12.31
 -18  -5   0   -8.58   10.63
  18   5   0   -5.03   12.40
 -17  -5   0   32.35   10.16
  17   5   0   35.24   13.05
 -16  -5   0    4.57    8.86
  16   5   0    4.66   11.84
 -15  -5   0    0.65    8.02
  15   5   0   12.77   10.26
 -14  -5   0   16.50    9.32
  14   5   0   -3.17   10.35
 -13  -5   0   17.90    8.58
  13   5   0    5.50   10.44
 -12  -5   0   37.94    8.39
  12   5   0   39.99    9.88
 -11  -5   0   32.16    8.86
  11   5   0   27.87   10.16
 -10  -5   0   35.24    7.83
  10   5   0   49.88    8.86
  -9  -5   0   37.20    8.11
   9   5   0   45.22    9.14
  -8  -5   0   20.42    7.36
   8   5   0    7.55    8.20
  -7  -5   0   -2.89    7.64
   7   5   0    2.89    9.70
  -6  -5   0   12.03    6.99
   6   5   0    4.85    9.51
  -5  -5   0   -3.73    6.62
   5   5   0   -9.04    8.76
  -4  -5   0    8.67    5.31
   4   5   0   16.87    8.11
   3   5   0   21.63    7.46
  14  -5   0   -1.49    7.09
  15  -5   0   -1.96    7.83
  16  -5   0    6.43    6.90
  17  -5   0   30.30    8.76
 -17   5   0    9.42    8.11
  18  -5   0   10.26    7.64
 -18   5   0  -10.91    8.58
  19  -5   0   20.23    8.48
 -19   5   0    5.97    5.87
  20  -5   0   10.07   10.16
 -20   5   0    0.65    6.15
  21  -5   0   39.06   10.16
 -21   5   0   43.16    8.48
  22  -5   0   87.91   12.68
 -22   5   0   82.60   10.35
  23  -5   0  342.14   24.15
 -23   5   0  332.45   19.67
  24  -5   0   37.48   12.68
 -24   5   0   48.38   10.16
  25  -5   0   58.83   12.77
 -25   5   0   63.02    9.70
  26  -5   0   37.10   11.75
 -26   5   0   33.28    8.95
  27  -5   0   -6.71   12.40
 -27   5   0   -0.93    9.32
  28  -5   0    3.82   13.05
 -28   5   0    0.65   10.44
  29  -5   0   68.34   14.82
 -29   5   0   43.07   11.28
  30  -5   0   18.65   13.61
 -30   5   0    0.47   10.72
  31  -5   0   26.29   13.80
 -31   5   0    6.62    9.60
  32  -5   0   11.65   15.57
 -32   5   0   22.84   10.44
  33  -5   0   46.05   13.80
 -33   5   0   39.90   12.31
  34  -5   0   -0.65   13.89
 -34   5   0   19.48   12.49
  35  -5   0    3.92   14.08
 -35   5   0    6.15   11.00
  36  -5   0   20.88   14.17
 -36   5   0    2.89   10.81
  37  -5   0   -2.05   12.49
 -37   5   0   -6.90   11.37
  38  -5   0    2.33   12.96
 -38   5   0   -6.25   11.28
  39  -5   0   -2.05   15.29
 -39   5   0    0.09   11.00
  40  -5   0   -1.21   15.66
 -40   5   0   -5.13   10.07
  41  -5   0    6.90   14.26
 -41   5   0   14.45   15.76
  42  -5   0  -14.45   15.48
 -42   5   0   -8.11   16.04
  43  -5   0    8.95   16.87
 -43   5   0   12.96   16.41
  44  -5   0  -15.20   18.65
 -44   5   0   19.39   16.87
  45  -5   0   31.79   21.91
 -45   5   0   39.53   19.95
 -46   5   0   79.34   20.60
 -49   5   0   -2.98   13.70
 -50   5   0   16.50   16.50
 -51   5   0   16.41   10.63
 -52   5   0    2.05    9.60
 -47  -6   0   12.59   11.65
  47   6   0   -7.55   19.48
 -46  -6   0   16.97   12.12
  46   6   0   13.42   19.39
 -45  -6   0   16.31   11.93
  45   6   0   26.29   19.11
 -44  -6   0   -0.09   11.56
  44   6   0    5.22   18.37
 -43  -6   0    1.96   12.68
  43   6   0    1.03   24.71
 -42  -6   0   -4.29   11.84
  42   6   0  -19.76   20.23
 -41  -6   0    0.56   14.36
  41   6   0    9.23   13.15
 -40  -6   0    5.59   12.87
  40   6   0    3.08   13.24
 -39  -6   0    4.01   13.52
  39   6   0   10.44   12.31
 -38  -6   0   -6.90   12.87
  38   6   0    0.37   12.87
 -37  -6   0   17.34   13.05
  37   6   0   21.07   12.49
 -36  -6   0   30.95   12.49
  36   6   0    9.60   12.12
 -35  -6   0  -13.98   13.89
  35   6   0    6.81   13.98
 -34  -6   0   17.15   14.36
  34   6   0   -1.68   16.69
 -33  -6   0   72.81   16.50
  33   6   0   77.84   17.15
 -32  -6   0  127.81   17.34
  32   6   0  132.85   22.47
 -31  -6   0   44.84   17.15
  31   6   0   27.32   17.90
 -30  -6   0    9.32   14.26
  30   6   0  -14.82   14.92
 -29  -6   0    8.02   13.05
  29   6   0    2.42   13.70
 -28  -6   0   16.69   11.28
  28   6   0   15.29   14.26
 -27  -6   0   -7.83   11.47
  27   6   0   16.31   13.24
 -26  -6   0   21.63   12.03
  26   6   0   38.41   13.52
 -25  -6   0   -9.70   12.12
  25   6   0   -4.29   12.96
 -24  -6   0   21.91   11.56
  24   6   0   15.38   13.42
 -23  -6   0   17.99   11.75
  23   6   0    8.58   13.33
 -22  -6   0   62.74   12.96
  22   6   0   46.80   15.57
 -21  -6   0   29.65   11.09
  21   6   0   23.59   12.96
 -20  -6   0    4.94    9.88
  20   6   0   34.96   13.24
 -19  -6   0    3.36    9.14
  19   6   0   17.43   12.31
 -18  -6   0   27.60   11.00
  18   6   0    6.99   11.75
 -17  -6   0   -4.29    9.23
  17   6   0    2.52   11.19
 -16  -6   0    4.38    9.70
  16   6   0   12.12   10.35
 -15  -6   0   25.82    9.32
  15   6   0   25.45   11.47
 -14  -6   0   -3.45    9.04
  14   6   0    3.08    8.76
 -13  -6   0   35.61    8.95
  13   6   0   23.31    9.32
 -12  -6   0    7.74    7.27
  12   6   0    9.60    8.20
 -11  -6   0    1.21    6.71
  11   6   0    2.42    8.11
 -10  -6   0   27.60    9.51
  10   6   0   13.24    7.83
  -9  -6   0   15.57    8.58
   9   6   0   17.81    9.98
  -8  -6   0  146.18   13.80
   8   6   0  135.18   15.66
  -7  -6   0  366.76   21.16
   7   6   0  413.65   28.34
  -6  -6   0  342.24   18.65
   6   6   0  351.56   23.77
  20  -6   0   13.42    6.06
 -20   6   0   28.90    5.41
  21  -6   0   30.58    7.09
 -21   6   0   32.35    6.06
  22  -6   0   43.54    7.74
 -22   6   0   51.00    7.27
  23  -6   0   18.27    8.02
 -23   6   0    7.92    6.15
  24  -6   0    0.84    8.58
 -24   6   0    9.79    6.81
  25  -6   0  -18.37    9.42
 -25   6   0  -11.93    6.90
  26  -6   0   31.60    8.95
 -26   6   0   10.26    7.92
  27  -6   0    3.08    9.98
 -27   6   0   10.91    7.36
  28  -6   0   18.65   10.81
 -28   6   0   11.84    7.83
  29  -6   0    3.26    8.95
 -29   6   0    6.71    7.55
  30  -6   0    5.59    9.70
 -30   6   0   -4.94    7.46
  31  -6   0   16.04   11.09
 -31   6   0   20.60    8.67
  32  -6   0   49.04   13.05
 -32   6   0   56.12   12.77
  33  -6   0   11.09   11.65
 -33   6   0   26.57   10.26
  34  -6   0    0.00   10.44
 -34   6   0   -5.97    8.95
  35  -6   0   -5.13    9.98
 -35   6   0    7.18    9.79
  36  -6   0    0.19   10.07
 -36   6   0   10.26    8.86
  37  -6   0    4.20    9.88
 -37   6   0    4.20    9.79
  38  -6   0    2.14   16.13
 -38   6   0    2.24   10.35
  39  -6   0   17.81   14.45
 -39   6   0   17.62   10.16
 -40   6   0    2.24   10.81
 -41   6   0   12.31   10.63
 -42   6   0    1.86   11.28
 -43   6   0   -1.68   11.47
 -44   6   0   -8.48   10.16
 -45   6   0   -4.01    9.23
 -46   6   0    7.36    9.70
 -47   6   0   -3.82   11.65
  42   7   0   11.19   20.32
  41   7   0   -0.56   21.35
  40   7   0   15.85   15.10
 -39  -7   0    4.94   17.34
  39   7   0    1.86   16.04
 -38  -7   0   12.21   17.34
  38   7   0   -3.82   13.05
 -37  -7   0   11.09   16.50
  37   7   0   -1.40   14.17
 -36  -7   0    2.98   18.55
  36   7   0   35.24   14.26
 -35  -7   0   23.31   11.93
  35   7   0   -1.49   12.87
 -34  -7   0   -4.94   10.91
  34   7   0    2.61   13.05
 -33  -7   0   33.84   11.56
  33   7   0   12.03   15.29
 -32  -7   0    5.97   11.19
  32   7   0  -23.12   14.26
 -31  -7   0   -3.26   11.00
  31   7   0   -1.03   12.03
 -30  -7   0   -2.89   11.28
  30   7   0    5.69   12.03
 -29  -7   0    8.95   10.63
  29   7   0    5.41   12.49
 -28  -7   0    4.47   10.44
  28   7   0    5.41   13.70
 -27  -7   0   -7.18   10.07
  27   7   0   -5.59   14.08
 -26  -7   0   -3.26   11.47
  26   7   0  -11.93   13.80
 -25  -7   0   14.45   11.37
  25   7   0   10.26   13.80
 -24  -7   0   -3.26   11.09
  24   7   0  -11.28   13.33
 -23  -7   0  255.35   19.30
  23   7   0  252.55   25.54
 -22  -7   0   -4.47   11.84
  22   7   0   -4.94   10.91
 -21  -7   0    5.31   11.09
  21   7   0   37.57   13.05
 -20  -7   0   -6.43    9.42
  20   7   0   11.65   12.59
 -19  -7   0    6.90    9.88
  19   7   0   11.19   11.37
 -18  -7   0    1.31   10.07
  18   7   0    1.49   10.44
 -17  -7   0    6.25    8.86
  17   7   0    7.46    8.76
 -16  -7   0   -6.06    7.36
  16   7   0    5.03    9.51
 -15  -7   0    6.62    7.55
  15   7   0   -3.08    9.42
 -14  -7   0    1.40    7.36
  14   7   0    1.31    8.39
 -13  -7   0    2.80    6.71
  13   7   0   -7.09    7.92
 -12  -7   0    6.53    6.53
  12   7   0   15.76    7.64
 -11  -7   0    4.57    5.31
  11   7   0   -4.66    7.64
 -10  -7   0    1.31    4.01
  10   7   0    1.96    8.86
   9   7   0    3.54    7.36
 -28   7   0    6.06    6.06
 -29   7   0   -0.93    7.92
 -30   7   0    1.58    7.74
 -31   7   0   -3.08    7.18
 -32   7   0   11.00    8.30
 -33   7   0    1.58   10.16
 -35   7   0    8.39    9.60
 -36   7   0    9.60   10.81
  37  -7   0   -6.06   15.10
 -37   7   0    2.70    9.42
  38  -7   0   14.08   14.08
 -38   7   0   -1.21    9.98
 -39   7   0   -7.64   10.26
 -28  -8   0   -1.77   10.81
 -27  -8   0  -18.27   11.47
 -26  -8   0   -6.25    8.48
  26   8   0    2.42   14.36
 -25  -8   0   -2.80    8.95
  25   8   0   10.53   14.82
 -24  -8   0   -0.75    7.83
  24   8   0  -10.07   15.85
 -23  -8   0    2.61    7.64
  23   8   0   -5.41   12.77
 -22  -8   0  -13.15   11.00
  22   8   0   10.07   14.92
 -21  -8   0   -0.75   11.09
  21   8   0    3.64   14.54
 -20  -8   0    0.00   10.63
  20   8   0   11.75   13.24
 -19  -8   0   -1.96    5.87
  19   8   0  -22.65   12.59
 -18  -8   0    6.06    6.43
  18   8   0    9.32   11.93
 -17  -8   0    1.77    4.57
  17   8   0   -0.75   12.49
 -16  -8   0   -0.28    4.29
 -15  -8   0    0.75    3.08
  16   8   1    1.12    6.81
  17   8   1   -2.05    6.15
 -17  -8  -1   -2.89    3.08
  18   8   1   -1.31    6.25
 -18  -8  -1    1.12    3.64
  19   8   1  -11.84   11.37
 -19  -8  -1   -5.41    4.10
  20   8   1    6.90   13.52
  21   8   1    0.28   12.59
  39  -7  -1   -8.58   11.47
  38  -7  -1    9.04   11.47
  37  -7  -1    3.08   11.84
  36  -7  -1   -1.77   11.09
  35  -7  -1    2.80   11.93
  34  -7  -1  -15.29   10.53
 -33   7   1    7.09    8.58
  11   7   1   -0.37    5.78
  12   7   1    3.36    6.90
 -12  -7  -1   -1.86    4.38
  13   7   1   25.92    8.58
 -13  -7  -1   30.95    6.25
  14   7   1   21.26    9.23
 -14  -7  -1   15.38    5.87
  15   7   1   19.02    8.86
 -15  -7  -1    8.76    7.09
  16   7   1    1.12   10.16
 -16  -7  -1    2.61    7.36
  17   7   1    2.14    9.70
 -17  -7  -1    6.25    6.90
  18   7   1   -4.85    6.06
 -18  -7  -1   16.31    7.64
  19   7   1   24.33   19.76
 -19  -7  -1   -7.09    8.11
  20   7   1   20.23   17.43
 -20  -7  -1    3.54    9.23
  21   7   1  -31.14   19.58
 -21  -7  -1    2.70    8.58
  22   7   1   18.27   17.25
 -22  -7  -1    2.33    9.14
  23   7   1   -9.98   16.69
 -23  -7  -1    5.59    8.39
  24   7   1  -22.84   17.25
 -24  -7  -1   11.09    9.60
  25   7   1    2.05   15.85
 -25  -7  -1   -3.92   10.07
  26   7   1   -0.93   16.87
 -26  -7  -1   17.90    9.79
  27   7   1   27.78   17.99
 -27  -7  -1    8.95   11.00
  28   7   1   13.61   16.87
 -28  -7  -1   18.37   11.75
  29   7   1  -12.59   17.15
 -29  -7  -1    5.78   10.16
  30   7   1   12.21   16.69
 -30  -7  -1   12.03   10.26
  31   7   1    4.10   11.84
 -31  -7  -1    3.08   10.35
  32   7   1   16.59   13.98
 -32  -7  -1   17.53   12.31
  33   7   1   -1.96   13.42
 -33  -7  -1   23.49   13.52
  34   7   1  -10.72   13.52
 -34  -7  -1    6.62   10.72
 -35  -7  -1   25.26   14.17
 -36  -7  -1   -2.52   12.49
 -37  -7  -1   15.66   12.31
 -38  -7  -1    1.77   13.42
 -46   6   1   10.07   15.94
 -45   6   1   20.88   16.50
 -44   6   1  -21.35   15.57
 -43   6   1   -1.68   14.45
 -42   6   1    2.14   15.20
 -41   6   1   10.81    9.98
 -40   6   1   74.86   12.96
  40  -6  -1   24.05   18.27
 -39   6   1    9.04   10.35
  39  -6  -1   -1.31   10.26
 -38   6   1   12.21    9.51
  38  -6  -1   15.57   11.09
 -37   6   1    4.66    9.70
  37  -6  -1  -13.52   10.63
 -36   6   1    0.28    8.67
  36  -6  -1   -5.31   11.19
 -35   6   1   11.28    9.98
  35  -6  -1    2.14   10.72
 -34   6   1    0.84    8.30
  34  -6  -1    4.75   11.09
 -33   6   1    1.03    8.11
  33  -6  -1   -1.40   11.47
 -32   6   1    5.87    8.48
  32  -6  -1   -5.13   10.91
 -31   6   1   -8.95    7.64
  31  -6  -1   -1.31    9.98
 -30   6   1    4.57    8.39
  30  -6  -1   -2.61    9.60
 -29   6   1    7.18    8.02
  29  -6  -1   -1.03    9.42
 -28   6   1    9.70    6.99
  28  -6  -1   -2.14    8.48
 -27   6   1    6.90    7.27
  27  -6  -1   -1.12    7.92
 -26   6   1   -2.33    6.43
  26  -6  -1   -3.73    8.11
 -25   6   1    1.77    6.06
  25  -6  -1   -1.96    7.74
 -24   6   1   -0.37    5.87
  24  -6  -1   12.68    7.36
 -23   6   1   40.65    6.62
  23  -6  -1   24.98    6.43
 -22   6   1   -3.17    4.94
  22  -6  -1   -2.05    5.31
 -21   6   1   -0.65    5.13
   9   6   1   20.98    6.43
  -9  -6  -1   29.55    9.14
  10   6   1   38.60    8.20
 -10  -6  -1   30.77    5.97
  11   6   1   55.28    8.58
 -11  -6  -1   35.33    6.81
  12   6   1   -1.86    8.58
 -12  -6  -1    1.96    6.34
  13   6   1   16.59    9.04
 -13  -6  -1    9.60    6.81
  14   6   1   10.26    9.51
 -14  -6  -1   17.15    8.30
  15   6   1    1.77   10.35
 -15  -6  -1    8.30    7.36
  16   6   1    2.80   11.75
 -16  -6  -1   -3.17    9.04
  17   6   1   -4.29   12.03
 -17  -6  -1    6.71    9.23
  18   6   1   27.50   12.87
 -18  -6  -1   15.20   10.81
  19   6   1    1.96   12.49
 -19  -6  -1   12.03   10.26
  20   6   1   -3.26   11.09
 -20  -6  -1   -8.02   11.47
  21   6   1   28.90   13.80
 -21  -6  -1  -11.37   11.47
  22   6   1   -9.60   11.84
 -22  -6  -1   -7.18   10.07
  23   6   1    3.26   12.87
 -23  -6  -1    6.90   10.44
  24   6   1    7.83   12.31
 -24  -6  -1   -1.31   11.84
  25   6   1   17.06   14.17
 -25  -6  -1    0.19   11.56
  26   6   1    1.40   12.03
 -26  -6  -1    4.94   12.59
  27   6   1   30.86   16.22
 -27  -6  -1   30.02   12.31
  28   6   1    4.38   15.01
 -28  -6  -1   23.21   11.93
  29   6   1   62.56   19.39
 -29  -6  -1   63.11   14.64
  30   6   1    6.15   16.31
 -30  -6  -1    6.90   10.53
  31   6   1   -3.08   15.38
 -31  -6  -1   15.38   12.12
  32   6   1    9.70   13.24
 -32  -6  -1   13.33   13.24
  33   6   1    1.31   14.26
 -33  -6  -1   19.76   11.93
  34   6   1   -5.31   16.04
 -34  -6  -1    5.87   12.03
  35   6   1    1.12   16.31
 -35  -6  -1   21.54   13.61
  36   6   1    2.61   13.98
 -36  -6  -1  -10.91   12.03
  37   6   1  -10.63   14.36
 -37  -6  -1    0.47   12.21
  38   6   1   -7.74   13.15
 -38  -6  -1   20.14   11.93
  39   6   1  -13.61   14.26
 -39  -6  -1    2.52   13.15
  40   6   1   11.37   18.74
 -40  -6  -1   -1.12   13.24
 -41  -6  -1   -2.42   11.47
 -42  -6  -1   13.33   11.19
 -43  -6  -1    2.70   12.40
 -44  -6  -1   10.91   12.12
 -45  -6  -1   -6.71   12.59
 -46  -6  -1    7.36   12.31
 -51   5   1    5.69   13.89
 -50   5   1   -0.19   14.26
 -49   5   1   11.65   16.31
 -48   5   1  -10.63   19.20
 -47   5   1  -16.04   20.04
 -46   5   1   37.20   20.23
 -45   5   1    7.55   10.53
 -44   5   1    8.39   13.42
  44  -5  -1    9.14   20.70
 -43   5   1   18.83   13.70
  43  -5  -1  -20.14   20.70
 -42   5   1   12.21   12.87
  42  -5  -1   -7.92   14.17
 -41   5   1   -5.69   11.93
  41  -5  -1    3.64   14.26
 -40   5   1   16.13   11.47
  40  -5  -1   -3.54   14.92
 -39   5   1   15.94   10.63
  39  -5  -1    0.19   15.01
 -38   5   1   11.75   11.09
  38  -5  -1   17.62   15.20
 -37   5   1   12.59    9.60
  37  -5  -1   -5.59   14.45
 -36   5   1    8.48    9.88
  36  -5  -1    5.13   14.92
 -35   5   1   18.55   10.91
  35  -5  -1   24.05   15.29
 -34   5   1  -11.56    9.60
  34  -5  -1  -13.33   14.64
 -33   5   1   29.09   12.21
  33  -5  -1   55.75   15.57
 -32   5   1  324.43   25.82
  32  -5  -1  349.51   23.77
 -31   5   1  222.53   20.23
  31  -5  -1  264.86   21.54
 -30   5   1    8.20    9.60
  30  -5  -1   11.19   12.12
 -29   5   1  100.59   12.49
  29  -5  -1  128.47   16.50
 -28   5   1   85.40   12.59
  28  -5  -1   69.83   16.04
 -27   5   1   16.22    9.23
  27  -5  -1    0.56   12.03
 -26   5   1  285.18   20.14
  26  -5  -1  258.99   23.96
 -25   5   1  248.08   18.65
  25  -5  -1  250.87   21.07
 -24   5   1  155.88   13.80
  24  -5  -1  104.69   13.98
 -23   5   1    3.17    6.81
  23  -5  -1   -0.65   10.53
 -22   5   1   11.47    7.36
  22  -5  -1    8.76   11.00
 -21   5   1   -1.68    7.36
  21  -5  -1   -1.03    9.14
 -20   5   1    4.57    7.09
  20  -5  -1   -0.09    7.83
 -19   5   1   50.25    7.09
  19  -5  -1   34.03    8.48
 -18   5   1   72.16    7.27
  18  -5  -1   66.10    8.30
 -17   5   1    9.70    5.22
  17  -5  -1   16.31    6.81
 -16   5   1   62.09    9.23
  16  -5  -1   72.16    7.09
 -15   5   1    6.34    5.69
   5   5   1  153.08   14.54
  -5  -5  -1   81.57   10.35
   6   5   1  757.38   42.23
  -6  -5  -1  788.98   40.55
   7   5   1   93.97    9.42
  -7  -5  -1   89.68   13.33
   8   5   1   92.39    9.14
  -8  -5  -1   90.80    8.02
   9   5   1    7.18    8.86
  -9  -5  -1   -0.37    6.25
  10   5   1   23.59    8.86
 -10  -5  -1   37.01   10.35
  11   5   1   -1.58    9.51
 -11  -5  -1   -6.53    9.04
  12   5   1   47.27   10.53
 -12  -5  -1   50.62   11.37
  13   5   1  204.17   17.81
 -13  -5  -1  197.92   19.39
  14   5   1  124.27   14.92
 -14  -5  -1  147.02   13.52
  15   5   1   68.71   13.42
 -15  -5  -1   54.91    9.98
  16   5   1    6.43   11.75
 -16  -5  -1    0.93   10.91
  17   5   1   13.24   13.05
 -17  -5  -1    2.42    9.04
  18   5   1  -23.40   13.89
 -18  -5  -1   24.15   12.40
  19   5   1    9.60   10.63
 -19  -5  -1    0.65   12.40
  20   5   1  -16.41   11.84
 -20  -5  -1   18.27   12.77
  21   5   1  -11.09   11.47
 -21  -5  -1  -14.08   11.56
  22   5   1    3.73   11.09
 -22  -5  -1    8.67   11.09
  23   5   1    6.15   12.49
 -23  -5  -1   19.11   12.31
  24   5   1   -6.90   13.89
 -24  -5  -1   -3.17   12.21
  25   5   1   21.72   15.66
 -25  -5  -1   19.02   13.15
  26   5   1   71.97   16.87
 -26  -5  -1   59.48   13.80
  27   5   1  190.28   23.87
 -27  -5  -1  220.02   21.63
  28   5   1  264.58   26.94
 -28  -5  -1  316.41   26.01
  29   5   1   44.00   18.37
 -29  -5  -1   63.58   14.08
  30   5   1    9.88   17.34
 -30  -5  -1    2.61   13.42
  31   5   1    4.66   16.22
 -31  -5  -1   13.42   13.80
  32   5   1   32.44   17.15
 -32  -5  -1   47.08   13.98
  33   5   1   38.13   18.83
 -33  -5  -1   56.96   15.01
  34   5   1   67.68   18.46
 -34  -5  -1   62.93   16.31
  35   5   1  -14.08   17.71
 -35  -5  -1   20.23   14.45
  36   5   1    5.31   17.53
 -36  -5  -1    9.60   15.20
  37   5   1   25.17   18.09
 -37  -5  -1   14.36   15.01
  38   5   1   -1.40   16.41
 -38  -5  -1   -6.15   12.87
  39   5   1   16.50   19.30
 -39  -5  -1   27.32   15.76
  40   5   1   40.74   23.31
 -40  -5  -1   77.94   19.39
  41   5   1   44.94   22.47
 -41  -5  -1   47.08   16.22
  42   5   1    9.79   17.43
 -42  -5  -1   29.37   14.36
  43   5   1  -18.74   15.29
 -43  -5  -1   -1.12   19.95
  44   5   1    6.15   18.37
 -44  -5  -1   28.53   24.24
  45   5   1   -4.66   23.03
 -45  -5  -1    8.11   18.27
 -46  -5  -1   -2.42   14.73
 -47  -5  -1    6.25   17.53
 -48  -5  -1    7.18   16.69
 -49  -5  -1    3.73   17.53
 -50  -5  -1   -8.95   17.62
 -51  -5  -1    4.10   15.38
 -53   4   1    1.49   15.01
 -52   4   1   -2.05   15.57
 -51   4   1  -11.19   20.60
 -50   4   1    1.21   20.51
  50  -4  -1  -20.42   20.88
 -49   4   1   18.55   12.77
  49  -4  -1  -22.65   24.89
 -48   4   1   -1.77   13.42
  48  -4  -1   14.36   16.59
 -47   4   1   11.93   12.59
  47  -4  -1   12.59   14.73
 -46   4   1   11.84   14.64
  46  -4  -1   -3.54   16.22
 -45   4   1    0.75   15.01
  45  -4  -1   -0.47   15.85
 -44   4   1   -1.96   12.21
  44  -4  -1   -7.74   15.38
 -43   4   1    2.80   13.33
  43  -4  -1   30.58   16.31
 -42   4   1   61.81   16.78
  42  -4  -1   32.07   18.09
 -41   4   1   81.95   16.87
  41  -4  -1   40.37   21.26
 -40   4   1  145.06   18.18
  40  -4  -1  123.43   18.74
 -39   4   1   50.25   16.69
  39  -4  -1   44.10   17.15
 -38   4   1    2.42   16.50
  38  -4  -1   46.52   18.37
 -37   4   1   18.83   15.66
  37  -4  -1    3.54   16.97
 -36   4   1   33.28   13.52
  36  -4  -1   33.75   18.09
 -35   4   1    4.94   12.12
  35  -4  -1   -3.26   15.38
 -34   4   1   25.73   12.12
  34  -4  -1   12.96   16.13
 -33   4   1    3.45   12.49
  33  -4  -1   -6.71   15.48
 -32   4   1   15.10   12.03
  32  -4  -1   -3.73   14.36
 -31   4   1    2.24   11.37
  31  -4  -1   -1.40   13.52
 -30   4   1   10.81   11.37
  30  -4  -1   -4.10   13.24
 -29   4   1   10.26   10.35
  29  -4  -1   32.72   12.49
 -28   4   1   45.40   12.96
  28  -4  -1   50.25   14.36
 -27   4   1   41.77   11.56
  27  -4  -1   18.93   13.80
 -26   4   1   10.81   11.47
  26  -4  -1  -10.07   13.52
 -25   4   1    9.60    9.70
  25  -4  -1    3.64   10.72
 -24   4   1    3.36    9.32
  24  -4  -1   26.20   11.65
 -23   4   1  125.86   12.68
  23  -4  -1  143.94   13.70
 -22   4   1    1.21    8.95
  22  -4  -1   -0.65   10.91
 -21   4   1    5.59    8.11
  21  -4  -1   -0.65   11.65
 -20   4   1  198.95   12.31
  20  -4  -1  198.29   15.10
 -19   4   1   60.41    8.76
  19  -4  -1   68.34   12.49
 -18   4   1  160.91   11.56
  18  -4  -1  140.21   15.01
 -17   4   1 1059.43   35.89
  17  -4  -1 1076.68   42.33
 -16   4   1  102.18    9.51
  16  -4  -1  101.06   11.09
 -15   4   1  115.42    9.32
  15  -4  -1  142.45   10.72
 -14   4   1    2.33    8.95
  14  -4  -1   -6.34   12.12
 -13   4   1    1.12    7.83
  13  -4  -1    8.30    9.88
 -12   4   1    0.56    6.99
  12  -4  -1   20.23    8.39
 -11   4   1   52.86    7.83
  11  -4  -1   44.28    7.74
   2   4   1   73.18    8.11
   3   4   1  187.57   15.85
   4   4   1  962.85   44.84
   5   4   1  714.21   30.30
  -5  -4  -1  748.34   39.53
   6   4   1   57.43    7.74
  -6  -4  -1   78.12    8.11
   7   4   1    8.30    7.55
  -7  -4  -1   -2.61    6.34
   8   4   1    5.59    7.64
  -8  -4  -1    3.45    8.02
   9   4   1   -1.96    8.95
  -9  -4  -1    4.29    8.02
  10   4   1   52.49   10.44
 -10  -4  -1   69.64    9.98
  11   4   1   39.34   11.00
 -11  -4  -1   52.77    9.14
  12   4   1   26.85   10.07
 -12  -4  -1   35.61    9.60
  13   4   1    3.64    9.79
 -13  -4  -1  -17.62   10.44
  14   4   1  -14.64   10.53
 -14  -4  -1    7.92   10.63
  15   4   1   13.52   11.00
 -15  -4  -1   11.84    9.14
  16   4   1   57.06   14.08
 -16  -4  -1   68.89   10.81
  17   4   1   25.73   11.19
 -17  -4  -1   46.52   10.81
  18   4   1   33.47   12.21
 -18  -4  -1   46.43   11.09
  19   4   1    6.81   12.87
 -19  -4  -1   -5.78   10.16
  20   4   1   12.77   12.59
 -20  -4  -1    9.51   11.75
  21   4   1   -4.85   12.21
 -21  -4  -1    6.71   12.12
  22   4   1  -11.37   14.82
 -22  -4  -1    5.03   11.75
  23   4   1   82.97   15.48
 -23  -4  -1   66.47   13.89
  24   4   1  114.48   17.25
 -24  -4  -1  128.47   15.10
  25   4   1   67.59   16.78
 -25  -4  -1   83.16   15.38
  26   4   1   -6.43   17.15
 -26  -4  -1  -27.97   12.49
  27   4   1   18.93   16.22
 -27  -4  -1  -13.98   13.42
  28   4   1   23.03   16.13
 -28  -4  -1   14.54   13.33
  29   4   1   24.61   17.25
 -29  -4  -1    7.46   14.82
  30   4   1   55.28   16.41
 -30  -4  -1   90.71   16.13
  31   4   1   23.59   16.87
 -31  -4  -1   30.11   14.54
  32   4   1   14.45   16.31
 -32  -4  -1   13.05   15.38
  33   4   1   42.05   15.66
 -33  -4  -1   36.92   15.01
  34   4   1   -4.10   18.37
 -34  -4  -1    5.97   15.76
  35   4   1   24.61   17.90
 -35  -4  -1   30.95   17.15
  36   4   1   34.31   17.99
 -36  -4  -1   39.71   16.78
  37   4   1   -2.52   18.55
 -37  -4  -1   -0.75   14.82
  38   4   1    2.98   17.43
 -38  -4  -1   17.53   16.31
  39   4   1   -3.64   18.37
 -39  -4  -1   14.92   17.15
  40   4   1   16.13   17.81
 -40  -4  -1   -9.88   15.66
  41   4   1  -10.91   17.81
 -41  -4  -1   18.27   19.20
  42   4   1   -8.86   22.00
 -42  -4  -1   19.30   16.59
  43   4   1    1.12   19.20
 -43  -4  -1  -22.84   16.69
  44   4   1   28.34   18.93
 -44  -4  -1  -19.11   17.62
  45   4   1    7.55   20.60
 -45  -4  -1   10.63   15.48
  46   4   1    6.81   20.32
 -46  -4  -1  -12.31   15.38
  47   4   1   -7.27   20.98
 -47  -4  -1   15.10   13.33
  48   4   1  -23.40   40.27
 -48  -4  -1    5.69   16.13
  49   4   1   66.19   35.99
 -49  -4  -1   25.08   15.20
 -50  -4  -1  -28.71   19.58
 -51  -4  -1   -4.10   20.70
 -52  -4  -1   27.22   20.88
 -53  -4  -1   22.56   18.65
  56  -3  -1   -7.18   13.98
  55  -3  -1    1.58   12.77
  54  -3  -1   -0.84   12.87
 -53   3   1   -7.55   11.28
  53  -3  -1   18.27   26.76
 -52   3   1   -9.32   11.47
  52  -3  -1    2.98   26.57
 -51   3   1   10.26   11.47
  51  -3  -1   64.61   26.76
 -50   3   1  -14.08   15.85
  50  -3  -1   -5.13   25.64
 -49   3   1  -11.19   14.26
  49  -3  -1   -1.86   19.39
 -48   3   1   -4.29   13.70
  48  -3  -1   -8.95   18.74
 -47   3   1   15.20   14.73
  47  -3  -1   17.81   18.18
 -46   3   1    4.66   14.17
  46  -3  -1  -20.32   16.50
 -45   3   1   -1.49   14.92
  45  -3  -1  -10.16   17.25
 -44   3   1    5.78   15.10
  44  -3  -1   18.46   18.55
 -43   3   1   17.25   15.66
  43  -3  -1   23.40   18.37
 -42   3   1    9.60   14.82
  42  -3  -1   -8.20   18.46
 -41   3   1   10.07   14.45
  41  -3  -1    2.33   20.14
 -40   3   1   85.12   22.93
  40  -3  -1   68.71   20.70
 -39   3   1    8.30   19.67
  39  -3  -1   12.87   16.78
 -38   3   1   14.26   20.98
  38  -3  -1    5.87   18.83
 -37   3   1   -4.29   17.90
  37  -3  -1   11.37   15.48
 -36   3   1  -17.34   18.46
  36  -3  -1   13.42   15.94
 -35   3   1   22.65   17.34
  35  -3  -1   35.33   15.10
 -34   3   1  -16.22   18.27
  34  -3  -1  -25.45   16.50
 -33   3   1   21.07   17.62
  33  -3  -1   14.64   15.48
 -32   3   1  329.93   35.80
  32  -3  -1  340.28   31.79
 -31   3   1   92.02   20.51
  31  -3  -1  166.04   22.09
 -30   3   1    5.78   17.34
  30  -3  -1   -7.83   13.98
 -29   3   1  280.24   28.34
  29  -3  -1  291.15   28.25
 -28   3   1  159.79   21.91
  28  -3  -1  155.04   19.67
 -27   3   1  -23.31   14.64
  27  -3  -1    4.94   11.47
 -26   3   1  273.99   27.13
  26  -3  -1  269.61   24.52
 -25   3   1  126.98   22.00
  25  -3  -1  106.00   15.38
 -24   3   1   89.50   17.71
  24  -3  -1   86.89   14.82
 -23   3   1    3.64   13.89
  23  -3  -1   -1.68   11.19
 -22   3   1   89.50   14.54
  22  -3  -1   68.99   13.52
 -21   3   1  -11.47    8.95
  21  -3  -1   -2.33   12.12
 -20   3   1  -11.00    7.92
  20  -3  -1    1.58   11.19
 -19   3   1  388.85   20.42
  19  -3  -1  405.26   25.26
 -18   3   1  502.77   25.92
  18  -3  -1  549.95   29.74
 -17   3   1  200.25   13.89
  17  -3  -1  205.57   17.34
 -16   3   1  530.37   25.26
  16  -3  -1  508.18   28.34
 -15   3   1  254.42   14.26
  15  -3  -1  242.76   17.90
 -14   3   1   27.32    7.27
  14  -3  -1   19.58    8.67
 -13   3   1   15.29    5.78
  13  -3  -1   -4.20    7.64
 -12   3   1   57.43    6.71
  12  -3  -1   59.48    8.76
 -11   3   1    3.26    8.86
  11  -3  -1   -3.73   11.28
 -10   3   1   50.90    9.79
  10  -3  -1   53.14   12.49
  -9   3   1  699.02   39.62
   9  -3  -1  731.09   39.16
  -8   3   1  268.12   19.67
   8  -3  -1  312.12   18.83
  -7   3   1   -3.82    6.62
   7  -3  -1   16.22    8.20
  -6   3   1  543.61   29.09
   6  -3  -1  563.09   27.69
   5  -3  -1  322.66   15.94
  -1   3   1    4.75    4.20
   1  -3  -1    0.93    2.98
   0   3   1   62.65   12.03
   0  -3  -1   42.70    6.06
   1   3   1 1123.48   34.40
  -1  -3  -1 1255.68   55.94
   2   3   1  646.34   34.59
  -2  -3  -1  679.81   37.48
   3   3   1  665.83   38.50
  -3  -3  -1  669.56   41.77
   4   3   1  119.61    9.88
  -4  -3  -1  106.84   14.64
   5   3   1  557.59   30.58
  -5  -3  -1  442.74   20.04
   6   3   1 6021.08  175.55
  -6  -3  -1 6193.37  176.67
   7   3   1   38.97    9.98
  -7  -3  -1   66.38   10.16
   8   3   1  151.59   14.45
  -8  -3  -1  151.87   11.93
   9   3   1   -3.64    9.14
  -9  -3  -1   11.09    7.83
  10   3   1   93.60   12.40
 -10  -3  -1   88.57   10.53
  11   3   1    2.61   10.35
 -11  -3  -1  -22.00   11.37
  12   3   1  272.50   19.76
 -12  -3  -1  255.44   16.41
  13   3   1  845.66   40.65
 -13  -3  -1  810.70   38.78
  14   3   1  646.90   37.48
 -14  -3  -1  651.75   33.10
  15   3   1  181.23   18.18
 -15  -3  -1  186.08   16.04
  16   3   1    8.02   12.87
 -16  -3  -1   10.07   10.35
  17   3   1  -16.22   12.12
 -17  -3  -1   12.87   12.12
  18   3   1   14.08   13.61
 -18  -3  -1   11.09   13.52
  19   3   1   33.93   12.31
 -19  -3  -1   17.43   11.37
  20   3   1   14.17   13.98
 -20  -3  -1   18.27   11.37
  21   3   1    5.22   12.96
 -21  -3  -1   11.47   11.47
  22   3   1   20.04   12.87
 -22  -3  -1    4.75   11.84
  23   3   1   31.98   13.05
 -23  -3  -1   25.36   12.77
  24   3   1   56.03   14.45
 -24  -3  -1   52.02   15.57
  25   3   1    8.48   14.17
 -25  -3  -1   14.54   12.96
  26   3   1  141.71   19.86
 -26  -3  -1  120.73   16.78
  27   3   1  544.54   38.97
 -27  -3  -1  528.69   34.40
  28   3   1  742.09   49.41
 -28  -3  -1  761.67   42.70
  29   3   1  606.16   41.67
 -29  -3  -1  633.39   38.78
  30   3   1  125.67   19.30
 -30  -3  -1   98.35   16.78
  31   3   1  109.36   18.83
 -31  -3  -1   70.01   16.87
  32   3   1  221.32   25.36
 -32  -3  -1  228.69   22.19
  33   3   1  585.19   40.27
 -33  -3  -1  576.98   42.51
  34   3   1  663.31   46.89
 -34  -3  -1  766.61   46.24
  35   3   1   93.79   19.11
 -35  -3  -1  108.61   19.02
  36   3   1   48.01   18.55
 -36  -3  -1   25.17   18.27
  37   3   1   -4.10   17.81
 -37  -3  -1  -28.06   16.50
  38   3   1   -2.98   16.59
 -38  -3  -1   28.43   18.18
  39   3   1   18.46   17.62
 -39  -3  -1    9.98   17.71
  40   3   1   38.13   20.51
 -40  -3  -1   88.47   21.63
  41   3   1   74.68   21.72
 -41  -3  -1   97.33   19.39
  42   3   1   -3.54   20.42
 -42  -3  -1   19.86   14.54
  43   3   1   28.81   20.42
 -43  -3  -1  -16.59   17.43
  44   3   1   28.53   20.79
 -44  -3  -1   -1.40   17.25
  45   3   1    4.57   20.79
 -45  -3  -1   -2.80   16.78
  46   3   1    8.02   13.33
 -46  -3  -1   18.46   16.04
  47   3   1   28.25   33.38
 -47  -3  -1    5.31   14.17
  48   3   1   30.39   30.39
 -48  -3  -1   11.47   12.59
  49   3   1  -15.57   39.06
 -49  -3  -1    5.69   26.85
  50   3   1   22.75   38.41
 -50  -3  -1  -19.76   24.15
  51   3   1   -5.97   30.58
 -51  -3  -1  -10.44   22.84
  52   3   1   47.83   32.16
 -52  -3  -1   13.89   20.98
 -53  -3  -1   62.84   26.38
 -54  -3  -1   11.93   16.78
 -58   2   1   -1.31   23.68
  58  -2  -1    8.58   20.51
 -57   2   1   13.80   14.26
  57  -2  -1   13.70   19.67
 -56   2   1    0.00   15.85
  56  -2  -1    1.40   20.60
 -55   2   1    2.05   15.38
  55  -2  -1    7.46   22.84
 -54   2   1   -1.31   16.69
  54  -2  -1  -13.52   24.98
 -53   2   1   10.26   15.01
  53  -2  -1  -13.33   20.42
 -52   2   1    2.89   11.19
  52  -2  -1  -27.22   27.97
 -51   2   1    0.93   13.24
  51  -2  -1   -3.92   28.15
 -50   2   1   -1.12   14.08
  50  -2  -1  -31.98   31.23
 -49   2   1  -16.69   14.82
  49  -2  -1  -14.45   18.18
 -48   2   1   -2.89   16.78
  48  -2  -1   14.36   19.20
 -47   2   1   16.31   16.50
  47  -2  -1   16.69   22.19
 -46   2   1    4.01   17.90
  46  -2  -1   12.96   20.60
 -45   2   1    0.28   20.23
  45  -2  -1  -19.11   19.48
 -44   2   1   -9.88   19.20
  44  -2  -1  -20.70   19.67
 -43   2   1   -1.86   23.68
  43  -2  -1    0.65   18.93
 -42   2   1   70.67   22.37
  42  -2  -1   44.84   19.86
 -41   2   1  103.02   19.67
  41  -2  -1   78.59   22.56
 -40   2   1  135.27   25.45
  40  -2  -1   73.56   20.04
 -39   2   1   35.61   22.09
  39  -2  -1  -19.39   19.02
 -38   2   1   17.15   23.21
  38  -2  -1    1.03   16.97
 -37   2   1    7.18   12.59
  37  -2  -1   21.44   20.42
 -36   2   1   44.84   13.52
  36  -2  -1   36.27   18.93
 -35   2   1   18.09   12.87
  35  -2  -1   33.28   16.78
 -34   2   1   49.69   15.01
  34  -2  -1   18.27   17.25
 -33   2   1   15.66   11.75
  33  -2  -1   -6.53   16.04
 -32   2   1    5.22   13.33
  32  -2  -1   -0.28   16.59
 -31   2   1   16.41   13.33
  31  -2  -1    7.18   15.10
 -30   2   1   -5.59   11.84
  30  -2  -1   -1.86   14.64
 -29   2   1   40.18   12.03
  29  -2  -1   32.91   14.82
 -28   2   1  114.02   14.82
  28  -2  -1   96.77   17.34
 -27   2   1   52.67   10.26
  27  -2  -1   44.00   15.29
 -26   2   1    5.69   11.19
  26  -2  -1   -4.38   13.15
 -25   2   1  -18.27   11.56
  25  -2  -1   -1.58   12.49
 -24   2   1  -14.54   10.26
  24  -2  -1  -11.47   12.12
 -23   2   1  119.14   12.49
  23  -2  -1  154.76   15.57
 -22   2   1   -6.62   11.19
  22  -2  -1   -4.01   11.93
 -21   2   1   -6.34   10.07
  21  -2  -1    1.12   12.96
 -20   2   1  148.51   20.32
  20  -2  -1  173.59   17.15
 -19   2   1  130.61   19.02
  19  -2  -1  143.66   16.78
 -18   2   1  344.66   30.77
  18  -2  -1  377.20   25.82
  17  -2  -1 2081.21   72.72
 -16   2   1  201.37   21.82
  16  -2  -1  201.74   17.81
 -15   2   1   96.12   12.03
  15  -2  -1  123.99   14.64
 -14   2   1   39.06    9.23
  14  -2  -1   32.72   10.81
 -13   2   1    5.13    7.55
  13  -2  -1    3.45   10.44
 -12   2   1   -0.19    8.02
  12  -2  -1    0.75    9.42
 -11   2   1  110.94    9.79
  11  -2  -1  113.18   11.56
 -10   2   1   39.06    7.46
  10  -2  -1   49.32    9.51
  -9   2   1  201.56   18.09
   9  -2  -1  211.35   19.76
  -8   2   1    8.67   11.37
   8  -2  -1   12.59   10.16
  -7   2   1    0.09   10.26
   7  -2  -1    5.13    9.70
  -6   2   1  108.05   13.89
   5  -2  -1   14.26    7.64
  -4   2   1   53.23    6.62
   4  -2  -1   88.10   10.07
  -3   2   1  744.79   24.24
   3  -2  -1  836.25   27.41
  -2   2   1 1414.44   40.46
   2  -2  -1 1502.73   45.40
  -1   2   1  461.85   17.53
   1  -2  -1  431.83   16.87
   0   2   1   43.54   10.16
   0  -2  -1   20.70    4.94
   1   2   1  455.88   29.65
  -1  -2  -1  448.14   21.26
   2   2   1  113.55   12.21
  -2  -2  -1   87.35    9.32
   3   2   1 1442.88   51.46
  -3  -2  -1 1209.25   41.02
   4   2   1 4936.85  141.71
  -4  -2  -1 4829.83  135.83
   5   2   1 3251.49  100.87
  -5  -2  -1 3505.44  105.44
   6   2   1  439.47   22.28
  -6  -2  -1  460.26   20.79
   7   2   1  103.39   11.75
  -7  -2  -1  112.62   13.05
   8   2   1   18.65   10.44
  -8  -2  -1   35.15    8.95
   9   2   1   65.82   13.61
  -9  -2  -1   63.95   10.63
  10   2   1  649.61   32.44
 -10  -2  -1  652.68   31.14
  11   2   1  590.41   30.02
 -11  -2  -1  584.54   26.94
  12   2   1  131.73   15.01
 -12  -2  -1  154.10   13.98
  13   2   1   50.16   13.70
 -13  -2  -1   41.21   12.21
  14   2   1   26.57   13.24
 -14  -2  -1   28.34   10.91
  15   2   1  -13.42   13.42
 -15  -2  -1    5.50   11.19
  16   2   1  126.60   15.85
 -16  -2  -1   93.88   14.45
  17   2   1   20.60   15.01
 -17  -2  -1   27.41   12.21
  18   2   1   17.90   12.59
 -18  -2  -1   34.40   12.31
  19   2   1   10.63   13.42
 -19  -2  -1   -3.64   12.49
  20   2   1   10.72   19.02
 -20  -2  -1   24.52   13.24
  21   2   1   18.37   11.93
 -21  -2  -1   10.53   12.49
  22   2   1    3.36   13.24
 -22  -2  -1   -8.02   14.36
  23   2   1  209.48   19.39
 -23  -2  -1  214.80   19.39
  24   2   1  267.10   21.07
 -24  -2  -1  275.30   19.39
  25   2   1   78.59   16.69
 -25  -2  -1   68.06   15.10
  26   2   1   43.82   16.13
 -26  -2  -1   39.71   14.36
  27   2   1   72.34   16.78
 -27  -2  -1   81.67   15.76
  28   2   1   -9.23   15.20
 -28  -2  -1   45.68   15.10
  29   2   1   27.04   15.57
 -29  -2  -1  -16.04   15.38
  30   2   1  234.47   24.05
 -30  -2  -1  240.53   23.21
  31   2   1  100.41   19.67
 -31  -2  -1  109.45   19.11
  32   2   1   30.86   18.65
 -32  -2  -1   -5.78   16.59
  33   2   1   54.35   20.42
 -33  -2  -1   70.48   18.18
  34   2   1   66.10   19.48
 -34  -2  -1   72.44   15.94
  35   2   1   43.91   16.50
 -35  -2  -1   -7.09   16.78
  36   2   1  106.19   21.82
 -36  -2  -1  101.52   19.76
  37   2   1  127.53   20.98
 -37  -2  -1  116.91   19.86
  38   2   1   11.19   17.53
 -38  -2  -1   35.89   17.99
  39   2   1   26.29   19.02
 -39  -2  -1    4.66   18.83
  40   2   1   17.71   18.65
 -40  -2  -1   25.26   18.55
  41   2   1    3.73   20.32
 -41  -2  -1  -23.40   19.76
  42   2   1  -11.65   19.20
 -42  -2  -1   17.90   17.81
  43   2   1   -0.28   20.23
 -43  -2  -1   -1.49   19.02
  44   2   1  -30.21   22.37
 -44  -2  -1    0.75   19.11
  45   2   1   17.25   20.70
 -45  -2  -1  -12.59   18.37
  46   2   1    8.86   22.00
 -46  -2  -1   -5.31   14.82
  47   2   1    9.60   33.28
 -47  -2  -1    7.27   18.83
  48   2   1    0.93   26.66
 -48  -2  -1    3.54   16.87
  49   2   1   19.58   33.84
 -49  -2  -1   -2.42   15.29
  50   2   1   25.08   27.04
 -50  -2  -1   -1.12   14.64
  51   2   1   -3.64   27.13
 -51  -2  -1    7.36   23.96
 -52  -2  -1   57.80   28.25
 -53  -2  -1    7.18   22.37
 -54  -2  -1   11.28   19.86
 -55  -2  -1   19.86   18.93
 -56  -2  -1   24.52   16.87
 -57  -2  -1   -4.47   18.09
 -59   1   1   -1.03   16.41
  59  -1  -1   14.92   17.53
 -58   1   1   11.19   14.64
  58  -1  -1    0.09   18.09
 -57   1   1   14.73   15.94
  57  -1  -1  -11.09   19.30
 -56   1   1   -7.36   15.10
  56  -1  -1  -11.93   19.39
 -55   1   1  -14.45   13.24
  55  -1  -1   -0.75   19.67
 -54   1   1    4.47   15.57
  54  -1  -1   12.87   20.23
 -53   1   1    0.47   17.25
  53  -1  -1   11.47   17.15
 -52   1   1   25.73   15.10
  52  -1  -1   -1.58   17.25
 -51   1   1  -12.40   14.36
  51  -1  -1    4.01   17.99
 -50   1   1    7.92   13.24
  50  -1  -1   -2.42   30.02
 -49   1   1   -1.86   13.05
  49  -1  -1   -7.55   21.44
 -48   1   1    1.96   11.93
  48  -1  -1   10.91   20.23
 -47   1   1   -0.47   22.09
  47  -1  -1   13.15   18.65
 -46   1   1    0.28   14.82
  46  -1  -1  -26.10   18.93
 -45   1   1   13.24   20.23
  45  -1  -1   26.94   17.53
 -44   1   1   50.62   25.17
  44  -1  -1   37.48   19.20
 -43   1   1   64.70   22.84
  43  -1  -1   17.53   19.76
 -42   1   1   27.32   23.31
  42  -1  -1   43.82   20.70
 -41   1   1   60.32   18.46
  41  -1  -1   71.88   20.14
 -40   1   1  248.73   24.80
  40  -1  -1  227.10   33.56
 -39   1   1    4.20   18.27
  39  -1  -1   -9.60   18.83
 -38   1   1  101.34   18.55
  38  -1  -1   36.08   21.44
 -37   1   1   69.73   14.08
  37  -1  -1   85.68   17.81
 -36   1   1   69.73   15.48
  36  -1  -1   76.26   18.55
 -35   1   1   40.65   15.38
  35  -1  -1   66.00   19.95
 -34   1   1   77.84   15.48
  34  -1  -1   40.65   17.25
 -33   1   1   14.54   12.21
  33  -1  -1   13.52   16.04
 -32   1   1   -9.14   13.98
  32  -1  -1    4.57   18.18
 -31   1   1   24.24   14.54
  31  -1  -1   26.94   16.69
 -30   1   1    6.34   13.80
  30  -1  -1  -13.42   15.48
 -29   1   1  205.10   19.67
  29  -1  -1  211.07   21.35
 -28   1   1   -7.27   13.89
  28  -1  -1   12.21   14.73
 -27   1   1   60.22   14.64
  27  -1  -1   61.62   15.94
 -26   1   1  -16.69   13.33
  26  -1  -1   -0.37   14.17
 -25   1   1  355.94   24.61
  25  -1  -1  348.11   27.32
 -24   1   1   17.53   11.84
  24  -1  -1   22.75   13.80
 -23   1   1   15.38   12.68
  23  -1  -1  -16.31   13.33
 -22   1   1  978.98   47.73
  22  -1  -1  987.65   51.00
 -21   1   1  120.26   14.73
  21  -1  -1  144.32   15.38
 -20   1   1   76.63   15.01
  20  -1  -1   66.38   14.26
 -19   1   1 3656.19  128.47
  19  -1  -1 3675.30  130.05
 -18   1   1 4824.05  160.91
  18  -1  -1 4934.24  168.00
 -17   1   1 1251.86   75.61
  17  -1  -1 1202.26   53.70
 -16   1   1 1479.05   91.46
  16  -1  -1 1433.84   61.16
 -15   1   1  515.08   36.27
  15  -1  -1  560.20   30.67
 -14   1   1  131.82   13.05
  14  -1  -1  151.03   16.50
 -13   1   1    6.25   10.16
  13  -1  -1    3.17   10.63
 -12   1   1  -12.03   10.72
  12  -1  -1  -16.41   12.12
 -11   1   1  106.84   10.63
  11  -1  -1   77.94   12.77
 -10   1   1   49.04   10.53
  10  -1  -1   50.53   11.56
  -9   1   1  711.04   53.14
   9  -1  -1  664.24   41.95
  -8   1   1  299.63   27.32
  -7   1   1  971.43   60.22
   7  -1  -1  889.02   54.17
  -6   1   1   24.89   13.80
   6  -1  -1   58.36   11.65
  -5   1   1  346.90   17.99
   5  -1  -1  341.68   16.59
  -4   1   1  299.73   14.08
   4  -1  -1  246.03   13.05
  -3   1   1   77.38    7.46
   3  -1  -1   71.41    7.74
  -2   1   1 1373.05   42.23
   2  -1  -1 1430.48   45.03
  -1   1   1  129.40    8.20
   1  -1  -1  150.28    8.86
   0   1   1 1037.62   34.77
   0  -1  -1  949.89   34.40
   1   1   1 9999.00  257.21
   2   1   1 4473.23  124.92
  -2  -1  -1 4565.62  131.45
   3   1   1 2579.97   80.55
  -3  -1  -1 2603.19   83.25
   4   1   1 2778.27  128.00
  -4  -1  -1 2608.41   89.50
   5   1   1 7426.02  293.95
  -5  -1  -1 6931.45  289.28
   7   1   1   67.40   12.96
  -7  -1  -1   62.74   10.91
   8   1   1  199.41   17.25
  -8  -1  -1  218.80   16.50
   9   1   1  202.30   17.90
  -9  -1  -1  252.83   17.81
  10   1   1  156.72   16.31
 -10  -1  -1  175.17   16.87
  11   1   1   18.83   10.26
 -11  -1  -1   22.65   12.40
  12   1   1 1221.74   56.50
 -12  -1  -1 1178.77   52.49
  13   1   1 1745.59   73.74
 -13  -1  -1 1874.89   72.34
  14   1   1 1248.03   57.71
 -14  -1  -1 1233.40   55.66
  15   1   1  228.97   20.51
 -15  -1  -1  235.49   19.48
  16   1   1   20.14   15.38
 -16  -1  -1   24.89   13.70
  17   1   1    5.31   11.37
 -17  -1  -1   21.72   13.33
  18   1   1   -7.55   15.10
 -18  -1  -1   46.52   14.17
  19   1   1  156.44   19.20
 -19  -1  -1  165.20   18.46
  20   1   1  375.24   29.09
 -20  -1  -1  388.01   25.54
  21   1   1  110.47   18.09
 -21  -1  -1   97.70   15.76
  22   1   1   78.78   15.48
 -22  -1  -1   79.99   14.36
  23   1   1   -6.34   15.48
 -23  -1  -1   -7.18   13.61
  24   1   1   77.57   17.43
 -24  -1  -1   93.51   16.04
  25   1   1   30.11   15.85
 -25  -1  -1    5.03   13.05
  26   1   1   17.53   15.57
 -26  -1  -1  -22.84   16.04
  27   1   1  468.00   36.08
 -27  -1  -1  456.72   31.60
  28   1   1 1515.04   74.77
 -28  -1  -1 1606.40   74.30
  29   1   1 2186.37  101.80
 -29  -1  -1 2136.21   86.79
  30   1   1  589.66   41.39
 -30  -1  -1  592.83   37.85
  31   1   1  289.94   37.85
 -31  -1  -1  344.01   29.74
  32   1   1  780.22   65.82
 -32  -1  -1  771.36   46.15
  33   1   1 2288.45  142.45
 -33  -1  -1 2314.83  108.61
  34   1   1 2393.80  149.16
 -34  -1  -1 2434.72  108.61
  35   1   1  215.63   40.09
 -35  -1  -1  217.50   25.36
  36   1   1   36.27   26.01
 -36  -1  -1   40.09   18.74
  37   1   1    4.57   28.34
 -37  -1  -1    8.11   16.41
  38   1   1   60.04   30.95
 -38  -1  -1   80.92   20.04
  39   1   1    8.11   31.23
 -39  -1  -1   13.70   18.65
  40   1   1  -60.78   30.77
 -40  -1  -1   -3.73   17.81
  41   1   1   10.72   30.02
 -41  -1  -1   16.50   17.43
  42   1   1   31.04   32.35
 -42  -1  -1   48.66   18.74
  43   1   1    6.25   31.14
 -43  -1  -1   29.18   19.39
  44   1   1  -12.87   32.16
 -44  -1  -1   13.33   20.70
  45   1   1   -7.83   31.32
 -45  -1  -1   19.48   13.70
  46   1   1  -14.45   39.53
 -46  -1  -1   46.71   17.53
  47   1   1   35.99   26.29
 -47  -1  -1   21.26   32.72
  48   1   1   19.67   31.42
 -48  -1  -1   28.90   31.88
  49   1   1   24.24   32.72
 -49  -1  -1   25.45   28.81
  50   1   1    9.04   32.82
 -50  -1  -1   23.59   25.73
  51   1   1   28.15   25.08
 -51  -1  -1   41.95   30.58
  52   1   1    8.02   18.55
 -52  -1  -1   -5.59   27.13
  53   1   1   30.39   24.15
 -53  -1  -1  -18.65   26.20
  54   1   1    7.27   18.74
 -54  -1  -1  -11.00   15.20
  55   1   1   -5.78   18.55
 -55  -1  -1  -26.10   12.40
  56   1   1    5.87   21.35
 -56  -1  -1  -22.65   12.77
  57   1   1   -5.59   17.06
 -57  -1  -1  -19.39   18.65
  58   1   1   -7.09   18.93
  59   1   1  -10.63   18.37
 -60   0   1   -3.17   27.41
 -59   0   1    5.97   16.04
  59   0  -1   12.12   19.95
 -58   0   1   -7.55   11.75
  58   0  -1  -19.39   20.70
 -57   0   1   -2.61   16.97
  57   0  -1   -2.33   20.42
 -56   0   1    1.12   19.02
  56   0  -1   -7.46   21.35
 -55   0   1   -9.51   16.78
  55   0  -1    2.52   20.42
 -54   0   1    4.94   17.53
  54   0  -1  -23.40   22.75
 -53   0   1    5.31   13.15
  53   0  -1   21.35   17.15
 -52   0   1    0.56   15.76
  52   0  -1    4.10   18.09
 -51   0   1   10.35   14.08
  51   0  -1    1.58   16.97
 -50   0   1    3.54   14.64
  50   0  -1  -18.55   17.25
 -49   0   1  -19.48   14.54
  49   0  -1   -7.36   15.76
 -48   0   1   -2.98   11.56
  48   0  -1   -1.49   16.59
 -47   0   1   -0.19   23.77
  47   0  -1  -21.26   19.20
 -46   0   1  -28.62   22.75
  46   0  -1   -2.70   19.76
 -45   0   1   18.46   25.08
  45   0  -1   -4.01   17.15
 -44   0   1   26.38   19.11
  44   0  -1   -6.81   18.37
 -43   0   1   36.27   24.61
  43   0  -1  -30.21   18.55
 -42   0   1   -4.01   21.72
  42   0  -1  -11.56   18.74
 -41   0   1  -17.53   23.31
  41   0  -1   -9.04   19.02
 -40   0   1   11.84   18.74
  40   0  -1   15.01   17.06
 -39   0   1   -9.04   13.15
  39   0  -1    4.20   17.81
 -38   0   1   33.47   17.43
  38   0  -1    8.48   18.83
 -37   0   1    3.54   16.59
  37   0  -1   45.49   17.99
 -36   0   1    8.48   12.59
  36   0  -1    7.46   13.15
 -35   0   1   12.12   16.50
  35   0  -1   26.10   18.09
 -34   0   1   -3.36   14.82
  34   0  -1   -8.76   15.20
 -33   0   1    3.17   15.01
  33   0  -1  -15.29   17.34
 -32   0   1  -10.35   11.37
  32   0  -1  -13.05   15.76
 -31   0   1   18.83   13.80
  31   0  -1   19.48   16.04
 -30   0   1    9.88   14.92
  30   0  -1   -6.06   15.20
 -29   0   1   -1.40   15.38
  29   0  -1   35.33   15.94
 -28   0   1    4.85   15.29
  28   0  -1   -4.66   16.13
 -27   0   1  -20.79   13.98
  27   0  -1  -15.76   15.48
 -26   0   1  -38.13   14.64
  26   0  -1  -15.94   15.48
 -25   0   1   -6.06   14.54
  25   0  -1    9.51   14.45
 -24   0   1   28.81   13.80
  24   0  -1   -4.01   14.64
 -23   0   1   19.02   14.54
  23   0  -1   -2.42   14.17
 -22   0   1   17.15   13.52
  22   0  -1  -21.63   14.08
 -21   0   1  -23.31   13.89
  21   0  -1    3.45   14.26
 -20   0   1   -5.31   13.70
  20   0  -1   -5.50   14.73
 -19   0   1   18.09   12.68
  19   0  -1  -12.03   13.61
 -18   0   1   10.16    9.88
  18   0  -1   -3.17   12.77
 -17   0   1   22.19   17.06
  17   0  -1    4.75   12.77
 -16   0   1    4.10   17.34
  16   0  -1    3.64   13.05
 -15   0   1   54.63   17.90
  15   0  -1  -11.00   13.52
 -14   0   1   23.96   12.03
  14   0  -1   12.40   12.21
 -13   0   1    8.58   13.05
  13   0  -1   11.84    9.88
 -12   0   1   33.84   11.56
  12   0  -1  -18.93   13.15
 -11   0   1   26.76   11.47
  11   0  -1    1.12   12.87
  10   0  -1   -4.94   16.13
   8   0  -1    3.17   14.73
   7   0  -1    8.76   13.70
   6   0  -1   54.72   14.82
  -5   0   1    9.51   11.00
   5   0  -1   23.59    9.04
  -4   0   1  -10.63   10.81
   4   0  -1   11.84    6.90
  -3   0   1   19.86   10.26
   3   0  -1   34.40    8.86
  -2   0   1   -3.92    9.04
   2   0  -1   21.07   11.19
  -1   0   1   -0.37    8.76
   1   0  -1   30.86   11.47
   0   0   1   -1.31    5.50
   0   0  -1   28.25   11.93
   1   0   1   -1.31    5.78
  -1   0  -1    1.86   13.42
   2   0   1    8.30    8.76
  -2   0  -1   36.55   15.20
   3   0   1    9.32   10.91
  -3   0  -1  -11.56   13.61
   4   0   1   31.98   12.96
  -4   0  -1   11.09   17.15
   5   0   1   -2.70   11.84
  -5   0  -1    7.46   12.49
   6   0   1   -0.28   14.45
  -6   0  -1    3.82   17.81
   7   0   1   21.72   15.76
  -7   0  -1  -10.35   18.27
   8   0   1  -19.11   15.76
  -8   0  -1  -15.29   18.09
   9   0   1   23.68   16.50
  -9   0  -1  -36.17   19.39
  10   0   1  -17.71   18.46
 -10   0  -1   12.77   19.02
  11   0   1   23.03   17.90
 -11   0  -1  -34.21   19.02
  12   0   1  -32.35   17.25
 -12   0  -1    0.37   16.97
  13   0   1   -6.62   16.97
 -13   0  -1   20.32   21.82
  14   0   1   -2.33   12.96
 -14   0  -1   -3.26   15.20
  15   0   1   -5.97   17.06
 -15   0  -1    6.06   19.95
  16   0   1   -5.78   12.03
 -16   0  -1   16.22   19.11
  17   0   1   20.42   13.70
 -17   0  -1   29.55   20.88
  18   0   1   15.94   12.96
 -18   0  -1  -11.28   18.46
  19   0   1   19.76   14.45
 -19   0  -1   30.02   17.90
  20   0   1   -4.85   11.37
 -20   0  -1   -2.98   20.51
  21   0   1   20.14   14.45
 -21   0  -1    4.94   18.74
  22   0   1   -0.28   15.29
 -22   0  -1   30.49   20.88
  23   0   1   28.53   15.20
 -23   0  -1   11.93   20.51
  24   0   1  -12.21   15.85
 -24   0  -1   -3.36   20.79
  25   0   1    6.34   14.45
 -25   0  -1   -4.20   14.64
  26   0   1   13.98   17.25
 -26   0  -1   51.55   14.08
  27   0   1   13.52   16.78
 -27   0  -1   16.22   14.17
  28   0   1   -9.70   17.71
 -28   0  -1    4.47   13.24
  29   0   1   -7.09   17.25
 -29   0  -1   16.87   14.64
  30   0   1  -27.22   17.34
 -30   0  -1  -11.75   17.15
  31   0   1  -22.56   20.23
 -31   0  -1   18.37   15.10
  32   0   1   -5.22   19.02
 -32   0  -1   -6.90   15.94
  33   0   1    0.65   19.20
 -33   0  -1   11.84   16.04
  34   0   1   12.31   18.09
 -34   0  -1  -13.33   15.76
  35   0   1   10.63   18.55
 -35   0  -1  -11.65   16.97
  36   0   1   -3.82   15.57
 -36   0  -1   10.35   17.25
  37   0   1    9.98   21.91
 -37   0  -1   -4.29   17.25
  38   0   1  -26.29   19.02
 -38   0  -1   24.89   18.09
  39   0   1  -11.75   20.04
 -39   0  -1  -45.12   18.93
  40   0   1   13.42   17.90
 -40   0  -1    2.24   17.71
  41   0   1   -4.29   14.73
 -41   0  -1    4.10   17.71
  42   0   1    1.49   20.70
 -42   0  -1    0.28   16.78
  43   0   1    3.82   18.83
 -43   0  -1   -2.33   17.34
  44   0   1   29.27   20.79
 -44   0  -1  -30.58   18.74
  45   0   1  -16.31   20.88
 -45   0  -1   22.37   16.50
  46   0   1  -13.98   20.79
 -46   0  -1   -2.52   15.01
  47   0   1  -15.57   19.02
 -47   0  -1  -11.19   17.25
  48   0   1   16.41   18.09
 -48   0  -1   13.89   14.36
  49   0   1  -20.98   16.97
 -49   0  -1   15.01   17.90
  50   0   1    1.58   13.42
 -50   0  -1  -11.47   16.22
  51   0   1  -21.44   22.00
 -51   0  -1  -32.07   18.83
  52   0   1   -6.25   28.15
 -52   0  -1    2.98   16.22
  53   0   1   27.87   33.93
 -53   0  -1   -4.01   16.87
  54   0   1    5.59   33.10
 -54   0  -1   -7.83   16.69
  55   0   1  -14.92   31.23
 -55   0  -1    8.95   15.48
  56   0   1  -42.42   33.19
 -56   0  -1  -19.02   17.15
  57   0   1    6.81   30.39
 -57   0  -1   -7.36   11.75
  58   0   1    8.76   22.00
 -58   0  -1  -27.69   21.63
  59   0   1   17.99   21.07
 -59  -1   1    1.86   28.99
  59   1  -1   10.81   22.00
 -58  -1   1    3.26   23.77
  58   1  -1   17.71   21.91
 -57  -1   1   13.42   16.87
  57   1  -1   15.76   19.86
 -56  -1   1    9.79   17.90
  56   1  -1   41.49   22.28
 -55  -1   1    2.98   14.73
  55   1  -1   24.52   22.93
 -54  -1   1   -5.03   18.55
  54   1  -1   34.96   17.71
 -53  -1   1   15.76   17.90
  53   1  -1   10.07   17.62
 -52  -1   1   31.42   16.69
  52   1  -1   19.02   17.81
 -51  -1   1   24.71   15.38
  51   1  -1   21.35   18.93
 -50  -1   1   38.97   25.45
  50   1  -1   22.56   16.78
 -49  -1   1  -37.20   28.06
  49   1  -1   14.36   16.04
 -48  -1   1  -38.04   27.97
  48   1  -1  -10.72   14.36
 -47  -1   1   14.08   26.20
  47   1  -1   14.08   13.98
 -46  -1   1    9.88   14.82
  46   1  -1  -22.75   13.70
 -45  -1   1   -0.28   16.50
  45   1  -1    7.64   17.06
  44   1  -1   26.66   20.88
  43   1  -1   11.65   19.86
  42   1  -1    8.39   15.57
  41   1  -1   65.82   23.03
  40   1  -1  221.14   49.22
  39   1  -1    5.97   24.71
  38   1  -1  105.81   28.90
  37   1  -1   88.94   28.71
  36   1  -1   48.29   31.51
  35   1  -1   -3.73   26.57
 -34  -1   1   19.67   13.80
  34   1  -1   34.59   26.66
 -33  -1   1   22.93   16.87
  33   1  -1   13.42   24.61
 -32  -1   1   -2.05   16.41
  32   1  -1   -1.12   25.08
 -31  -1   1    5.03   14.73
  31   1  -1   50.44   26.10
 -30  -1   1   -1.77   15.85
  30   1  -1   87.07   28.71
 -29  -1   1  222.07   28.43
  29   1  -1  184.12   34.77
 -28  -1   1   12.68   15.57
  28   1  -1   22.28   20.04
 -27  -1   1   88.57   20.23
  27   1  -1   75.98   25.17
 -26  -1   1    5.78   12.49
  26   1  -1  -36.27   22.19
 -25  -1   1  360.32   26.01
  25   1  -1  395.56   40.55
 -24  -1   1   27.32   12.49
  24   1  -1   24.71   20.51
 -23  -1   1   20.79   20.04
  23   1  -1  -26.20   21.82
 -22  -1   1 1013.19   66.19
  22   1  -1  922.86   70.20
 -21  -1   1  138.82   20.42
  21   1  -1  143.38   23.03
 -20  -1   1   71.04   22.28
  20   1  -1   85.58   25.45
 -19  -1   1 3681.27  175.45
  19   1  -1 3879.47  214.70
 -18  -1   1 4896.48  222.53
  18   1  -1 5199.85  251.34
 -17  -1   1 1279.45   60.97
  17   1  -1 1335.01   86.51
 -16  -1   1 1499.47   59.48
  16   1  -1 1554.47   69.17
 -15  -1   1  537.92   30.02
  15   1  -1  606.63   36.73
 -14  -1   1  156.99   14.17
  14   1  -1  156.34   16.04
 -13  -1   1   -8.86   11.93
  13   1  -1    9.88   13.98
 -12  -1   1   -4.57   11.56
  12   1  -1   25.26   14.36
 -11  -1   1   89.87   13.15
  11   1  -1  125.30   15.01
 -10  -1   1   42.33   19.48
  10   1  -1   82.88   13.52
  -9  -1   1  681.03   50.62
  -8  -1   1  283.32   28.62
   8   1  -1  298.89   27.04
  -7  -1   1  876.80   36.55
   7   1  -1  980.19   55.75
  -6  -1   1   23.59   15.66
   6   1  -1   42.88    7.46
  -5  -1   1  324.15   23.31
   5   1  -1  364.05   19.20
  -4  -1   1  295.72   16.04
   4   1  -1  285.56   16.97
  -3  -1   1   78.59    8.02
   3   1  -1   94.25   10.81
  -2  -1   1 1547.48   47.92
   2   1  -1 1515.50   51.28
  -1  -1   1  156.72   10.07
   1   1  -1  147.02   10.35
   0  -1   1 1065.03   37.01
   0   1  -1 1000.42   34.21
   1  -1   1 9586.38  342.05
  -1   1  -1 9420.15  246.40
   2  -1   1 4392.12  120.82
  -2   1  -1 4340.38  121.94
   3  -1   1 2460.45   70.29
  -3   1  -1 2243.42   67.31
   4  -1   1 2595.54   78.78
  -4   1  -1 2383.17   72.34
   5  -1   1 7100.94  188.23
  -5   1  -1 6521.44  179.37
   7  -1   1   75.61   13.80
  -7   1  -1   74.02   17.34
   8  -1   1  232.70   26.66
  -8   1  -1  176.29   23.96
   9  -1   1  204.63   24.52
  -9   1  -1  189.06   23.87
  10  -1   1  181.89   15.29
 -10   1  -1  148.42   13.89
  11  -1   1  -12.87   11.37
 -11   1  -1   -3.73   12.03
  12  -1   1 1130.19   50.06
 -12   1  -1 1117.52   48.01
  13  -1   1 1839.09   78.03
 -13   1  -1 1778.59   65.82
  14  -1   1 1205.90   54.17
 -14   1  -1 1169.16   47.55
  15  -1   1  229.25   19.02
 -15   1  -1  221.23   16.97
  16  -1   1   41.86   13.24
 -16   1  -1   17.71   11.65
  17  -1   1   11.37   14.73
 -17   1  -1    7.92   11.09
  18  -1   1   34.21   12.77
 -18   1  -1   24.15   12.31
  19  -1   1  161.94   18.46
 -19   1  -1  146.93   17.71
  20  -1   1  373.19   28.53
 -20   1  -1  357.06   24.71
  21  -1   1   84.56   15.94
 -21   1  -1   76.54   14.92
  22  -1   1   62.56   16.04
 -22   1  -1   50.90   13.42
  23  -1   1  -16.87   14.92
 -23   1  -1    3.82   13.05
  24  -1   1   98.63   14.26
 -24   1  -1  104.41   15.66
  25  -1   1   20.51   15.76
 -25   1  -1    8.39   13.24
  26  -1   1    3.45   14.54
 -26   1  -1   15.38   14.36
  27  -1   1  469.12   35.80
 -27   1  -1  419.99   27.04
  28  -1   1 1549.90   77.10
 -28   1  -1 1588.13   68.06
  29  -1   1 2193.64   95.09
 -29   1  -1 2195.13   90.71
  30  -1   1  551.53   39.25
 -30   1  -1  552.56   31.14
  31  -1   1  375.99   32.82
 -31   1  -1  364.24   26.85
  32  -1   1  787.96   51.65
 -32   1  -1  787.21   45.68
  33  -1   1 2162.69  105.91
 -33   1  -1 2314.93   90.71
  34  -1   1 2278.85  111.87
 -34   1  -1 2452.81  107.30
  35  -1   1  196.99   27.97
 -35   1  -1  231.86   24.43
  36  -1   1   -0.19   19.20
 -36   1  -1    3.64   15.85
  37  -1   1   31.23   20.42
 -37   1  -1   25.17   16.97
  38  -1   1   77.10   22.56
 -38   1  -1   82.04   19.11
  39  -1   1   53.89   23.31
 -39   1  -1   62.00   18.74
  40  -1   1   12.59   18.09
 -40   1  -1    0.09   17.43
  41  -1   1   62.09   18.65
 -41   1  -1   24.15   17.15
  42  -1   1   24.98   20.51
 -42   1  -1   -2.98   17.06
  43  -1   1    0.75   20.51
 -43   1  -1  -10.63   17.71
  44  -1   1  -11.47   21.44
 -44   1  -1   30.11   17.34
  45  -1   1  -16.41   22.84
 -45   1  -1  -29.74   17.43
  46  -1   1    1.12   22.19
 -46   1  -1   24.24   17.15
  47  -1   1   31.70   24.24
 -47   1  -1   31.14   19.39
  48  -1   1   24.24   23.68
 -48   1  -1   34.87   18.74
  49  -1   1   27.87   22.19
 -49   1  -1    0.19   18.55
  50  -1   1   18.65   20.88
 -50   1  -1   -8.86   17.99
  51  -1   1   33.10   38.22
 -51   1  -1   34.12   17.25
  52  -1   1  -19.39   36.08
 -52   1  -1   32.35   17.43
  53  -1   1   22.19   43.91
 -53   1  -1   56.12   17.06
  54  -1   1  125.58   47.27
 -54   1  -1  138.72   18.46
  55  -1   1   -8.58   30.11
 -55   1  -1   -8.39   15.66
  56  -1   1   37.85   32.16
 -56   1  -1   14.08   14.92
  57  -1   1  -25.73   35.05
 -57   1  -1    4.57   15.10
 -58   1  -1  -19.76   20.23
  59  -1   1  -19.20   31.23
 -59   1  -1   36.36   17.90
 -58  -2   1    5.87   18.65
 -57  -2   1    0.37   28.90
 -56  -2   1  -43.07   29.27
 -55  -2   1   20.32   14.82
 -54  -2   1   26.66   18.93
 -53  -2   1   -0.19   15.20
  53   2  -1   11.75   16.97
 -52  -2   1   -8.86   15.38
  52   2  -1   12.68   13.98
 -51  -2   1    1.86   11.19
  51   2  -1   -1.86   14.92
 -50  -2   1    8.48   17.53
  50   2  -1    8.48   15.57
 -49  -2   1   19.95   17.71
  49   2  -1    9.70   14.08
 -48  -2   1    6.99   19.02
  48   2  -1   -6.06   14.73
 -47  -2   1   16.87   19.20
  47   2  -1   11.65   15.94
 -46  -2   1   13.24   15.66
  46   2  -1    3.26   19.58
 -45  -2   1  -19.95   19.95
  45   2  -1  -17.62   21.82
 -44  -2   1  -15.29   17.53
  44   2  -1   19.95   20.42
 -43  -2   1    6.34   18.37
  43   2  -1   33.00   19.20
 -42  -2   1   91.64   19.76
  42   2  -1   74.12   22.75
 -41  -2   1  135.65   23.21
  41   2  -1  116.16   23.03
 -40  -2   1  130.89   23.68
  40   2  -1   90.80   24.43
 -39  -2   1   23.40   19.76
  39   2  -1   29.46   20.14
 -38  -2   1    0.84   15.38
  38   2  -1   27.97   15.66
 -37  -2   1   -8.58   14.92
  37   2  -1  -21.16   19.76
 -36  -2   1   48.94   15.10
  36   2  -1   56.59   19.30
 -35  -2   1  -17.06   27.22
  35   2  -1   32.82   17.43
 -34  -2   1   47.55   16.69
  34   2  -1   62.37   20.23
 -33  -2   1    2.33   24.24
  33   2  -1  -18.37   19.02
 -32  -2   1   -6.71   23.21
  32   2  -1   -5.78   17.25
 -31  -2   1  -15.48   26.10
  31   2  -1   34.68   16.87
 -30  -2   1   -4.85   15.85
  30   2  -1   11.09   15.66
 -29  -2   1   30.58   22.19
  29   2  -1   76.54   17.15
 -28  -2   1  118.12   27.87
  28   2  -1  109.36   18.65
  27   2  -1   48.11   17.62
 -26  -2   1    9.32   12.68
  26   2  -1   -4.85   16.31
 -25  -2   1   -5.87   14.36
  25   2  -1   -0.47   15.10
 -24  -2   1  -12.21   14.45
  24   2  -1   11.56   14.26
 -23  -2   1  136.02   15.01
  23   2  -1  115.23   18.18
 -22  -2   1   -4.20   12.77
  22   2  -1   -9.88   14.08
 -21  -2   1   -1.03   13.61
  21   2  -1  -32.07   13.89
 -20  -2   1  206.22   15.57
  20   2  -1  186.55   18.93
 -19  -2   1  138.07   17.71
  19   2  -1  155.60   19.30
 -18  -2   1  382.60   24.05
  18   2  -1  415.05   28.99
 -17  -2   1 2137.70   70.85
  17   2  -1 2142.74   74.40
 -16  -2   1  187.67   17.06
  16   2  -1  191.40   19.95
 -15  -2   1  111.13   16.59
  15   2  -1  117.75   16.50
 -14  -2   1   41.67   12.31
  14   2  -1   59.57   12.96
 -13  -2   1  -10.81   10.81
  13   2  -1   18.46   12.49
 -12  -2   1    5.13   10.72
  12   2  -1    7.92   12.12
 -11  -2   1  112.06   13.42
  11   2  -1   96.86   13.24
 -10  -2   1   71.23   12.21
  10   2  -1   33.10   11.28
  -9  -2   1  208.74   13.52
   9   2  -1  213.49   21.44
  -8  -2   1   14.08   14.92
   8   2  -1   11.37   12.12
  -7  -2   1   -0.65   17.25
   7   2  -1    1.58   13.42
  -2  -2   1 1366.43   62.46
  -1  -2   1  422.13   22.09
   1   2  -1  412.25   25.08
   0  -2   1   26.76    8.30
   0   2  -1   26.20    6.43
   1  -2   1  501.47   19.67
  -1   2  -1  445.81   17.90
   2  -2   1  106.09    8.02
  -2   2  -1   95.56    8.39
   3  -2   1 1138.86   35.99
  -3   2  -1 1191.54   56.87
  -4   2  -1 4721.12  129.12
  -5   2  -1 3205.53   90.62
  -6   2  -1  385.59   29.27
   8  -2   1   35.05   13.70
   9  -2   1   82.13   13.89
  -9   2  -1   71.88   17.90
  10  -2   1  707.50   41.11
 -10   2  -1  664.71   49.69
  11  -2   1  610.27   27.97
 -11   2  -1  600.66   44.38
  12  -2   1  156.62   13.52
 -12   2  -1  151.59   20.70
  13  -2   1   43.82   11.00
 -13   2  -1   36.92   10.63
  14  -2   1   21.63   11.09
 -14   2  -1   23.12   10.16
  15  -2   1   -7.83   11.75
 -15   2  -1    5.41   10.35
  16  -2   1  125.11   13.89
 -16   2  -1   96.86   11.65
  17  -2   1   59.29   12.12
 -17   2  -1   58.45   10.72
  18  -2   1   33.66   13.05
 -18   2  -1   40.27   12.21
  19  -2   1  -21.82   13.42
 -19   2  -1   -8.95   11.28
  20  -2   1   33.28   13.61
 -20   2  -1    9.32   10.72
  21  -2   1    6.15   11.93
 -21   2  -1   16.87   12.59
  22  -2   1    7.74   12.49
 -22   2  -1   11.75   12.87
  23  -2   1  231.30   21.63
 -23   2  -1  199.88   17.34
  24  -2   1  258.89   20.98
 -24   2  -1  253.76   18.27
  25  -2   1   29.83   15.38
 -25   2  -1   77.10   14.64
  26  -2   1   33.75   14.82
 -26   2  -1   29.55   12.12
  27  -2   1   44.10   17.06
 -27   2  -1   38.22   14.26
  28  -2   1  -20.79   15.29
 -28   2  -1   -1.49   13.52
  29  -2   1  -27.60   15.85
 -29   2  -1  -11.65   13.24
  30  -2   1  221.51   23.31
 -30   2  -1  238.76   19.95
  31  -2   1  110.10   19.95
 -31   2  -1  131.26   17.34
  32  -2   1   -2.33   19.76
 -32   2  -1   34.40   14.92
  33  -2   1   83.62   18.74
 -33   2  -1   72.34   14.54
  34  -2   1   69.08   17.34
 -34   2  -1   54.26   14.92
  35  -2   1   17.06   18.83
 -35   2  -1   23.59   15.20
  36  -2   1  103.02   21.16
 -36   2  -1  104.79   16.59
  37  -2   1   81.76   21.63
 -37   2  -1  112.62   17.99
  38  -2   1   -1.31   19.58
 -38   2  -1   20.98   16.31
  39  -2   1   -7.64   20.32
 -39   2  -1   -2.61   15.29
  40  -2   1    8.95   20.42
 -40   2  -1   26.10   15.85
  41  -2   1   12.40   19.76
 -41   2  -1   16.97   16.78
  42  -2   1  -13.15   17.99
 -42   2  -1    1.96   16.41
  43  -2   1    2.98   21.72
 -43   2  -1   21.07   15.85
  44  -2   1   -1.49   21.54
 -44   2  -1  -39.44   15.85
  45  -2   1   -5.87   21.72
 -45   2  -1    7.09   15.76
  46  -2   1   19.02   21.26
 -46   2  -1   24.61   17.25
  47  -2   1   -5.50   17.43
 -47   2  -1   26.29   17.53
  48  -2   1  -31.04   20.23
 -48   2  -1    7.36   16.41
  49  -2   1   -2.33   22.37
 -49   2  -1   31.04   16.41
  50  -2   1   13.33   19.20
 -50   2  -1    9.42   17.06
  51  -2   1   12.21   36.92
 -51   2  -1    9.51   16.04
 -52   2  -1   30.86   16.50
 -53   2  -1  -14.08   14.92
 -54   2  -1    5.78   20.04
 -55   2  -1   -1.12   18.27
 -56   2  -1   10.35   17.62
 -57   2  -1   21.72   20.32
  58  -2   1   17.15   24.43
  53   3  -1    0.56   28.81
  52   3  -1   55.66   32.26
  51   3  -1   11.65   31.42
 -50  -3   1    5.87   25.08
  50   3  -1  -20.60   34.68
 -49  -3   1   20.14   18.83
  49   3  -1  -28.71   32.82
 -48  -3   1   30.58   18.55
  48   3  -1  -19.58   35.33
 -47  -3   1    2.24   18.46
  47   3  -1  -32.54   38.41
 -46  -3   1    9.98   19.11
  46   3  -1  -36.64   37.57
 -45  -3   1   17.34   16.50
  45   3  -1   -2.33   19.58
 -44  -3   1   42.23   20.23
  44   3  -1    7.18   20.42
 -43  -3   1   34.49   19.58
  43   3  -1    3.82   20.32
 -42  -3   1    1.31   17.62
  42   3  -1  -23.21   19.39
 -41  -3   1   14.82   15.48
  41   3  -1   33.47   19.76
 -40  -3   1  101.34   20.79
  40   3  -1  107.49   24.80
 -39  -3   1    8.67   18.93
  39   3  -1  -18.27   17.99
 -38  -3   1  -14.82   18.83
  38   3  -1   19.86   20.04
 -37  -3   1    8.76   15.20
  37   3  -1    2.14   19.11
 -36  -3   1    9.79   17.90
  36   3  -1   18.83   18.83
 -35  -3   1   10.35   19.76
  35   3  -1   28.25   21.07
 -34  -3   1  -22.47   17.71
  34   3  -1   -7.18   16.13
 -33  -3   1   50.34   14.73
  33   3  -1   24.15   20.42
 -32  -3   1  321.26   26.66
  32   3  -1  302.90   27.60
 -31  -3   1  133.69   22.37
  31   3  -1  141.89   21.26
 -30  -3   1   -1.31   16.87
  30   3  -1   12.49   17.15
 -29  -3   1  406.94   29.46
  29   3  -1  388.76   28.71
 -28  -3   1  177.41   19.39
  28   3  -1  192.98   22.37
 -27  -3   1    7.92   15.48
  27   3  -1   31.14   17.53
 -26  -3   1  334.13   23.77
  26   3  -1  265.14   23.03
 -25  -3   1  131.82   18.18
  25   3  -1  139.56   17.25
 -24  -3   1  125.48   16.87
  24   3  -1  115.88   17.71
 -23  -3   1   15.38   13.70
  23   3  -1    5.41   14.73
 -22  -3   1   96.40   17.34
  22   3  -1  124.92   16.31
 -21  -3   1   -1.21   15.10
  21   3  -1   -0.84   14.36
 -20  -3   1    0.75   12.03
  20   3  -1   -9.14   17.15
 -19  -3   1  455.97   26.48
  19   3  -1  442.64   27.50
 -18  -3   1  563.00   31.14
  18   3  -1  610.36   37.20
 -17  -3   1  232.42   17.34
  17   3  -1  226.45   20.32
 -16  -3   1  623.78   31.42
  16   3  -1  622.01   36.45
 -15  -3   1  273.25   19.48
  15   3  -1  279.78   19.48
 -14  -3   1   19.20   11.56
  14   3  -1   47.55   12.59
 -13  -3   1    6.81   11.09
  13   3  -1   22.00   10.72
 -12  -3   1   70.76   12.12
  12   3  -1   65.82   13.05
 -11  -3   1    4.10   12.49
  11   3  -1  -15.66    8.95
 -10  -3   1   29.09   10.07
  10   3  -1   41.77   10.63
  -9  -3   1  764.65   35.52
   9   3  -1  815.37   51.55
  -8  -3   1  308.77   29.37
   8   3  -1  322.57   28.71
  -7  -3   1   11.65   17.43
  -6  -3   1  609.89   44.28
   6   3  -1  598.71   37.29
   1   3  -1   10.63    8.11
   0   3  -1   46.52    9.42
   1  -3   1 1123.30   48.20
   2  -3   1  611.66   30.39
  10  -3   1  109.54   15.85
  11  -3   1   -6.34   12.96
 -11   3  -1   -4.85   17.15
  12  -3   1  246.40   27.50
 -12   3  -1  256.00   28.62
  13  -3   1  808.65   57.89
 -13   3  -1  767.45   35.05
  14  -3   1  682.42   35.24
 -14   3  -1  611.10   30.11
  15  -3   1  208.92   17.25
 -15   3  -1  193.54   14.17
  16  -3   1   10.26   10.07
 -16   3  -1   14.17   10.72
  17  -3   1  -12.96   10.81
 -17   3  -1   -8.02   10.63
  18  -3   1   -3.17   11.28
 -18   3  -1    9.70   11.00
  19  -3   1    4.66   11.28
 -19   3  -1   28.15   10.81
  20  -3   1   20.32   11.84
 -20   3  -1   11.65   12.03
  21  -3   1    1.12   11.56
 -21   3  -1    9.04   10.63
  22  -3   1    1.77   11.93
 -22   3  -1    2.89   10.07
  23  -3   1   31.23   14.54
 -23   3  -1   25.17   14.45
  24  -3   1   26.94   12.31
 -24   3  -1   23.40   11.84
  25  -3   1   28.53   13.89
 -25   3  -1   27.97   11.65
  26  -3   1  112.71   16.78
 -26   3  -1  106.47   15.48
  27  -3   1  496.99   31.04
 -27   3  -1  534.10   32.26
  28  -3   1  789.64   40.65
 -28   3  -1  734.35   35.33
  29  -3   1  570.92   37.20
 -29   3  -1  519.65   31.42
  30  -3   1   90.43   18.27
 -30   3  -1   83.44   15.01
  31  -3   1   80.27   16.87
 -31   3  -1   82.79   14.64
  32  -3   1  197.18   25.92
 -32   3  -1  214.80   20.04
  33  -3   1  497.55   41.02
 -33   3  -1  513.22   35.43
  34  -3   1  678.97   49.60
 -34   3  -1  650.35   35.43
  35  -3   1   74.68   20.79
 -35   3  -1   77.84   17.71
  36  -3   1   47.45   17.34
 -36   3  -1   48.20   14.64
  37  -3   1  -10.72   18.09
 -37   3  -1   11.84   14.36
  38  -3   1  -24.24   18.83
 -38   3  -1    9.04   14.17
  39  -3   1   33.75   20.70
 -39   3  -1    9.98   16.41
  40  -3   1   68.34   17.53
 -40   3  -1   82.79   16.59
  41  -3   1   70.29   20.32
 -41   3  -1   91.18   19.58
  42  -3   1  -15.29   18.55
 -42   3  -1   18.46   15.20
  43  -3   1  -15.38   19.67
 -43   3  -1  -15.01   15.10
  44  -3   1    6.71   19.20
 -44   3  -1   11.47   15.29
  45  -3   1   13.33   18.37
 -45   3  -1   -7.18   15.76
  46  -3   1    9.51   17.43
 -46   3  -1  -16.78   15.76
  47  -3   1   19.02   17.71
 -47   3  -1  -17.53   15.10
  48  -3   1  -13.15   29.55
 -48   3  -1    6.34   15.10
 -49   3  -1   -3.36   15.66
 -50   3  -1    0.75   14.08
 -51   3  -1    6.62   15.48
 -52   3  -1   17.62   14.17
  50   4  -1   16.22   30.86
 -49  -4   1    0.37   20.88
  49   4  -1    3.45   32.91
 -48  -4   1   36.45   14.82
  48   4  -1   -3.54   33.28
 -47  -4   1   -2.89   16.69
  47   4  -1   19.76   30.86
 -46  -4   1   23.77   18.65
  46   4  -1   -4.85   28.81
 -45  -4   1  -25.64   16.97
  45   4  -1  -16.50   31.79
 -44  -4   1   44.84   18.37
  44   4  -1   47.17   34.77
 -43  -4   1   12.96   16.59
  43   4  -1   27.41   18.18
 -42  -4   1   62.37   18.65
  42   4  -1   53.05   23.03
 -41  -4   1  141.24   23.21
  41   4  -1  194.75   26.38
 -40  -4   1  174.80   22.56
  40   4  -1  192.42   25.26
 -39  -4   1   92.11   16.69
  39   4  -1   59.11   21.26
 -38  -4   1   17.71   17.53
  38   4  -1   47.55   21.44
 -37  -4   1   -1.77   17.06
  37   4  -1   -2.14   21.35
 -36  -4   1   17.90   16.87
  36   4  -1   35.89   18.27
 -35  -4   1   -8.39   17.34
  35   4  -1    7.55   15.38
 -34  -4   1   23.59   15.01
  34   4  -1    0.56   17.62
 -33  -4   1   19.58   14.92
  33   4  -1   -1.40   19.11
 -32  -4   1  -17.34   15.57
  32   4  -1   -9.32   16.78
 -31  -4   1   -6.90   16.78
  31   4  -1   -8.58   17.15
 -30  -4   1  -11.56   11.93
  30   4  -1   -6.53   16.31
 -29  -4   1   13.70   14.45
  29   4  -1   49.04   16.59
 -28  -4   1   49.97   15.76
  28   4  -1   61.62   16.04
 -27  -4   1   48.85   14.64
  27   4  -1   29.83   16.13
 -26  -4   1    2.42   14.17
  26   4  -1   20.32   13.80
 -25  -4   1   22.28   15.20
  25   4  -1   -9.23   14.26
 -24  -4   1   -7.55   13.89
  24   4  -1    4.29   13.61
 -23  -4   1  173.31   16.04
  23   4  -1  157.83   19.39
 -22  -4   1   -1.96   13.70
  22   4  -1    3.73   13.42
 -21  -4   1   12.03   11.00
  21   4  -1   -9.51   11.75
 -20  -4   1  245.56   17.25
  20   4  -1  252.74   20.51
 -19  -4   1   73.56   15.38
  19   4  -1   68.99   15.66
 -18  -4   1  210.23   17.06
  18   4  -1  174.61   17.71
 -17  -4   1 1258.85   47.83
  17   4  -1 1258.29   51.74
 -16  -4   1  136.86   15.10
  16   4  -1  126.14   15.66
 -15  -4   1  169.58   14.92
  15   4  -1  143.48   14.36
 -14  -4   1    1.03   11.65
  14   4  -1   -8.02   10.53
 -13  -4   1    7.83   11.47
  13   4  -1  -17.62    9.42
 -12  -4   1    1.58    9.79
  12   4  -1  -13.24    9.51
 -11  -4   1   45.87   11.00
  11   4  -1   58.36   10.53
 -10  -4   1   38.41   12.03
  10   4  -1   61.90   11.37
  -9  -4   1  105.53   12.68
   9   4  -1   92.57   11.00
  -8  -4   1   -5.59   13.70
   8   4  -1    2.80   13.52
  -7  -4   1   -9.42   11.56
   7   4  -1  -13.42   12.68
  -6  -4   1  -24.71   13.61
   6   4  -1    2.05   10.63
  -5  -4   1   17.90   13.70
   5   4  -1   -1.58   11.19
  -4  -4   1   30.77   11.75
  -3  -4   1   10.91   13.05
   9  -4   1   17.15   10.91
  10  -4   1   68.62   12.03
 -10   4  -1   41.95   11.93
  11  -4   1   69.64   11.93
 -11   4  -1   89.40   15.10
  12  -4   1   25.08   10.07
 -12   4  -1   -1.40   15.29
  13  -4   1    3.17    8.58
 -13   4  -1   -0.56   13.05
  14  -4   1    0.19    9.79
 -14   4  -1  -14.17   12.40
  15  -4   1    1.03   12.49
 -15   4  -1    2.42   12.49
  16  -4   1   53.33    8.67
 -16   4  -1   48.29   14.73
  17  -4   1   40.09    9.79
 -17   4  -1   46.43    9.32
  18  -4   1   38.13   12.12
 -18   4  -1   44.00   10.07
  19  -4   1    8.48    9.23
 -19   4  -1    5.78   10.07
  20  -4   1    4.85   10.53
 -20   4  -1    1.12    8.11
  21  -4   1    3.17   11.09
 -21   4  -1    1.49    9.79
  22  -4   1   25.64   12.40
 -22   4  -1   10.26    8.95
  23  -4   1   83.53   14.54
 -23   4  -1  109.54   12.31
  24  -4   1  113.18   14.92
 -24   4  -1  124.64   12.77
  25  -4   1   48.85   14.36
 -25   4  -1   66.56   11.00
  26  -4   1   11.93   11.56
 -26   4  -1    6.99   13.05
  27  -4   1    6.43   12.68
 -27   4  -1   -8.86    9.79
  28  -4   1   25.82   13.98
 -28   4  -1   24.24   11.37
  29  -4   1   31.98   16.31
 -29   4  -1    9.14   12.21
  30  -4   1   47.73   15.94
 -30   4  -1   66.56   14.17
  31  -4   1   30.30   14.36
 -31   4  -1   37.76   14.45
  32  -4   1   -6.71   16.97
 -32   4  -1   -3.08   13.05
  33  -4   1   22.84   15.29
 -33   4  -1   13.15   14.26
  34  -4   1  -18.93   15.29
 -34   4  -1    6.81   12.21
  35  -4   1    9.04   15.76
 -35   4  -1   40.37   13.52
  36  -4   1   35.05   18.18
 -36   4  -1   39.25   15.01
  37  -4   1   17.90   15.38
 -37   4  -1   16.13   12.68
  38  -4   1   -6.15   16.50
 -38   4  -1   -0.19   13.98
  39  -4   1    4.47   15.38
 -39   4  -1    7.27   14.82
  40  -4   1    2.33   17.62
 -40   4  -1   11.00   12.96
  41  -4   1    0.75   16.04
 -41   4  -1   -1.31   13.70
  42  -4   1  -21.35   15.29
 -42   4  -1   16.41   13.98
  43  -4   1    2.24   20.88
 -43   4  -1   -8.58   14.45
  44  -4   1   20.98   22.93
 -44   4  -1    5.78   12.96
  45  -4   1  -16.69   18.55
 -45   4  -1  -16.22   12.68
  46  -4   1   23.12   17.43
 -46   4  -1    0.56   13.15
 -47   4  -1   -2.61   12.49
 -48   4  -1   -2.80   13.52
 -49   4  -1   -2.80   12.31
 -50   4  -1    0.47   12.40
 -51   4  -1   10.81   17.99
 -52   4  -1   14.54   19.11
 -48  -5   1   -6.90   14.36
  48   5  -1    5.31   23.03
 -47  -5   1   -0.84   13.89
  47   5  -1   26.85   22.19
 -46  -5   1   -1.49   15.20
  46   5  -1   10.81   19.02
 -45  -5   1   -3.73   14.82
  45   5  -1   -6.25   18.37
 -44  -5   1   23.03   18.18
  44   5  -1   -1.40   17.81
 -43  -5   1  -15.10   16.04
  43   5  -1   -2.05   18.55
 -42  -5   1  -21.07   18.37
  42   5  -1    9.32   17.99
 -41  -5   1   26.29   19.11
  41   5  -1   15.94   19.76
 -40  -5   1   -5.41   17.15
  40   5  -1   12.77   17.43
 -39  -5   1   -7.74   16.31
  39   5  -1    0.65   17.90
 -38  -5   1  -10.44   15.94
  38   5  -1    1.12   16.22
 -37  -5   1   26.57   15.76
  37   5  -1   22.56   17.34
 -36  -5   1   -6.06   15.10
  36   5  -1  -15.76   17.15
 -35  -5   1   42.70   18.93
  35   5  -1   16.41   17.43
 -34  -5   1   22.56   16.87
  34   5  -1   -9.23   15.01
 -33  -5   1   59.39   18.18
  33   5  -1   55.00   19.02
 -32  -5   1  485.81   36.55
  32   5  -1  476.76   36.92
 -31  -5   1  358.27   27.41
  31   5  -1  386.89   32.54
 -30  -5   1   13.70   12.21
  30   5  -1  -23.68   16.78
 -29  -5   1  144.32   19.58
  29   5  -1  150.66   23.12
 -28  -5   1  117.37   20.79
  28   5  -1  128.75   21.07
 -27  -5   1    0.37   13.89
  27   5  -1    3.54   14.26
 -26  -5   1  380.55   26.20
  26   5  -1  343.82   24.43
 -25  -5   1  362.75   24.05
  25   5  -1  331.33   28.81
 -24  -5   1  206.87   19.67
  24   5  -1  200.07   21.16
 -23  -5   1    8.11   12.31
  23   5  -1  -21.26   14.17
 -22  -5   1   27.32   11.47
  22   5  -1   37.76   13.70
 -21  -5   1   40.65   12.68
  21   5  -1   19.30   12.49
 -20  -5   1   35.89   11.84
  20   5  -1  -15.01   12.59
 -19  -5   1   41.11   11.65
  19   5  -1   57.61   12.21
 -18  -5   1   78.22   13.80
  18   5  -1   75.61   15.66
 -17  -5   1   14.45   16.50
  17   5  -1   27.41   11.56
 -16  -5   1   86.33   12.40
  16   5  -1  110.85   13.33
 -15  -5   1   33.38   10.53
  15   5  -1   15.66   12.31
 -14  -5   1   11.75   11.75
  14   5  -1   -0.93   11.19
 -13  -5   1   -9.32   10.81
  13   5  -1    1.86    9.70
 -12  -5   1  103.39   12.87
  12   5  -1  148.60   13.33
 -11  -5   1   -0.09   10.07
  11   5  -1  -12.49    9.70
 -10  -5   1   39.16   10.44
  10   5  -1    9.42    9.98
  -9  -5   1  262.43   26.29
   9   5  -1  272.69   25.36
  -8  -5   1   56.87   12.96
   8   5  -1   51.18   11.47
  -7  -5   1  119.52   15.94
   7   5  -1   91.64   14.26
  -6  -5   1  567.29   34.40
   6   5  -1  498.67   36.64
  -5  -5   1  439.75   31.04
   5   5  -1  431.83   29.27
  -4  -5   1   77.29   13.80
   4   5  -1   89.03   13.24
  -3  -5   1   -0.84   10.44
   3   5  -1  -11.37    9.88
  -2  -5   1    8.11   11.09
   2   5  -1   -1.40    7.64
  -1  -5   1   -2.98    9.98
   1   5  -1    7.27    8.02
   0  -5   1   18.37   10.44
   1  -5   1   92.02   15.76
   7  -5   1  112.34   14.36
   8  -5   1  115.70   13.98
  -8   5  -1   97.24   13.61
   9  -5   1   -3.54    7.64
  -9   5  -1    6.25    9.23
  10  -5   1   39.90    9.98
 -10   5  -1   30.39   10.07
  11  -5   1    0.47    6.81
 -11   5  -1   -6.15    9.42
  12  -5   1   66.10   10.16
 -12   5  -1   41.67   12.68
  13  -5   1  206.68   20.60
 -13   5  -1  215.82   16.87
  14  -5   1  141.61   15.29
 -14   5  -1  168.55   17.43
  15  -5   1   69.27   12.21
 -15   5  -1   54.17   13.61
  16  -5   1   16.87   11.47
 -16   5  -1   -5.59   11.84
  17  -5   1   11.28   12.03
 -17   5  -1    7.92   14.08
  18  -5   1   20.32   12.12
 -18   5  -1   19.02   11.84
  19  -5   1  -11.19    9.88
 -19   5  -1   11.28    8.76
  20  -5   1   -3.17   10.81
 -20   5  -1   -1.31    8.58
  21  -5   1  -16.41   10.81
 -21   5  -1  -16.04    9.04
  22  -5   1    5.13   10.72
 -22   5  -1    0.84   10.35
  23  -5   1   13.52   12.31
 -23   5  -1   -1.40    9.88
  24  -5   1   15.20   13.42
 -24   5  -1    4.38    9.32
  25  -5   1   12.59   10.26
 -25   5  -1  -11.00    9.04
  26  -5   1   72.53   15.20
 -26   5  -1   48.66   11.28
  27  -5   1  176.11   20.42
 -27   5  -1  184.22   17.06
  28  -5   1  261.41   24.61
 -28   5  -1  223.37   20.42
  29  -5   1   51.55   15.29
 -29   5  -1   43.07   11.56
  30  -5   1   36.45   13.15
 -30   5  -1   21.54   12.31
  31  -5   1    9.14   14.08
 -31   5  -1   16.31   12.77
  32  -5   1   15.48   14.45
 -32   5  -1   41.02   12.59
  33  -5   1   43.26   15.94
 -33   5  -1   23.87   11.28
  34  -5   1   58.92   16.59
 -34   5  -1   75.98   15.10
  35  -5   1    0.56   14.92
 -35   5  -1    0.28   12.49
  36  -5   1   28.71   13.52
 -36   5  -1   21.63   12.68
  37  -5   1   14.17   14.45
 -37   5  -1   -1.03   11.84
  38  -5   1   -5.50   15.94
 -38   5  -1   -4.10   13.89
  39  -5   1   36.36   19.58
 -39   5  -1   38.13   12.77
  40  -5   1   56.59   21.35
 -40   5  -1   85.12   15.57
  41  -5   1   38.69   17.06
 -41   5  -1   38.13   13.80
  42  -5   1   19.11   23.03
 -42   5  -1  -11.84   11.75
  43  -5   1   -1.40   20.98
 -43   5  -1  -20.98   11.65
 -44   5  -1    6.62   16.50
 -45   5  -1  -11.56   15.57
 -46   5  -1    2.33   15.10
 -47   5  -1   24.80   15.38
 -48   5  -1   -0.28   15.29
 -49   5  -1    8.48   14.54
 -50   5  -1  -11.47   14.92
 -51   5  -1  -15.20   15.29
 -47  -6   1   -6.43   15.76
 -46  -6   1   -9.32   12.40
  46   6  -1   11.47   19.02
 -45  -6   1   -6.90   12.96
  45   6  -1    1.03   17.62
 -44  -6   1    1.21   13.05
  44   6  -1    5.78   17.81
 -43  -6   1   -2.89   12.40
  43   6  -1   12.96   17.62
 -42  -6   1   11.47   14.08
  42   6  -1   18.37   18.65
 -41  -6   1   12.03   12.77
  41   6  -1   34.12   19.48
 -40  -6   1  135.46   18.83
  40   6  -1  159.33   22.09
 -39  -6   1   51.00   12.87
  39   6  -1   33.93   17.15
 -38  -6   1   44.56   16.31
  38   6  -1   45.49   18.37
 -37  -6   1   -6.06   14.26
  37   6  -1   -3.08   16.13
 -36  -6   1  -12.12   14.54
  36   6  -1    8.20   14.64
 -35  -6   1   27.22   14.82
  35   6  -1   32.44   17.15
 -34  -6   1  -11.37   13.89
  34   6  -1   15.38   14.08
 -33  -6   1   -4.29   14.45
  33   6  -1    0.75   16.13
 -32  -6   1   -1.49   16.31
  32   6  -1   -7.36   14.92
 -31  -6   1  -12.49   13.80
  31   6  -1    3.17   14.17
 -30  -6   1   10.63   14.08
  30   6  -1    4.75   15.66
 -29  -6   1   -5.13   13.05
  29   6  -1  -12.12   16.41
 -28  -6   1   12.21   12.87
  28   6  -1   22.09   12.49
 -27  -6   1    0.84   12.59
  27   6  -1    8.20   14.64
 -26  -6   1    8.11   12.03
  26   6  -1   13.15   12.96
 -25  -6   1  -13.52   14.08
  25   6  -1   -7.64   14.92
 -24  -6   1   19.76   11.47
  24   6  -1   23.49   14.92
 -23  -6   1   84.28   14.64
  23   6  -1   42.42   16.04
 -22  -6   1   -0.09   13.70
  22   6  -1  -11.09   12.12
 -21  -6   1   16.04   11.56
  21   6  -1   10.81   13.52
 -20  -6   1  151.87   16.22
  20   6  -1  140.40   17.25
 -19  -6   1   70.67   13.24
  19   6  -1   26.94   14.26
 -18  -6   1  133.50   14.54
  18   6  -1  103.58   15.76
 -17  -6   1  758.03   40.37
  17   6  -1  795.32   39.44
 -16  -6   1  100.03   15.10
  16   6  -1   61.81   12.49
 -15  -6   1   97.61   13.42
  15   6  -1  151.49   14.82
 -14  -6   1   -1.86    9.23
  14   6  -1    5.13   10.07
 -13  -6   1   20.51    9.98
  13   6  -1    1.77   10.53
 -12  -6   1    8.02    9.70
  12   6  -1  -11.75    9.23
 -11  -6   1   30.30   13.15
  11   6  -1   48.20   12.40
 -10  -6   1    0.19   11.28
  10   6  -1   -1.40   11.56
  -9  -6   1   -9.51   12.68
   9   6  -1   12.21   10.53
  -8  -6   1    0.75   10.35
   8   6  -1    6.99    9.42
  -7  -6   1   -7.92    9.32
   7   6  -1  -16.87   11.09
  -6  -6   1   20.32   10.07
   6   6  -1    4.20    8.95
  -5  -6   1    7.27    9.60
   5   6  -1   17.15    9.14
  -4  -6   1   10.53    8.95
   4   6  -1   15.01    9.98
  -3  -6   1   56.50   10.63
   3   6  -1   59.48   10.72
  -2  -6   1   23.21    7.18
   2   6  -1   30.67    8.20
  -1  -6   1   24.61    8.20
   1   6  -1   30.67    9.60
   0  -6   1  112.34   12.40
   0   6  -1  101.34   14.17
   1  -6   1   82.51    7.46
  -1   6  -1   75.42    8.58
   2  -6   1   24.05    5.69
  -2   6  -1   12.03    7.09
   3  -6   1   18.74    4.85
  -3   6  -1   31.51    6.62
  -4   6  -1   23.21    6.34
  -5   6  -1   64.33    4.94
  -7   6  -1   96.96    8.30
  -9   6  -1   19.67    5.87
  10  -6   1   38.41    6.15
 -10   6  -1   35.43    6.81
  11  -6   1   38.04    6.71
 -11   6  -1   52.21    7.64
  12  -6   1   -0.09    6.62
 -12   6  -1    3.45    7.27
  13  -6   1    5.87    4.85
 -13   6  -1    3.26    4.94
  14  -6   1    9.14    6.25
 -14   6  -1   22.93    5.59
  15  -6   1    2.42    7.09
 -15   6  -1   14.26    5.69
  16  -6   1   -2.89    6.99
 -16   6  -1   -0.37    6.43
  17  -6   1    1.12    7.92
 -17   6  -1    8.30    5.97
  18  -6   1    8.39    7.64
 -18   6  -1    3.08    6.25
  19  -6   1    6.71    7.27
 -19   6  -1   -0.19    7.27
  20  -6   1   -2.42    7.64
 -20   6  -1  -13.89    7.74
  21  -6   1    4.75    8.48
 -21   6  -1  -17.81    8.11
  22  -6   1   -1.12    8.30
 -22   6  -1    4.85    8.02
  23  -6   1   -4.66    8.02
 -23   6  -1  -10.44    8.02
  24  -6   1   -2.33    8.20
 -24   6  -1   -2.14    8.39
  25  -6   1    3.64    9.42
 -25   6  -1   25.54    8.58
  26  -6   1   -9.32   10.81
 -26   6  -1    1.68    8.95
  27  -6   1   37.94   11.75
 -27   6  -1   13.24    9.23
  28  -6   1    8.76   10.72
 -28   6  -1   21.07    8.95
  29  -6   1   42.51   13.15
 -29   6  -1   65.17   11.47
  30  -6   1   13.15   11.37
 -30   6  -1    4.29    9.70
  31  -6   1  -22.47   12.59
 -31   6  -1    4.29    8.86
  32  -6   1   14.82   11.93
 -32   6  -1    1.96    9.23
  33  -6   1   -3.64   11.75
 -33   6  -1    1.96   10.07
  34  -6   1   18.18   12.68
 -34   6  -1    9.98    9.51
  35  -6   1    7.46   12.59
 -35   6  -1    1.31    8.20
  36  -6   1   -5.03   11.37
 -36   6  -1   -5.22    8.76
  37  -6   1   -5.97   10.72
 -37   6  -1    7.64   10.16
  38  -6   1   -3.45   20.14
 -38   6  -1   -1.03    9.88
  39  -6   1  -20.79   19.76
 -39   6  -1   18.09   11.00
  40  -6   1  -18.46   18.18
 -40   6  -1    2.52   12.77
 -41   6  -1    1.31   12.40
 -42   6  -1    4.57   10.53
 -43   6  -1    4.01   15.57
 -44   6  -1    4.29   15.29
 -45   6  -1   -0.93   15.38
 -46   6  -1  -22.47   14.73
  42   7  -1    8.95   21.07
  41   7  -1  -21.07   28.53
  40   7  -1    9.32   14.45
  39   7  -1   15.48   14.73
  38   7  -1   -0.28   16.41
  37   7  -1   -3.08   13.42
  36   7  -1  -14.54   12.49
 -35  -7   1   25.08   12.87
  35   7  -1   -5.87   11.93
 -34  -7   1    9.88   13.98
  34   7  -1  -11.00   11.93
 -33  -7   1   21.44   13.24
  33   7  -1    1.77   12.03
 -32  -7   1   54.82   16.04
  32   7  -1   71.79   19.67
 -31  -7   1   37.38   14.36
  31   7  -1   75.51   17.81
 -30  -7   1    4.85   12.49
  30   7  -1    2.24   16.78
 -29  -7   1    9.70   14.17
  29   7  -1   -1.68   13.89
 -28  -7   1   -9.60   14.36
  28   7  -1    0.00   13.33
 -27  -7   1   12.49   12.03
  27   7  -1   14.92   13.15
 -26  -7   1   17.81   11.93
  26   7  -1   32.54   14.73
 -25  -7   1   26.57   12.21
  25   7  -1   21.16   12.59
 -24  -7   1   28.15   11.93
  24   7  -1   28.34   15.01
 -23  -7   1   12.87   10.53
  23   7  -1   40.74   13.61
 -22  -7   1   22.93   12.40
  22   7  -1   50.62   14.36
 -21  -7   1    1.49   11.56
  21   7  -1  -10.63   12.59
 -20  -7   1   -8.86   10.81
  20   7  -1   -1.49   11.56
 -19  -7   1    5.78   11.37
  19   7  -1   17.25   11.93
 -18  -7   1   16.97   10.53
  18   7  -1   -5.59   11.47
 -17  -7   1  -14.54   11.09
  17   7  -1    0.65   11.28
 -16  -7   1   16.22    9.88
  16   7  -1   11.19   10.35
 -15  -7   1   10.07    8.48
  15   7  -1    1.96   10.16
 -14  -7   1    5.31    8.39
  14   7  -1   12.31   10.63
 -13  -7   1   11.28    7.36
  13   7  -1    7.09   10.07
 -12  -7   1   35.80    7.64
  12   7  -1   30.21    9.88
 -11  -7   1    2.52    6.53
  11   7  -1   -0.09   12.68
 -10  -7   1    0.56    7.92
  10   7  -1  -11.75   11.00
  -9  -7   1    6.34    8.39
   9   7  -1   26.38   10.16
  -8  -7   1   10.63    7.55
   8   7  -1   -2.80    9.23
  -7  -7   1   52.86    9.14
   7   7  -1   40.74   11.28
  -6  -7   1   53.89    7.46
   6   7  -1   53.51   10.53
  -5  -7   1   35.52    6.43
   5   7  -1   23.68    8.95
   4   7  -1   18.55    6.81
 -32   7  -1   -0.47    8.95
  31   8  -1  -18.93   16.50
  30   8  -1   -0.56   13.98
  29   8  -1   -6.34   13.89
  28   8  -1   -8.95   14.08
 -27  -8   1  -11.28    9.04
  27   8  -1   -3.36   11.09
 -26  -8   1   -9.70   10.72
  26   8  -1   -6.81   11.75
 -25  -8   1   -7.92   12.87
  25   8  -1    9.88   11.37
 -24  -8   1  -26.66   15.38
  24   8  -1    4.85   11.19
 -23  -8   1    9.14   12.77
  23   8  -1   -7.36   11.09
 -22  -8   1  -17.81   15.57
  22   8  -1  -12.31    9.98
 -21  -8   1    2.80   12.59
  21   8  -1    4.29   11.00
 -20  -8   1   32.16   15.85
  20   8  -1   33.47   10.63
 -19  -8   1   19.11   14.36
  19   8  -1   -4.85    9.51
 -18  -8   1   12.59    8.20
  18   8  -1    4.85   10.07
 -17  -8   1   98.91   10.72
  17   8  -1  123.62   13.52
 -16  -8   1    9.51    6.99
  16   8  -1   14.08    8.58
 -15  -8   1   27.87    7.46
  15   8  -1    8.02    8.67
 -14  -8   1   -5.22    5.87
  14   8  -1    0.56    7.74
 -13  -8   1   -0.56    5.59
  13   8  -1   -5.69   10.44
 -12  -8   1   -1.12    4.47
  12   8  -1   -1.40    9.70
 -11  -8   1    4.57    5.78
  11   8  -1   15.01    6.25
  10   8  -1   -6.53    6.90
  16   8   2    0.37    7.92
  17   8   2   -2.61    7.27
 -17  -8  -2    0.65    3.54
  18   8   2    5.13    7.36
 -18  -8  -2   -3.36    8.30
  19   8   2    4.66    7.55
 -19  -8  -2   -3.54    5.50
  20   8   2   14.26   11.84
  33  -7  -2    0.65    7.55
  11   7   2   39.06    7.92
 -11  -7  -2   36.36    4.94
  12   7   2  254.42   16.04
 -12  -7  -2  222.25   12.31
  13   7   2    1.49    8.30
 -13  -7  -2    2.24    5.50
  14   7   2   31.70    8.95
 -14  -7  -2   35.05    6.34
  15   7   2    7.64    9.04
 -15  -7  -2    1.12    6.15
  16   7   2    4.10    9.70
 -16  -7  -2    6.90    6.53
  17   7   2   16.04   10.16
 -17  -7  -2   16.04    7.27
  18   7   2    3.54   10.81
 -18  -7  -2   -1.58    6.71
  19   7   2   -5.41   11.00
 -19  -7  -2    7.46    7.27
  20   7   2   -6.71   10.35
 -20  -7  -2   11.19    8.11
  21   7   2   14.73   17.62
 -21  -7  -2    1.77    8.11
  22   7   2   -8.67   16.31
 -22  -7  -2   -1.58    7.83
  23   7   2   -4.47   14.54
 -23  -7  -2    7.46    7.27
 -24  -7  -2    2.42    7.55
  25   7   2   -2.70   11.47
 -25  -7  -2    1.49    8.11
  26   7   2   20.14   12.96
 -26  -7  -2    6.34    8.02
  27   7   2   -4.85   13.15
 -27  -7  -2   -0.47    8.02
  28   7   2    0.19   12.96
 -28  -7  -2    3.82    9.32
  29   7   2   -9.32   13.80
 -29  -7  -2   11.28   10.35
  30   7   2    3.36   13.15
 -30  -7  -2    6.53   13.80
 -31  -7  -2   -0.65   11.56
 -40   6   2   -8.30    9.04
 -39   6   2   -3.08    8.95
  39  -6  -2    0.47   13.52
 -38   6   2    2.89    9.42
  38  -6  -2    9.23   10.53
 -37   6   2    0.37    8.76
  37  -6  -2    2.33    9.98
 -36   6   2    4.10    9.04
  36  -6  -2    8.86    9.98
 -35   6   2    4.38    9.23
  35  -6  -2  -13.61   11.37
 -34   6   2   -2.61    9.04
  34  -6  -2   -6.53   11.00
 -33   6   2   -4.66    8.20
  33  -6  -2  -10.16   10.81
 -32   6   2   29.27    9.23
  32  -6  -2    5.50   12.49
 -31   6   2   69.55   11.19
  31  -6  -2   44.10   13.52
 -30   6   2   90.15   11.75
  30  -6  -2   90.80   13.52
 -29   6   2   -0.65    7.83
  29  -6  -2   -9.42   10.07
 -28   6   2    3.64    7.18
  28  -6  -2   14.45    9.32
 -27   6   2   -5.50    7.09
  27  -6  -2   13.24    9.14
 -26   6   2   17.34    7.74
  26  -6  -2   20.14    9.14
 -25   6   2  114.58   11.19
  25  -6  -2  122.50   12.59
 -24   6   2   87.07    9.14
  24  -6  -2   59.76   10.16
 -23   6   2    5.22    5.50
  23  -6  -2   17.81    6.90
 -22   6   2    1.40    4.38
  22  -6  -2    2.05    5.87
 -21   6   2   -2.05    3.73
   6   6   2    6.25    8.11
   7   6   2   86.24   12.49
  -7  -6  -2   82.23    9.04
   8   6   2   83.44   13.98
   9   6   2  102.92   15.10
  10   6   2   16.50    8.39
  11   6   2    5.97   10.07
 -11  -6  -2   -8.02    7.92
  12   6   2   59.11   11.19
 -12  -6  -2   53.33    8.20
  13   6   2  -11.00   10.81
 -13  -6  -2    9.70    7.55
  14   6   2    4.94    9.79
 -14  -6  -2    1.77    7.46
  15   6   2   -6.62   10.16
 -15  -6  -2   11.93    7.55
  16   6   2    0.84    9.70
 -16  -6  -2   26.20    8.39
  17   6   2    2.89   11.84
 -17  -6  -2   22.65    8.48
  18   6   2   -3.92   11.09
 -18  -6  -2  -15.38    9.60
  19   6   2    2.80   12.21
 -19  -6  -2   15.38    9.14
  20   6   2  -12.12   12.68
 -20  -6  -2   -4.94    9.88
  21   6   2   -5.69   12.49
 -21  -6  -2   19.58    9.14
  22   6   2    8.02   12.77
 -22  -6  -2   17.43   10.72
  23   6   2    0.56   11.28
 -23  -6  -2  -12.03   11.47
  24   6   2   -2.33   13.98
 -24  -6  -2   21.63   10.63
  25   6   2   12.40   15.57
 -25  -6  -2   21.54   11.75
  26   6   2   -3.92   13.89
 -26  -6  -2   19.48   12.12
  27   6   2   53.61   16.59
 -27  -6  -2   71.60   14.82
  28   6   2   52.86   16.22
 -28  -6  -2   95.74   14.73
  29   6   2   19.76   18.27
 -29  -6  -2   40.74   12.59
  30   6   2   11.84   18.09
 -30  -6  -2  -16.13   11.19
  31   6   2  -10.16   17.53
 -31  -6  -2    2.80   10.91
  32   6   2    5.41   15.38
 -32  -6  -2    1.12   12.21
  33   6   2   -5.03   13.15
 -33  -6  -2   -7.18   12.03
  34   6   2   10.63   12.49
 -34  -6  -2    0.47   12.21
  35   6   2    3.17   12.77
 -35  -6  -2    5.13   11.75
  36   6   2   -1.12   13.33
 -36  -6  -2    2.61   10.35
  37   6   2    2.33   12.96
 -37  -6  -2  -11.93   11.65
  38   6   2  -17.62   15.20
 -38  -6  -2   16.87   14.26
  39   6   2   27.69   20.79
 -47   5   2   29.27   19.48
 -46   5   2  -10.53   19.30
 -45   5   2   27.13   21.07
 -44   5   2    3.36   18.74
 -43   5   2   -4.10   11.19
  43  -5  -2  -16.50   11.93
 -42   5   2  -14.08   12.96
  42  -5  -2  -12.68   12.31
 -41   5   2   17.25   12.31
  41  -5  -2    9.70   11.19
 -40   5   2   19.20   12.49
  40  -5  -2   -7.64   12.03
 -39   5   2   -3.45   10.35
  39  -5  -2   -6.25   11.93
 -38   5   2    5.13   10.16
  38  -5  -2  -12.96   14.54
 -37   5   2  -13.70   10.53
  37  -5  -2    6.15   13.05
 -36   5   2   20.14   10.91
  36  -5  -2   22.56   12.21
 -35   5   2   35.05   11.75
  35  -5  -2   37.01   11.75
 -34   5   2  133.78   14.36
  34  -5  -2  118.68   17.34
 -33   5   2    4.57   11.19
  33  -5  -2  -13.52   12.59
 -32   5   2   13.24   10.91
  32  -5  -2   -7.46   11.75
 -31   5   2   -1.40    9.60
  31  -5  -2   -8.48   11.84
 -30   5   2   -5.50    9.88
  30  -5  -2    6.99   11.19
 -29   5   2   14.36    9.51
  29  -5  -2    9.14   11.47
 -28   5   2    3.54    9.88
  28  -5  -2    1.96   10.91
 -27   5   2   -2.89    8.76
  27  -5  -2   -6.43   12.12
 -26   5   2   -2.89    8.11
  26  -5  -2   -0.09   10.63
 -25   5   2   29.37    8.76
  25  -5  -2   46.71   11.84
 -24   5   2   43.72    8.02
  24  -5  -2   31.70    9.98
 -23   5   2   11.56    8.11
  23  -5  -2    0.28   11.28
 -22   5   2    1.58    7.09
  22  -5  -2    3.08    9.79
 -21   5   2    1.58    6.81
  21  -5  -2    2.89   10.07
 -20   5   2   21.72    6.53
  20  -5  -2   23.77    9.32
 -19   5   2   20.04    6.53
  19  -5  -2    4.94    9.14
 -18   5   2    8.20    6.53
  18  -5  -2    7.09    7.46
 -17   5   2   43.35    6.62
  17  -5  -2   35.71    8.11
 -16   5   2    5.22    5.69
  16  -5  -2   -1.68    9.04
 -15   5   2    6.25    6.81
  15  -5  -2    5.03    5.69
 -14   5   2  126.98   12.03
  14  -5  -2  121.66   10.91
 -13   5   2   93.04    9.60
  13  -5  -2  140.12   11.37
 -12   5   2  300.29   15.76
   2   5   2   25.54    7.18
  -2  -5  -2   19.76    5.97
   3   5   2    0.28    7.55
  -3  -5  -2    4.29    6.25
   4   5   2    7.83    8.67
  -4  -5  -2   -4.38    7.27
   5   5   2   28.25   10.63
  -5  -5  -2   14.92    8.76
   6   5   2  135.93   15.01
  -6  -5  -2  130.80   13.24
   7   5   2    2.70   12.49
  -7  -5  -2    8.86    9.70
   8   5   2   16.97   13.05
  -8  -5  -2   28.06   10.63
   9   5   2   46.71   15.66
  -9  -5  -2    3.36   11.00
  10   5   2  272.97   20.14
 -10  -5  -2  219.83   13.05
  11   5   2  447.12   23.31
 -11  -5  -2  471.36   22.75
  12   5   2  439.19   22.65
 -12  -5  -2  445.35   22.47
  13   5   2   59.01   11.75
 -13  -5  -2   30.30    8.67
  14   5   2   68.24   11.37
 -14  -5  -2   82.23   12.12
  15   5   2    8.02   10.72
 -15  -5  -2   10.63    9.60
  16   5   2    8.58   12.03
 -16  -5  -2   -2.24   10.26
  17   5   2   19.95   12.77
 -17  -5  -2   22.47   10.63
  18   5   2    1.21   12.49
 -18  -5  -2   14.36   11.09
  19   5   2  -19.11   14.36
 -19  -5  -2    5.59    9.14
  20   5   2    7.74   12.21
 -20  -5  -2   20.79   10.81
  21   5   2  -24.05   13.80
 -21  -5  -2   -5.22    9.14
  22   5   2  -23.21   13.89
 -22  -5  -2   -8.02    9.88
  23   5   2    0.37   14.36
 -23  -5  -2    5.69   12.40
  24   5   2    9.14   14.54
 -24  -5  -2    9.88   13.89
  25   5   2   -4.94   13.98
 -25  -5  -2   13.80   11.19
  26   5   2   12.77   15.10
 -26  -5  -2    4.75   11.47
  27   5   2   27.13   16.87
 -27  -5  -2   -1.03   11.56
  28   5   2   26.48   16.41
 -28  -5  -2   13.42   12.21
  29   5   2    5.22   14.54
 -29  -5  -2   -8.95   13.61
  30   5   2  -26.76   15.48
 -30  -5  -2   13.33   15.48
  31   5   2  -14.64   15.66
 -31  -5  -2   -2.24   15.66
  32   5   2   23.87   15.29
 -32  -5  -2  -13.33   14.17
  33   5   2   -7.27   16.59
 -33  -5  -2   -3.54   12.77
  34   5   2  -12.21   18.18
 -34  -5  -2   10.91   13.52
  35   5   2  -15.57   15.20
 -35  -5  -2   -2.33   13.42
  36   5   2  -19.11   16.97
 -36  -5  -2    7.74   13.52
  37   5   2   11.56   16.97
 -37  -5  -2   18.37   15.48
  38   5   2   18.65   17.81
 -38  -5  -2   13.15   15.38
  39   5   2   29.93   18.27
 -39  -5  -2    6.62   12.77
  40   5   2    8.39   18.09
 -40  -5  -2    4.10   13.89
  41   5   2   -6.15   15.85
 -41  -5  -2   19.20   13.80
  42   5   2    7.18   25.73
 -42  -5  -2    7.09   18.27
 -43  -5  -2   -9.70   17.06
 -44  -5  -2   -5.87   17.53
 -45  -5  -2   18.09   19.39
 -46  -5  -2  -10.07   16.97
 -47  -5  -2    8.76   17.25
 -48  -5  -2   -1.12   15.76
  53  -4  -2  -10.91   17.81
 -52   4   2   -0.93   19.58
  52  -4  -2    8.95   20.42
 -51   4   2   24.43   21.16
  51  -4  -2   -7.46   18.65
 -50   4   2   27.04   17.53
  50  -4  -2   16.13   19.86
 -49   4   2    6.25   14.82
  49  -4  -2   12.87   19.67
 -48   4   2    4.29   13.15
  48  -4  -2   31.14   16.50
 -47   4   2    8.95   12.77
  47  -4  -2    8.20   26.76
 -46   4   2  -11.75   13.33
  46  -4  -2  -12.96   23.59
 -45   4   2  -23.21   12.68
  45  -4  -2  -38.88   22.19
 -44   4   2   -5.13   11.65
  44  -4  -2   -1.40   14.73
 -43   4   2    0.09   12.59
  43  -4  -2   14.82   17.06
 -42   4   2    7.18   12.21
  42  -4  -2   25.64   16.59
 -41   4   2   -2.42   13.15
  41  -4  -2   19.58   15.38
 -40   4   2   21.54   13.05
  40  -4  -2    4.38   13.70
 -39   4   2    5.59   12.49
  39  -4  -2  -16.22   15.66
 -38   4   2   17.53   11.47
  38  -4  -2   31.14   17.06
 -37   4   2    1.21   10.81
  37  -4  -2    5.22   16.50
 -36   4   2  -11.93   11.93
  36  -4  -2   -2.42   14.64
 -35   4   2   14.54   13.24
  35  -4  -2   18.27   14.82
 -34   4   2  310.63   23.68
  34  -4  -2  258.61   27.97
 -33   4   2   -8.67   11.47
  33  -4  -2    4.47   15.94
 -32   4   2  112.99   15.38
  32  -4  -2  142.45   18.09
 -31   4   2  256.75   20.51
  31  -4  -2  189.44   22.93
 -30   4   2  356.87   22.47
  30  -4  -2  278.47   27.13
 -29   4   2   -0.47   12.59
  29  -4  -2   13.05   14.36
 -28   4   2   65.54   11.84
  28  -4  -2   87.54   17.06
 -27   4   2   91.18   12.21
  27  -4  -2   85.12   13.80
 -26   4   2   46.52   10.81
  26  -4  -2   68.89   14.08
 -25   4   2  337.58   21.07
  25  -4  -2  318.46   22.37
 -24   4   2  281.92   20.23
  24  -4  -2  317.91   23.31
 -23   4   2   24.43    9.60
  23  -4  -2    2.98   10.91
 -22   4   2    2.24    9.23
  22  -4  -2   -5.59   12.21
 -21   4   2   20.32    8.95
  21  -4  -2   22.19   10.44
 -20   4   2  -12.87    9.88
  20  -4  -2   11.84   10.63
 -19   4   2   64.23    9.60
  19  -4  -2   65.07   11.47
 -18   4   2   25.08    7.46
  18  -4  -2   28.81    9.14
 -17   4   2   77.19   13.70
  17  -4  -2   63.67   16.50
 -16   4   2    3.17   10.81
  16  -4  -2   13.80   10.26
 -15   4   2   -2.05    9.70
  15  -4  -2    3.64   12.12
 -14   4   2    1.77    9.51
  14  -4  -2   26.57    9.79
 -13   4   2    2.14    9.79
  13  -4  -2   -3.92   11.09
 -12   4   2   10.91    9.70
  12  -4  -2    1.49    8.86
 -11   4   2  104.69   13.89
  11  -4  -2  105.35   13.05
 -10   4   2   10.53   10.91
  10  -4  -2   27.78   10.26
  -9   4   2  -16.50    9.04
   9  -4  -2   -5.22    8.39
  -8   4   2    0.47    8.02
   8  -4  -2   -3.08    8.58
  -7   4   2   -1.58    9.60
   7  -4  -2   40.93   11.84
  -6   4   2  263.93   24.15
   0   4   2  184.03   19.11
   0  -4  -2  219.08   22.28
   1   4   2  705.92   38.60
  -1  -4  -2  662.94   39.62
   2   4   2  776.12   40.18
  -2  -4  -2  703.59   55.00
   3   4   2  262.81   20.79
  -3  -4  -2  275.86   30.30
   4   4   2  120.08   11.75
  -4  -4  -2  102.36   14.17
   5   4   2  215.54   16.78
  -5  -4  -2  162.96   26.29
   6   4   2  116.07   15.10
  -6  -4  -2   82.23   15.29
   7   4   2  310.82   22.84
  -7  -4  -2  257.96   32.54
   8   4   2  270.64   23.59
  -8  -4  -2  294.04   24.43
   9   4   2  333.66   19.67
  -9  -4  -2  369.65   19.02
  10   4   2    9.88    8.58
 -10  -4  -2    5.41    7.92
  11   4   2  120.17   14.82
 -11  -4  -2   93.97    9.60
  12   4   2  443.30   26.66
 -12  -4  -2  484.41   24.24
  13   4   2  -14.82   11.00
 -13  -4  -2    2.61    9.04
  14   4   2   20.14   10.81
 -14  -4  -2   48.29   10.91
  15   4   2   -2.24   13.52
 -15  -4  -2    1.49    9.88
  16   4   2   -3.54   10.26
 -16  -4  -2   -0.37    9.79
  17   4   2   20.79   12.03
 -17  -4  -2   39.71    9.98
  18   4   2   35.71   13.33
 -18  -4  -2   40.37   11.56
  19   4   2   43.72   13.42
 -19  -4  -2   44.75   12.59
  20   4   2   -2.14   12.21
 -20  -4  -2    3.82   10.72
  21   4   2   36.17   13.42
 -21  -4  -2   35.71   11.37
  22   4   2    1.68   13.61
 -22  -4  -2   20.42   11.56
  23   4   2   -1.21   12.59
 -23  -4  -2   -8.95   14.08
  24   4   2   54.07   15.66
 -24  -4  -2   56.68   13.61
  25   4   2   78.40   16.69
 -25  -4  -2   77.75   16.69
  26   4   2    6.25   15.10
 -26  -4  -2   -9.04   13.89
  27   4   2   88.66   18.74
 -27  -4  -2  108.89   17.81
  28   4   2  166.69   19.86
 -28  -4  -2  190.28   19.86
  29   4   2   52.02   17.43
 -29  -4  -2   39.62   15.29
  30   4   2  -10.16   16.41
 -30  -4  -2   32.44   14.73
  31   4   2   -6.71   17.99
 -31  -4  -2   -7.64   17.53
  32   4   2   29.83   17.34
 -32  -4  -2   71.79   21.26
  33   4   2    6.71   17.53
 -33  -4  -2   19.67   14.45
  34   4   2  173.87   22.09
 -34  -4  -2  149.16   24.24
  35   4   2  332.82   33.66
 -35  -4  -2  399.48   36.45
  36   4   2   -4.57   18.09
 -36  -4  -2   17.62   16.69
  37   4   2   19.95   17.90
 -37  -4  -2   50.16   16.87
  38   4   2   38.50   20.04
 -38  -4  -2   43.91   17.34
  39   4   2   40.93   20.23
 -39  -4  -2   19.67   16.31
  40   4   2   -1.96   19.20
 -40  -4  -2   -9.32   14.82
  41   4   2   52.21   21.63
 -41  -4  -2   53.33   16.69
  42   4   2  -10.35   18.55
 -42  -4  -2   41.30   17.53
  43   4   2   -6.81   19.11
 -43  -4  -2    8.30   16.59
  44   4   2   26.38   20.60
 -44  -4  -2   35.05   16.50
  45   4   2    2.14   18.27
 -45  -4  -2    2.61   15.38
  46   4   2   14.26   15.20
 -46  -4  -2   22.75   16.97
  47   4   2   48.11   20.42
 -47  -4  -2   46.80   16.78
  48   4   2    5.31   27.22
 -48  -4  -2   23.12   19.86
 -49  -4  -2   -5.97   18.27
 -50  -4  -2   11.75   18.55
 -51  -4  -2  -10.63   19.39
 -52  -4  -2    2.61   18.09
  55  -3  -2  -10.07   15.85
  54  -3  -2   -8.39   12.68
  53  -3  -2   -3.36   14.17
  52  -3  -2  -15.48   23.31
 -51   3   2   -9.79   11.00
  51  -3  -2   36.73   27.41
 -50   3   2   -8.20   11.56
  50  -3  -2   23.12   27.41
 -49   3   2   -3.45   14.36
  49  -3  -2  -34.31   26.76
 -48   3   2   -8.95   15.38
  48  -3  -2    2.14   26.94
 -47   3   2   -1.86   13.61
  47  -3  -2  -20.32   25.92
 -46   3   2   -5.97   11.56
  46  -3  -2  -18.83   30.95
 -45   3   2   -5.03   14.64
  45  -3  -2   13.80   24.05
 -44   3   2   14.45   14.36
  44  -3  -2    8.02   19.39
 -43   3   2   30.21   13.98
  43  -3  -2    1.68   16.97
 -42   3   2   -2.14   12.21
  42  -3  -2  -17.06   17.53
 -41   3   2   -2.24   13.61
  41  -3  -2  -20.88   16.22
 -40   3   2   20.04   14.26
  40  -3  -2  -11.65   15.85
 -39   3   2    8.11   14.64
  39  -3  -2    7.36   15.20
 -38   3   2    1.86   11.37
  38  -3  -2  -10.63   17.90
 -37   3   2   27.22   14.45
  37  -3  -2   28.43   15.94
 -36   3   2   35.99   13.52
  36  -3  -2   22.47   16.41
 -35   3   2   36.08   13.89
  35  -3  -2   40.55   15.94
 -34   3   2  331.24   23.77
  34  -3  -2  326.30   27.50
 -33   3   2   -0.84   12.49
  33  -3  -2   20.60   14.64
 -32   3   2   16.04   12.40
  32  -3  -2    4.10   15.57
 -31   3   2  -13.15   14.45
  31  -3  -2   11.93   15.01
 -30   3   2   -1.58   13.15
  30  -3  -2   -2.33   15.57
 -29   3   2   56.87   14.82
  29  -3  -2   38.97   14.92
 -28   3   2   60.50   12.87
  28  -3  -2   67.59   14.17
 -27   3   2   92.67   12.49
  27  -3  -2   78.78   14.73
 -26   3   2    7.46   11.09
  26  -3  -2    0.56   13.98
 -25   3   2  -17.43   12.49
  25  -3  -2   -1.77   13.89
 -24   3   2   -3.64    9.60
  24  -3  -2   -3.26   11.84
 -23   3   2   17.34   10.16
  23  -3  -2    4.94   10.44
 -22   3   2   57.89   12.12
  22  -3  -2   52.39   13.15
 -21   3   2   89.03   11.28
  21  -3  -2   91.18   12.49
 -20   3   2  213.40   15.57
  20  -3  -2  209.02   16.59
 -19   3   2   20.70    8.30
  19  -3  -2    8.11    9.23
 -18   3   2    3.73    9.23
  18  -3  -2    2.52   11.65
 -17   3   2  145.06   11.37
  17  -3  -2  148.23   15.38
 -16   3   2   30.49    8.95
  16  -3  -2   40.83   15.94
 -15   3   2   63.95   15.20
  15  -3  -2  116.25   16.22
 -14   3   2  382.51   32.82
  14  -3  -2  420.36   32.26
 -13   3   2  137.04   23.68
  13  -3  -2  192.33   24.15
 -12   3   2  566.82   47.45
  12  -3  -2  685.87   49.41
 -11   3   2 2078.97  114.30
  11  -3  -2 2079.99   99.85
   5   3   2 1178.21   62.56
  -5  -3  -2 1088.61   70.39
   6   3   2  963.69   58.55
  -6  -3  -2  971.34   66.56
   7   3   2   28.15   18.09
  -7  -3  -2    7.55   13.24
   8   3   2  139.84   18.83
  -8  -3  -2  126.60   10.91
   9   3   2  245.00   18.46
  -9  -3  -2  234.75   14.73
  10   3   2  759.90   40.65
 -10  -3  -2  612.78   34.21
  11   3   2 1754.35   68.43
 -11  -3  -2 2000.10   67.31
  12   3   2  185.71   16.31
 -12  -3  -2  152.15   14.64
  13   3   2   66.28   12.21
 -13  -3  -2   82.97   12.59
  14   3   2    8.20   11.09
 -14  -3  -2   11.84   10.16
  15   3   2   80.36   12.96
 -15  -3  -2   54.91   11.28
  16   3   2   27.41   12.49
 -16  -3  -2   15.76   11.37
  17   3   2   10.26   11.84
 -17  -3  -2   -6.25   11.00
  18   3   2   27.32   12.59
 -18  -3  -2   40.46   11.37
  19   3   2  -15.29   13.15
 -19  -3  -2   -4.20   11.37
  20   3   2   12.40   12.87
 -20  -3  -2    7.92   13.42
  21   3   2   -6.15   10.63
 -21  -3  -2   -5.31   12.21
  22   3   2    5.41   13.52
 -22  -3  -2   18.46   13.33
  23   3   2   26.20   16.41
 -23  -3  -2   -7.27   12.40
  24   3   2   -6.90   14.54
 -24  -3  -2    7.83   13.52
  25   3   2   -7.18   15.76
 -25  -3  -2   24.89   15.38
  26   3   2   -6.53   15.85
 -26  -3  -2  -23.96   14.45
  27   3   2   22.37   16.04
 -27  -3  -2   10.44   14.64
  28   3   2    8.95   16.69
 -28  -3  -2   10.91   13.70
  29   3   2  -18.74   14.64
 -29  -3  -2   11.37   14.45
  30   3   2    8.20   16.78
 -30  -3  -2  -11.37   14.82
  31   3   2   12.68   18.18
 -31  -3  -2  -11.47   15.94
  32   3   2   -9.32   18.83
 -32  -3  -2  -17.99   14.73
  33   3   2   18.55   19.30
 -33  -3  -2    1.31   15.57
  34   3   2  -17.90   19.95
 -34  -3  -2   17.43   16.22
  35   3   2    6.99   18.83
 -35  -3  -2   25.08   17.90
  36   3   2   11.56   19.48
 -36  -3  -2    6.43   15.48
  37   3   2   48.01   20.60
 -37  -3  -2   38.41   18.65
  38   3   2   29.74   21.54
 -38  -3  -2   25.54   17.53
  39   3   2   -6.62   20.98
 -39  -3  -2   14.64   16.50
  40   3   2  -37.76   19.30
 -40  -3  -2   -8.58   16.59
  41   3   2  -15.01   19.76
 -41  -3  -2   12.40   16.69
  42   3   2  -26.01   22.47
 -42  -3  -2    5.50   18.27
  43   3   2  -10.07   20.88
 -43  -3  -2   11.09   16.97
  44   3   2    1.31   21.63
 -44  -3  -2  -12.87   18.09
  45   3   2   15.10   21.26
 -45  -3  -2   12.77   15.66
  46   3   2   -0.09   20.79
 -46  -3  -2  -20.14   16.31
  47   3   2   -3.26   21.26
 -47  -3  -2  -15.48   15.57
  48   3   2   -3.54   19.02
 -48  -3  -2   -1.40   15.85
  49   3   2    9.60   20.14
 -49  -3  -2   -7.36   16.41
  50   3   2    1.21   19.11
 -50  -3  -2   -9.98   17.25
 -51  -3  -2   -0.84   16.59
 -52  -3  -2  -27.22   22.00
 -53  -3  -2    6.06   12.59
 -58   2   2   71.69   29.46
 -57   2   2   29.09   24.43
  57  -2  -2   -6.90   18.27
 -56   2   2   74.02   25.36
  56  -2  -2  111.69   29.74
 -55   2   2   17.99   17.06
  55  -2  -2   29.18   22.75
 -54   2   2   14.64   14.73
  54  -2  -2   -2.42   19.30
 -53   2   2   -1.40   17.25
  53  -2  -2  -24.43   19.95
 -52   2   2  -15.20   15.20
  52  -2  -2    3.17   21.72
 -51   2   2    4.38   13.42
  51  -2  -2   -7.74   26.94
 -50   2   2   -4.47   12.77
  50  -2  -2   15.29   29.09
 -49   2   2   22.19   13.42
  49  -2  -2   -8.76   27.97
 -48   2   2    9.88   15.29
  48  -2  -2   15.48   20.04
 -47   2   2  -15.29   12.68
  47  -2  -2  -20.70   21.07
 -46   2   2   -5.78   16.04
  46  -2  -2    2.89   19.39
 -45   2   2   10.81   16.13
  45  -2  -2    8.48   18.55
 -44   2   2    0.09   14.54
  44  -2  -2  -14.36   19.86
 -43   2   2    5.31   16.13
  43  -2  -2   13.33   19.48
 -42   2   2   -2.80   15.29
  42  -2  -2  -15.94   18.83
 -41   2   2   -9.88   15.76
  41  -2  -2  -22.56   18.09
 -40   2   2   16.78   12.87
  40  -2  -2   -1.77   19.48
 -39   2   2   -8.39   15.29
  39  -2  -2   11.93   16.13
 -38   2   2  200.35   22.84
  38  -2  -2  129.40   25.73
 -37   2   2  415.61   32.72
  37  -2  -2  384.28   33.93
 -36   2   2   -8.76   12.31
  36  -2  -2  -19.67   18.27
 -35   2   2  251.53   26.76
  35  -2  -2  246.68   24.98
 -34   2   2  549.67   37.01
  34  -2  -2  531.30   40.65
 -33   2   2   32.82   11.75
  33  -2  -2    1.77   18.18
 -32   2   2   14.64   13.42
  32  -2  -2   53.23   17.25
 -31   2   2   -3.92   14.92
  31  -2  -2  -12.21   16.78
 -30   2   2   76.17   16.50
  30  -2  -2   69.08   19.58
 -29   2   2   15.76   15.10
  29  -2  -2    3.54   15.20
 -28   2   2   21.07   12.68
  28  -2  -2    0.00   14.08
 -27   2   2   54.44   14.36
  27  -2  -2   61.53   15.38
 -26   2   2   45.59   12.12
  26  -2  -2   37.48   15.38
 -25   2   2   25.54   11.56
  25  -2  -2    0.75   12.12
 -24   2   2   30.67   12.31
  24  -2  -2   30.77   15.38
 -23   2   2   30.39   11.65
  23  -2  -2   29.37   11.84
 -22   2   2   -8.11   10.63
  22  -2  -2    5.59   11.47
 -21   2   2   -1.96   11.47
  21  -2  -2  -17.53   13.52
 -20   2   2    6.15   10.44
  20  -2  -2  -16.41   12.49
 -19   2   2  562.81   29.09
  19  -2  -2  577.26   31.42
 -18   2   2  453.92   26.29
  18  -2  -2  454.58   26.29
 -17   2   2  424.09   23.03
  17  -2  -2  400.50   22.19
 -16   2   2   38.32   10.44
  16  -2  -2   24.15   12.49
 -15   2   2   59.48   15.85
  15  -2  -2   28.43   12.87
 -14   2   2   55.75   14.82
  14  -2  -2   73.18   14.26
 -13   2   2   -7.27   13.33
 -12   2   2   27.78   13.24
  12  -2  -2    9.98   13.89
  11  -2  -2  287.98   27.78
  -3   2   2   24.52   11.19
   0   2   2  128.00   19.02
  -1  -2  -2 1053.00   55.00
  -7  -2  -2   76.17   16.41
  -8  -2  -2    6.62   14.45
   9   2   2  115.42   20.79
  -9  -2  -2  129.77   12.96
  10   2   2  111.97   20.51
 -10  -2  -2   94.25   13.24
  11   2   2  333.29   25.82
 -11  -2  -2  310.17   20.23
  12   2   2 2537.65   94.25
 -12  -2  -2 2707.69  104.23
  13   2   2  150.47   17.90
 -13  -2  -2  151.03   16.31
  14   2   2  802.13   45.03
 -14  -2  -2  819.56   44.66
  15   2   2  460.08   31.79
 -15  -2  -2  495.60   29.09
  16   2   2   41.67   14.26
 -16  -2  -2   37.01   12.31
  17   2   2   13.61   14.36
 -17  -2  -2    0.00   12.03
  18   2   2   57.61   14.73
 -18  -2  -2   38.32   13.05
  19   2   2  117.09   15.85
 -19  -2  -2  148.04   17.81
  20   2   2   52.02   16.50
 -20  -2  -2   55.94   15.10
  21   2   2   31.42   13.24
 -21  -2  -2   30.49   14.54
  22   2   2   28.25   15.10
 -22  -2  -2    9.42   14.45
  23   2   2   -3.36   15.57
 -23  -2  -2   -3.08   14.36
  24   2   2   39.99   14.08
 -24  -2  -2   55.94   15.48
  25   2   2   84.00   18.46
 -25  -2  -2  107.68   16.87
  26   2   2   56.96   16.41
 -26  -2  -2   90.24   15.76
  27   2   2    3.36   16.13
 -27  -2  -2   12.12   14.82
  28   2   2   42.14   18.27
 -28  -2  -2   10.72   15.29
  29   2   2  -16.97   16.13
 -29  -2  -2   11.19   14.08
  30   2   2    5.03   18.09
 -30  -2  -2   -4.20   16.41
  31   2   2   56.96   19.11
 -31  -2  -2   42.98   16.04
  32   2   2   73.09   19.02
 -32  -2  -2   77.94   17.43
  33   2   2   -1.96   15.29
 -33  -2  -2  -10.44   15.38
  34   2   2   35.05   19.30
 -34  -2  -2   -1.68   19.02
  35   2   2 2477.05  122.78
 -35  -2  -2 2674.41  117.00
  36   2   2  -11.47   20.51
 -36  -2  -2  -17.34   12.96
  37   2   2  205.57   26.01
 -37  -2  -2  193.91   22.75
  38   2   2  -26.66   20.42
 -38  -2  -2    5.22   18.27
  39   2   2   61.81   21.91
 -39  -2  -2  122.59   20.32
  40   2   2  236.52   26.85
 -40  -2  -2  194.57   23.96
  41   2   2   14.36   24.43
 -41  -2  -2   33.00   19.30
  42   2   2    6.25   21.26
 -42  -2  -2   -3.73   17.71
  43   2   2   15.94   22.19
 -43  -2  -2   16.59   19.67
  44   2   2   43.16   23.31
 -44  -2  -2    4.01   20.42
  45   2   2   -6.43   21.35
 -45  -2  -2   -7.83   18.18
  46   2   2   30.02   20.23
 -46  -2  -2   23.68   18.37
  47   2   2   38.41   22.09
 -47  -2  -2   40.83   18.74
  48   2   2   50.34   21.54
 -48  -2  -2    1.96   13.98
  49   2   2   20.04   19.58
 -49  -2  -2  -13.98   15.20
  50   2   2   -3.17   20.60
 -50  -2  -2  -21.82   29.93
  51   2   2   -6.90   18.09
 -51  -2  -2  -15.20   27.78
  52   2   2    0.93   25.92
 -52  -2  -2   -4.85   26.66
  53   2   2   23.12   28.71
 -53  -2  -2    7.27   21.63
  54   2   2   -5.59   28.99
 -54  -2  -2    7.92   22.09
  55   2   2   10.44   27.22
 -55  -2  -2   -5.69   20.32
  56   2   2    9.79   28.15
 -56  -2  -2    1.21   20.14
 -58   1   2    3.64   16.87
  58  -1  -2   -9.88   18.27
 -57   1   2   11.84   15.57
  57  -1  -2  -13.80   17.43
 -56   1   2   -4.57   15.20
  56  -1  -2    1.40   18.27
 -55   1   2    5.97   13.24
  55  -1  -2   16.13   19.30
 -54   1   2    4.94   16.59
  54  -1  -2  -11.65   19.11
 -53   1   2   -3.08   17.53
  53  -1  -2  -16.78   22.84
 -52   1   2    3.08   15.76
  52  -1  -2   -4.20   16.50
 -51   1   2   19.39   12.87
  51  -1  -2   21.26   13.33
 -50   1   2   23.68   15.10
  50  -1  -2    0.47   19.67
 -49   1   2   -8.11   15.57
  49  -1  -2  -15.20   28.53
 -48   1   2   15.66   16.04
  48  -1  -2  -11.28   18.55
 -47   1   2    2.05   13.24
  47  -1  -2   28.34   17.53
 -46   1   2   21.07   18.09
  46  -1  -2   -1.40   18.18
 -45   1   2  -13.24   15.29
  45  -1  -2    0.65   17.81
 -44   1   2   18.74   17.06
  44  -1  -2  -13.05   19.39
 -43   1   2   10.63   13.33
  43  -1  -2   12.31   17.81
 -42   1   2   -1.12   16.22
  42  -1  -2   12.21   19.20
 -41   1   2  -27.60   15.20
  41  -1  -2   18.65   18.27
 -40   1   2    6.71   13.42
  40  -1  -2  -11.65   17.53
 -39   1   2  -30.39   16.97
  39  -1  -2    3.26   19.11
 -38   1   2    2.42   17.81
  38  -1  -2    3.08   17.71
 -37   1   2    3.08   16.31
  37  -1  -2   43.07   18.18
 -36   1   2  -22.19   16.59
  36  -1  -2   12.96   18.55
 -35   1   2   28.34   16.41
  35  -1  -2    9.98   16.41
 -34   1   2  123.43   18.18
  34  -1  -2  118.31   20.88
 -33   1   2   13.70   15.57
  33  -1  -2   24.89   16.59
 -32   1   2   13.15   15.76
  32  -1  -2   12.03   16.50
 -31   1   2    9.23   15.29
  31  -1  -2  -25.54   15.48
 -30   1   2   -3.54   14.73
  30  -1  -2  -17.25   17.15
 -29   1   2   17.62   13.98
  29  -1  -2   24.33   15.48
 -28   1   2   24.61   13.98
  28  -1  -2   32.07   16.41
 -27   1   2   39.06   13.61
  27  -1  -2    8.02   15.38
 -26   1   2    6.06   12.77
  26  -1  -2   11.84   16.31
 -25   1   2   -4.47   12.59
  25  -1  -2    4.75   14.64
 -24   1   2    5.31   13.33
  24  -1  -2   -8.11   15.01
 -23   1   2   -3.92   12.21
  23  -1  -2   14.54   14.08
 -22   1   2   79.71   12.96
  22  -1  -2   77.47   15.57
 -21   1   2  103.95   13.33
  21  -1  -2   96.12   16.22
 -20   1   2  150.84   15.66
  20  -1  -2  137.14   17.06
 -19   1   2   -9.51   10.53
  19  -1  -2  -15.66   11.84
 -18   1   2   25.45   12.12
  18  -1  -2   23.59   11.65
 -17   1   2  130.15   14.82
  17  -1  -2  140.03   14.54
 -16   1   2   29.83   11.65
  16  -1  -2   49.88   12.96
 -15   1   2  120.82   13.05
  15  -1  -2  118.86   18.37
 -14   1   2  398.36   33.84
  14  -1  -2  435.74   29.46
 -13   1   2   61.53   23.96
  13  -1  -2  107.96   26.76
 -12   1   2  641.78   49.97
  12  -1  -2  614.46   41.77
  11  -1  -2 1401.21   74.58
 -10   1   2   88.85   15.48
  10  -1  -2  134.99   20.32
   3  -1  -2  411.97   29.93
   2  -1  -2  628.91   44.75
  -1   1   2  798.12   44.56
   0   1   2   54.63    8.39
   1   1   2  118.31   11.65
  -1  -1  -2  128.00   15.94
   4   1   2  371.70   32.44
  -6  -1  -2  472.38   36.08
   7   1   2   14.08    9.42
   8   1   2   90.62   12.87
   9   1   2  300.38   27.32
 -10  -1  -2  223.47   32.44
  11   1   2 1186.04   62.56
 -11  -1  -2 1158.63   74.58
  12   1   2  184.12   22.47
 -12  -1  -2  186.36   16.04
  13   1   2  106.00   14.82
 -13  -1  -2  100.59   13.80
  14   1   2    6.06   13.61
 -14  -1  -2    5.22   12.40
  15   1   2   64.23   16.41
 -15  -1  -2   61.25   13.89
  16   1   2   20.32   15.66
 -16  -1  -2    1.21   12.87
  17   1   2    1.31   15.20
 -17  -1  -2    0.93   10.44
  18   1   2   42.79   16.41
 -18  -1  -2   74.49   13.98
  19   1   2   -0.84   16.78
 -19  -1  -2    3.64   14.08
  20   1   2   18.93   16.50
 -20  -1  -2  -11.19   11.84
  21   1   2   -9.04   14.73
 -21  -1  -2   19.58   12.59
  22   1   2    2.42   15.29
 -22  -1  -2   19.86   14.36
  23   1   2  -16.97   15.66
 -23  -1  -2    3.73   15.48
  24   1   2   22.56   16.59
 -24  -1  -2   -0.93   14.17
  25   1   2  -12.03   12.59
 -25  -1  -2    0.47   15.29
  26   1   2    4.94   17.25
 -26  -1  -2   28.43   15.94
  27   1   2    9.60   13.52
 -27  -1  -2  -16.69   15.85
  28   1   2    4.01   17.99
 -28  -1  -2  -13.42   16.41
  29   1   2   24.71   17.62
 -29  -1  -2   -0.37   16.69
  30   1   2   18.37   15.29
 -30  -1  -2  -12.21   17.62
  31   1   2   31.98   18.93
 -31  -1  -2    4.47   16.41
  32   1   2   44.66   20.23
 -32  -1  -2  -24.98   16.87
  33   1   2   23.03   16.41
 -33  -1  -2    1.21   16.97
  34   1   2   32.44   19.76
 -34  -1  -2   21.35   17.99
  35   1   2   16.22   19.76
 -35  -1  -2   20.23   18.93
  36   1   2  110.29   31.14
 -36  -1  -2   -9.23   14.64
  37   1   2   28.62   19.95
 -37  -1  -2   27.04   17.90
  38   1   2   52.21   22.75
 -38  -1  -2   38.32   18.09
  39   1   2   48.20   32.82
 -39  -1  -2  -14.54   18.27
  40   1   2    9.98   22.56
 -40  -1  -2   22.65   17.06
  41   1   2    8.11   33.19
 -41  -1  -2   -2.33   19.20
  42   1   2   19.39   32.07
 -42  -1  -2   16.22   18.74
  43   1   2  -14.08   32.35
 -43  -1  -2    8.67   15.10
  44   1   2   24.43   33.19
 -44  -1  -2  -29.93   19.02
  45   1   2   19.86   31.23
 -45  -1  -2    9.51   20.04
  46   1   2  -40.46   27.04
 -46  -1  -2  -27.04   19.86
  47   1   2   30.58   31.51
 -47  -1  -2  -17.15   19.02
  48   1   2   29.65   32.07
 -48  -1  -2    8.95   14.45
  49   1   2   -8.02   30.86
 -49  -1  -2  -36.27   20.14
 -50  -1  -2  -14.17   16.04
  51   1   2  -74.77   33.66
 -51  -1  -2   11.09   15.85
 -52  -1  -2   13.89   13.80
  53   1   2   34.21   22.56
 -53  -1  -2    3.73   13.52
  54   1   2   55.56   25.08
 -54  -1  -2   -1.21   12.77
  55   1   2   36.73   23.31
 -55  -1  -2   -3.45   11.00
  56   1   2    1.12   21.26
 -56  -1  -2  -12.96   19.67
  57   1   2  -10.72   23.68
  58   1   2  -15.38   23.31
 -59   0   2   36.27   19.20
  59   0  -2    9.88   31.88
 -58   0   2  186.08   27.04
  58   0  -2  275.49   36.27
 -57   0   2    8.20   14.17
  57   0  -2   33.28   21.35
 -56   0   2  118.68   27.04
  56   0  -2  225.05   32.07
 -55   0   2   25.08   18.74
  55   0  -2   24.52   21.63
 -54   0   2   14.82   16.59
  54   0  -2   10.72   22.19
 -53   0   2  -15.66   15.20
  53   0  -2    2.89   22.47
 -52   0   2   35.80   15.01
  52   0  -2    9.88   19.02
 -51   0   2    5.78   14.36
  51   0  -2   17.90   17.53
 -50   0   2  -14.64   14.82
  50   0  -2    7.27   16.31
 -49   0   2   -3.17   12.68
  49   0  -2  -16.87   25.82
 -48   0   2   -8.67   16.59
  48   0  -2   14.36   18.46
 -47   0   2   -4.10   17.25
  47   0  -2  -15.38   17.62
 -46   0   2    8.67   13.89
  46   0  -2   -2.52   17.71
 -45   0   2    5.41   16.50
  45   0  -2    6.81   18.46
 -44   0   2   -6.43   17.43
  44   0  -2    1.21   18.27
 -43   0   2   52.67   19.02
  43   0  -2   -2.70   19.67
 -42   0   2   26.66   14.73
  42   0  -2   22.84   17.71
 -41   0   2   26.10   16.97
  41   0  -2   27.50   18.55
 -40   0   2   33.47   17.99
  40   0  -2   72.34   20.51
 -39   0   2   26.10   14.36
  39   0  -2   -4.94   15.20
 -38   0   2  419.43   34.68
  38   0  -2  397.99   32.72
 -37   0   2  932.46   51.93
  37   0  -2  894.33   57.89
 -36   0   2    5.69   16.31
  36   0  -2   -1.68   18.09
 -35   0   2  497.18   35.99
  35   0  -2  452.90   35.43
 -34   0   2  844.36   54.44
  34   0  -2  801.75   51.37
 -33   0   2  126.32   20.42
  33   0  -2   65.45   20.42
 -32   0   2  -28.34   15.57
  32   0  -2    0.47   15.38
 -31   0   2  154.57   19.48
  31   0  -2  184.78   24.33
 -30   0   2   19.76   14.73
  30   0  -2    6.43   12.40
 -29   0   2   17.81   14.64
  29   0  -2   -2.52   14.82
 -28   0   2   21.91   15.85
  28   0  -2   42.33   16.59
 -27   0   2    6.62   15.10
  27   0  -2  -20.23   15.29
 -26   0   2   53.05   15.20
  26   0  -2   67.96   17.53
 -25   0   2  105.44   15.20
  25   0  -2  100.78   17.90
 -24   0   2   58.17   14.26
  24   0  -2   51.65   15.66
 -23   0   2  322.19   22.75
  23   0  -2  277.07   24.24
 -22   0   2   49.88   13.80
  22   0  -2   44.28   14.45
 -21   0   2   -8.48   15.01
  21   0  -2    2.61   14.64
 -20   0   2   -1.03   13.42
  20   0  -2   -2.89   13.98
 -19   0   2 1209.25   52.77
  19   0  -2 1153.78   51.46
 -18   0   2  900.86   44.19
  18   0  -2  945.32   44.75
 -17   0   2  912.97   49.78
  17   0  -2  873.91   43.82
 -16   0   2   23.12   12.49
  16   0  -2   23.40   20.79
 -15   0   2  112.53   23.03
  15   0  -2  102.55   17.25
 -14   0   2  120.64   22.00
  14   0  -2  102.74   22.56
 -13   0   2   46.52   19.20
  13   0  -2   15.29   16.59
 -12   0   2   83.62   22.28
  12   0  -2   39.25   18.46
  -7   0   2   86.51   14.54
   7   0  -2   83.44   17.06
  -5   0   2  295.53   25.08
   5   0  -2  299.35   34.12
   3   0  -2   27.13   16.04
  -2   0   2   -1.03    8.76
   2   0  -2   12.77    7.46
  -1   0   2  755.79   46.52
   1   0  -2  701.91   33.75
   0   0   2    7.09    9.23
   0   0  -2    8.02    7.27
   1   0   2  721.58   46.80
  -1   0  -2  637.12   32.26
   2   0   2   22.19    9.98
  -2   0  -2   29.74    9.88
   3   0   2  483.76   32.26
  -3   0  -2  482.36   40.55
   4   0   2  359.02   21.72
  -4   0  -2  328.72   26.57
  -7   0  -2  150.00   17.43
   8   0   2  628.45   42.60
 -12   0  -2 7936.53  319.96
  13   0   2  603.09   50.16
 -13   0  -2  561.88   47.83
  14   0   2 2820.78  147.21
 -14   0  -2 2584.63  157.55
  15   0   2 1229.20   78.78
 -15   0  -2 1151.45   81.85
  16   0   2  124.74   23.59
 -16   0  -2  138.91   24.80
  17   0   2  -19.58   18.37
 -17   0  -2   -7.27   19.67
  18   0   2  117.75   23.59
 -18   0  -2  138.82   23.03
  19   0   2  244.07   27.78
 -19   0  -2  266.54   28.06
  20   0   2  137.32   25.54
 -20   0  -2  113.83   21.91
  21   0   2   -2.33   21.16
 -21   0  -2   12.87   19.76
  22   0   2    7.64   23.31
 -22   0  -2  -24.15   19.76
  23   0   2   51.37   15.20
 -23   0  -2   33.84   18.55
  24   0   2   28.06   16.59
 -24   0  -2   55.10   19.95
  25   0   2   40.74   17.34
 -25   0  -2  -11.65   22.37
  26   0   2  193.35   24.24
 -26   0  -2  153.55   29.55
  27   0   2   55.00   16.31
 -27   0  -2   59.01   26.38
  28   0   2  144.41   21.63
 -28   0  -2  173.22   32.44
  29   0   2   12.40   21.44
 -29   0  -2   18.46   25.54
  30   0   2   16.78   20.04
 -30   0  -2   19.20   26.57
  31   0   2  270.27   26.48
 -31   0  -2  224.96   39.71
  32   0   2  122.78   19.95
 -32   0  -2  161.10   18.27
  33   0   2  119.24   24.05
 -33   0  -2  122.41   17.06
  34   0   2  -15.76   23.49
 -34   0  -2   -7.64   13.52
  35   0   2 5481.67  217.22
 -35   0  -2 5727.05  210.51
  36   0   2  -36.82   23.40
 -36   0  -2  -10.16   16.41
  37   0   2  727.73   56.31
 -37   0  -2  765.12   46.99
  38   0   2   -3.08   22.09
 -38   0  -2   -8.67   14.08
  39   0   2  171.35   24.61
 -39   0  -2  197.74   23.31
  40   0   2  673.85   56.87
 -40   0  -2  759.15   45.03
  41   0   2  177.13   27.60
 -41   0  -2  138.54   20.98
  42   0   2   40.55   18.74
 -42   0  -2   45.03   20.32
  43   0   2  -12.96   17.71
 -43   0  -2  -20.98   16.50
  44   0   2   33.10   24.33
 -44   0  -2   16.04   16.78
  45   0   2  -27.41   24.80
 -45   0  -2   -6.43   17.15
  46   0   2   15.48   23.31
 -46   0  -2   -5.69   17.25
  47   0   2   19.11   23.87
 -47   0  -2   22.93   18.74
  48   0   2   33.38   25.17
 -48   0  -2    8.11   21.16
  49   0   2   -8.95   21.26
 -49   0  -2    4.38   17.25
  50   0   2  -29.65   22.09
 -50   0  -2   16.97   19.02
  51   0   2  -13.15   37.66
 -51   0  -2    2.52   17.81
  52   0   2   43.72   37.01
 -52   0  -2    0.09   16.13
  53   0   2   86.98   33.84
 -53   0  -2   -3.17   17.71
  54   0   2    2.14   32.07
 -54   0  -2  -17.34   14.45
  55   0   2   21.16   34.59
 -55   0  -2   18.55   12.49
  56   0   2  -17.15   25.36
 -56   0  -2    9.70   13.42
  57   0   2   61.53   32.26
  58   0   2   71.32   38.60
 -58  -1   2  -17.53   15.66
  58   1  -2   21.54   22.09
 -57  -1   2    6.99   19.39
  57   1  -2   -8.95   20.88
 -56  -1   2   -4.01   16.41
  56   1  -2   -2.80   21.63
 -55  -1   2   15.38   14.17
  55   1  -2    9.04   16.31
 -54  -1   2   14.73   15.66
  54   1  -2   17.90   21.44
 -53  -1   2    3.36   17.53
  53   1  -2   11.00   21.07
 -52  -1   2   -9.14   18.74
  52   1  -2    6.34   18.93
 -51  -1   2    3.26   13.61
  51   1  -2  -16.41   14.36
 -50  -1   2   -8.11   13.05
  50   1  -2   14.26   31.04
 -49  -1   2   -8.48   16.22
  49   1  -2    8.30   24.80
 -48  -1   2   20.88   18.09
  48   1  -2    9.32   19.48
 -47  -1   2   17.62   14.73
  47   1  -2    3.92   14.54
 -46  -1   2    0.93   17.25
  46   1  -2   -4.85   18.65
 -45  -1   2   -1.49   26.20
  45   1  -2    7.18   20.23
 -44  -1   2   17.43   23.21
  44   1  -2  -19.20   18.18
 -43  -1   2    6.90   25.36
  43   1  -2   16.97   18.55
 -42  -1   2  -18.93   26.48
  42   1  -2    6.06   19.11
 -41  -1   2    9.14   27.32
  41   1  -2  -28.81   17.99
 -40  -1   2  -35.52   24.05
  40   1  -2    3.54   13.70
 -39  -1   2  -13.89   27.78
  39   1  -2   -7.09   19.48
 -38  -1   2   21.07   21.72
  38   1  -2   -4.94   17.71
 -37  -1   2   -9.23   23.59
  37   1  -2    4.20   18.55
 -36  -1   2   15.20   24.24
  36   1  -2   58.08   17.53
 -35  -1   2    5.31   23.77
  35   1  -2   49.78   18.46
 -34  -1   2  135.18   26.76
  34   1  -2  104.13   31.98
 -33  -1   2   -1.40   21.72
  33   1  -2   34.68   23.03
 -32  -1   2    1.86   21.44
  32   1  -2   55.38   28.15
 -31  -1   2   12.21   21.35
  31   1  -2  -58.55   27.22
 -30  -1   2   10.35   19.30
  30   1  -2  -26.76   23.87
 -29  -1   2   28.34   20.23
  29   1  -2   28.06   25.73
 -28  -1   2   19.48   15.48
  28   1  -2   50.62   25.45
 -27  -1   2    3.08   18.37
  27   1  -2   63.67   28.15
 -26  -1   2  -29.46   19.02
  26   1  -2  -10.81   20.70
 -25  -1   2    4.01   20.42
  25   1  -2  -13.89   21.16
 -24  -1   2    1.21   20.51
  24   1  -2   -8.76   21.26
 -23  -1   2   31.60   18.27
  23   1  -2   11.28   18.37
 -22  -1   2   71.41   20.14
  22   1  -2   93.69   22.47
 -21  -1   2  133.32   21.16
  21   1  -2  102.83   20.42
 -20  -1   2  143.10   20.70
  20   1  -2  144.13   25.08
 -19  -1   2   -8.20   15.66
  19   1  -2   -3.82   17.71
 -18  -1   2   54.72   13.98
  18   1  -2   45.40   18.09
 -17  -1   2  175.92   17.15
  17   1  -2  115.32   20.32
 -16  -1   2   60.13   12.40
  16   1  -2   40.93   20.04
 -15  -1   2  134.53   14.45
  15   1  -2  120.17   21.72
 -14  -1   2  471.36   23.96
 -13  -1   2   48.29   15.76
   4   1  -2   27.50   11.00
  -3  -1   2  261.04   18.27
   3   1  -2  293.85   23.12
   0  -1   2   69.45   11.28
   0   1  -2   69.83   11.93
  -1   1  -2   90.15   11.47
   2  -1   2  239.97   19.02
   4  -1   2  386.99   29.55
  -4   1  -2  397.33   23.77
   5  -1   2  641.78   23.87
  -5   1  -2  583.60   34.49
   9  -1   2  223.75   18.55
  -9   1  -2  222.35   22.75
  10  -1   2  228.22   28.43
 -10   1  -2  219.92   24.15
  11  -1   2 1200.02   62.65
  13  -1   2   68.43   13.33
  14  -1   2   11.93   12.77
  15  -1   2   71.97   14.17
 -15   1  -2   66.56   20.23
  16  -1   2   18.55   14.54
 -16   1  -2   13.15   12.68
  17  -1   2   12.03   13.61
 -17   1  -2   -3.54   12.77
  18  -1   2   65.54   14.92
 -18   1  -2   56.68   12.68
  19  -1   2    3.92   13.89
 -19   1  -2   11.37   12.03
  20  -1   2   -5.13   14.54
 -20   1  -2   -5.13   12.77
  21  -1   2   10.53   14.08
 -21   1  -2   22.19   13.15
  22  -1   2   -1.68   10.63
 -22   1  -2   -9.60   11.93
  23  -1   2  -16.04   15.76
 -23   1  -2  -17.81   12.40
  24  -1   2    8.20   11.84
 -24   1  -2   13.80   13.61
  25  -1   2  -16.59   16.50
 -25   1  -2   -6.34   14.08
  26  -1   2   -3.36   10.44
 -26   1  -2   -3.64   15.10
  27  -1   2    0.75   18.09
 -27   1  -2   16.87   14.82
  28  -1   2    9.88   13.15
 -28   1  -2  -15.57   13.80
  29  -1   2   16.31   16.50
 -29   1  -2  -16.59   15.48
  30  -1   2   14.54   17.15
 -30   1  -2   28.90   15.29
  31  -1   2   13.61   14.08
 -31   1  -2   10.07   16.50
  32  -1   2   13.05   20.14
 -32   1  -2  -27.69   14.08
  33  -1   2   -2.52   19.20
 -33   1  -2   -6.53   16.41
  34  -1   2   31.60   20.98
 -34   1  -2  -33.66   16.97
  35  -1   2  -12.12   18.55
 -35   1  -2  -10.35   16.41
  36  -1   2  -50.53   21.35
 -36   1  -2    1.96   13.61
  37  -1   2   -7.18   21.72
 -37   1  -2   -4.94   16.04
  38  -1   2   30.95   20.79
 -38   1  -2    3.36   17.71
  39  -1   2   47.27   22.09
 -39   1  -2   -0.65   15.85
  40  -1   2  -32.26   21.54
 -40   1  -2   15.38   18.93
  41  -1   2   17.62   23.12
 -41   1  -2   -1.49   15.66
  42  -1   2   -6.62   20.42
 -42   1  -2  -17.53   18.74
  43  -1   2   53.98   24.89
 -43   1  -2   11.93   16.78
  44  -1   2   16.50   21.16
 -44   1  -2    2.52   16.59
  45  -1   2   35.61   22.37
 -45   1  -2   11.93   17.71
  46  -1   2   17.34   23.68
 -46   1  -2  -13.33   17.34
  47  -1   2   -6.34   19.95
 -47   1  -2   -4.01   12.96
  48  -1   2   38.88   20.32
 -48   1  -2   12.68   11.37
  49  -1   2  -30.02   23.03
 -49   1  -2   -3.82   18.18
  50  -1   2  -30.67   39.44
 -50   1  -2   14.08   16.87
  51  -1   2   -9.98   35.33
 -51   1  -2  -10.63   16.97
  52  -1   2    7.09   32.07
 -52   1  -2    2.05   26.38
  53  -1   2    6.90   34.21
 -53   1  -2   -2.24   24.71
  54  -1   2  -63.67   33.84
 -54   1  -2   57.61   26.57
  55  -1   2   37.29   33.84
 -55   1  -2   -3.82   23.03
  56  -1   2  -25.54   34.40
 -56   1  -2    6.34   25.92
 -57  -2   2   30.77   18.55
 -56  -2   2   83.35   36.45
 -55  -2   2   23.49   27.60
 -54  -2   2  -38.60   25.54
 -53  -2   2  -28.71   25.45
  53   2  -2   50.06   24.05
 -52  -2   2   15.38   15.10
  52   2  -2   23.21   19.58
 -51  -2   2   23.40   12.68
  51   2  -2   16.78   17.90
 -50  -2   2   22.37   15.01
  50   2  -2   -3.08   20.70
 -49  -2   2   13.33   16.50
  49   2  -2   -1.49   22.75
 -48  -2   2    3.45   18.37
  48   2  -2    8.67   21.35
 -47  -2   2   -3.54   14.92
  47   2  -2   17.71   21.35
 -46  -2   2   30.49   19.48
  46   2  -2   19.02   20.98
 -45  -2   2   33.28   18.74
  45   2  -2  -26.76   18.27
 -44  -2   2   16.97   18.74
  44   2  -2   12.59   21.63
 -43  -2   2   22.65   16.69
  43   2  -2   -1.96   20.42
 -42  -2   2   34.59   19.58
  42   2  -2   30.49   17.34
 -41  -2   2  -13.89   19.02
  41   2  -2   -5.97   19.39
 -40  -2   2   26.76   15.29
  40   2  -2   12.12   18.55
 -39  -2   2   14.26   19.67
  39   2  -2   12.21   18.09
 -38  -2   2  180.49   25.45
  38   2  -2  159.70   24.33
 -37  -2   2  423.72   45.87
  37   2  -2  404.23   34.40
 -36  -2   2    3.36   19.11
  36   2  -2   33.75   19.86
 -35  -2   2  218.52   27.13
  35   2  -2  222.53   28.06
 -34  -2   2  629.84   41.67
  34   2  -2  594.88   41.11
 -33  -2   2   30.86   19.20
  33   2  -2   33.84   17.43
 -32  -2   2   27.13   18.27
  32   2  -2   14.17   19.11
 -31  -2   2   17.53   19.11
  31   2  -2  -27.22   15.20
 -30  -2   2   60.22   17.81
  30   2  -2   39.34   18.27
 -29  -2   2   15.48   15.85
  29   2  -2    4.85   15.85
 -28  -2   2   29.27   17.34
  28   2  -2    9.70   15.85
 -27  -2   2   75.51   14.36
  27   2  -2   80.08   17.99
 -26  -2   2   60.41   15.85
  26   2  -2   60.32   16.87
 -25  -2   2   15.29   16.31
  25   2  -2   38.50   17.90
 -24  -2   2   47.27   15.66
  24   2  -2   62.74   17.81
 -23  -2   2   59.95   14.45
  23   2  -2   38.69   15.38
 -22  -2   2    8.20   14.54
  22   2  -2    1.49   14.26
 -21  -2   2   15.57   14.54
  21   2  -2   26.38   15.10
 -20  -2   2  -10.81   14.08
  20   2  -2   -4.57   13.33
 -19  -2   2  591.43   33.10
  19   2  -2  585.28   31.51
 -18  -2   2  440.41   28.15
  18   2  -2  441.90   27.50
 -17  -2   2  446.84   27.13
  17   2  -2  470.80   26.29
 -16  -2   2   36.82   13.24
  16   2  -2   22.37   12.49
 -15  -2   2   19.95   12.03
  15   2  -2   10.16   18.27
 -14  -2   2   58.73   13.80
  14   2  -2   58.73   13.80
 -13  -2   2  -17.99   19.48
  13   2  -2  -11.19   21.07
  12   2  -2    6.71   15.76
  11   2  -2  342.14   33.28
  -5  -2   2  275.95   21.44
   3  -2   2  427.45   26.48
  -7   2  -2   79.34   11.09
  -8   2  -2    7.74    8.11
 -14   2  -2  761.57   56.31
  15  -2   2  473.87   34.12
 -15   2  -2  394.16   38.88
  16  -2   2   41.86   12.12
 -16   2  -2   33.10   11.84
  17  -2   2    3.45   12.21
 -17   2  -2   19.86   12.31
  18  -2   2   70.48   14.54
 -18   2  -2   59.57   12.87
  19  -2   2  151.68   19.86
 -19   2  -2  147.49   15.20
  20  -2   2   59.85   15.76
 -20   2  -2   43.82   13.89
  21  -2   2   27.41   14.45
 -21   2  -2   68.06   14.64
  22  -2   2   20.60   16.59
 -22   2  -2   18.55   13.61
  23  -2   2   -3.26   15.66
 -23   2  -2   22.00   13.15
  24  -2   2   16.59   12.40
 -24   2  -2   17.34   13.80
  25  -2   2   94.72   16.87
 -25   2  -2   96.30   16.87
  26  -2   2   96.77   18.27
 -26   2  -2   56.22   14.08
  27  -2   2    9.79   16.13
 -27   2  -2    4.47   14.36
  28  -2   2   -5.41   18.27
 -28   2  -2    2.98   15.48
  29  -2   2  -16.87   16.04
 -29   2  -2   16.87   15.57
  30  -2   2   17.53   18.18
 -30   2  -2    3.45   16.50
  31  -2   2   44.66   14.17
 -31   2  -2   -1.03   17.06
  32  -2   2   82.23   19.67
 -32   2  -2   94.53   19.58
  33  -2   2   24.05   19.39
 -33   2  -2   24.61   17.25
  34  -2   2    9.88   20.51
 -34   2  -2  -13.24   17.90
  35  -2   2 2831.31  129.03
 -35   2  -2 2795.89  129.12
  36  -2   2  -20.98   19.11
 -36   2  -2  -24.24   16.97
  37  -2   2  230.46   28.71
 -37   2  -2  251.53   26.66
  38  -2   2   22.93   20.98
 -38   2  -2  -16.41   15.66
  39  -2   2   88.10   20.79
 -39   2  -2  138.91   20.42
  40  -2   2  235.49   28.06
 -40   2  -2  224.96   23.59
  41  -2   2  -23.31   21.07
 -41   2  -2   -0.65   18.27
  42  -2   2   -2.98   22.93
 -42   2  -2   17.81   18.65
  43  -2   2  -11.19   24.43
 -43   2  -2    2.98   17.62
  44  -2   2   20.32   22.93
 -44   2  -2    4.85   16.13
  45  -2   2    4.10   20.42
 -45   2  -2  -10.63   17.53
  46  -2   2   17.15   19.58
 -46   2  -2   -8.76   17.43
  47  -2   2    4.75   19.20
 -47   2  -2   14.73   16.87
  48  -2   2   20.60   17.34
 -48   2  -2   36.45   15.48
  49  -2   2   -6.06   20.42
 -49   2  -2   -8.02   12.96
  50  -2   2   -7.18   30.95
 -50   2  -2   -6.90   14.73
 -51   2  -2   11.00   15.01
 -52   2  -2   11.37   13.89
  56   3  -2   21.26   25.82
  55   3  -2  -17.34   29.46
  54   3  -2   31.51   31.98
  53   3  -2   12.31   30.58
  52   3  -2   14.54   28.81
  51   3  -2   25.17   33.75
  50   3  -2   28.99   19.76
  49   3  -2  -21.44   20.79
 -48  -3   2  -14.82   17.53
  48   3  -2   19.48   23.03
 -47  -3   2  -23.40   20.32
  47   3  -2    3.45   22.00
 -46  -3   2   -4.20   15.57
  46   3  -2  -31.60   20.60
 -45  -3   2  -12.96   18.74
  45   3  -2    3.73   21.54
 -44  -3   2   10.53   19.20
  44   3  -2   11.37   20.14
 -43  -3   2   11.19   18.55
  43   3  -2    4.01   14.73
 -42  -3   2   12.12   17.34
  42   3  -2    2.61   19.20
 -41  -3   2    1.03   17.25
  41   3  -2   10.63   18.18
 -40  -3   2   28.53   20.04
  40   3  -2    5.59   19.67
 -39  -3   2    8.86   15.57
  39   3  -2  -13.33   19.39
 -38  -3   2   20.79   18.09
  38   3  -2   -4.38   18.74
 -37  -3   2   25.82   16.87
  37   3  -2   25.92   20.04
 -36  -3   2  -12.96   27.87
  36   3  -2   26.38   14.45
 -35  -3   2   43.82   15.57
  35   3  -2   62.56   20.51
 -34  -3   2  358.65   27.69
  34   3  -2  373.19   31.23
 -33  -3   2   -9.70   19.58
  33   3  -2   32.91   20.23
 -32  -3   2   31.98   18.27
  32   3  -2   39.99   16.59
 -31  -3   2   18.93   18.18
  31   3  -2   29.83   17.25
 -30  -3   2    5.22   16.97
  30   3  -2   12.77   16.41
 -29  -3   2   85.68   19.02
  29   3  -2   85.02   17.53
 -28  -3   2   60.97   18.09
  28   3  -2   55.00   17.43
 -27  -3   2  107.58   17.71
  27   3  -2   93.32   16.87
 -26  -3   2   -4.57   17.34
  26   3  -2   27.32   15.38
 -25  -3   2  -17.25   15.85
  25   3  -2  -14.92   15.48
 -24  -3   2   13.24   18.09
  24   3  -2  -11.00   15.66
 -23  -3   2    4.57   14.08
  23   3  -2   -9.23   15.10
 -22  -3   2   68.15   15.29
  22   3  -2   82.60   15.48
 -21  -3   2   94.91   15.66
  21   3  -2  117.93   18.37
 -20  -3   2  243.70   19.95
  20   3  -2  232.42   19.58
 -19  -3   2    3.82   13.15
  19   3  -2   -2.70   13.52
 -18  -3   2   18.37   13.80
  18   3  -2   33.38   17.71
 -17  -3   2  157.46   17.53
  17   3  -2  166.50   18.18
 -16  -3   2   61.62   14.82
  16   3  -2   32.26   13.89
 -15  -3   2   93.51   14.54
  15   3  -2   70.39   13.98
 -14  -3   2  435.84   25.08
  14   3  -2  446.75   35.24
 -13  -3   2  194.10   20.42
 -12  -3   2  666.76   49.97
  16  -3   2   22.84   11.19
  17  -3   2   12.31   14.36
 -17   3  -2    4.66   20.79
  18  -3   2   35.52   11.47
 -18   3  -2   30.39   10.53
  19  -3   2   -4.57   11.37
 -19   3  -2    9.23   11.09
  20  -3   2   26.76   12.68
 -20   3  -2   -0.75   11.09
  21  -3   2    6.43   13.61
 -21   3  -2   11.65   10.44
  22  -3   2    4.75   14.54
 -22   3  -2   -0.56   12.31
  23  -3   2    9.32   13.05
 -23   3  -2   -5.87   13.52
  24  -3   2   -5.41   14.17
 -24   3  -2    6.34   12.31
  25  -3   2    3.92   14.92
 -25   3  -2   21.63   13.33
  26  -3   2    5.87   13.61
 -26   3  -2    6.25   12.96
  27  -3   2   27.50   15.76
 -27   3  -2    4.20   13.61
  28  -3   2   14.17   14.36
 -28   3  -2  -14.36   14.36
  29  -3   2    1.31   16.22
 -29   3  -2  -14.64   15.38
  30  -3   2   -1.21   14.73
 -30   3  -2   -6.25   15.38
  31  -3   2    6.81   16.87
 -31   3  -2    1.03   14.82
  32  -3   2    9.42   17.15
 -32   3  -2  -14.82   15.29
  33  -3   2   19.11   15.76
 -33   3  -2   12.49   13.89
  34  -3   2  -11.28   17.62
 -34   3  -2   15.76   13.98
  35  -3   2  -23.87   18.65
 -35   3  -2    5.50   15.20
  36  -3   2   36.73   19.95
 -36   3  -2    5.13   13.42
  37  -3   2   15.85   19.20
 -37   3  -2   38.88   16.04
  38  -3   2   34.03   19.39
 -38   3  -2   32.35   16.78
  39  -3   2   10.44   17.71
 -39   3  -2   20.60   16.22
  40  -3   2   17.43   17.81
 -40   3  -2    8.02   15.38
  41  -3   2  -18.27   17.53
 -41   3  -2   -6.81   15.38
  42  -3   2   16.22   19.20
 -42   3  -2  -15.85   15.94
  43  -3   2    3.17   19.76
 -43   3  -2    9.79   17.53
  44  -3   2   34.12   18.83
 -44   3  -2    7.46   16.50
  45  -3   2    5.41   18.18
 -45   3  -2   21.91   15.66
  46  -3   2   10.63   18.18
 -46   3  -2  -10.35   16.22
  47  -3   2    0.37   26.10
 -47   3  -2    7.46   13.15
 -48   3  -2   -3.64   14.45
 -49   3  -2    5.59   13.42
 -50   3  -2   21.16   13.52
 -51   3  -2  -12.68   12.96
  54   4  -2    8.58   15.20
  53   4  -2    2.70   29.46
  52   4  -2   16.04   34.12
  51   4  -2   25.17   34.03
  50   4  -2   53.42   40.18
  49   4  -2    7.09   13.89
 -48  -4   2   15.48   21.91
  48   4  -2  -17.34   20.60
 -47  -4   2  -12.49   17.25
  47   4  -2   -9.14   19.58
 -46  -4   2    1.86   17.25
  46   4  -2   -0.56   20.79
 -45  -4   2  -15.76   17.90
  45   4  -2    2.05   16.13
 -44  -4   2    8.11   19.48
  44   4  -2   18.09   20.51
 -43  -4   2   14.64   19.48
  43   4  -2   -1.77   19.67
 -42  -4   2    6.90   20.23
  42   4  -2   21.07   19.30
 -41  -4   2   12.03   17.99
  41   4  -2   -4.29   17.90
 -40  -4   2   25.82   19.30
  40   4  -2   10.53   17.99
 -39  -4   2    9.32   19.02
  39   4  -2    1.58   17.62
 -38  -4   2   20.23   19.67
  38   4  -2    9.98   17.43
 -37  -4   2   15.66   16.69
  37   4  -2   15.48   17.99
 -36  -4   2   10.35   18.18
  36   4  -2    3.92   16.50
 -35  -4   2   23.96   18.09
  35   4  -2   35.71   21.54
 -34  -4   2  449.08   31.70
  34   4  -2  412.06   29.46
 -33  -4   2   -6.34   17.15
  33   4  -2  -16.22   17.34
 -32  -4   2  155.13   26.10
  32   4  -2  161.10   23.21
 -31  -4   2  327.69   30.49
  31   4  -2  355.57   29.27
 -30  -4   2  426.89   32.44
  30   4  -2  411.88   33.93
 -29  -4   2   -8.58   17.34
  29   4  -2   15.48   17.90
 -28  -4   2  100.69   19.30
  28   4  -2  139.37   18.46
 -27  -4   2  138.44   20.04
  27   4  -2   93.04   19.11
 -26  -4   2   68.06   17.53
  26   4  -2   78.12   16.13
 -25  -4   2  395.28   30.58
  25   4  -2  469.40   32.91
 -24  -4   2  389.32   28.43
  24   4  -2  385.49   31.79
 -23  -4   2   23.31   15.85
  23   4  -2   46.24   14.26
 -22  -4   2    1.96   15.20
  22   4  -2   22.19   14.64
 -21  -4   2   31.88   14.64
  21   4  -2   51.74   15.01
 -20  -4   2   -7.18   14.54
  20   4  -2   12.49   13.98
 -19  -4   2   73.18   16.13
  19   4  -2   73.37   15.20
 -18  -4   2   60.13   14.08
  18   4  -2   48.94   13.98
 -17  -4   2  106.00   18.09
  17   4  -2  102.64   15.57
 -16  -4   2   20.60   13.61
  16   4  -2   12.68   12.96
 -15  -4   2    6.81   15.57
  15   4  -2    0.37   13.24
 -14  -4   2   12.49   12.77
  14   4  -2    9.23   11.19
 -13  -4   2   17.99   15.38
  13   4  -2    4.94   12.03
 -12  -4   2   13.89   18.65
  12   4  -2   13.61   12.68
 -11  -4   2  164.17   23.12
  10   4  -2   43.82   11.37
  14  -4   2   33.93   13.05
  15  -4   2   20.98   13.70
  16  -4   2    5.97   16.50
 -16   4  -2  -10.63   17.62
  17  -4   2   17.71   16.97
 -17   4  -2   30.02   14.82
  18  -4   2   43.26   14.26
 -18   4  -2   38.32   10.44
  19  -4   2   35.61   14.82
 -19   4  -2   55.56   12.40
  20  -4   2   -2.61   12.68
 -20   4  -2   -6.06   11.00
  21  -4   2   36.17   13.80
 -21   4  -2   11.28   10.35
  22  -4   2   21.72   13.61
 -22   4  -2    3.45   14.64
  23  -4   2    9.98   12.77
 -23   4  -2  -11.56   11.00
  24  -4   2   30.49   15.85
 -24   4  -2   73.93   14.26
  25  -4   2  106.28   15.76
 -25   4  -2   80.83   16.22
  26  -4   2   -7.46   12.21
 -26   4  -2  -10.63   12.31
  27  -4   2  107.77   17.53
 -27   4  -2  131.36   16.13
  28  -4   2  167.53   19.11
 -28   4  -2  159.88   19.11
  29  -4   2   72.81   15.76
 -29   4  -2   51.83   11.93
  30  -4   2    9.79   15.85
 -30   4  -2    4.85   13.05
  31  -4   2    1.40   13.98
 -31   4  -2   -3.26   13.80
  32  -4   2   28.15   14.36
 -32   4  -2   35.80   14.45
  33  -4   2   35.89   15.94
 -33   4  -2   18.09   14.54
  34  -4   2  160.26   20.70
 -34   4  -2  130.89   18.55
  35  -4   2  379.44   34.87
 -35   4  -2  289.47   34.03
  36  -4   2   17.06   16.41
 -36   4  -2   -1.77   14.17
  37  -4   2   16.97   17.62
 -37   4  -2    3.08   14.36
  38  -4   2   16.22   15.29
 -38   4  -2   43.26   13.89
  39  -4   2   33.10   16.41
 -39   4  -2   12.31   14.45
  40  -4   2   10.53   17.71
 -40   4  -2   21.07   14.73
  41  -4   2   32.44   17.34
 -41   4  -2   35.89   17.06
  42  -4   2    4.20   17.71
 -42   4  -2  -11.00   15.20
  43  -4   2   10.91   22.47
 -43   4  -2    8.95   13.89
  44  -4   2   -4.29   18.37
 -44   4  -2   22.47   13.80
  45  -4   2   11.93   19.02
 -45   4  -2  -18.74   13.98
 -46   4  -2   42.88   15.10
 -47   4  -2   42.42   13.80
 -48   4  -2   -2.52   13.15
 -49   4  -2  -13.98   12.40
 -50   4  -2  -17.34   16.87
 -47  -5   2    8.58   24.71
  47   5  -2   12.49   32.63
 -46  -5   2  -11.28   14.26
  46   5  -2    4.66   31.14
 -45  -5   2  -14.82   17.81
  45   5  -2    4.75   32.82
 -44  -5   2   21.63   16.87
  44   5  -2  -11.09   17.34
 -43  -5   2   20.98   17.53
  43   5  -2   20.51   19.86
 -42  -5   2   -5.59   19.02
  42   5  -2   15.20   18.74
 -41  -5   2    6.06   18.65
  41   5  -2  -15.01   19.39
 -40  -5   2   -8.58   18.46
  40   5  -2   31.98   20.04
 -39  -5   2   -0.09   16.97
  39   5  -2  -15.94   19.58
 -38  -5   2   19.86   16.97
  38   5  -2  -31.60   17.62
 -37  -5   2   24.33   18.27
  37   5  -2   21.63   17.99
 -36  -5   2   34.40   19.39
  36   5  -2   33.66   17.15
 -35  -5   2   50.44   20.88
  35   5  -2  104.41   20.88
 -34  -5   2  219.55   21.63
  34   5  -2  188.23   22.65
 -33  -5   2   -1.58   17.81
  33   5  -2    8.76   15.10
 -32  -5   2   16.13   17.62
  32   5  -2   17.62   15.38
 -31  -5   2    6.15   17.43
  31   5  -2   -1.86   15.85
 -30  -5   2  -18.09   20.04
  30   5  -2  -16.97   16.22
 -29  -5   2   22.37   16.78
  29   5  -2   -1.40   18.46
 -28  -5   2  -13.52   15.01
  28   5  -2    5.87   14.82
 -27  -5   2   -2.24   15.57
  27   5  -2   13.24   15.57
 -26  -5   2   22.56   16.87
  26   5  -2   -2.70   15.48
 -25  -5   2   98.54   17.34
  25   5  -2   40.09   15.38
 -24  -5   2   27.78   14.45
  24   5  -2   52.67   14.64
 -23  -5   2   11.75   13.52
  23   5  -2    1.68   12.87
 -22  -5   2  -10.91   14.82
  22   5  -2    9.42   12.68
 -21  -5   2    9.88   13.89
  21   5  -2    4.57   13.98
 -20  -5   2   38.50   14.54
  20   5  -2   45.96   13.89
 -19  -5   2   34.49   14.26
  19   5  -2    0.19   15.10
 -18  -5   2   39.62   13.80
  18   5  -2   12.49   12.31
 -17  -5   2   85.30   15.20
  17   5  -2   76.91   15.29
 -16  -5   2    2.61   13.98
  16   5  -2   12.68   13.52
 -15  -5   2   -6.90   14.08
  15   5  -2    2.52   11.93
 -14  -5   2  201.46   17.62
  14   5  -2  183.84   17.43
 -13  -5   2  187.01   22.28
  13   5  -2  162.77   17.99
 -12  -5   2  517.97   31.88
  12   5  -2  441.52   27.69
 -11  -5   2 1463.95   82.32
  11   5  -2 1294.74   72.34
 -10  -5   2  116.72   25.73
  10   5  -2   82.41   19.58
  -9  -5   2  210.97   29.93
   9   5  -2  152.71   17.99
  -8  -5   2    9.14   17.25
  14  -5   2   90.71   16.31
  15  -5   2   22.19   14.82
 -15   5  -2   23.31   14.64
  16  -5   2  -11.56   13.89
 -16   5  -2  -10.26   11.84
  17  -5   2   38.13   13.24
 -17   5  -2   37.10   16.78
  18  -5   2    4.38   11.09
 -18   5  -2   -4.57   15.76
  19  -5   2    2.52   10.63
 -19   5  -2   -1.03    9.88
  20  -5   2   -7.55    9.98
 -20   5  -2   11.09   10.35
  21  -5   2    8.20   11.75
 -21   5  -2    2.80   12.96
  22  -5   2  -11.37   11.47
 -22   5  -2   -4.57   11.37
  23  -5   2    2.33   12.87
 -23   5  -2    7.27   11.84
  24  -5   2  -17.34   12.49
 -24   5  -2   15.10   10.91
  25  -5   2   12.77   12.31
 -25   5  -2   13.80   13.05
  26  -5   2  -12.87   10.81
 -26   5  -2    3.26   11.28
  27  -5   2   15.10   12.59
 -27   5  -2   13.52   12.87
  28  -5   2    9.79   12.31
 -28   5  -2   -6.62   12.68
  29  -5   2   -0.93   13.89
 -29   5  -2   -5.41   11.65
  30  -5   2  -20.88   14.92
 -30   5  -2    2.52   12.31
  31  -5   2   -9.98   13.98
 -31   5  -2   17.15   13.05
  32  -5   2   19.95   16.69
 -32   5  -2   -9.88   11.09
  33  -5   2   12.31   15.10
 -33   5  -2   -1.58   13.15
  34  -5   2   21.63   13.52
 -34   5  -2   21.07   11.09
  35  -5   2   12.03   13.24
 -35   5  -2    2.33   11.84
  36  -5   2    1.96   17.81
 -36   5  -2   16.87   13.52
  37  -5   2   -0.75   15.29
 -37   5  -2   14.26   11.93
  38  -5   2   12.31   14.45
 -38   5  -2    2.61   11.00
  39  -5   2   19.58   15.29
 -39   5  -2   10.72   11.56
  40  -5   2  -19.39   13.42
 -40   5  -2   -0.56   11.47
  41  -5   2  -14.36   12.68
 -41   5  -2    4.75   13.05
  42  -5   2    8.20   22.75
 -42   5  -2   -1.31   17.53
  43  -5   2   13.42   22.09
 -43   5  -2  -11.28   17.06
  44  -5   2  -12.31   27.32
 -44   5  -2   15.48   18.37
  45  -5   2  -18.27   26.66
 -45   5  -2  -18.46   14.54
  46  -5   2   -1.49   25.82
 -46   5  -2   -2.61   13.42
 -47   5  -2   -3.92   14.17
 -48   5  -2    4.01   15.10
 -49   5  -2   -2.24   14.17
 -50   5  -2   -0.56   14.45
 -45  -6   2   -8.95   21.54
  45   6  -2   24.24   27.32
 -44  -6   2  -28.34   21.54
  44   6  -2   17.15   28.81
 -43  -6   2  -24.89   20.14
  43   6  -2  -40.65   28.81
 -42  -6   2   10.07   19.67
  42   6  -2  -26.20   26.38
 -41  -6   2    8.02   21.35
  41   6  -2    5.13   14.36
 -40  -6   2    4.47   14.36
  40   6  -2   -7.64   17.06
 -39  -6   2    1.49   15.29
  39   6  -2  -28.81   17.15
 -38  -6   2   -4.85   15.66
  38   6  -2  -16.78   16.04
 -37  -6   2   15.76   14.82
  37   6  -2  -14.54   16.87
 -36  -6   2   19.58   16.78
  36   6  -2    3.45   16.41
 -35  -6   2   14.17   14.64
  35   6  -2   23.40   16.78
 -34  -6   2   12.49   16.59
  34   6  -2   17.06   14.45
 -33  -6   2   -3.54   15.57
  33   6  -2    7.36   13.42
 -32  -6   2   36.64   18.37
  32   6  -2   94.81   21.82
 -31  -6   2  219.18   27.13
  31   6  -2  126.70   26.85
 -30  -6   2  188.97   23.21
  30   6  -2  211.81   23.40
 -29  -6   2   21.54   16.41
  29   6  -2   -3.64   14.64
 -28  -6   2   23.21   16.04
  28   6  -2    4.75   14.73
 -27  -6   2   29.18   14.64
  27   6  -2    4.10   13.80
 -26  -6   2   40.74   17.99
  26   6  -2   35.24   17.25
 -25  -6   2  245.93   27.97
  25   6  -2  220.02   24.24
 -24  -6   2  172.66   23.12
  24   6  -2  172.56   23.77
 -23  -6   2   45.59   16.31
  23   6  -2    5.97   13.24
 -22  -6   2   11.47   15.85
  22   6  -2   -8.58   15.85
 -21  -6   2   19.67   15.20
  21   6  -2   -6.62   12.59
 -20  -6   2   -6.90   13.98
  20   6  -2   -6.43   12.40
 -19  -6   2    8.39   11.19
  19   6  -2   14.73   14.45
 -18  -6   2   -3.64   14.92
  18   6  -2    3.08   11.09
 -17  -6   2   18.27   12.03
  17   6  -2   36.27   12.59
 -16  -6   2    0.37   13.52
  16   6  -2   -3.92   11.37
 -15  -6   2   23.21   13.70
  15   6  -2   19.95   11.19
 -14  -6   2  -19.11   12.68
  14   6  -2    1.40   11.84
 -13  -6   2   10.26   11.84
  13   6  -2    0.84   12.03
 -12  -6   2   -0.56   17.06
  12   6  -2   -9.51   11.84
 -11  -6   2   21.54   18.93
  11   6  -2   35.89   13.70
 -10  -6   2   18.83   17.06
  10   6  -2   -3.54    9.98
  -9  -6   2    9.98   12.31
   9   6  -2    3.26   13.33
  -8  -6   2   -9.04   15.94
   8   6  -2   11.65   11.93
  -7  -6   2   15.10   15.48
   7   6  -2   12.31   12.31
  -6  -6   2  143.20   21.54
   6   6  -2  116.53   20.60
  -5  -6   2   16.22   14.45
   5   6  -2   40.83   13.61
  -4  -6   2   46.99   16.22
   4   6  -2   40.55   11.19
  -3  -6   2   42.79   17.62
  -2  -6   2   -2.05   13.52
  -1  -6   2    8.02   12.31
  11  -6   2    7.09   11.47
  12  -6   2   47.36   13.15
  13  -6   2    8.86    8.95
 -13   6  -2   25.26   10.91
  14  -6   2  -11.65    9.23
 -14   6  -2   -7.09   13.70
  15  -6   2    1.68    9.70
 -15   6  -2   14.26   11.75
  16  -6   2   -3.45    9.60
 -16   6  -2    4.29    8.67
  17  -6   2   13.42    9.70
 -17   6  -2   11.84   10.72
  18  -6   2    5.50    8.02
 -18   6  -2    1.03    8.95
  19  -6   2    3.45   10.07
 -19   6  -2  -12.21    9.60
  20  -6   2  -11.00    9.14
 -20   6  -2   -4.47    9.88
  21  -6   2   26.38   10.16
 -21   6  -2   29.55    9.88
  22  -6   2    8.39    9.14
 -22   6  -2   12.03    9.51
  23  -6   2  -16.50   11.56
 -23   6  -2   -1.96    9.42
  24  -6   2   19.02    9.98
 -24   6  -2   11.28   11.19
  25  -6   2   17.90   11.75
 -25   6  -2    3.92   10.07
  26  -6   2    7.55   11.37
 -26   6  -2    3.08   12.12
  27  -6   2   60.60   14.54
 -27   6  -2   41.86   12.77
  28  -6   2   90.52   16.04
 -28   6  -2   85.58   12.87
  29  -6   2   18.55   11.37
 -29   6  -2   20.88   11.37
  30  -6   2   10.35   12.49
 -30   6  -2    1.03    9.42
  31  -6   2  -12.59   12.87
 -31   6  -2   -4.01   10.53
  32  -6   2    0.84   12.12
 -32   6  -2    5.03    9.60
  33  -6   2  -27.41   13.80
 -33   6  -2    5.50    9.70
  34  -6   2   -7.92   13.05
 -34   6  -2    0.65    9.70
  35  -6   2    6.81   11.19
 -35   6  -2    7.74    9.32
  36  -6   2   -0.37   11.75
 -36   6  -2  -18.93    9.98
  37  -6   2    2.98   13.98
 -37   6  -2   -4.10    9.42
  38  -6   2    0.28   17.71
 -38   6  -2    2.05   12.59
  40   7  -2   37.29   24.43
 -39  -7   2    2.89   17.81
  39   7  -2    2.14   26.10
 -38  -7   2  -11.75   17.43
  38   7  -2  -11.00   23.77
 -37  -7   2   11.93   18.18
  37   7  -2   21.72   23.40
 -36  -7   2  -10.26   18.74
  36   7  -2    4.47   23.77
 -35  -7   2   30.86   17.06
  35   7  -2   14.45   16.59
 -34  -7   2   22.93   13.42
  34   7  -2   36.55   19.67
 -33  -7   2    0.19   11.37
  33   7  -2   -0.28   16.50
 -32  -7   2    2.42   12.77
  32   7  -2   37.85   17.06
 -31  -7   2   -2.42   13.89
  31   7  -2   14.54   20.42
 -30  -7   2   -0.19   14.82
  30   7  -2    5.59   17.53
 -29  -7   2  -10.44   14.08
  29   7  -2   18.18   17.71
 -28  -7   2   16.59   13.05
  28   7  -2   21.91   17.25
 -27  -7   2   16.22   13.61
  27   7  -2   25.08   19.02
 -26  -7   2    4.94   13.52
  26   7  -2  -10.44   19.95
 -25  -7   2   14.45   12.87
  25   7  -2   22.47   16.50
 -24  -7   2   29.55   12.31
  24   7  -2   24.33   15.76
 -23  -7   2   -0.37   13.15
  23   7  -2   -1.86   17.34
 -22  -7   2   21.26   12.77
  22   7  -2   30.21   13.70
 -21  -7   2   32.63   14.26
  21   7  -2   49.69   14.45
 -20  -7   2   -7.55   12.40
  20   7  -2   -4.75   11.00
 -19  -7   2  -11.65   11.56
  19   7  -2    8.20   12.96
 -18  -7   2   12.77   11.93
  18   7  -2   26.48   11.65
 -17  -7   2   14.82   13.15
  17   7  -2    4.94   12.59
 -16  -7   2    3.92   11.56
  16   7  -2  -11.09    9.42
 -15  -7   2   -1.21   11.65
  15   7  -2   10.72   11.00
 -14  -7   2   76.17   14.26
  14   7  -2   70.95   13.33
 -13  -7   2   94.53   16.59
  13   7  -2   33.00   12.21
 -12  -7   2  263.18   33.93
  12   7  -2  222.91   18.46
 -11  -7   2  467.26   54.82
  11   7  -2  540.44   31.04
 -10  -7   2   19.20   14.73
  10   7  -2   11.65   13.33
  -9  -7   2   67.31   16.41
   9   7  -2   31.14   16.50
  -8  -7   2   42.60   17.43
   8   7  -2   37.66   13.98
  -7  -7   2   17.71   14.36
   7   7  -2   24.98   11.28
  -6  -7   2   12.68   14.36
   6   7  -2    8.76   12.03
  -5  -7   2   48.11   18.18
   5   7  -2  103.11   13.15
  -4  -7   2   62.18   13.89
   4   7  -2   44.84   12.87
  -3  -7   2   15.10   12.21
   3   7  -2   12.03   10.72
  -2  -7   2   86.33   17.81
   2   7  -2   87.07   15.57
  -1  -7   2   76.73   17.43
   1   7  -2   92.48   13.61
   0  -7   2    2.05    9.88
   0   7  -2    4.75    9.70
   1  -7   2   17.53   12.96
  -1   7  -2   73.74   11.47
   2  -7   2   30.39   13.15
  -2   7  -2   20.60   10.53
   3  -7   2    2.70   11.09
  -3   7  -2   40.83    8.39
   4  -7   2   98.45   13.52
   5  -7   2   74.30   12.03
   6  -7   2    0.00   10.16
   7  -7   2   -8.48    8.67
  -7   7  -2   28.53   11.09
   8  -7   2   40.65    6.71
  -8   7  -2   42.98   12.12
   9  -7   2   13.15    8.58
  -9   7  -2    6.71    6.53
  10  -7   2   22.93    9.14
 -10   7  -2   23.40    7.27
  11  -7   2   67.03    8.76
 -11   7  -2   63.86    9.88
  12  -7   2  318.65   16.87
 -12   7  -2  281.92   16.69
  13  -7   2   16.41    7.09
 -13   7  -2   33.00   12.40
  14  -7   2   36.92    7.09
 -14   7  -2   49.50   12.03
  15  -7   2   10.26    7.09
 -15   7  -2   -0.09    7.92
  16  -7   2   -2.24    6.71
 -16   7  -2   -4.10    9.60
  17  -7   2   24.89    7.27
 -17   7  -2    4.85    9.60
  18  -7   2   -6.53    7.09
 -18   7  -2    0.09    9.04
  19  -7   2    8.76    7.27
 -19   7  -2    0.75   10.16
  20  -7   2   -7.18    7.74
 -20   7  -2   -1.31    6.62
  21  -7   2   11.00    8.02
 -21   7  -2    4.20    6.53
  22  -7   2    5.22    7.36
 -22   7  -2    2.98    7.18
  23  -7   2   -3.82    9.70
 -23   7  -2    9.79    7.74
  24  -7   2   -1.40   11.09
 -24   7  -2    6.62    8.39
  25  -7   2    7.18   10.35
 -25   7  -2    2.98    7.09
  26  -7   2   -2.52    8.39
 -26   7  -2    7.64    7.92
  27  -7   2    9.60    9.51
 -27   7  -2   12.40    8.48
  28  -7   2   -1.58    8.67
 -28   7  -2   -0.93    7.46
  29  -7   2   -4.94    7.64
 -29   7  -2   -0.56   10.53
  30  -7   2    3.36    9.23
 -30   7  -2   -8.30    8.02
  31  -7   2   -0.65   11.84
 -31   7  -2    8.95    8.86
 -32   7  -2    4.47   11.19
 -24  -8   2   10.16   15.01
  24   8  -2  -13.70   18.18
 -23  -8   2   13.98   15.10
  23   8  -2  -18.09   19.58
 -22  -8   2    8.20   14.64
  22   8  -2    0.19   17.15
 -21  -8   2   -7.83   14.82
 -20  -8   2  -31.14   15.10
  20   8  -2    5.69   13.52
 -19  -8   2   -6.25   15.01
  19   8  -2    6.90    9.70
 -18  -8   2   18.65   14.73
  18   8  -2    9.88    9.79
 -17  -8   2   33.28   17.06
  17   8  -2   26.20   10.16
 -16  -8   2   -1.77   14.82
  16   8  -2   -0.37    9.14
 -15  -8   2    6.81   12.03
  15   8  -2   13.33    9.23
 -14  -8   2    7.27   12.21
  14   8  -2   -3.82    9.32
 -13  -8   2  -25.92   11.65
  13   8  -2    0.00    8.48
 -12  -8   2    7.55    8.20
  12   8  -2   -7.83    8.95
 -11  -8   2   -6.71    5.97
  11   8  -2   -4.29    8.76
 -10  -8   2    1.58    6.06
  10   8  -2    3.36    7.92
  -9  -8   2    5.50    5.97
   9   8  -2  -13.05    8.86
  -8  -8   2    9.88    5.50
   8   8  -2    8.30    7.74
  -7  -8   2   -3.82    4.75
   7   8  -2   -4.38    7.46
  -6  -8   2   17.99    5.03
   6   8  -2    3.17    9.04
  -5  -8   2    3.17    4.66
   5   8  -2   -8.58    8.11
  -4  -8   2    2.42    6.15
   4   8  -2    7.09    7.27
  -3  -8   2    7.92    5.69
   3   8  -2    0.93    7.46
  -2  -8   2   -3.36    4.85
   2   8  -2   -3.08    6.53
   1   8  -2    0.47    5.69
 -17  -8  -3   24.61    5.87
  18   8   3   16.59   11.84
 -18  -8  -3   20.98    7.64
  19   8   3   11.47   11.37
  20   8   3    8.11   12.96
  21   8   3  -15.85   12.77
 -24  -8  -3   -1.86    6.71
 -25  -8  -3   -1.58    7.74
 -26  -8  -3   -1.86    7.55
 -27  -8  -3   -0.19    9.23
 -28  -8  -3   -4.47    8.11
 -29  -8  -3   -2.80    6.62
   9   7   3   79.43    8.76
  -9  -7  -3   68.34    9.32
  10   7   3   40.46    8.30
 -10  -7  -3   26.10    8.48
  11   7   3   -5.31    8.67
 -11  -7  -3    1.77    8.67
  12   7   3    0.84    8.67
 -12  -7  -3    4.47    8.67
  13   7   3   18.46    9.60
 -13  -7  -3   18.55    9.14
  14   7   3    0.93    9.79
 -14  -7  -3    2.98    6.34
  15   7   3    4.85   10.53
 -15  -7  -3   -3.92    6.81
  16   7   3   16.87   10.35
 -16  -7  -3    6.81    6.43
  17   7   3  -15.76   11.00
 -17  -7  -3    3.73    7.18
  18   7   3    4.75   11.56
 -18  -7  -3    4.94    7.64
  19   7   3   -3.17   11.00
 -19  -7  -3    0.09    9.32
  20   7   3  -24.52   10.53
 -20  -7  -3    7.36    8.11
  21   7   3   15.76   11.28
 -21  -7  -3    6.90    8.30
  22   7   3  -16.59   18.18
 -22  -7  -3   12.21    8.48
  23   7   3  -22.93   19.20
 -23  -7  -3   10.07    9.32
  24   7   3    1.77   20.23
 -24  -7  -3   -2.70    9.14
  25   7   3    8.48   19.86
 -25  -7  -3   -3.08    8.67
  26   7   3   -9.32   15.57
 -26  -7  -3   -2.89    8.58
  27   7   3   13.89   18.83
 -27  -7  -3    6.25    8.11
  28   7   3   21.54   20.23
 -28  -7  -3    6.53    8.76
  29   7   3   -5.41   16.22
 -29  -7  -3    9.32   11.84
  30   7   3  -15.29   18.37
 -30  -7  -3   12.40   11.84
  31   7   3    4.75   20.79
 -31  -7  -3    4.57   11.75
  32   7   3  -12.59   20.70
 -32  -7  -3    6.71   11.93
  33   7   3   -1.77   19.02
 -33  -7  -3   -2.52   11.28
  34   7   3   -1.31   18.65
 -34  -7  -3  -20.98   14.54
  35   7   3   -5.78   18.27
 -35  -7  -3   -3.54   15.01
 -38   6   3    4.57    8.76
 -37   6   3    6.06    8.48
  37  -6  -3    2.52   18.65
 -36   6   3   -1.77    7.92
  36  -6  -3  -19.11   15.94
 -35   6   3  -13.98    8.20
  35  -6  -3    8.48   16.78
 -34   6   3  -11.75    8.02
  34  -6  -3   -7.36   10.26
 -33   6   3    7.64    7.64
  33  -6  -3    4.66    9.23
 -32   6   3   -7.83    7.64
  32  -6  -3   -3.36    9.88
 -31   6   3   10.07    8.20
  31  -6  -3   19.67    9.60
 -30   6   3   12.49    7.27
  30  -6  -3    5.59    9.04
 -29   6   3    1.96    7.27
  29  -6  -3  -10.35    9.14
 -28   6   3    7.55    7.55
  28  -6  -3    8.95    8.58
 -27   6   3   -2.14    6.43
  27  -6  -3    0.84    7.83
 -26   6   3    8.95    7.09
  26  -6  -3    9.88    8.02
 -25   6   3    9.32    6.71
  25  -6  -3    2.14   11.28
 -24   6   3    5.13    6.25
  24  -6  -3    8.67    9.70
 -23   6   3   31.98    9.04
  23  -6  -3   16.31    7.36
 -22   6   3   -1.68    8.20
  22  -6  -3    1.96    6.90
 -21   6   3   11.09    7.46
  21  -6  -3    5.13    6.90
 -20   6   3   20.14    5.31
  20  -6  -3   11.75    6.81
 -19   6   3    5.59    4.94
  19  -6  -3    4.94    5.50
 -18   6   3   18.27    4.66
  18  -6  -3   17.25    5.03
 -17   6   3   31.14    4.66
   2   6   3   38.50    7.55
  -2  -6  -3   32.44    6.15
   3   6   3   37.29    9.51
  -3  -6  -3   44.66    7.74
   4   6   3   -0.47    9.04
  -4  -6  -3    2.42    6.99
   5   6   3   18.83   10.16
  -5  -6  -3    6.53    8.02
   6   6   3   -1.21   10.91
  -6  -6  -3    7.92    7.92
   7   6   3   -5.78   11.37
  -7  -6  -3   -2.05    8.67
   8   6   3   -4.85   11.84
  -8  -6  -3  -17.99    9.79
   9   6   3    0.19   13.24
  -9  -6  -3   11.65   11.65
  10   6   3   -0.56   13.98
 -10  -6  -3   -6.81   12.68
  11   6   3  -11.84   12.03
 -11  -6  -3   -2.14   13.98
  12   6   3   12.21   10.81
 -12  -6  -3   14.73   14.08
  13   6   3    1.96   11.37
 -13  -6  -3    0.28    7.64
  14   6   3    2.33   11.75
 -14  -6  -3  -10.91    8.39
  15   6   3  125.11   16.69
 -15  -6  -3  137.04   13.15
  16   6   3   43.72   13.61
 -16  -6  -3   30.02   10.72
  17   6   3  266.54   23.68
 -17  -6  -3  307.93   20.79
  18   6   3  323.87   27.69
 -18  -6  -3  355.48   22.28
  19   6   3  -18.74   13.80
 -19  -6  -3    0.65   10.26
  20   6   3   77.66   16.31
 -20  -6  -3   95.28   13.61
  21   6   3   -5.41   14.82
 -21  -6  -3    1.58    9.14
  22   6   3    8.20   16.13
 -22  -6  -3   -5.97   10.16
  23   6   3   35.43   15.38
 -23  -6  -3   19.30    9.79
  24   6   3   -6.25   13.15
 -24  -6  -3   -2.61    9.14
  25   6   3   14.92   15.29
 -25  -6  -3    3.82   12.12
  26   6   3   -7.46   14.08
 -26  -6  -3  -11.93   11.93
  27   6   3   10.16   16.22
 -27  -6  -3    3.73    9.42
  28   6   3  -10.26   16.87
 -28  -6  -3    3.45   10.16
  29   6   3    6.53   16.31
 -29  -6  -3   28.15   13.52
  30   6   3   19.67   15.57
 -30  -6  -3   12.12   12.49
  31   6   3   -5.22   13.24
 -31  -6  -3   10.72   10.81
  32   6   3    7.83   13.98
 -32  -6  -3   -5.50   11.47
  33   6   3    4.01   15.20
 -33  -6  -3    8.11   12.40
  34   6   3  -10.35   23.77
 -34  -6  -3    1.96   10.72
  35   6   3  -17.99   20.88
 -35  -6  -3   17.15   11.37
  41  -5  -3  -11.09   15.29
  40  -5  -3   -1.40   14.73
 -39   5   3   -0.19   11.09
  39  -5  -3   -2.70   14.17
 -38   5   3   -1.58   10.72
  38  -5  -3   -5.13   13.80
 -37   5   3    5.50   10.35
  37  -5  -3    2.42   10.16
 -36   5   3   -6.15   10.81
  36  -5  -3  -17.71   12.21
 -35   5   3   -6.25   11.09
  35  -5  -3  -10.72   14.45
 -34   5   3    0.56   10.63
  34  -5  -3   -3.17   12.68
 -33   5   3    7.09   10.91
  33  -5  -3  -11.56   10.81
 -32   5   3   -8.86   10.72
  32  -5  -3   -3.82   11.37
 -31   5   3  -28.62   11.00
  31  -5  -3   -9.42   12.59
 -30   5   3   63.95   12.21
  30  -5  -3   71.88   16.78
 -29   5   3  164.92   17.06
  29  -5  -3  112.25   17.99
 -28   5   3  102.36   13.24
  28  -5  -3   76.26   18.09
 -27   5   3   -8.58    7.18
  27  -5  -3    8.02   12.12
 -26   5   3    5.97    8.02
  26  -5  -3   -7.18   11.28
 -25   5   3   23.77    9.98
  25  -5  -3    6.62   11.09
 -24   5   3  107.68   12.68
  24  -5  -3   98.45   15.57
 -23   5   3   57.06   10.53
  23  -5  -3   14.73   12.21
 -22   5   3    6.53    9.51
  22  -5  -3    8.20   10.44
 -21   5   3    2.52    8.02
  21  -5  -3    7.92    9.98
 -20   5   3    4.20    8.02
  20  -5  -3  -12.77   10.26
 -19   5   3    7.09    7.92
  19  -5  -3   -0.28    8.67
 -18   5   3   45.77    9.42
  18  -5  -3   35.33    9.98
 -17   5   3  116.16   17.15
  17  -5  -3  106.84   12.12
 -16   5   3   66.56   14.45
  16  -5  -3   47.55   10.72
 -15   5   3   -5.50   11.75
  15  -5  -3   -8.20    9.88
 -14   5   3   21.07   10.81
  14  -5  -3   -3.17   10.63
 -13   5   3  -10.63    9.60
  13  -5  -3   11.65   10.35
 -12   5   3    5.31   11.00
  12  -5  -3   -1.49   10.35
 -11   5   3    7.55   11.09
  11  -5  -3    1.96   10.07
 -10   5   3   17.62   11.09
  10  -5  -3    5.97    9.60
  -9   5   3   11.28   10.26
   9  -5  -3   11.93    8.48
  -8   5   3   17.90   10.16
   3  -5  -3    6.99   10.91
   2  -5  -3    5.31   11.00
  -1   5   3   20.04   10.44
   1  -5  -3   14.17   11.56
   0   5   3  106.75   13.80
   0  -5  -3  100.03   16.69
   1   5   3  249.38   27.13
  -1  -5  -3  166.22   25.64
   2   5   3  561.69   48.66
  -2  -5  -3  623.97   45.77
   3   5   3  807.26   51.37
  -3  -5  -3  798.59   55.75
   4   5   3  158.95   20.23
  -4  -5  -3  144.22   22.19
   5   5   3  118.96   17.25
  -5  -5  -3   88.94   16.78
   6   5   3  155.50   18.65
  -6  -5  -3  171.54   22.00
   7   5   3  112.99   25.26
  -7  -5  -3    5.50   13.98
   8   5   3  516.57   41.58
  -8  -5  -3  468.09   33.93
   9   5   3  801.38   45.40
  -9  -5  -3  624.81   59.95
  10   5   3  191.49   19.86
 -10  -5  -3  239.59   23.59
  11   5   3   11.56   10.35
 -11  -5  -3  -10.44   15.01
  12   5   3   65.17   12.03
 -12  -5  -3   89.03   12.31
  13   5   3    3.64   10.26
 -13  -5  -3   12.31   10.26
  14   5   3   10.16   11.09
 -14  -5  -3  -12.77    9.23
  15   5   3   15.85   13.05
 -15  -5  -3   32.63    9.98
  16   5   3    0.28   12.49
 -16  -5  -3   -1.96    9.88
  17   5   3   24.52   11.28
 -17  -5  -3   13.98   10.07
  18   5   3    0.65   15.57
 -18  -5  -3   -2.52   11.09
  19   5   3    2.05   12.49
 -19  -5  -3    3.64    8.86
  20   5   3    2.24   13.98
 -20  -5  -3   -2.24    9.42
  21   5   3    6.43   14.54
 -21  -5  -3  -14.73   13.24
  22   5   3  -19.11   16.04
 -22  -5  -3   -7.46   10.63
  23   5   3   47.08   16.13
 -23  -5  -3    7.92   11.93
  24   5   3   -9.60   13.52
 -24  -5  -3  -25.36   12.77
  25   5   3  -19.39   14.45
 -25  -5  -3   -5.97   12.12
  26   5   3   13.98   17.99
 -26  -5  -3   18.93   12.21
  27   5   3    4.10   19.11
 -27  -5  -3    7.83   12.96
  28   5   3   94.72   20.88
 -28  -5  -3  124.83   19.48
  29   5   3  110.47   20.98
 -29  -5  -3   96.12   17.15
  30   5   3   10.16   15.76
 -30  -5  -3    7.55   15.10
  31   5   3   18.83   17.81
 -31  -5  -3    9.88   12.77
  32   5   3    8.48   17.62
 -32  -5  -3    8.48   13.15
  33   5   3   25.64   15.48
 -33  -5  -3   12.12   14.17
  34   5   3    1.03   14.92
 -34  -5  -3   -9.60   16.69
  35   5   3   10.72   16.41
 -35  -5  -3   17.81   15.57
  36   5   3   26.10   18.27
 -36  -5  -3    9.60   13.98
  37   5   3    5.69   15.85
 -37  -5  -3    6.53   14.64
  38   5   3   -7.18   15.76
 -38  -5  -3    6.90   11.00
  39   5   3    0.09   27.97
 -52   4   3   22.09   18.18
 -51   4   3   11.47   16.87
  51  -4  -3   11.56   18.65
 -50   4   3    1.40   16.69
  50  -4  -3   -4.01   17.71
 -49   4   3  -13.80   17.25
  49  -4  -3   22.56   19.39
 -48   4   3   21.07   16.22
  48  -4  -3   11.56   20.32
 -47   4   3    8.86   15.85
  47  -4  -3   -1.68   18.74
 -46   4   3    7.55   16.78
  46  -4  -3    4.38   18.83
 -45   4   3  -11.00   16.31
  45  -4  -3   -0.56   21.44
 -44   4   3   13.52   17.43
  44  -4  -3   20.32   24.71
 -43   4   3  -10.91   15.57
  43  -4  -3  -41.77   20.32
 -42   4   3    1.96   13.05
  42  -4  -3   17.15   15.01
 -41   4   3    6.43   14.92
  41  -4  -3    7.09   14.36
 -40   4   3  -12.96   14.08
  40  -4  -3   20.14   14.54
 -39   4   3   -5.87   13.61
  39  -4  -3   -2.42   16.04
 -38   4   3   11.28   11.09
  38  -4  -3   -9.98   14.17
 -37   4   3   -9.88   12.31
  37  -4  -3   -3.45   15.01
 -36   4   3    6.90   12.12
  36  -4  -3    8.67   13.80
 -35   4   3    6.71   11.19
  35  -4  -3  -18.83   14.26
 -34   4   3   34.68   13.33
  34  -4  -3   -0.37   15.94
 -33   4   3   42.79   13.33
  33  -4  -3   42.98   14.36
 -32   4   3   33.75   10.81
  32  -4  -3   50.16   13.80
 -31   4   3   21.91   12.21
  31  -4  -3   -3.17   14.36
 -30   4   3    9.70   11.37
  30  -4  -3   14.08   13.42
 -29   4   3   -1.86   12.12
  29  -4  -3   11.37   12.21
 -28   4   3  200.16   27.78
  28  -4  -3  179.18   20.23
 -27   4   3  110.38   14.73
  27  -4  -3  100.13   15.85
 -26   4   3   59.67   14.17
  26  -4  -3   16.78   14.08
 -25   4   3    1.96    9.98
  25  -4  -3   -5.59   12.96
 -24   4   3   -1.21   11.56
  24  -4  -3   17.15   11.56
 -23   4   3   22.84   10.44
  23  -4  -3   15.76   12.40
 -22   4   3    3.17   10.35
  22  -4  -3   10.63   10.63
 -21   4   3   70.11   10.35
  21  -4  -3   73.84   13.98
 -20   4   3   50.06   10.44
  20  -4  -3   47.64   11.93
 -19   4   3   74.02   11.93
  19  -4  -3   69.55   12.87
 -18   4   3   46.52   17.43
  18  -4  -3   59.67   18.46
 -17   4   3   22.19   14.45
  17  -4  -3    2.80   13.42
 -16   4   3   15.48   15.48
  16  -4  -3   19.30   14.54
 -15   4   3  -13.15   14.92
  15  -4  -3   -2.70   15.57
 -14   4   3   80.08   17.25
  14  -4  -3   99.29   16.97
 -13   4   3   29.74   13.24
  13  -4  -3   17.81   11.93
  -5  -4  -3   15.29   12.49
  -6  -4  -3   17.90   17.71
   7   4   3   25.82   16.50
  -7  -4  -3   33.93   19.39
   8   4   3   29.27   17.43
  -8  -4  -3   19.95   15.48
   9   4   3  128.00   18.55
  -9  -4  -3   94.07   20.51
  10   4   3   60.69   16.87
 -10  -4  -3   30.39   16.22
  11   4   3   11.47   10.63
 -11  -4  -3   -5.69   19.86
  12   4   3   38.22   14.17
 -12  -4  -3   39.81    9.70
  13   4   3   32.72   11.65
 -13  -4  -3   16.22    9.42
  14   4   3   10.91   11.56
 -14  -4  -3    1.58   11.00
  15   4   3  220.30   18.74
 -15  -4  -3  220.30   16.87
  16   4   3   49.22   17.15
 -16  -4  -3   29.18   13.52
  17   4   3  429.68   27.50
 -17  -4  -3  478.44   27.97
  18   4   3  677.48   36.27
 -18  -4  -3  667.04   33.66
  19   4   3    4.94   16.78
 -19  -4  -3   19.95   11.28
  20   4   3   55.00   15.48
 -20  -4  -3   72.06   14.64
  21   4   3   15.76   14.17
 -21  -4  -3    6.25   12.68
  22   4   3   14.64   17.34
 -22  -4  -3   16.69   12.59
  23   4   3   20.60   15.01
 -23  -4  -3   49.13   14.45
  24   4   3  -15.01   15.01
 -24  -4  -3   -1.12   12.40
  25   4   3    6.99   15.01
 -25  -4  -3    7.92   13.98
  26   4   3   -6.90   15.48
 -26  -4  -3  -13.80   12.96
  27   4   3   11.84   15.48
 -27  -4  -3  -20.60   13.05
  28   4   3   -3.36   16.22
 -28  -4  -3   15.85   15.57
  29   4   3  -18.46   17.15
 -29  -4  -3   16.41   14.54
  30   4   3   48.66   19.11
 -30  -4  -3   32.26   14.82
  31   4   3   14.08   27.32
 -31  -4  -3   44.84   14.82
  32   4   3   31.51   19.20
 -32  -4  -3    6.62   15.29
  33   4   3   22.00   18.55
 -33  -4  -3   25.64   15.29
  34   4   3   -9.23   17.99
 -34  -4  -3   29.65   16.04
  35   4   3   12.31   20.79
 -35  -4  -3   -7.36   15.38
  36   4   3  -27.22   17.15
 -36  -4  -3   11.65   17.99
  37   4   3   -2.05   17.99
 -37  -4  -3   14.26   18.74
  38   4   3   -0.09   18.37
 -38  -4  -3   34.12   18.46
  39   4   3   37.38   19.39
 -39  -4  -3   59.20   18.74
  40   4   3   70.57   20.04
 -40  -4  -3   11.75   16.41
  41   4   3   26.01   20.14
 -41  -4  -3   14.36   11.19
  42   4   3   17.25   20.32
 -42  -4  -3   -9.60   11.09
  43   4   3    3.08   17.53
 -43  -4  -3    3.54   11.56
  44   4   3    0.28   17.81
 -44  -4  -3    2.80   11.19
  45   4   3   -8.58   17.81
 -45  -4  -3    2.05   11.56
  46   4   3    3.54   16.50
 -46  -4  -3    0.19   14.73
 -54   3   3   24.52   18.46
  54  -3  -3   10.16   12.40
 -53   3   3    3.17   18.37
  53  -3  -3    9.98   13.42
 -52   3   3   34.03   20.04
  52  -3  -3   -3.92   12.77
 -51   3   3  163.05   28.34
  51  -3  -3  151.87   31.60
 -50   3   3    0.56   17.71
  50  -3  -3    5.31   23.12
 -49   3   3   -8.86   13.61
  49  -3  -3   -0.75   24.43
 -48   3   3    6.15   13.42
  48  -3  -3   -4.47   20.23
 -47   3   3   17.99   11.28
  47  -3  -3  -17.53   23.21
 -46   3   3   -5.78   14.17
  46  -3  -3   14.26   21.54
 -45   3   3   11.47   14.64
  45  -3  -3  -19.30   19.95
 -44   3   3  -12.59   14.54
  44  -3  -3  -17.90   18.83
 -43   3   3  -11.47   14.26
  43  -3  -3   16.59   15.01
 -42   3   3    3.45   13.80
  42  -3  -3    6.34   17.81
 -41   3   3   -2.05   13.52
  41  -3  -3   15.10   15.94
 -40   3   3  -12.68   11.19
  40  -3  -3  -13.52   16.50
 -39   3   3   -8.95   13.89
  39  -3  -3   23.77   17.62
 -38   3   3   23.12   16.04
  38  -3  -3   -7.36   17.06
 -37   3   3   15.38   15.20
  37  -3  -3   31.32   17.99
 -36   3   3   43.07   14.54
  36  -3  -3   15.85   17.71
 -35   3   3   19.58   12.68
  35  -3  -3    8.39   14.73
 -34   3   3   29.55   18.46
  34  -3  -3   23.68   16.31
 -33   3   3    8.02   12.59
  33  -3  -3   20.98   15.57
 -32   3   3    2.98   12.87
  32  -3  -3   -3.17   13.89
 -31   3   3   46.80   15.76
  31  -3  -3   58.45   16.50
 -30   3   3  150.19   20.79
  30  -3  -3  130.42   21.91
 -29   3   3  848.46   43.63
  29  -3  -3  804.55   47.92
 -28   3   3  767.63   46.71
  28  -3  -3  813.59   49.04
 -27   3   3   -7.36   12.96
  27  -3  -3   -1.68   13.98
 -26   3   3   -5.59   12.12
  26  -3  -3  -14.92   12.59
 -25   3   3   24.43   11.84
  25  -3  -3    8.20   13.05
 -24   3   3  302.90   22.47
  24  -3  -3  277.07   22.75
 -23   3   3  124.27   15.29
  23  -3  -3  109.45   16.87
 -22   3   3   87.17   12.49
  22  -3  -3   55.94   15.29
 -21   3   3    6.25   11.56
  21  -3  -3   21.16   13.05
 -20   3   3   21.91   10.44
  20  -3  -3   10.91   13.05
 -19   3   3   -3.36   12.40
  19  -3  -3   23.68   12.49
 -18   3   3  143.94   21.91
  18  -3  -3  121.66   20.23
 -17   3   3  363.03   39.81
  17  -3  -3  384.47   35.89
 -16   3   3   91.55   21.16
 -10  -3  -3   72.62   21.63
  11   3   3  -11.65   16.04
 -11  -3  -3   -1.21   20.42
  12   3   3   95.84   22.56
 -12  -3  -3  125.11   27.32
  13   3   3  -11.93   13.33
 -13  -3  -3   -2.52   10.81
  14   3   3  108.33   14.36
 -14  -3  -3  122.69   16.04
  15   3   3   16.69   12.49
 -15  -3  -3   38.78   11.00
  16   3   3  165.01   18.27
 -16  -3  -3  158.30   15.57
  17   3   3  181.70   19.20
 -17  -3  -3  224.21   18.74
  18   3   3  121.29   19.76
 -18  -3  -3  129.96   16.41
  19   3   3   -7.46   13.42
 -19  -3  -3   21.54   13.70
  20   3   3    9.79   13.89
 -20  -3  -3    9.32   13.15
  21   3   3   13.80   15.10
 -21  -3  -3   27.87   12.77
  22   3   3    0.00   11.47
 -22  -3  -3   25.45   12.59
  23   3   3   -5.22   13.61
 -23  -3  -3   -0.37   13.15
  24   3   3    6.71   15.20
 -24  -3  -3   -8.11   13.89
  25   3   3   -3.45   15.94
 -25  -3  -3    3.54   15.94
  26   3   3   -3.08   15.57
 -26  -3  -3   27.22   14.08
  27   3   3   39.90   13.24
 -27  -3  -3   13.52   14.45
  28   3   3   97.14   19.67
 -28  -3  -3  115.70   20.79
  29   3   3  175.08   20.79
 -29  -3  -3  145.71   21.63
  30   3   3   23.96   14.26
 -30  -3  -3   23.77   16.22
  31   3   3  -12.31   18.37
 -31  -3  -3    5.50   15.94
  32   3   3   18.93   19.02
 -32  -3  -3   10.26   17.62
  33   3   3   -2.52   19.11
 -33  -3  -3   15.66   19.86
  34   3   3   25.82   21.26
 -34  -3  -3   37.38   19.30
  35   3   3   39.90   18.65
 -35  -3  -3   57.43   20.32
  36   3   3   99.57   26.66
 -36  -3  -3   77.01   21.91
  37   3   3   11.84   20.60
 -37  -3  -3   15.01   19.02
  38   3   3   22.93   21.72
 -38  -3  -3   62.00   22.09
  39   3   3  -19.48   20.51
 -39  -3  -3  -10.63   19.30
  40   3   3  143.94   24.80
 -40  -3  -3  170.70   25.73
  41   3   3  306.44   30.11
 -41  -3  -3  177.23   34.03
  42   3   3   -2.80   18.93
 -42  -3  -3   -0.37   19.02
  43   3   3   60.69   20.79
 -43  -3  -3   28.34   18.37
  44   3   3    0.47   20.60
 -44  -3  -3   -1.40   15.10
  45   3   3   40.18   19.48
 -45  -3  -3   28.43   16.78
  46   3   3   -6.25   17.71
 -46  -3  -3   -4.38   14.26
  47   3   3    7.46   15.94
 -47  -3  -3    1.40   12.31
  48   3   3   25.26   20.32
 -48  -3  -3    1.86   11.65
  49   3   3   11.28   25.73
 -49  -3  -3    5.13   13.05
 -50  -3  -3   15.57   27.78
 -51  -3  -3  -16.41   16.97
 -56   2   3   25.73   16.31
 -55   2   3    6.62   11.37
  55  -2  -3  -23.21   16.97
 -54   2   3   -2.80   15.01
  54  -2  -3   -5.03   17.71
 -53   2   3   11.00   17.15
  53  -2  -3    2.24   18.83
 -52   2   3    8.76   15.48
  52  -2  -3  -14.73   17.34
 -51   2   3    5.22   12.31
  51  -2  -3   -1.96   19.02
 -50   2   3    6.90   14.45
  50  -2  -3    6.81   17.81
 -49   2   3   -4.85   13.70
  49  -2  -3   20.04   16.87
 -48   2   3   -4.75   11.75
  48  -2  -3   23.87   16.59
 -47   2   3    7.64   12.87
  47  -2  -3    8.86   17.15
 -46   2   3   -4.57   14.92
  46  -2  -3   -6.90   17.90
 -45   2   3    4.66   15.29
  45  -2  -3    0.19   17.62
 -44   2   3   -2.52   12.31
  44  -2  -3    4.85   16.31
 -43   2   3   18.27   15.57
  43  -2  -3    0.47   16.59
 -42   2   3   12.87   15.66
  42  -2  -3   -2.80   17.06
 -41   2   3  -14.45   12.49
  41  -2  -3    9.60   17.25
 -40   2   3   -3.92   15.94
  40  -2  -3   12.21   16.78
 -39   2   3  -16.97   17.06
  39  -2  -3    8.30   19.02
 -38   2   3    3.73   15.38
  38  -2  -3  -11.75   19.67
 -37   2   3  -17.71   15.57
  37  -2  -3   12.40   15.66
 -36   2   3   -0.84   14.73
  36  -2  -3   26.38   16.50
 -35   2   3   -2.52   16.22
  35  -2  -3   -6.62   15.66
 -34   2   3   23.21   16.69
  34  -2  -3   36.45   16.13
 -33   2   3   86.61   17.34
  33  -2  -3   91.46   17.62
 -32   2   3   67.59   17.62
  32  -2  -3   74.02   16.78
 -31   2   3   -2.52   13.80
  31  -2  -3   -1.21   15.01
 -30   2   3   70.48   18.55
  30  -2  -3   50.81   18.09
 -29   2   3   31.42   15.57
  29  -2  -3   44.00   15.01
 -28   2   3  311.19   21.16
  28  -2  -3  301.22   25.36
 -27   2   3  364.61   25.73
  27  -2  -3  343.73   26.76
 -26   2   3  207.24   19.30
  26  -2  -3  225.14   20.23
 -25   2   3   22.19   12.31
  25  -2  -3    0.75   13.80
 -24   2   3   96.96   14.64
  24  -2  -3   89.22   16.78
 -23   2   3   27.78   12.77
  23  -2  -3   13.42   15.66
 -22   2   3   13.61   11.65
  22  -2  -3   47.92   15.20
 -21   2   3  289.38   19.67
  21  -2  -3  296.18   23.31
 -20   2   3  290.78   20.14
  20  -2  -3  289.10   21.16
 -19   2   3  126.60   14.45
  19  -2  -3  111.22   14.36
 -18   2   3    3.92   11.28
  18  -2  -3   -5.69   20.60
 -17   2   3   28.34   18.46
  17  -2  -3   11.65   15.76
 -16   2   3  -21.82   18.18
  16  -2  -3   -6.06   21.26
  15  -2  -3  -11.37   16.59
  14   2   3   -4.20   21.26
 -14  -2  -3   -9.70   12.49
  15   2   3  252.74   22.37
 -15  -2  -3  283.50   19.67
  16   2   3   48.76   19.11
 -16  -2  -3   35.80   14.82
  17   2   3  530.00   32.07
 -17  -2  -3  531.49   29.55
  18   2   3  889.20   42.14
 -18  -2  -3  839.70   42.05
  19   2   3   27.60   16.13
 -19  -2  -3   18.74   12.87
  20   2   3   46.24   18.46
 -20  -2  -3   90.80   15.20
  21   2   3   -8.11   15.01
 -21  -2  -3   -8.02   14.08
  22   2   3    9.98   14.82
 -22  -2  -3   14.82   14.08
  23   2   3   58.55   17.34
 -23  -2  -3    9.98   15.20
  24   2   3   -6.06   16.97
 -24  -2  -3  -20.42   15.85
  25   2   3   17.06   17.81
 -25  -2  -3   -6.43   14.64
  26   2   3   10.63   12.40
 -26  -2  -3   13.89   14.54
  27   2   3  -12.12   17.99
 -27  -2  -3   -6.90   16.31
  28   2   3   -4.85   18.46
 -28  -2  -3   13.89   15.66
  29   2   3  -39.81   17.62
 -29  -2  -3   -5.22   17.15
  30   2   3   20.23   19.11
 -30  -2  -3   27.13   13.42
  31   2   3   71.88   19.48
 -31  -2  -3   83.16   19.30
  32   2   3   73.93   23.21
 -32  -2  -3   83.44   18.46
  33   2   3   36.55   20.14
 -33  -2  -3   19.02   18.09
  34   2   3    8.58   20.70
 -34  -2  -3   -7.36   17.53
  35   2   3   -1.86   18.74
 -35  -2  -3    7.36   20.04
  36   2   3    9.42   19.86
 -36  -2  -3    3.73   17.71
  37   2   3   78.96   22.00
 -37  -2  -3   69.45   16.31
  38   2   3  103.48   24.80
 -38  -2  -3   95.37   21.63
  39   2   3   86.89   24.52
 -39  -2  -3  120.36   24.24
  40   2   3   41.86   22.75
 -40  -2  -3   47.08   20.88
  41   2   3   76.17   19.39
 -41  -2  -3   58.92   19.39
  42   2   3    0.75   22.84
 -42  -2  -3   -8.39   20.04
  43   2   3   15.29   21.82
 -43  -2  -3   12.59   19.30
  44   2   3   48.66   20.98
 -44  -2  -3   77.66   22.09
  45   2   3   42.60   19.48
 -45  -2  -3   25.45   20.70
  46   2   3  -10.35   19.58
 -46  -2  -3   11.93   18.37
  47   2   3  -15.20   19.95
 -47  -2  -3  -18.55   19.30
  48   2   3    0.56   19.48
 -48  -2  -3   -2.42   18.65
  49   2   3  -15.48   19.30
 -49  -2  -3    9.14   13.52
  50   2   3    4.47   28.53
 -50  -2  -3   17.06   24.89
  51   2   3  -17.71   29.93
 -51  -2  -3   10.16   27.50
  52   2   3  -16.87   28.43
 -52  -2  -3   -1.58   20.98
  53   2   3  -35.15   29.65
 -53  -2  -3   25.26   20.04
 -54  -2  -3  -28.34   21.26
 -57   1   3  190.09   23.59
  57  -1  -3  229.25   28.62
 -56   1   3   60.60   21.63
 -55   1   3   59.57   18.18
  55  -1  -3   36.64   20.88
 -54   1   3   51.18   14.92
  54  -1  -3   20.04   20.70
 -53   1   3   -0.09   16.50
  53  -1  -3   -1.03   18.83
 -52   1   3   37.76   19.48
  52  -1  -3   13.61   21.54
 -51   1   3  242.20   26.85
  51  -1  -3  207.62   38.50
 -50   1   3   25.54   17.90
  50  -1  -3   35.61   19.86
 -49   1   3  -16.31   13.80
  49  -1  -3  -21.26   16.59
 -48   1   3    7.64   13.70
  48  -1  -3   13.80   18.46
 -47   1   3   10.26   12.31
  47  -1  -3   -6.15   16.78
 -46   1   3    5.78   16.41
  46  -1  -3   17.99   18.55
 -45   1   3    3.26   16.97
  45  -1  -3    3.26   18.18
 -44   1   3  -20.32   14.64
  44  -1  -3   10.72   14.92
 -43   1   3   13.61   15.66
  43  -1  -3   -8.30   18.27
 -42   1   3   -3.36   16.69
  42  -1  -3   15.10   17.81
 -41   1   3   43.35   20.88
  41  -1  -3    5.59   16.13
 -40   1   3   34.31   17.06
  40  -1  -3    7.36   15.85
 -39   1   3    9.14   14.64
  39  -1  -3    2.24   15.76
 -38   1   3   14.36   15.20
  38  -1  -3   12.40   12.96
 -37   1   3  134.62   22.09
  37  -1  -3  103.30   23.12
 -36   1   3  219.55   24.43
  36  -1  -3  223.09   25.73
 -35   1   3   35.89   18.18
  35  -1  -3   35.61   16.78
 -34   1   3  126.88   19.02
  34  -1  -3  171.72   23.12
 -33   1   3   30.67   18.37
  33  -1  -3   61.34   17.90
 -32   1   3    7.74   14.45
  32  -1  -3   -4.38   15.10
 -31   1   3  419.62   32.82
  31  -1  -3  400.13   33.47
 -30   1   3  171.91   19.67
  30  -1  -3  161.66   21.63
 -29   1   3 1734.77   83.72
  29  -1  -3 1774.02   86.61
 -28   1   3 2879.05  115.51
  28  -1  -3 2804.56  109.45
 -27   1   3   35.24   15.94
  27  -1  -3   36.08   17.25
 -26   1   3   77.29   15.94
  26  -1  -3   67.68   16.59
 -25   1   3   49.22   14.17
  25  -1  -3   58.08   14.73
 -24   1   3  456.44   30.67
  24  -1  -3  396.22   27.41
 -23   1   3  150.10   18.46
  23  -1  -3  153.83   18.65
 -22   1   3  231.67   19.20
  22  -1  -3  182.35   19.67
 -21   1   3    6.34   11.56
  21  -1  -3   -5.03   14.26
 -20   1   3   98.63   14.08
  20  -1  -3   79.43   24.43
 -19   1   3    8.95   13.05
  19  -1  -3   13.52   10.63
 -18   1   3   20.60   19.67
  18  -1  -3    4.47   19.76
 -17   1   3  228.13   25.45
  17  -1  -3  237.73   28.71
  16  -1  -3   -8.30   15.48
 -14  -1  -3  567.57   50.06
 -15  -1  -3  785.35   45.59
  16   1   3 1420.78   62.18
 -16  -1  -3 1425.07   66.00
  17   1   3 1017.76   49.97
 -17  -1  -3 1025.59   52.39
  18   1   3  914.75   50.53
 -18  -1  -3  879.41   46.80
  19   1   3   11.19   17.15
 -19  -1  -3   -1.03   14.36
  20   1   3   18.83   16.13
 -20  -1  -3   32.07   14.92
  21   1   3   10.44   17.06
 -21  -1  -3   19.30   14.08
  22   1   3   -4.20   17.90
 -22  -1  -3    9.23   13.33
  23   1   3    1.12   18.18
 -23  -1  -3  -20.51   13.33
  24   1   3   30.67   18.09
 -24  -1  -3    7.09   13.33
  25   1   3   44.28   18.09
 -25  -1  -3   27.78   14.64
  26   1   3   -3.26   19.58
 -26  -1  -3   -4.10   15.66
  27   1   3   26.66   18.55
 -27  -1  -3    7.83   17.43
  28   1   3    7.36   18.27
 -28  -1  -3   34.31   15.94
  29   1   3   65.63   17.34
 -29  -1  -3   37.10   19.02
  30   1   3    8.11   22.19
 -30  -1  -3   17.53   16.31
  31   1   3    7.55   19.86
 -31  -1  -3   18.93   17.81
  32   1   3  -10.53   23.21
 -32  -1  -3  -27.04   19.39
  33   1   3   -2.05   20.88
 -33  -1  -3  -10.16   19.86
  34   1   3  274.37   28.62
 -34  -1  -3  246.96   28.15
  35   1   3  277.35   31.70
 -35  -1  -3  288.54   34.68
  36   1   3  307.00   39.16
 -36  -1  -3  349.88   38.04
  37   1   3   17.15   16.13
 -37  -1  -3   37.29   20.70
  38   1   3  -19.39   22.84
 -38  -1  -3   30.49   20.79
  39   1   3  103.67   25.08
 -39  -1  -3  140.40   26.20
  40   1   3  491.77   43.26
 -40  -1  -3  455.60   42.14
  41   1   3  947.56   67.03
 -41  -1  -3  865.90   68.52
  42   1   3    0.37   23.49
 -42  -1  -3   -1.96   20.04
  43   1   3  108.80   24.33
 -43  -1  -3  111.87   20.14
  44   1   3   19.30   22.09
 -44  -1  -3   24.33   20.51
  45   1   3   43.26   23.87
 -45  -1  -3    2.70   22.93
  46   1   3   38.22   24.61
 -46  -1  -3   25.54   21.44
  47   1   3   60.41   23.40
 -47  -1  -3   14.92   21.16
 -48  -1  -3   28.15   21.35
 -49  -1  -3    8.67   17.90
 -50  -1  -3    4.29   17.99
 -51  -1  -3  -14.08   30.67
 -52  -1  -3   -9.14   26.38
 -53  -1  -3   22.00   24.52
  54   1   3  -75.14   27.60
 -54  -1  -3    1.31   20.04
  55   1   3  -50.34   24.61
 -55  -1  -3  -14.08   22.09
  56   1   3  -27.97   24.15
 -57   0   3   -9.32   17.25
  57   0  -3   -9.70   29.83
 -56   0   3   -4.29   13.80
  56   0  -3   33.38   17.34
 -55   0   3   18.74   17.90
  55   0  -3   -0.56   20.04
 -54   0   3   14.45   16.78
  54   0  -3   11.28   19.95
 -53   0   3  -17.99   19.02
  53   0  -3  -12.31   20.23
 -52   0   3  -17.53   18.27
  52   0  -3   -1.49   18.09
 -51   0   3  -15.94   17.34
  51   0  -3   16.41   20.23
 -50   0   3    2.61   15.66
  50   0  -3    8.86   19.20
 -49   0   3    5.69   12.87
  49   0  -3  -13.42   20.32
 -48   0   3   -6.53   14.92
  48   0  -3  -16.59   17.53
 -47   0   3   13.15   15.85
  47   0  -3   -2.70   18.83
 -46   0   3    1.49   15.01
  46   0  -3    1.40   14.08
 -45   0   3   -6.06   17.53
  45   0  -3  -10.44   16.97
 -44   0   3   -7.18   17.90
  44   0  -3  -23.12   19.30
 -43   0   3   19.95   21.82
  43   0  -3    0.93   18.74
 -42   0   3   -6.81   17.53
  42   0  -3   -9.32   17.34
 -41   0   3    4.66   17.62
  41   0  -3  -11.09   18.46
 -40   0   3  -12.96   17.43
  40   0  -3   -1.68   16.50
 -39   0   3   16.22   16.22
  39   0  -3   22.00   16.97
 -38   0   3   -8.39   16.69
  38   0  -3  -13.98   17.34
 -37   0   3    2.61   15.20
  37   0  -3   -1.58   13.61
 -36   0   3   -8.02   22.56
  36   0  -3  -15.01   16.69
 -35   0   3   -0.65   16.69
  35   0  -3  -10.81   15.29
 -34   0   3  -10.16   16.97
  34   0  -3   12.21   19.58
 -33   0   3  -23.49   16.59
  33   0  -3   -7.36   16.31
 -32   0   3   -4.29   15.94
  32   0  -3   -7.27   16.41
 -31   0   3  -16.31   15.94
  31   0  -3   20.88   17.15
 -30   0   3  -23.40   16.04
  30   0  -3    0.84   15.38
 -29   0   3   -4.57   15.94
  29   0  -3    4.38   15.48
 -28   0   3    0.84   16.41
  28   0  -3  -30.30   16.31
 -27   0   3   23.96   15.10
  27   0  -3    1.77   14.45
 -26   0   3   14.26   14.92
  26   0  -3   16.50   13.61
 -25   0   3  -27.69   15.20
  25   0  -3   14.08   14.64
 -24   0   3   -5.78   14.82
  24   0  -3  -23.12   14.73
 -23   0   3   14.36   15.10
  23   0  -3    7.92   13.52
 -22   0   3    0.37   13.80
  22   0  -3   19.95   14.73
 -21   0   3    3.45   13.42
  21   0  -3   -5.31   18.18
 -20   0   3   -3.92   14.45
  20   0  -3    7.83   20.23
 -19   0   3    4.01   13.05
  19   0  -3   -2.05   14.92
 -18   0   3   10.07   13.24
  18   0  -3   25.17   18.55
 -17   0   3   -4.94   12.12
  17   0  -3  -26.85   17.43
 -16   0   3    1.58   20.14
  16   0  -3  -42.98   17.34
 -15   0   3   -5.78   17.71
  15   0  -3   -8.20   17.34
   6   0  -3  -19.58   12.12
   5   0  -3   11.75   11.00
   4   0  -3   -3.92   11.28
   3   0  -3   -2.52   11.28
  -2   0   3   -1.21    7.64
   2   0  -3    3.64   11.75
  -1   0   3   -5.31    8.86
   1   0  -3    1.49   11.09
   0   0   3   -6.43    8.67
   0   0  -3   -6.34    8.02
   1   0   3    9.70    7.55
  -1   0  -3   -3.54    8.30
   2   0   3   -6.06    9.70
  -2   0  -3   -3.73    8.86
   3   0   3   -9.70    8.39
  -3   0  -3   15.01    9.04
   4   0   3   -1.31    7.74
  -4   0  -3   -6.25   14.45
   5   0   3   -2.52    8.48
  -5   0  -3  -16.04   13.98
  -6   0  -3  -14.92   12.31
  16   0   3  -20.04   19.76
 -16   0  -3    9.32   22.19
  17   0   3   -3.45   19.48
 -17   0  -3  -17.53   22.09
  18   0   3  -37.57   18.09
 -18   0  -3   16.78   20.70
  19   0   3    4.38   11.19
 -19   0  -3   16.59   21.63
  20   0   3   -7.36   18.37
 -20   0  -3   23.68   20.23
  21   0   3   16.13   19.20
 -21   0  -3   16.97   21.26
  22   0   3    0.75   19.39
 -22   0  -3  -30.58   22.09
  23   0   3  -15.48   17.15
 -23   0  -3  -14.45   18.46
  24   0   3   21.44   19.48
 -24   0  -3   20.14   20.42
  25   0   3  -14.92   21.91
 -25   0  -3  -14.54   21.54
  26   0   3  -24.24   18.74
 -26   0  -3   -5.50   20.70
  27   0   3   -7.09   22.93
 -27   0  -3    7.09   22.84
  28   0   3   18.83   19.02
 -28   0  -3   -6.06   23.49
  29   0   3   21.72   19.48
 -29   0  -3  -53.42   26.94
  30   0   3   13.05   20.51
 -30   0  -3   14.45   27.41
  31   0   3   -2.61   15.01
 -31   0  -3   -7.46   28.81
  32   0   3    9.42   23.12
 -32   0  -3    6.62   25.64
  33   0   3   -5.50   19.86
 -33   0  -3   23.87   25.82
  34   0   3  -29.27   20.04
 -34   0  -3    1.31   33.28
  35   0   3   14.92   21.16
 -35   0  -3   20.79   28.53
  36   0   3    8.86   13.98
 -36   0  -3  -34.59   22.09
  37   0   3   -2.24   18.09
 -37   0  -3    7.18   31.51
  38   0   3  -20.98   20.32
 -38   0  -3   22.19   30.95
  39   0   3  -27.32   17.90
 -39   0  -3   63.11   20.51
  40   0   3   -1.03   23.31
 -40   0  -3   21.16   21.91
  41   0   3  -27.41   21.44
 -41   0  -3   -3.82   20.04
  42   0   3    5.03   17.43
 -42   0  -3   14.92   19.58
  43   0   3   19.76   24.71
 -43   0  -3   -8.58   20.88
  44   0   3   30.67   23.77
 -44   0  -3  -11.84   19.20
  45   0   3  -17.90   36.73
 -45   0  -3   10.91   16.41
  46   0   3   -2.89   23.49
 -46   0  -3   34.96   21.07
  47   0   3  -17.43   20.51
 -47   0  -3  -15.94   19.58
  48   0   3   17.71   23.59
 -48   0  -3   -4.85   20.42
  49   0   3  -13.89   36.45
 -49   0  -3   -4.38   19.95
  50   0   3   27.60   33.84
 -50   0  -3  -48.66   29.74
  51   0   3    2.80   24.05
 -51   0  -3    0.28   31.51
  52   0   3   19.67   22.65
 -52   0  -3   -5.31   24.89
  53   0   3   -1.49   33.38
 -53   0  -3    3.92   25.17
  54   0   3   -3.73   33.38
 -54   0  -3   -0.28   21.91
  55   0   3  -69.64   35.61
  56   0   3   -8.67   34.68
 -57  -1   3  228.31   20.60
  57   1  -3  290.50   45.22
 -56  -1   3  148.60   23.21
 -55  -1   3   50.81   23.12
  55   1  -3   37.85   22.93
 -54  -1   3   64.61   19.58
  54   1  -3   39.06   22.00
 -53  -1   3   11.19   19.11
  53   1  -3  -24.15   18.74
 -52  -1   3   60.41   22.09
  52   1  -3    7.92   23.59
 -51  -1   3  262.25   35.99
  51   1  -3  299.07   38.97
 -50  -1   3   20.04   15.76
  50   1  -3   27.78   21.63
 -49  -1   3   -4.29   15.29
  49   1  -3   -5.13   20.23
 -48  -1   3   16.41   16.59
  48   1  -3   -1.49   19.76
 -47  -1   3   26.29   13.42
  47   1  -3  -10.26   15.29
 -46  -1   3   21.54   18.27
  46   1  -3  -28.06   18.65
 -45  -1   3   35.71   18.83
  45   1  -3    3.45   18.18
 -44  -1   3  -11.28   17.25
  44   1  -3   19.39   20.23
 -43  -1   3    9.88   18.09
  43   1  -3    2.98   18.83
 -42  -1   3    3.45   15.94
  42   1  -3    3.17   16.87
 -41  -1   3   25.08   18.09
  41   1  -3    6.25   15.94
 -40  -1   3   10.07   17.99
  40   1  -3    6.53   18.27
 -39  -1   3    8.11   20.32
  39   1  -3   -7.18   17.99
 -38  -1   3    5.03   25.45
  38   1  -3    5.69   18.65
 -37  -1   3  138.35   31.42
  37   1  -3  158.67   23.59
 -36  -1   3  183.75   37.10
  36   1  -3  296.56   29.37
 -35  -1   3   33.56   23.12
  35   1  -3   49.78   16.13
 -34  -1   3  172.47   30.30
  34   1  -3  154.10   23.87
 -33  -1   3   56.87   24.43
  33   1  -3   36.55   16.78
 -32  -1   3    8.02   23.31
  32   1  -3    0.09   16.87
  31   1  -3  423.25   37.48
 -30  -1   3  161.66   30.21
  30   1  -3  153.83   18.37
 -29  -1   3 1820.45  115.51
  29   1  -3 1830.14   86.42
 -28  -1   3 2995.58  169.58
  28   1  -3 3099.81  132.57
 -27  -1   3   39.44   21.44
  27   1  -3   27.41   25.26
 -26  -1   3   78.87   21.54
  26   1  -3   53.51   23.31
 -25  -1   3   45.31   19.11
  25   1  -3   73.18   24.52
 -24  -1   3  445.63   44.47
  24   1  -3  440.78   45.12
 -23  -1   3  155.69   24.80
  23   1  -3  165.57   24.80
 -22  -1   3  234.37   26.57
  22   1  -3  173.31   29.83
 -21  -1   3   -7.74   17.71
  21   1  -3   -5.03   19.30
 -20  -1   3   85.02   22.00
  20   1  -3   99.85   25.17
 -19  -1   3   10.35   16.69
  19   1  -3   28.06   21.91
 -18  -1   3   55.84   17.62
  18   1  -3   24.89   18.46
 -17  -1   3  260.10   28.34
   0   1  -3  109.45   11.19
  -1   1  -3   79.52   11.75
  17  -1   3 1081.44   54.63
  18  -1   3  865.15   48.11
 -18   1  -3  746.00   61.25
  19  -1   3   19.48   14.92
 -19   1  -3   12.03   14.17
  20  -1   3    0.37   14.17
 -20   1  -3   -1.12   14.26
  21  -1   3   10.44   13.80
 -21   1  -3   16.41   13.61
  22  -1   3    0.00   14.54
 -22   1  -3   -3.64   15.01
  23  -1   3   36.82   14.64
 -23   1  -3  -24.61   14.64
  24  -1   3   29.74   15.94
 -24   1  -3    0.84   14.26
  25  -1   3   47.08   15.10
 -25   1  -3   33.47   15.38
  26  -1   3    2.70   16.41
 -26   1  -3    3.36   14.73
  27  -1   3   15.38   17.99
 -27   1  -3   -1.49   15.29
  28  -1   3   66.28   20.32
 -28   1  -3    5.69   16.22
  29  -1   3   66.66   19.48
 -29   1  -3   80.08   19.58
  30  -1   3    5.03   14.73
 -30   1  -3   29.83   19.11
  31  -1   3   29.74   20.04
 -31   1  -3   -3.08   17.99
  32  -1   3    4.29   15.48
 -32   1  -3    6.15   18.55
  33  -1   3    9.88   21.07
 -33   1  -3   -3.82   19.48
  34  -1   3  253.11   28.62
 -34   1  -3  232.88   29.55
  35  -1   3  246.03   28.81
 -35   1  -3  307.28   35.43
  36  -1   3  345.78   37.85
 -36   1  -3  365.82   36.92
  37  -1   3   18.55   16.22
 -37   1  -3    1.12   14.82
  38  -1   3    3.54   21.82
 -38   1  -3   35.24   19.67
  39  -1   3   82.41   23.87
 -39   1  -3   94.25   24.80
  40  -1   3  470.15   40.46
 -40   1  -3  499.51   45.49
  41  -1   3  799.61   59.39
 -41   1  -3  888.55   74.40
  42  -1   3    2.05   22.93
 -42   1  -3   -8.86   19.86
  43  -1   3  124.46   20.88
 -43   1  -3   73.28   24.43
  44  -1   3   39.16   20.98
 -44   1  -3   22.09   19.86
  45  -1   3   15.85   23.03
 -45   1  -3   -1.12   18.18
  46  -1   3   38.32   19.39
 -46   1  -3   24.71   19.58
  47  -1   3   23.03   23.96
 -47   1  -3   35.05   20.88
  48  -1   3   22.09   43.35
 -48   1  -3   27.50   19.11
  49  -1   3  -43.07   35.52
 -49   1  -3   36.36   15.01
  50  -1   3  -44.66   36.55
 -50   1  -3   12.31   29.93
  51  -1   3    1.49   37.10
 -51   1  -3  -15.66   28.90
  52  -1   3  -37.94   32.16
 -52   1  -3   17.43   26.01
  53  -1   3  -11.65   38.41
 -53   1  -3    1.49   26.10
  54  -1   3   38.04   31.14
 -54   1  -3  -35.24   26.48
  55  -1   3  -21.91   32.63
 -56  -2   3  -10.81   18.18
  56   2  -3    0.19   16.59
 -55  -2   3  -13.15   15.10
  55   2  -3  -28.06   15.57
 -54  -2   3   -9.51   12.31
  54   2  -3  -19.30   15.01
 -53  -2   3  -26.66   16.22
  53   2  -3  -14.08   32.54
 -52  -2   3   21.91   27.78
  52   2  -3   -9.60   35.89
 -51  -2   3   31.14   26.85
  51   2  -3   -7.92   34.12
 -50  -2   3   17.15   27.50
  50   2  -3   -6.62   34.03
 -49  -2   3  -14.17   15.38
  49   2  -3   19.20   37.10
 -48  -2   3    3.26   15.57
  48   2  -3   45.59   21.91
 -47  -2   3   10.72   15.85
  47   2  -3   -1.49   15.10
 -46  -2   3    9.60   19.86
  46   2  -3    9.42   19.48
 -45  -2   3    2.33   18.93
  45   2  -3   -8.11   19.48
 -44  -2   3   -6.43   20.88
  44   2  -3   22.56   19.11
 -43  -2   3  -13.42   20.32
  43   2  -3    1.31   17.15
 -42  -2   3  -18.27   19.11
  42   2  -3  -16.78   17.81
 -41  -2   3   17.81   17.43
  41   2  -3   11.37   18.18
 -40  -2   3    5.69   16.41
  40   2  -3   11.00   17.06
 -39  -2   3   33.10   16.78
  39   2  -3   31.60   17.81
 -38  -2   3    4.29   16.59
  38   2  -3   27.41   19.39
 -37  -2   3   11.56   18.93
  37   2  -3   -2.70   18.74
 -36  -2   3   18.83   19.76
  36   2  -3    4.57   18.93
 -35  -2   3    7.18   19.67
  35   2  -3   20.04   14.17
 -34  -2   3   65.73   20.23
  34   2  -3   51.09   20.42
 -33  -2   3  124.64   23.12
  33   2  -3  105.35   20.32
 -32  -2   3   84.65   19.39
  32   2  -3   96.21   19.20
 -31  -2   3  -37.57   19.20
  31   2  -3    2.24   15.66
 -30  -2   3   42.70   21.63
  30   2  -3   73.56   18.83
 -29  -2   3   36.45   18.55
  29   2  -3   12.40   17.43
 -28  -2   3  371.42   30.39
  28   2  -3  306.90   26.76
 -27  -2   3  374.87   29.18
  27   2  -3  345.31   25.45
 -26  -2   3  243.32   22.19
  26   2  -3  234.84   22.56
 -25  -2   3   -0.84   16.59
  25   2  -3    2.70   16.31
 -24  -2   3  108.05   17.99
  24   2  -3  114.20   17.15
 -23  -2   3    0.28   15.57
  23   2  -3   11.09   12.21
 -22  -2   3   25.54   14.54
  22   2  -3   13.33   15.85
 -21  -2   3  347.09   21.54
  21   2  -3  317.07   21.54
 -20  -2   3  321.73   23.31
  20   2  -3  384.10   41.39
 -19  -2   3  141.33   18.65
  19   2  -3  104.41   16.78
 -18  -2   3   15.48   13.98
  18   2  -3    0.93   13.61
 -17  -2   3   38.88   17.43
  17   2  -3   60.41   13.98
  16   2  -3    0.19   13.42
 -15  -2   3   26.20   19.95
  15   2  -3   13.24   15.66
   5  -2   3   21.82    9.14
  17  -2   3  531.02   45.22
  18  -2   3  966.49   86.05
 -18   2  -3  809.21   60.78
  19  -2   3    1.21   15.20
 -19   2  -3   -8.76   14.54
  20  -2   3   70.48   16.31
 -20   2  -3   76.35   14.64
  21  -2   3   -7.83   15.94
 -21   2  -3   -4.38   12.96
  22  -2   3    5.50   14.36
 -22   2  -3    5.50   14.26
  23  -2   3   18.46   14.92
 -23   2  -3   31.14   13.42
  24  -2   3   -9.70   14.73
 -24   2  -3  -12.77   15.20
  25  -2   3    1.49   15.76
 -25   2  -3    5.13   14.92
  26  -2   3   20.04   15.76
 -26   2  -3   21.72   16.04
  27  -2   3  -24.15   16.04
 -27   2  -3  -10.63   16.13
  28  -2   3   -7.92   17.53
 -28   2  -3    6.90   17.43
  29  -2   3  -13.98   18.27
 -29   2  -3   -2.33   19.11
  30  -2   3   35.61   13.15
 -30   2  -3   40.18   16.97
  31  -2   3   64.05   19.02
 -31   2  -3   55.47   20.32
  32  -2   3   93.32   21.16
 -32   2  -3   58.17   19.02
  33  -2   3   38.32   20.88
 -33   2  -3   29.83   18.27
  34  -2   3  -17.99   19.86
 -34   2  -3    8.58   19.02
  35  -2   3   -6.90   14.54
 -35   2  -3   17.43   16.69
  36  -2   3  -15.66   20.23
 -36   2  -3   -6.15   18.74
  37  -2   3   83.16   21.91
 -37   2  -3   44.94   17.71
  38  -2   3   67.12   22.19
 -38   2  -3   89.40   20.70
  39  -2   3  117.84   23.96
 -39   2  -3  127.16   22.47
  40  -2   3   11.37   16.69
 -40   2  -3   26.38   15.76
  41  -2   3   89.59   23.59
 -41   2  -3   63.21   20.23
  42  -2   3   42.51   22.37
 -42   2  -3    1.31   18.37
  43  -2   3   15.66   19.76
 -43   2  -3   20.70   17.90
  44  -2   3   23.49   20.88
 -44   2  -3   61.06   18.74
  45  -2   3   26.66   22.00
 -45   2  -3   32.82   19.67
  46  -2   3    3.26   14.73
 -46   2  -3   -0.93   16.31
  47  -2   3  -14.64   40.55
 -47   2  -3   15.20   17.81
  48  -2   3  -48.66   33.19
 -48   2  -3    7.92   17.06
 -49   2  -3    0.65   15.38
 -50   2  -3    3.45   12.96
  54   3  -3  -11.56   18.93
  53   3  -3   19.58   20.60
  52   3  -3   34.12   20.51
  51   3  -3  212.19   27.22
  50   3  -3  -11.00   20.04
  49   3  -3  -14.92   20.88
  48   3  -3   -4.01   19.86
  47   3  -3    1.40   19.02
 -46  -3   3   -5.50   21.26
  46   3  -3   44.00   21.16
 -45  -3   3   30.49   20.04
  45   3  -3  -28.90   20.32
 -44  -3   3    0.28   18.93
  44   3  -3   19.30   19.86
 -43  -3   3   19.48   25.82
  43   3  -3    4.20   16.59
 -42  -3   3   18.83   16.97
  42   3  -3  -35.33   18.74
 -41  -3   3  -12.87   18.55
  41   3  -3    0.65   18.09
 -40  -3   3   15.66   20.32
  40   3  -3   13.15   20.04
 -39  -3   3   17.99   18.37
  39   3  -3   20.51   18.46
 -38  -3   3    0.56   17.15
  38   3  -3    7.64   17.62
 -37  -3   3   42.14   19.67
  37   3  -3   60.69   20.98
 -36  -3   3   66.28   20.04
  36   3  -3   20.32   19.95
 -35  -3   3  -17.53   18.65
  35   3  -3  -13.61   17.53
 -34  -3   3   37.94   18.93
  34   3  -3   19.76   15.20
 -33  -3   3    8.95   20.04
  33   3  -3  -12.77   18.27
 -32  -3   3  -20.98   16.97
  32   3  -3   -0.65   16.59
 -31  -3   3   71.88   19.95
  31   3  -3   67.59   20.42
 -30  -3   3  196.06   27.41
  30   3  -3  201.65   27.13
 -29  -3   3  981.03   53.42
  29   3  -3 1052.72   59.95
 -28  -3   3  887.52   46.24
  28   3  -3  941.22   51.46
 -27  -3   3  -24.89   16.69
  27   3  -3   -7.09   17.99
 -26  -3   3   10.72   17.25
  26   3  -3   22.09   15.38
 -25  -3   3   36.17   18.65
  25   3  -3   44.94   17.62
 -24  -3   3  327.04   28.99
  24   3  -3  309.98   27.13
 -23  -3   3  112.34   19.76
  23   3  -3  118.86   19.48
 -22  -3   3   92.76   17.34
  22   3  -3   98.45   17.25
 -21  -3   3    7.55   16.50
  21   3  -3   17.53   14.92
 -20  -3   3   38.78   18.74
  20   3  -3   30.77   14.45
 -19  -3   3   -8.02   16.50
  19   3  -3   12.31   22.37
 -18  -3   3  143.38   18.74
  18   3  -3  160.54   27.13
 -17  -3   3  434.53   28.53
  17   3  -3  408.34   26.01
 -16  -3   3  102.92   17.62
  16   3  -3  102.18   13.80
 -15  -3   3    6.34   19.39
  18  -3   3  128.37   24.24
  19  -3   3   17.15   14.26
 -19   3  -3   -5.13   17.06
  20  -3   3   -8.58   13.05
 -20   3  -3   19.67   18.46
  21  -3   3  -13.15   13.80
 -21   3  -3   -5.69   12.87
  22  -3   3   -6.06   13.33
 -22   3  -3   19.39   13.70
  23  -3   3    3.26   15.94
 -23   3  -3    2.61   14.08
  24  -3   3   36.64   16.31
 -24   3  -3  -25.08   15.38
  25  -3   3   11.37   15.48
 -25   3  -3   -6.62   13.89
  26  -3   3    7.36   15.66
 -26   3  -3    6.15   15.48
  27  -3   3   12.87   16.69
 -27   3  -3   24.80   14.45
  28  -3   3   75.51   18.74
 -28   3  -3   58.45   19.11
  29  -3   3  145.15   22.84
 -29   3  -3  110.57   22.56
  30  -3   3   25.82   18.55
 -30   3  -3    7.09   16.97
  31  -3   3    3.73   16.59
 -31   3  -3   19.86   15.94
  32  -3   3   13.89   16.41
 -32   3  -3   35.05   18.65
  33  -3   3    9.32   17.53
 -33   3  -3    2.80   15.66
  34  -3   3   49.69   15.94
 -34   3  -3   26.76   19.11
  35  -3   3   42.88   20.51
 -35   3  -3   22.37   16.78
  36  -3   3  100.22   21.44
 -36   3  -3   90.43   21.26
  37  -3   3   -7.18   15.76
 -37   3  -3   -9.98   16.87
  38  -3   3    8.30   19.30
 -38   3  -3   27.41   18.27
  39  -3   3   -2.42   18.93
 -39   3  -3   18.18   15.29
  40  -3   3  198.39   24.61
 -40   3  -3  148.32   23.21
  41  -3   3  293.76   36.64
 -41   3  -3  285.74   32.72
  42  -3   3  -28.90   20.60
 -42   3  -3  -38.22   16.59
  43  -3   3   31.79   19.86
 -43   3  -3   52.86   18.83
  44  -3   3    1.12   15.57
 -44   3  -3   -5.59   15.66
  45  -3   3   35.43   16.31
 -45   3  -3   13.61   16.59
  46  -3   3   -3.82   31.60
 -46   3  -3   -5.41   14.26
 -47   3  -3    8.02   15.01
 -48   3  -3    5.69   13.42
 -49   3  -3   -6.81   13.05
  52   4  -3    6.53   15.85
  51   4  -3   12.77   17.43
  50   4  -3   13.52   18.18
  49   4  -3   -0.19   17.90
  48   4  -3   -1.86   20.23
  47   4  -3   15.85   18.37
  46   4  -3   -1.21   19.11
 -45  -4   3    1.49   25.54
  45   4  -3  -19.76   18.55
 -44  -4   3    1.31   15.76
  44   4  -3   24.71   19.58
 -43  -4   3   -1.49   17.99
  43   4  -3    3.64   20.32
 -42  -4   3    3.73   19.20
  42   4  -3   -4.85   19.76
 -41  -4   3   31.14   23.49
  41   4  -3  -13.33   21.44
 -40  -4   3  -26.20   19.86
  40   4  -3   17.43   17.43
 -39  -4   3  -32.72   19.30
  39   4  -3   -1.03   16.97
 -38  -4   3   13.61   20.60
  38   4  -3   -3.54   13.52
 -37  -4   3  -15.10   18.37
  37   4  -3   -4.57   16.87
 -36  -4   3  -11.84   19.95
  36   4  -3    3.82   16.78
 -35  -4   3    1.86   17.99
  35   4  -3  -16.78   13.52
 -34  -4   3   17.71   17.53
  34   4  -3    1.03   18.18
 -33  -4   3   53.42   21.54
  33   4  -3   52.77   19.48
 -32  -4   3   59.11   20.14
  32   4  -3   36.73   16.31
 -31  -4   3   47.27   17.71
  31   4  -3   48.66   17.06
 -30  -4   3  -11.37   17.43
  30   4  -3   -5.69   16.69
 -29  -4   3    4.47   18.93
  29   4  -3    6.06   14.82
 -28  -4   3  201.46   23.59
  28   4  -3  284.72   27.69
 -27  -4   3  156.34   23.59
  27   4  -3  160.26   22.37
 -26  -4   3   42.70   19.11
  26   4  -3   77.57   18.37
 -25  -4   3   -4.94   17.81
  25   4  -3   15.85   16.04
 -24  -4   3   24.52   20.23
  24   4  -3   18.55   15.94
 -23  -4   3    3.54   16.87
  23   4  -3   20.42   16.22
 -22  -4   3   23.59   15.01
  22   4  -3   -3.73   14.26
 -21  -4   3   78.59   16.87
  21   4  -3   71.13   15.94
 -20  -4   3   57.24   17.62
  20   4  -3   79.71   16.69
 -19  -4   3  102.55   18.65
  19   4  -3   86.79   15.01
 -18  -4   3   30.77   17.25
  18   4  -3   68.52   12.87
 -17  -4   3  -15.76   17.81
  17   4  -3  -26.20   20.23
 -16  -4   3   -9.60   15.20
  16   4  -3   -9.51   18.83
 -15  -4   3   16.13   13.98
  15   4  -3   18.37   13.05
 -14  -4   3   95.46   24.15
  14   4  -3  102.46   14.45
  19  -4   3  -24.80   16.78
 -19   4  -3   37.29   27.69
  20  -4   3   63.21   17.62
 -20   4  -3   87.45   14.08
  21  -4   3   28.62   15.38
 -21   4  -3    6.43   12.96
  22  -4   3   22.47   15.10
 -22   4  -3    2.52   15.10
  23  -4   3   29.55   15.66
 -23   4  -3   35.52   14.82
  24  -4   3  -12.12   15.29
 -24   4  -3    3.08   13.61
  25  -4   3   -2.24   16.13
 -25   4  -3   -9.60   13.61
  26  -4   3    5.50   14.73
 -26   4  -3   -2.80   13.15
  27  -4   3   -9.14   14.54
 -27   4  -3    7.36   13.33
  28  -4   3   12.12   16.41
 -28   4  -3   13.80   13.05
  29  -4   3   20.79   15.10
 -29   4  -3   -1.21   15.38
  30  -4   3   19.02   17.15
 -30   4  -3   -4.10   14.82
  31  -4   3   17.43   16.59
 -31   4  -3   31.32   14.08
  32  -4   3   26.29   16.13
 -32   4  -3   49.32   15.76
  33  -4   3   21.35   16.13
 -33   4  -3    5.03   15.29
  34  -4   3    5.59   15.48
 -34   4  -3   11.65   16.13
  35  -4   3  -14.45   15.94
 -35   4  -3   -2.61   14.92
  36  -4   3   -5.59   15.76
 -36   4  -3   11.09   14.92
  37  -4   3   11.09   15.94
 -37   4  -3   -3.54   16.50
  38  -4   3    4.94   12.96
 -38   4  -3   13.80   13.42
  39  -4   3   26.57   17.34
 -39   4  -3   56.87   16.31
  40  -4   3   42.51   16.78
 -40   4  -3   66.75   16.78
  41  -4   3   35.80   15.29
 -41   4  -3   11.47   15.10
  42  -4   3  -13.24   16.13
 -42   4  -3   16.13   14.26
  43  -4   3   13.42   28.06
 -43   4  -3   34.68   14.92
  44  -4   3    1.77   27.32
 -44   4  -3   15.29   12.77
  45  -4   3   -6.99   27.78
 -45   4  -3    3.82   12.68
  46  -4   3    4.47   26.48
 -46   4  -3    3.17   11.65
  47  -4   3    6.71   26.66
  48  -4   3    7.09   24.43
  49  -4   3   15.57   22.93
  50  -4   3   -7.46   24.71
  51  -4   3  -15.38   26.57
 -44  -5   3    0.28   24.80
  44   5  -3   -8.67   29.93
 -43  -5   3    4.85   28.81
  43   5  -3    7.46   31.70
  42   5  -3    9.79   16.69
 -41  -5   3  -22.37   24.24
  41   5  -3  -16.41   17.99
 -40  -5   3  -63.21   27.41
  40   5  -3  -31.79   19.02
 -39  -5   3    4.38   17.99
  39   5  -3   -1.31   18.55
 -38  -5   3   -2.70   13.52
  38   5  -3   10.72   17.99
 -37  -5   3   -0.28   16.50
  37   5  -3    0.28   18.37
 -36  -5   3   39.99   19.30
  36   5  -3    1.21   15.48
 -35  -5   3   28.25   17.25
  35   5  -3  -12.96   15.94
 -34  -5   3   29.65   18.18
  34   5  -3    0.93   16.87
 -33  -5   3    4.01   18.74
  33   5  -3   15.29   15.48
 -32  -5   3   17.25   17.71
  32   5  -3   24.15   16.31
 -31  -5   3  -33.00   17.81
  31   5  -3  -19.86   16.04
 -30  -5   3   72.62   19.95
  30   5  -3   88.94   20.79
 -29  -5   3  303.83   26.94
  29   5  -3  289.47   30.39
 -28  -5   3  177.60   20.42
  28   5  -3  196.15   26.20
 -27  -5   3   -5.22   16.13
  27   5  -3  -12.03   15.66
 -26  -5   3  -10.35   15.29
  26   5  -3    6.34   15.76
 -25  -5   3   55.19   20.60
  25   5  -3   42.42   18.65
 -24  -5   3  168.28   22.84
  24   5  -3  174.34   20.14
 -23  -5   3   47.73   20.14
  23   5  -3   73.18   17.15
 -22  -5   3   31.42   16.78
  22   5  -3   20.70   15.76
 -21  -5   3   -4.94   16.04
  21   5  -3   29.09   16.78
 -20  -5   3   11.56   16.13
  20   5  -3    8.76   14.17
 -19  -5   3    4.57   16.87
  19   5  -3   -1.68   13.70
 -18  -5   3   86.14   18.27
  18   5  -3   88.57   15.66
 -17  -5   3  191.30   23.40
  17   5  -3  170.33   17.99
 -16  -5   3   90.99   18.27
  16   5  -3  103.30   15.94
 -15  -5   3    1.58   16.22
  15   5  -3   -8.95   12.03
 -14  -5   3   29.55   14.45
  14   5  -3   27.22   24.71
 -13  -5   3   -5.78   19.20
  18  -5   3   13.24   28.15
  19  -5   3    7.46   14.45
  20  -5   3   -4.57   14.17
 -20   5  -3    1.12   12.40
  21  -5   3   14.17   12.68
 -21   5  -3   -8.02   12.96
  22  -5   3  -24.24   16.22
 -22   5  -3   30.30   14.73
  23  -5   3    1.49   13.24
 -23   5  -3   17.53   11.37
  24  -5   3    1.49   14.73
 -24   5  -3   -2.80   13.15
  25  -5   3   -8.58   11.37
 -25   5  -3   -0.75   11.28
  26  -5   3    1.58   14.26
 -26   5  -3  -18.65   16.31
  27  -5   3   33.56   14.45
 -27   5  -3    5.69   13.05
  28  -5   3  109.36   18.93
 -28   5  -3  118.40   18.27
  29  -5   3   88.47   18.83
 -29   5  -3  109.08   16.69
  30  -5   3   24.24   13.70
 -30   5  -3   -6.81   12.96
  31  -5   3    3.45   15.01
 -31   5  -3   16.87   13.24
  32  -5   3   12.21   15.10
 -32   5  -3    4.38   13.61
  33  -5   3   -2.80   13.61
 -33   5  -3   -4.85   14.54
  34  -5   3  -12.96   13.98
 -34   5  -3   15.48   12.77
  35  -5   3    0.28   14.54
 -35   5  -3   -3.45   13.61
  36  -5   3   24.98   15.94
 -36   5  -3   32.82   13.61
  37  -5   3    9.98   14.73
 -37   5  -3    6.43   12.49
  38  -5   3    4.57   16.50
 -38   5  -3   29.83   15.29
  39  -5   3  -19.76   30.49
 -39   5  -3   -7.09   14.92
  40  -5   3    8.58   24.71
 -40   5  -3   -0.09   16.59
  41  -5   3   35.33   24.61
 -41   5  -3   17.90   15.29
  42  -5   3  -30.77   23.96
 -42   5  -3  -11.65   12.49
  43  -5   3  -19.20   25.26
 -43   5  -3   13.24   10.63
  44  -5   3  -22.84   22.65
 -44   5  -3   -1.03   11.37
  45  -5   3   -4.85   23.31
 -45   5  -3   -9.51   16.50
  46  -5   3   30.39   24.43
 -46   5  -3    5.69   16.22
 -43  -6   3   -5.31   20.23
  43   6  -3  -21.63   29.93
 -42  -6   3   -7.55   21.35
  42   6  -3  -10.35   27.13
 -41  -6   3  -14.45   23.03
  41   6  -3  -16.78   26.76
 -40  -6   3   18.74   24.71
  40   6  -3   17.06   29.93
 -39  -6   3   -4.47   24.33
  39   6  -3    2.89   28.15
  38   6  -3   22.84   16.87
 -37  -6   3   26.38   15.38
  37   6  -3   11.93   19.58
 -36  -6   3   -5.22   15.66
  36   6  -3   17.90   17.53
 -35  -6   3   -1.49   16.41
  35   6  -3   -0.93   14.54
 -34  -6   3   16.41   23.59
  34   6  -3   -3.92   14.82
 -33  -6   3   17.90   16.22
  33   6  -3   -2.24   15.10
 -32  -6   3    2.14   18.27
  32   6  -3    6.99   15.66
 -31  -6   3   32.16   15.94
  31   6  -3   54.17   15.57
 -30  -6   3   -4.38   15.38
  30   6  -3   14.45   15.01
 -29  -6   3  -20.88   16.69
  29   6  -3    4.94   13.80
 -28  -6   3   28.62   17.62
  28   6  -3   12.12   15.66
 -27  -6   3   31.23   18.55
  27   6  -3   -2.89   16.04
 -26  -6   3    2.42   14.45
  26   6  -3   35.43   13.52
 -25  -6   3   22.19   15.20
  25   6  -3   16.41   16.22
 -24  -6   3   16.50   19.58
  24   6  -3   30.95   14.45
 -23  -6   3   52.49   17.62
  23   6  -3   81.67   15.85
 -22  -6   3   25.17   14.64
  22   6  -3   -4.57   14.54
 -21  -6   3    6.53   18.37
  21   6  -3    9.51   13.98
 -20  -6   3   11.00   14.54
  20   6  -3   53.51   14.26
 -19  -6   3   31.42   20.14
  19   6  -3    6.34   14.64
 -18  -6   3   33.10   14.54
  18   6  -3   72.81   15.38
 -17  -6   3   36.36   15.38
  17   6  -3   31.14   15.66
 -16  -6   3  -15.48   14.73
  16   6  -3  -10.35   14.36
 -15  -6   3   24.24   13.05
  15   6  -3   -3.17   11.09
 -14  -6   3   12.31   14.45
  14   6  -3  -14.26   15.01
 -13  -6   3  -22.37   13.05
  13   6  -3   -0.84   12.49
 -12  -6   3   21.35   13.70
  12   6  -3   24.89   13.42
 -11  -6   3   55.19   22.84
  11   6  -3   40.18   15.01
 -10  -6   3   55.66   21.72
  13  -6   3  -34.31   21.35
  14  -6   3  -10.63   23.21
  15  -6   3  193.91   33.47
 -15   6  -3  150.66   25.73
  16  -6   3   13.52   26.66
 -16   6  -3   45.87   20.88
  17  -6   3  382.98   27.50
 -17   6  -3  369.83   27.69
  18  -6   3  282.11   26.66
 -18   6  -3  378.88   27.60
  19  -6   3    5.87   15.01
 -19   6  -3   17.43   13.61
  20  -6   3   74.58   14.64
 -20   6  -3   90.71   14.54
  21  -6   3    3.26   13.15
 -21   6  -3    1.58    9.98
  22  -6   3  -19.48   11.09
 -22   6  -3    5.03   11.75
  23  -6   3   10.63   12.03
 -23   6  -3   13.80   11.28
  24  -6   3   16.22   11.00
 -24   6  -3   14.08   11.47
  25  -6   3   10.16    9.98
 -25   6  -3   -6.06   13.05
  26  -6   3   -8.58   11.00
 -26   6  -3    5.59   12.68
  27  -6   3  -22.37   12.87
 -27   6  -3    2.24   12.96
  28  -6   3    8.86   11.19
 -28   6  -3   -6.34   10.26
  29  -6   3    4.01   13.61
 -29   6  -3    4.57   13.05
  30  -6   3   24.33   12.87
 -30   6  -3   -8.20   11.00
  31  -6   3   -3.82   12.87
 -31   6  -3   -7.46   10.26
  32  -6   3    1.86   12.21
 -32   6  -3   20.60   11.75
  33  -6   3    8.76   12.40
 -33   6  -3    9.32   10.35
  34  -6   3   18.09   15.10
 -34   6  -3   13.52   11.09
  35  -6   3    0.28   11.37
 -35   6  -3    7.74   10.53
 -37  -7   3    1.21   19.48
 -36  -7   3  -19.39   19.86
 -35  -7   3  -13.52   19.02
 -34  -7   3   -6.62   18.46
 -33  -7   3    8.76   20.88
 -32  -7   3   18.09   18.09
  32   7  -3   -8.11   15.94
 -31  -7   3    3.45   14.36
  31   7  -3   20.70   16.50
 -30  -7   3   -2.52   12.68
  30   7  -3   -8.39   17.06
 -29  -7   3   15.20   13.98
  29   7  -3   29.37   19.76
 -28  -7   3  -24.98   21.07
  28   7  -3    5.78   16.97
 -27  -7   3    2.80   12.96
  27   7  -3  -19.67   14.73
 -26  -7   3   -8.02   12.59
  26   7  -3  -13.52   18.93
 -25  -7   3   -6.71   13.42
  25   7  -3   10.35   16.41
 -24  -7   3   83.72   16.59
  24   7  -3   40.27   19.76
 -23  -7   3    9.70   12.87
  23   7  -3   19.02   13.70
 -22  -7   3   -3.08   13.89
  22   7  -3  -28.43   18.65
 -21  -7   3   -0.28   14.36
  21   7  -3    1.96   15.20
 -20  -7   3   -2.05   14.54
  20   7  -3   -8.95   13.61
 -19  -7   3   -2.14   13.70
  19   7  -3   -6.99   17.53
 -18  -7   3    9.88   14.45
  18   7  -3    2.24   13.52
 -17  -7   3   46.52   14.17
  17   7  -3   42.05   13.98
 -16  -7   3   43.07   15.10
  16   7  -3   39.71   14.08
 -15  -7   3    8.76   14.45
  15   7  -3   -8.11   11.28
 -14  -7   3  -15.57   12.03
  14   7  -3  -17.15   12.31
 -13  -7   3   -1.96   14.54
  13   7  -3   22.28   12.21
 -12  -7   3   11.56   22.00
  12   7  -3   19.48   10.53
 -11  -7   3   10.72   17.62
  11   7  -3  -11.47   13.42
 -10  -7   3    5.13   19.30
  10   7  -3   11.56   15.94
  -9  -7   3  -13.24   19.58
   9   7  -3   19.76   13.98
  -8  -7   3   -5.50   17.90
   8   7  -3   11.47   11.84
  -7  -7   3  -44.94   18.55
   7   7  -3    4.01   12.77
  -6  -7   3  -10.81   17.99
   6   7  -3   18.74   12.68
  -5  -7   3   49.13   17.43
   5   7  -3   18.27   10.35
  -4  -7   3   13.80   16.41
  -3  -7   3   -8.30   17.06
   0  -7   3    8.20   16.31
   1  -7   3   47.55   19.20
   2  -7   3  324.71   31.23
   3  -7   3  118.31   26.66
   7  -7   3   28.25   16.31
   8  -7   3   37.66   22.09
  -8   7  -3  151.12   20.04
   9  -7   3  156.53   24.33
  -9   7  -3  114.02   20.04
  10  -7   3   56.96   19.95
 -10   7  -3   43.26   14.92
  11  -7   3   -6.90   16.13
 -11   7  -3    9.51   10.81
  12  -7   3   -1.86    8.86
 -12   7  -3    0.37   10.44
  13  -7   3   17.90    9.70
 -13   7  -3   30.39   11.56
  14  -7   3  -17.62    9.51
 -14   7  -3    9.51    8.39
  15  -7   3    4.75    9.60
 -15   7  -3    7.64    8.67
  16  -7   3    9.88   10.44
 -16   7  -3   -2.98    7.92
  17  -7   3   -0.37    9.88
 -17   7  -3   -3.17    8.76
  18  -7   3   -3.36    9.23
 -18   7  -3    9.14    9.51
  19  -7   3    2.98    8.95
 -19   7  -3   10.91    8.39
  20  -7   3    0.93   10.07
 -20   7  -3  -13.80    9.51
  21  -7   3   -1.68    9.14
 -21   7  -3    5.59    8.95
  22  -7   3    7.92   10.53
 -22   7  -3    0.75    9.60
  23  -7   3    4.47    9.70
 -23   7  -3   11.56    9.51
  24  -7   3  -12.96   11.65
 -24   7  -3    3.73    9.98
  25  -7   3    4.94    9.23
 -25   7  -3    2.05    9.04
  26  -7   3   11.19   10.81
 -26   7  -3    0.56    9.23
  27  -7   3   -1.77    9.42
 -27   7  -3    2.98    9.51
  28  -7   3    9.98   11.84
 -28   7  -3   10.53    9.88
  29  -7   3   -2.33   16.04
 -29   7  -3   13.33    9.88
 -30   7  -3    3.92    8.67
 -31   7  -3   -6.81   12.31
 -32   7  -3   -6.81   13.80
 -33   7  -3    3.36   13.70
 -34   7  -3   11.00   12.77
 -35   7  -3    4.47   12.31
 -19  -8   3   -2.24   14.45
 -18  -8   3   12.68   10.16
 -17  -8   3   11.28   10.91
 -16  -8   3    7.09   11.56
 -15  -8   3   12.87   10.72
  15   8  -3   12.03   10.07
 -14  -8   3   -2.61    9.42
  14   8  -3   -5.31   12.49
 -13  -8   3    3.45    9.04
  13   8  -3   -0.56    9.79
 -12  -8   3    1.21    9.42
  12   8  -3   -7.46   10.35
 -11  -8   3    8.58    9.04
  11   8  -3   11.00    9.60
 -10  -8   3  -14.92    9.42
  10   8  -3    0.93    9.70
  -9  -8   3    3.36    8.67
   9   8  -3   -9.51    9.88
  -8  -8   3   61.34   10.16
   8   8  -3   25.26   11.19
  -7  -8   3   33.66    9.42
   7   8  -3   23.40   12.77
  -6  -8   3  104.04   10.81
   6   8  -3    9.60   13.42
  -5  -8   3  119.80   23.03
   5   8  -3  170.61   15.48
  -4  -8   3   16.04   15.66
   4   8  -3   38.50   13.33
  -3  -8   3   68.99   16.41
   3   8  -3    5.13   11.47
  -2  -8   3   -1.96   13.98
   2   8  -3   17.90   11.09
  -1  -8   3   27.69   13.42
   1   8  -3   14.36   10.07
   0  -8   3   -1.40   12.96
   0   8  -3   19.48   10.72
   1  -8   3   -7.09   11.19
  -1   8  -3    9.98    9.23
   2  -8   3   15.29   12.59
  -2   8  -3   -2.80    9.32
   3  -8   3   -8.86   10.44
  -3   8  -3   17.34    8.86
   4  -8   3    8.76   12.03
   5  -8   3    5.22   10.16
   6  -8   3    7.83   11.00
   7  -8   3    9.23    9.79
   8  -8   3    2.05    9.79
   9  -8   3    6.71    5.87
  -9   8  -3   -6.81    6.43
  10  -8   3   -1.68    5.78
 -10   8  -3   -3.54    6.43
  11  -8   3    7.09    7.27
 -11   8  -3   -0.93    6.53
 -12   8  -3    3.08    6.81
  13  -8   3   -5.03    6.99
 -13   8  -3    1.31    6.34
  14  -8   3    4.57    8.11
 -14   8  -3   -2.80    6.25
  15  -8   3   19.30    9.42
 -15   8  -3   24.89    7.74
  16  -8   3   -1.49    7.83
 -16   8  -3   -1.86    6.34
  17  -8   3   39.71    8.02
 -17   8  -3   13.61   10.81
  18  -8   3   33.84   12.03
 -18   8  -3   26.38   12.96
  19  -8   3   -5.31   11.56
 -19   8  -3   -0.09    9.70
  20  -8   3    1.49    9.23
 -20   8  -3   18.46   10.53
  21  -8   3    0.93   10.44
 -21   8  -3    3.45   10.44
 -22   8  -3    5.13   10.44
 -23   8  -3  -10.26   10.07
 -24   8  -3    1.12   10.16
 -25   8  -3    4.94    8.39
 -10  -9   3   -5.41    6.90
  -9  -9   3    1.49    8.39
  -8  -9   3    2.52    8.02
  -7  -9   3    3.45    7.18
 -18  -8  -4    5.03    8.39
 -19  -8  -4   -3.54    7.74
  20   8   4   13.05   13.33
 -20  -8  -4    1.96    8.20
  21   8   4   -3.26   13.05
 -21  -8  -4   -0.47    9.23
  22   8   4   -2.89   13.24
   4   7   4    5.59    6.71
   5   7   4   -3.54    7.64
  -5  -7  -4    4.57    5.59
   6   7   4   -3.36    8.02
  -6  -7  -4    3.64    4.75
   7   7   4   -3.08    9.23
  -7  -7  -4    7.64    5.41
   8   7   4   12.40   10.16
  -8  -7  -4   -3.45    5.69
   9   7   4   11.56    7.92
  10   7   4   19.58   13.89
 -10  -7  -4    4.47    9.98
  11   7   4   -6.25   12.68
 -11  -7  -4    9.51    7.09
  12   7   4    0.75    9.70
 -12  -7  -4   -8.02    8.20
  13   7   4   35.15    9.88
 -13  -7  -4   24.15    8.67
  14   7   4    9.70   10.63
 -14  -7  -4   15.20    8.02
  15   7   4    4.75   10.35
 -15  -7  -4   -1.96    8.20
  16   7   4   11.65   10.63
 -16  -7  -4    7.18    8.30
  17   7   4    8.48   11.28
 -17  -7  -4    4.01    7.55
  18   7   4   10.44   11.28
 -18  -7  -4    6.25    7.55
  19   7   4   -4.01   10.63
 -19  -7  -4    5.50    6.43
  20   7   4   -7.92    9.88
 -20  -7  -4    9.70    8.20
  21   7   4   13.42   10.81
 -21  -7  -4   19.30    8.58
  22   7   4    9.14   11.65
 -22  -7  -4   -5.87    8.02
  23   7   4   50.44   13.89
 -23  -7  -4   34.68   10.35
  24   7   4   48.94   12.49
 -24  -7  -4   66.00    9.88
  25   7   4   -1.58   11.47
 -25  -7  -4   -1.68    7.36
  26   7   4   11.56   10.91
 -26  -7  -4    6.71    8.67
  27   7   4   -9.79   10.07
 -27  -7  -4    6.25    9.14
  28   7   4   -5.22   10.63
 -28  -7  -4   -0.37    8.02
  29   7   4   -3.92   11.47
 -29  -7  -4   15.20    9.88
  30   7   4   -0.09   12.87
 -30  -7  -4    8.76    9.42
  31   7   4   -5.78   12.96
 -31  -7  -4   -3.64    7.55
  32   7   4    3.82   13.80
 -32  -7  -4    0.19    8.30
  33   7   4   26.94   12.77
 -33  -7  -4   16.78   13.89
  34   7   4    3.45   19.20
 -41   6   4   17.25   11.09
 -40   6   4    0.75   12.21
 -39   6   4   -7.83   13.24
 -38   6   4   -4.38   12.21
 -37   6   4   -1.40   11.84
 -36   6   4    6.53   11.00
 -35   6   4    5.22   12.31
 -34   6   4    3.26    7.92
  34  -6  -4   -2.52   14.26
 -33   6   4   -3.45    7.46
  33  -6  -4  -24.24   15.20
 -32   6   4   -4.85    6.81
  32  -6  -4  -15.57   18.55
 -31   6   4   -1.12    6.34
  31  -6  -4   26.48   17.62
 -30   6   4   21.91    7.74
  30  -6  -4   18.74   18.83
 -29   6   4    4.66    7.55
  29  -6  -4    2.98   10.26
 -28   6   4   13.42    5.87
  28  -6  -4   16.22   10.53
 -27   6   4   -4.47    9.51
  27  -6  -4    3.73   10.16
 -26   6   4    1.40    7.27
  26  -6  -4    4.94   10.53
 -25   6   4    4.38    6.25
  25  -6  -4   -3.36    9.14
 -24   6   4   21.63    7.55
  24  -6  -4    4.38    8.76
 -23   6   4   36.82    7.55
  23  -6  -4   20.23   10.72
 -22   6   4   11.28    7.27
  22  -6  -4    8.20    8.48
 -21   6   4    7.09    6.43
  21  -6  -4    8.95    8.58
 -20   6   4    3.45    6.99
  20  -6  -4   -9.42    7.64
 -19   6   4   -4.01    6.25
  19  -6  -4    4.75    7.55
 -18   6   4   15.20    6.62
  18  -6  -4   23.59    8.39
 -17   6   4   65.63    7.74
  17  -6  -4   58.64    8.76
 -16   6   4   91.27    7.55
  16  -6  -4  116.44   15.38
 -15   6   4   47.55    6.90
  15  -6  -4   22.37   11.28
 -14   6   4   -2.42    5.87
  14  -6  -4   12.96    6.99
 -13   6   4    2.70    5.69
  13  -6  -4   10.72    6.53
 -12   6   4   -4.01    5.69
  12  -6  -4    2.70    5.31
 -11   6   4    2.42    6.25
  11  -6  -4   -5.31    5.03
 -10   6   4   10.35    6.53
  10  -6  -4    5.69    5.69
  -9   6   4    3.26    5.97
   9  -6  -4    5.31    6.25
   8  -6  -4    0.37    6.53
  -7   6   4    6.25    7.09
   7  -6  -4   -3.54    9.79
  -6   6   4   13.15    8.95
   6  -6  -4   13.70    9.42
  -5   6   4   11.28    8.95
   5  -6  -4   14.82   10.16
  -4   6   4   -2.24    8.30
   4  -6  -4   -3.26    9.88
  -3   6   4   22.47   10.07
   3  -6  -4   43.26   12.03
  -2   6   4   24.05    9.60
   2  -6  -4   15.38   11.37
  -1   6   4   -4.01   10.16
   1  -6  -4    7.74   11.28
   0   6   4   35.52   11.28
   0  -6  -4   51.65   13.52
   1   6   4   23.21   11.19
  -1  -6  -4   27.32   13.52
   2   6   4  156.34   16.13
  -2  -6  -4   73.00   17.25
   3   6   4  137.79   23.87
  -3  -6  -4  225.33   20.23
   4   6   4  201.37   16.87
  -4  -6  -4   42.05   15.48
   5   6   4   29.93   12.59
  -5  -6  -4   63.30   15.66
   6   6   4   27.87   11.56
  -6  -6  -4   17.62   13.89
   7   6   4   19.86   11.65
  -7  -6  -4   14.26   13.98
   8   6   4   19.76   15.85
  -8  -6  -4   -4.20   12.49
   9   6   4  235.68   24.98
  -9  -6  -4  157.37   25.54
  10   6   4  258.71   21.44
 -10  -6  -4  124.92   26.20
  11   6   4   50.06   13.70
 -11  -6  -4   39.53   15.38
  12   6   4    7.46   11.00
 -12  -6  -4  -17.43   16.04
  13   6   4   14.17   11.84
 -13  -6  -4   17.53    8.95
  14   6   4   -7.64   12.49
 -14  -6  -4    7.36   10.26
  15   6   4    7.92   11.19
 -15  -6  -4    0.47    8.67
  16   6   4    1.49   13.42
 -16  -6  -4    8.86    9.42
  17   6   4   21.54   14.73
 -17  -6  -4    8.95    9.70
  18   6   4   12.31   12.12
 -18  -6  -4   10.72    8.67
  19   6   4    2.24   12.40
 -19  -6  -4    8.11   10.63
  20   6   4   16.78   15.38
 -20  -6  -4   10.44   10.91
  21   6   4   -6.15   15.76
 -21  -6  -4   -5.03   10.72
  22   6   4   12.31   15.10
 -22  -6  -4   16.04    9.88
  23   6   4  -27.04   14.54
 -23  -6  -4   -9.32   10.26
  24   6   4    8.11   13.70
 -24  -6  -4    3.64   12.03
  25   6   4   14.26   18.27
 -25  -6  -4    0.75   11.19
  26   6   4    0.93   16.59
 -26  -6  -4   11.37   12.21
  27   6   4    8.11   14.17
 -27  -6  -4   13.15   12.12
  28   6   4  -12.21   15.10
 -28  -6  -4  -10.35   11.75
  29   6   4   20.60   12.96
 -29  -6  -4   42.88   13.70
  30   6   4    3.17   14.45
 -30  -6  -4  -11.56   12.59
  31   6   4   -5.22   14.17
 -31  -6  -4    0.75   12.03
  32   6   4  -12.40   13.24
 -32  -6  -4   -4.57   11.65
  33   6   4   49.32   27.97
 -33  -6  -4   21.82   21.16
  34   6   4   30.58   26.38
  35   6   4   12.59   21.44
  36   6   4  -10.07   23.87
  37   6   4  -17.90   22.93
  38   6   4  -31.51   23.77
  39   6   4  -13.89   21.91
  40   6   4  -13.98   22.37
 -36   5   4    1.21    9.42
  36  -5  -4   20.70   18.46
 -35   5   4    5.78    9.42
  35  -5  -4  -16.69   20.23
 -34   5   4   -2.14    8.86
  34  -5  -4  -11.37   21.44
 -33   5   4   -4.47    9.32
  33  -5  -4   20.04   23.77
 -32   5   4  -21.82   11.28
  32  -5  -4   -8.20   13.89
 -31   5   4    7.18    9.42
  31  -5  -4   12.49   13.70
 -30   5   4   -3.08    9.60
  30  -5  -4   10.44   12.31
 -29   5   4  -11.56   10.91
  29  -5  -4   -7.74   14.26
 -28   5   4    0.37    8.30
  28  -5  -4   16.78   18.37
 -27   5   4    0.47   10.63
  27  -5  -4   13.42   14.26
 -26   5   4   -1.58   10.26
  26  -5  -4    6.06   11.75
 -25   5   4    6.90   10.72
  25  -5  -4   -3.54   11.19
 -24   5   4   11.47   10.35
  24  -5  -4    8.95   11.28
 -23   5   4   28.15    9.51
  23  -5  -4   25.73   10.81
 -22   5   4   -8.48    9.98
  22  -5  -4   21.16   12.03
 -21   5   4   21.16    9.88
  21  -5  -4   11.84    9.79
 -20   5   4   20.04    8.02
  20  -5  -4   31.14   12.03
 -19   5   4   -7.46    9.32
  19  -5  -4   -1.77   10.53
 -18   5   4    1.77    9.32
  18  -5  -4   -3.17   10.72
 -17   5   4    1.12    9.79
  17  -5  -4    6.62   10.16
 -16   5   4    8.76    9.14
  16  -5  -4    3.26   10.35
 -15   5   4  -40.65   15.57
  15  -5  -4    6.99   10.07
 -14   5   4   -8.20   12.68
  14  -5  -4   -6.62   12.21
 -13   5   4    2.61   12.87
  -5  -5  -4   41.39   18.27
   6   5   4   73.46   15.20
  -6  -5  -4   92.57   20.98
   7   5   4   32.26   16.41
  -7  -5  -4   28.53   18.65
   8   5   4    8.11   13.33
  -8  -5  -4    4.38   17.25
   9   5   4   14.92   16.13
  -9  -5  -4   25.92   15.38
  10   5   4   33.10   13.98
 -10  -5  -4   35.24   19.76
  11   5   4    6.99   18.83
 -11  -5  -4   35.15   14.82
  12   5   4  -20.42   12.77
 -12  -5  -4  -36.64   20.98
  13   5   4  -17.53   14.26
 -13  -5  -4   -0.19   10.35
  14   5   4    5.41   11.75
 -14  -5  -4  -14.54   13.05
  15   5   4   35.52   15.29
 -15  -5  -4   46.99   12.40
  16   5   4   48.20   14.26
 -16  -5  -4   39.34   12.49
  17   5   4    7.55   14.17
 -17  -5  -4   35.61   11.37
  18   5   4   23.31   14.82
 -18  -5  -4   10.26   11.00
  19   5   4   -4.75   14.82
 -19  -5  -4    1.21   11.65
  20   5   4   -7.27   15.01
 -20  -5  -4   -1.03   13.80
  21   5   4  169.49   19.39
 -21  -5  -4  182.63   19.39
  22   5   4  -14.36   14.92
 -22  -5  -4    0.00   13.42
  23   5   4  324.80   29.37
 -23  -5  -4  275.02   23.96
  24   5   4  313.24   25.92
 -24  -5  -4  313.24   26.76
  25   5   4  -10.26   15.10
 -25  -5  -4   -8.58   14.17
  26   5   4   62.65   18.27
 -26  -5  -4   59.67   14.08
  27   5   4   -5.50   14.73
 -27  -5  -4  -11.65   13.42
  28   5   4   -0.19   17.15
 -28  -5  -4   -0.75   13.24
  29   5   4    6.25   14.54
 -29  -5  -4  -16.04   14.45
  30   5   4   10.63   15.94
 -30  -5  -4   14.64   12.77
  31   5   4   14.26   16.41
 -31  -5  -4   29.27   14.64
  32   5   4    7.64   15.94
 -32  -5  -4    1.03   13.70
  33   5   4   15.38   16.22
 -33  -5  -4   12.31   13.15
  34   5   4   -4.57   15.76
 -34  -5  -4   16.87   14.36
  35   5   4   19.30   26.94
 -35  -5  -4    1.68   13.33
  36   5   4   -7.27   24.98
 -36  -5  -4  -24.43   22.75
  37   5   4    6.53   22.65
 -37  -5  -4    8.48   22.84
  38   5   4   16.13   25.26
 -38  -5  -4  -12.77   22.28
  39   5   4   -7.46   23.49
  40   5   4  -19.39   26.01
 -49   4   4   -7.36   16.78
 -48   4   4   38.41   13.42
  48  -4  -4   49.69   24.05
 -47   4   4    9.42   16.22
  47  -4  -4  -10.53   12.96
 -46   4   4   14.82   16.13
  46  -4  -4   -2.89   14.17
 -45   4   4   29.09   17.06
  45  -4  -4   35.33   15.94
 -44   4   4   -0.09   16.50
  44  -4  -4   -2.24   15.10
 -43   4   4    5.69   15.10
  43  -4  -4   10.26   14.17
 -42   4   4   -4.57   16.41
  42  -4  -4    9.79   13.05
 -41   4   4    4.75   16.22
  41  -4  -4    2.89   17.90
  40  -4  -4    3.73   10.35
  39  -4  -4  -14.82   10.07
 -38   4   4   30.58   18.27
  38  -4  -4    8.39   11.19
 -37   4   4   -5.87   12.31
  37  -4  -4    8.39   12.03
 -36   4   4   20.51   13.52
  36  -4  -4   32.16   14.54
 -35   4   4   53.05   15.20
  35  -4  -4   24.33   15.38
 -34   4   4   12.68   11.56
  34  -4  -4   21.82   14.17
 -33   4   4    5.50   12.49
  33  -4  -4    0.19   13.52
 -32   4   4   -0.65   13.24
  32  -4  -4    6.62   13.80
 -31   4   4    8.67   13.05
  31  -4  -4   10.26   14.64
 -30   4   4   51.28   13.52
  30  -4  -4   65.17   17.90
 -29   4   4   55.10   12.59
  29  -4  -4   51.83   15.38
 -28   4   4    9.51   12.31
  28  -4  -4    1.12   15.10
 -27   4   4   18.93   11.09
  27  -4  -4   -2.24   13.42
 -26   4   4   15.76   12.59
  26  -4  -4   30.95   14.08
 -25   4   4   13.15   12.12
  25  -4  -4   12.59   13.15
 -24   4   4  122.78   15.94
  24  -4  -4   80.36   17.25
 -23   4   4  667.41   40.46
  23  -4  -4  600.10   41.67
 -22   4   4  189.44   17.62
  22  -4  -4  174.71   19.58
 -21   4   4   69.45   12.03
  21  -4  -4   32.35   13.61
 -20   4   4   61.72   13.15
  20  -4  -4   61.06   15.01
 -19   4   4   15.10   16.69
  19  -4  -4    1.31   13.24
 -18   4   4   34.03   16.69
  18  -4  -4   16.22   16.22
 -17   4   4  316.69   37.10
 -10  -4  -4  519.84   61.25
  11   4   4  107.02   21.63
 -11  -4  -4  146.93   25.64
  12   4   4   -6.43   16.87
 -12  -4  -4  -14.26   19.39
  13   4   4   21.91   15.20
 -13  -4  -4   36.55   26.20
  14   4   4    6.06   13.89
 -14  -4  -4   24.33   11.37
  15   4   4   11.75   13.52
 -15  -4  -4   -3.26   14.92
  16   4   4    9.04   14.17
 -16  -4  -4   -0.84   11.84
  17   4   4   26.76   15.57
 -17  -4  -4   12.68   16.31
  18   4   4   38.88   15.01
 -18  -4  -4   31.88   12.59
  19   4   4  -27.22   15.48
 -19  -4  -4    2.14   12.87
  20   4   4  -12.68   15.66
 -20  -4  -4   10.07   13.70
  21   4   4    9.23   14.36
 -21  -4  -4    0.47   12.87
  22   4   4   12.87   14.64
 -22  -4  -4   16.04   17.99
  23   4   4   15.57   16.31
 -23  -4  -4   -9.04   12.87
  24   4   4   24.43   16.78
 -24  -4  -4   30.58   13.52
  25   4   4   12.59   15.38
 -25  -4  -4  -10.53   13.24
  26   4   4    1.12   16.87
 -26  -4  -4   18.18   14.73
  27   4   4  -20.23   16.59
 -27  -4  -4    2.70   15.48
  28   4   4   13.42   17.34
 -28  -4  -4   -7.36   15.38
  29   4   4  106.00   18.37
 -29  -4  -4   66.66   17.90
  30   4   4    0.19   18.74
 -30  -4  -4   23.12   19.02
  31   4   4   42.14   18.09
 -31  -4  -4   -9.98   16.22
  32   4   4   24.15   17.62
 -32  -4  -4   -5.69   15.01
  33   4   4    7.09   17.62
 -33  -4  -4  -11.75   14.64
  34   4   4   11.47   19.86
 -34  -4  -4   -2.52   18.37
  35   4   4   49.60   20.51
 -35  -4  -4   20.04   15.38
  36   4   4   33.84   19.67
 -36  -4  -4   43.26   15.94
  37   4   4   24.52   17.90
 -37  -4  -4   30.02   16.04
  38   4   4   -3.64   17.71
 -38  -4  -4   10.26   11.47
  39   4   4   31.04   19.30
 -39  -4  -4   17.99   10.53
  40   4   4   12.77   17.53
 -40  -4  -4   -5.22   10.44
  41   4   4  -19.48   17.53
 -41  -4  -4    5.31   10.53
  42   4   4   81.39   18.27
 -42  -4  -4   28.53   12.96
  43   4   4    9.79   27.04
 -43  -4  -4    3.36   15.29
 -52   3   4   35.71   18.83
 -51   3   4   -9.70   19.30
  51  -3  -4   14.17   16.69
 -50   3   4   12.49   18.09
  50  -3  -4    4.10   15.66
 -49   3   4  -20.14   11.93
  49  -3  -4   41.21   21.16
 -48   3   4   -6.25   12.31
  48  -3  -4   13.98   23.59
 -47   3   4    0.28   12.40
  47  -3  -4  -13.05   18.93
 -46   3   4   -1.21   12.68
  46  -3  -4  -22.37   17.90
 -45   3   4   50.81   16.78
  45  -3  -4   78.78   27.32
 -44   3   4   -8.86   13.33
  44  -3  -4   13.42   19.58
 -43   3   4   -8.20   12.77
  43  -3  -4   12.59   18.65
 -42   3   4    6.99   12.87
  42  -3  -4   -0.09   17.81
 -41   3   4   -2.80   12.12
  41  -3  -4   -3.17   18.27
 -40   3   4   32.91   13.70
  40  -3  -4   -0.75   15.10
 -39   3   4  -10.44   16.13
  39  -3  -4   -1.68   16.04
 -38   3   4   -1.68   14.36
  38  -3  -4   13.05   16.31
 -37   3   4   22.28   14.36
  37  -3  -4   26.38   15.10
 -36   3   4    2.14   14.92
  36  -3  -4   -2.98   14.82
 -35   3   4   -4.10   14.73
  35  -3  -4   -3.08   16.50
 -34   3   4  -22.09   13.15
  34  -3  -4    4.66   16.04
 -33   3   4   42.60   15.29
  33  -3  -4   49.78   15.01
 -32   3   4   30.77   13.70
  32  -3  -4   55.84   15.10
 -31   3   4   -8.48   12.40
  31  -3  -4   -7.27   14.26
 -30   3   4   11.28   14.54
  30  -3  -4   31.23   14.64
 -29   3   4   40.27   14.54
  29  -3  -4   26.10   15.20
 -28   3   4   -4.01   13.52
  28  -3  -4  -15.29   15.29
 -27   3   4   36.55   12.49
  27  -3  -4   37.38   13.52
 -26   3   4  221.69   19.02
  26  -3  -4  189.44   21.07
 -25   3   4   40.18   12.31
  25  -3  -4   56.68   13.98
 -24   3   4   -1.68   12.87
  24  -3  -4   16.04   13.52
 -23   3   4   -5.50   12.59
  23  -3  -4   -8.39   13.98
 -22   3   4   -4.94   11.93
  22  -3  -4   -9.79   13.42
 -21   3   4   31.70   12.03
  21  -3  -4   42.14   17.34
 -20   3   4  110.29   22.84
  18  -3  -4   14.64   15.66
  17  -3  -4   28.99   16.31
 -13  -3  -4  156.90   30.58
  14   3   4   65.45   16.13
 -14  -3  -4  102.46   21.07
  15   3   4   43.63   17.53
 -15  -3  -4   36.82   12.40
  16   3   4   -2.42   14.17
 -16  -3  -4  -15.57   12.40
  17   3   4   23.77   16.13
 -17  -3  -4   17.71   12.31
  18   3   4    1.86   14.26
 -18  -3  -4    1.31   12.96
  19   3   4  107.49   19.30
 -19  -3  -4  126.79   17.15
  20   3   4   46.05   17.43
 -20  -3  -4   20.51   15.38
  21   3   4  274.46   25.64
 -21  -3  -4  225.52   21.35
  22   3   4    0.19   17.53
 -22  -3  -4  -10.81   14.92
  23   3   4  420.08   28.62
 -23  -3  -4  400.69   30.49
  24   3   4  326.48   28.81
 -24  -3  -4  372.72   27.97
  25   3   4    3.26   14.17
 -25  -3  -4    0.37   15.76
  26   3   4   99.57   20.88
 -26  -3  -4   89.96   17.25
  27   3   4   25.64   18.83
 -27  -3  -4    3.08   16.31
  28   3   4   10.07   18.83
 -28  -3  -4   12.49   15.66
  29   3   4   42.79   19.20
 -29  -3  -4   53.33   19.20
  30   3   4    2.70   19.20
 -30  -3  -4  -20.04   17.34
  31   3   4   -0.09   18.09
 -31  -3  -4   -8.20   17.15
  32   3   4   54.91   20.51
 -32  -3  -4   78.96   19.67
  33   3   4   25.73   18.83
 -33  -3  -4   38.50   20.88
  34   3   4   31.42   18.55
 -34  -3  -4  -23.31   19.20
  35   3   4   -7.74   18.55
 -35  -3  -4   -8.11   18.37
  36   3   4   -8.86   20.04
 -36  -3  -4   -8.48   18.37
  37   3   4   39.53   18.74
 -37  -3  -4   11.75   17.99
  38   3   4   24.71   19.58
 -38  -3  -4   18.65   19.39
  39   3   4   43.54   20.32
 -39  -3  -4   62.65   17.25
  40   3   4   20.42   18.93
 -40  -3  -4   36.73   16.69
  41   3   4   -4.94   19.58
 -41  -3  -4    7.18   15.76
  42   3   4   -9.98   17.25
 -42  -3  -4   36.27   17.99
  43   3   4    4.75   16.22
 -43  -3  -4   -9.60   11.56
  44   3   4    5.13   18.83
 -44  -3  -4   -5.69   13.42
  45   3   4   32.07   18.37
 -45  -3  -4    0.37   10.91
  46   3   4   68.99   20.23
 -46  -3  -4   84.09   26.85
 -53   2   4   -0.47   20.79
  53  -2  -4  -21.91   27.13
 -52   2   4  -26.94   20.70
  52  -2  -4   -4.57   19.02
 -51   2   4   -4.38   14.26
  51  -2  -4  -21.82   18.74
 -50   2   4   18.37   11.09
  50  -2  -4   20.70   18.46
 -49   2   4    0.09   15.10
  49  -2  -4  -14.82   18.74
 -48   2   4   41.95   20.79
  48  -2  -4   50.81   22.75
 -47   2   4   -1.49   11.93
  47  -2  -4   -2.05   28.06
 -46   2   4   17.62   15.94
  46  -2  -4   44.10   32.44
 -45   2   4   86.70   22.28
  45  -2  -4   75.51   23.59
 -44   2   4  -28.81   19.67
  44  -2  -4    4.75   16.69
 -43   2   4   11.00   15.20
  43  -2  -4  -10.26   16.22
 -42   2   4   -1.96   14.45
  42  -2  -4  -18.37   15.66
 -41   2   4   11.84   13.98
  41  -2  -4   -1.40   15.29
 -40   2   4  -11.65   15.48
  40  -2  -4  -12.49   17.43
 -39   2   4   -6.06   17.25
  39  -2  -4   22.28   18.65
 -38   2   4   35.05   16.87
  38  -2  -4    3.73   16.87
 -37   2   4   11.65   15.38
  37  -2  -4   -0.37   16.50
 -36   2   4    4.10   14.26
  36  -2  -4   22.65   16.97
 -35   2   4   30.02   15.48
  35  -2  -4   41.21   17.99
 -34   2   4    9.32   14.54
  34  -2  -4    2.80   16.78
 -33   2   4   -5.78   17.34
  33  -2  -4   -1.31   17.06
 -32   2   4   12.12   14.08
  32  -2  -4  -32.16   18.46
 -31   2   4   28.43   13.89
  31  -2  -4   56.96   16.13
 -30   2   4   -3.08   14.92
  30  -2  -4    5.59   16.50
 -29   2   4   -9.79   13.24
  29  -2  -4    6.43   14.64
 -28   2   4  331.98   27.78
  28  -2  -4  296.65   28.43
 -27   2   4   50.90   14.92
  27  -2  -4   39.71   13.80
 -26   2   4    0.37   12.87
  26  -2  -4   14.54   15.48
 -25   2   4  195.31   20.14
  25  -2  -4  239.69   20.98
 -24   2   4  720.18   44.38
  24  -2  -4  703.12   43.35
 -23   2   4 4523.67  155.78
  23  -2  -4 4540.08  165.57
 -22   2   4  236.98   20.60
  22  -2  -4  201.18   35.61
 -21   2   4  255.82   21.82
  21  -2  -4  190.18   18.27
 -20   2   4   26.94   12.96
  20  -2  -4   18.37   11.93
  19  -2  -4   35.99   13.05
  15   2   4  -12.87   24.98
 -15  -2  -4   16.87   21.44
  16   2   4  290.40   38.41
 -16  -2  -4  219.74   20.60
  17   2   4   71.79   18.37
 -17  -2  -4   75.33   14.36
  18   2   4   17.99   16.78
 -18  -2  -4   22.00   14.54
  19   2   4   64.79   17.71
 -19  -2  -4   72.44   16.13
  20   2   4   15.85   16.78
 -20  -2  -4    8.58   15.01
  21   2   4   -9.32   18.27
 -21  -2  -4   18.65   14.64
  22   2   4   17.81   17.81
 -22  -2  -4   31.60   15.57
  23   2   4   21.63   17.15
 -23  -2  -4   -4.85   15.94
  24   2   4   20.60   16.69
 -24  -2  -4    7.92   15.85
  25   2   4    1.68   17.34
 -25  -2  -4   -4.94   15.29
  26   2   4    2.61   18.93
 -26  -2  -4   11.93   16.04
  27   2   4    0.93   17.25
 -27  -2  -4  -17.81   16.69
  28   2   4   10.81   19.20
 -28  -2  -4    7.83   17.71
  29   2   4  127.35   20.23
 -29  -2  -4  104.23   23.59
  30   2   4   62.09   21.54
 -30  -2  -4   81.48   20.23
  31   2   4   33.75   19.95
 -31  -2  -4   12.12   22.00
  32   2   4   17.15   20.32
 -32  -2  -4  -19.30   19.95
  33   2   4   22.19   19.95
 -33  -2  -4  -32.72   20.88
  34   2   4    2.42   17.43
 -34  -2  -4   17.99   20.04
  35   2   4   28.62   22.00
 -35  -2  -4  -20.60   19.67
  36   2   4   38.50   20.23
 -36  -2  -4   20.42   22.84
  37   2   4   -5.87   14.36
 -37  -2  -4  -11.65   20.60
  38   2   4  -35.05   19.39
 -38  -2  -4   12.12   18.09
  39   2   4   28.81   21.72
 -39  -2  -4   50.62   22.84
  40   2   4   -6.43   17.15
 -40  -2  -4   11.37   20.32
  41   2   4   14.73   20.98
 -41  -2  -4   24.05   20.51
  42   2   4    1.40   22.09
 -42  -2  -4   15.66   19.48
  43   2   4  -16.13   16.97
 -43  -2  -4  -14.17   14.36
  44   2   4   11.47   22.00
 -44  -2  -4    9.14   20.42
  45   2   4   11.65   20.60
 -45  -2  -4    1.68   18.55
  46   2   4   51.46   18.93
 -46  -2  -4   31.60   13.80
  47   2   4   31.70   29.27
 -47  -2  -4   17.71   13.98
 -48  -2  -4  -21.35   28.53
 -54   1   4   -1.40   15.66
  54  -1  -4   15.01   16.04
 -53   1   4    8.67   11.93
  53  -1  -4   -0.65   17.15
 -52   1   4   12.96   16.41
  52  -1  -4    8.48   19.30
 -51   1   4   -2.80   16.31
  51  -1  -4   15.85   20.23
 -50   1   4  -11.37   17.15
  50  -1  -4    1.31   18.27
 -49   1   4   14.54   15.48
  49  -1  -4   13.70   21.16
 -48   1   4   23.68   17.15
  48  -1  -4    1.03   20.14
 -47   1   4   -9.79   17.62
  47  -1  -4    0.84   17.99
 -46   1   4  -13.42   16.22
  46  -1  -4    2.52   18.09
 -45   1   4   19.02   17.34
  45  -1  -4   17.43   18.65
 -44   1   4    0.19   18.93
  44  -1  -4   -6.90   16.13
 -43   1   4    0.37   16.04
  43  -1  -4   25.08   16.87
 -42   1   4  -14.54   16.22
  42  -1  -4    8.39   16.69
 -41   1   4  -15.29   16.87
  41  -1  -4   31.42   16.59
 -40   1   4  -10.72   14.92
  40  -1  -4   -0.47   18.18
 -39   1   4   -0.37   16.59
  39  -1  -4  -32.26   18.27
 -38   1   4  -20.98   15.85
  38  -1  -4   20.04   13.80
 -37   1   4  -12.31   15.48
  37  -1  -4    4.29   16.31
 -36   1   4   22.65   16.31
  36  -1  -4   11.65   16.87
 -35   1   4    3.54   15.76
  35  -1  -4  -15.85   17.06
 -34   1   4   15.38   15.10
  34  -1  -4  -10.63   16.04
 -33   1   4   23.40   15.66
  33  -1  -4   28.53   16.50
 -32   1   4   32.26   15.48
  32  -1  -4   22.93   16.13
 -31   1   4    5.03   16.50
  31  -1  -4   10.07   16.41
 -30   1   4   -1.58   14.73
  30  -1  -4  -15.38   16.04
 -29   1   4    7.83   16.69
  29  -1  -4   13.98   16.78
 -28   1   4   -4.66   14.45
  28  -1  -4  -15.29   14.73
 -27   1   4   22.75   14.92
  27  -1  -4   11.28   15.01
 -26   1   4   98.82   16.69
  26  -1  -4   95.84   17.53
 -25   1   4   24.33   15.10
  25  -1  -4   21.91   15.57
 -24   1   4  -20.98   14.54
  24  -1  -4    4.57   19.20
 -23   1   4   22.56   14.64
  23  -1  -4   16.87   20.98
 -22   1   4    3.64   15.85
  22  -1  -4   20.79   14.45
 -21   1   4    4.20   13.42
  21  -1  -4    8.11   13.89
 -20   1   4   70.39   14.64
  20  -1  -4   67.31   14.73
 -19   1   4   31.32   13.80
 -18   1   4  -20.04   17.25
  16   1   4    0.19   15.94
  17   1   4   22.93   16.41
 -17  -1  -4    6.53   19.58
  18   1   4  -22.09   26.85
 -18  -1  -4   -5.31   18.93
  19   1   4   39.34   16.59
 -19  -1  -4   64.98   16.13
  20   1   4   49.04   17.06
 -20  -1  -4   34.12   15.94
  21   1   4   99.75   18.46
 -21  -1  -4   89.78   18.27
  22   1   4   19.58   16.97
 -22  -1  -4  -20.98   15.38
  23   1   4  170.98   20.98
 -23  -1  -4  172.28   17.81
  24   1   4   92.57   20.51
 -24  -1  -4  137.88   19.39
  25   1   4   -9.98   18.74
 -25  -1  -4   29.74   17.15
  26   1   4   -6.99   16.04
 -26  -1  -4   26.10   17.15
  27   1   4  -15.10   18.55
 -27  -1  -4    2.52   14.17
  28   1   4    7.27   19.39
 -28  -1  -4  -11.84   17.53
  29   1   4   20.70   18.93
 -29  -1  -4   20.14   18.09
  30   1   4    4.10   19.86
 -30  -1  -4   -8.20   19.20
  31   1   4    7.74   20.88
 -31  -1  -4  -25.17   21.82
  32   1   4   18.74   20.04
 -32  -1  -4   35.99   23.03
  33   1   4  -19.48   19.67
 -33  -1  -4   19.86   22.09
  34   1   4   12.31   16.69
 -34  -1  -4    7.27   22.65
  35   1   4   44.66   21.26
 -35  -1  -4   26.29   20.42
  36   1   4   48.01   22.19
 -36  -1  -4   62.74   24.61
  37   1   4   13.24   16.13
 -37  -1  -4   17.53   22.84
  38   1   4   14.17   21.63
 -38  -1  -4  -21.16   19.95
  39   1   4   29.37   20.98
 -39  -1  -4   42.79   17.99
  40   1   4   17.81   21.07
 -40  -1  -4   -4.29   22.84
  41   1   4   -7.18   19.58
 -41  -1  -4   -1.68   20.79
  42   1   4   26.85   21.72
 -42  -1  -4   29.37   18.18
  43   1   4  -29.83   22.75
 -43  -1  -4   40.65   20.88
  44   1   4   10.53   22.93
 -44  -1  -4    4.10   20.04
  45   1   4    6.90   18.27
 -45  -1  -4   26.20   16.41
  46   1   4   48.20   31.70
 -46  -1  -4   29.65   20.60
  47   1   4   30.11   31.32
 -47  -1  -4    7.74   31.70
  48   1   4   34.68   31.70
 -48  -1  -4  -22.75   34.40
  49   1   4   41.21   31.23
 -49  -1  -4   32.35   29.46
  50   1   4  -15.29   20.79
 -50  -1  -4   -4.75   25.45
  51   1   4   40.83   22.19
 -51  -1  -4   11.65   24.61
 -52  -1  -4    0.19   18.37
 -53  -1  -4   -5.22   22.28
 -55   0   4  224.03   35.61
  55   0  -4  380.93   47.36
 -54   0   4   38.88   16.69
  54   0  -4   55.47   19.95
 -53   0   4   -3.36   18.37
  53   0  -4   24.05   16.41
 -52   0   4   -7.09   19.58
  52   0  -4    5.87   16.59
 -51   0   4   27.78   17.06
  51   0  -4   12.49   20.23
 -50   0   4    4.20   17.34
  50   0  -4   -9.79   18.46
 -49   0   4   -2.98   18.46
  49   0  -4  -23.96   19.20
 -48   0   4  301.22   42.14
  48   0  -4  248.08   26.20
 -47   0   4  -23.96   17.62
  47   0  -4  -12.49   18.55
 -46   0   4  108.52   24.80
  46   0  -4   98.91   22.93
 -45   0   4  344.94   31.04
  45   0  -4  360.60   34.59
 -44   0   4   11.09   16.04
  44   0  -4  -20.79   19.39
 -43   0   4    1.49   18.37
  43   0  -4   11.37   17.81
 -42   0   4   20.70   18.09
  42   0  -4  -17.25   14.26
 -41   0   4   12.21   18.18
  41   0  -4   14.73   19.39
 -40   0   4   -4.01   17.99
  40   0  -4    9.88   16.78
 -39   0   4   -6.25   17.06
  39   0  -4    9.79   16.59
 -38   0   4   29.65   17.62
  38   0  -4   10.07   16.22
 -37   0   4    1.49   16.13
  37   0  -4   34.12   17.62
 -36   0   4    5.97   15.85
  36   0  -4    3.17   16.50
 -35   0   4   60.97   16.59
  35   0  -4   41.21   17.90
 -34   0   4   27.78   15.94
  34   0  -4   24.89   18.37
 -33   0   4  -42.79   18.18
  33   0  -4   -3.92   15.94
 -32   0   4   -0.75   16.59
  32   0  -4   -7.83   15.29
 -31   0   4   44.66   16.69
  31   0  -4   50.34   16.31
 -30   0   4    2.80   16.04
  30   0  -4   -4.38   16.50
 -29   0   4   30.11   15.76
  29   0  -4   35.15   16.97
 -28   0   4  724.28   43.35
  28   0  -4  770.90   45.49
 -27   0   4   39.06   15.38
  27   0  -4   58.17   17.15
 -26   0   4   19.39   14.64
  26   0  -4   15.38   15.57
 -25   0   4  567.75   35.80
  25   0  -4  510.05   53.98
 -24   0   4 1531.17   71.23
  24   0  -4 1495.46  104.04
 -23   0   4 9531.56  296.28
  23   0  -4 9390.13  289.19
 -22   0   4  435.37   31.23
  22   0  -4  441.15   29.93
 -21   0   4  447.58   29.83
  21   0  -4  505.39   31.23
 -20   0   4    6.43   15.29
  20   0  -4  -14.36   13.52
  19   0  -4  137.98   17.99
 -18   0  -4   31.51   18.55
  19   0   4   68.34   21.16
 -19   0  -4  108.98   20.04
  20   0   4   46.80   18.46
 -20   0  -4   73.93   18.37
  21   0   4   35.43   19.20
 -21   0  -4   53.51   17.43
  22   0   4  -18.46   20.98
 -22   0  -4   24.24   19.67
  23   0   4    6.81   19.95
 -23   0  -4   27.13   27.97
  24   0   4    1.86   21.35
 -24   0  -4   26.94   19.95
  25   0   4   -3.92   20.32
 -25   0  -4  -24.89   27.13
  26   0   4   -8.95   21.44
 -26   0  -4   39.53   18.27
  27   0   4  -15.57   24.15
 -27   0  -4   27.97   27.87
  28   0   4  -16.41   20.51
 -28   0  -4   15.48   25.45
  29   0   4  146.18   29.27
 -29   0  -4  153.83   33.93
  30   0   4   53.14   28.15
 -30   0  -4   50.06   32.91
  31   0   4   19.76   17.81
 -31   0  -4   57.71   31.42
  32   0   4    2.42   27.78
 -32   0  -4  -28.99   29.74
  33   0   4   31.88   16.50
 -33   0  -4    8.11   21.44
  34   0   4   11.65   18.55
 -34   0  -4    5.69   29.83
  35   0   4  -14.73   20.04
 -35   0  -4  -56.31   36.55
  36   0   4  -12.31   15.66
 -36   0  -4  -57.52   35.15
  37   0   4   18.55   19.86
 -37   0  -4  -24.15   35.61
  38   0   4    3.08   20.14
 -38   0  -4   28.90   38.13
  39   0   4   49.41   28.99
 -39   0  -4   77.66   37.29
  40   0   4   10.72   22.00
 -40   0  -4   -5.31   30.11
  41   0   4  -17.34   17.25
 -41   0  -4   12.68   31.04
  42   0   4  -23.68   22.00
 -42   0  -4   21.44   32.63
  43   0   4   53.23   23.31
 -43   0  -4   26.57   30.95
  44   0   4   22.84   19.30
 -44   0  -4   70.85   36.92
  45   0   4  -19.86   23.96
 -45   0  -4   17.06   20.98
  46   0   4  121.66   28.53
 -46   0  -4  128.75   25.45
  47   0   4   15.66   20.88
 -47   0  -4   39.81   26.66
 -48   0  -4   25.54   29.27
 -49   0  -4  167.72   39.44
 -50   0  -4   38.13   22.47
 -51   0  -4   -5.78   26.85
 -52   0  -4   -4.75   25.26
 -53   0  -4   15.01   24.80
 -54   0  -4  -15.76   26.48
 -54  -1   4    0.84   13.89
  54   1  -4   10.26   18.09
 -53  -1   4    9.32   14.08
  53   1  -4    5.78   17.90
 -52  -1   4   26.48   15.94
  52   1  -4    6.43   13.61
 -51  -1   4   -1.21   19.30
  51   1  -4    7.92   18.65
 -50  -1   4   -9.23   18.55
  50   1  -4   30.58   17.62
 -49  -1   4  -11.84   28.25
  49   1  -4   -6.15   14.92
 -48  -1   4   -7.92   19.76
  48   1  -4   30.86   18.55
 -47  -1   4   -9.60   17.53
  47   1  -4    3.45   19.11
 -46  -1   4   12.59   15.85
  46   1  -4    0.65   17.34
 -45  -1   4   61.44   21.44
  45   1  -4   31.79   19.58
 -44  -1   4   19.02   19.95
  44   1  -4  -23.40   17.25
 -43  -1   4   11.65   19.76
  43   1  -4  -18.18   18.74
 -42  -1   4    7.92   19.48
  42   1  -4  -11.37   19.95
 -41  -1   4  -10.07   17.99
  41   1  -4   -6.99   18.18
 -40  -1   4   -2.33   19.20
  40   1  -4    7.18   13.80
 -39  -1   4   20.88   17.90
  39   1  -4  -14.64   17.71
 -38  -1   4   12.49   16.78
  38   1  -4  -20.23   17.62
 -37  -1   4   34.40   17.99
  37   1  -4   17.06   15.85
 -36  -1   4  -23.03   18.09
  36   1  -4   -4.85   17.34
 -35  -1   4    4.10   18.09
  35   1  -4   -5.87   16.22
 -34  -1   4   10.63   16.87
  34   1  -4  -11.00   17.25
 -33  -1   4   49.88   17.62
  33   1  -4   28.43   17.90
 -32  -1   4   72.72   27.78
  32   1  -4   48.76   17.62
 -31  -1   4   45.77   21.16
  31   1  -4  -12.59   16.97
 -30  -1   4    7.27   19.86
  30   1  -4   12.03   17.62
 -29  -1   4   11.09   21.82
  29   1  -4   18.46   15.38
 -28  -1   4  -20.70   19.02
  28   1  -4    9.42   16.31
 -27  -1   4   43.91   20.32
  27   1  -4   38.13   17.43
 -26  -1   4  111.50   25.08
  26   1  -4  108.80   19.20
 -25  -1   4   31.88   21.16
  25   1  -4   42.51   24.15
 -24  -1   4   20.70   19.39
  24   1  -4  -39.06   23.12
 -23  -1   4  -23.40   16.50
  23   1  -4    9.88   16.13
 -22  -1   4   -0.47   20.79
  22   1  -4   14.73   16.59
 -21  -1   4   40.55   21.07
  21   1  -4   43.44   24.80
 -20  -1   4   44.94   18.83
  20   1  -4   27.69   23.96
 -19  -1   4   -0.19   17.06
  19   1  -4   10.53   21.63
 -18  -1   4  -15.94   20.04
  18  -1   4   -4.29   27.87
  19  -1   4   64.98   28.43
  20  -1   4   40.27   18.37
 -20   1  -4   22.19   16.59
  21  -1   4   80.92   15.85
 -21   1  -4   60.78   14.82
  22  -1   4  -10.07   16.50
 -22   1  -4   10.07   16.69
  23  -1   4  135.83   19.11
 -23   1  -4  160.63   20.23
  24  -1   4  105.81   21.16
 -24   1  -4  112.25   21.91
  25  -1   4  -25.92   19.11
 -25   1  -4  -28.06   20.14
  26  -1   4   29.65   16.59
 -26   1  -4   22.93   18.09
  27  -1   4   28.53   18.93
 -27   1  -4    0.65   17.99
  28  -1   4    8.39   18.83
 -28   1  -4  -16.50   19.11
  29  -1   4   43.72   18.83
 -29   1  -4   10.91   18.18
  30  -1   4   39.34   18.18
 -30   1  -4   24.33   19.20
  31  -1   4   -5.31   19.39
 -31   1  -4   -1.58   19.58
  32  -1   4   19.39   16.31
 -32   1  -4   17.90   17.43
  33  -1   4   -2.05   19.39
 -33   1  -4   26.94   18.83
  34  -1   4   -7.46   14.92
 -34   1  -4    0.37   11.93
  35  -1   4   -7.36   19.20
 -35   1  -4  -23.40   20.23
  36  -1   4   23.59   21.44
 -36   1  -4  -20.04   19.58
  37  -1   4   -9.04   16.13
 -37   1  -4  -20.98   19.86
  38  -1   4    0.09   22.28
 -38   1  -4   -6.25   20.42
  39  -1   4   59.67   22.56
 -39   1  -4   31.04   21.35
  40  -1   4    9.51   21.82
 -40   1  -4   36.55   23.31
  41  -1   4  -42.51   22.75
 -41   1  -4   15.85   19.95
  42  -1   4   17.25   18.46
 -42   1  -4   39.44   20.42
  43  -1   4   15.10   20.60
 -43   1  -4    9.04   22.47
  44  -1   4    1.31   21.16
 -44   1  -4   21.07   17.62
  45  -1   4   -3.45   17.53
 -45   1  -4   -6.71   18.46
  46  -1   4    4.01   27.87
 -46   1  -4   16.69   20.60
  47  -1   4    4.75   24.89
 -47   1  -4   11.75   10.07
  48  -1   4   -0.47   17.62
 -48   1  -4  -18.93   29.93
 -49   1  -4  -39.81   27.87
 -50   1  -4  -16.41   22.47
 -51   1  -4  -26.29   18.83
 -52   1  -4    0.19   24.33
 -53   1  -4  -11.47   27.13
 -53  -2   4    7.18   19.39
  53   2  -4   -2.98   15.20
 -52  -2   4    7.83   11.28
  52   2  -4   -0.09   10.81
 -51  -2   4   15.20   15.94
  51   2  -4  -15.20   16.04
 -50  -2   4   -0.84   17.06
  50   2  -4  -30.95   17.43
 -49  -2   4   59.11   32.44
  49   2  -4  -24.80   13.70
 -48  -2   4   26.29   20.70
  48   2  -4  235.40   46.71
 -47  -2   4  -37.66   18.65
  47   2  -4   25.92   35.71
 -46  -2   4   19.39   22.37
  46   2  -4   53.05   37.76
 -45  -2   4  184.22   28.53
  45   2  -4  249.01   49.13
 -44  -2   4  -19.58   22.93
  44   2  -4   -3.64   35.05
 -43  -2   4   31.79   21.72
  43   2  -4    5.97   30.67
 -42  -2   4   -8.86   20.79
  42   2  -4  -30.67   31.14
 -41  -2   4  -12.40   22.93
  41   2  -4    2.14   32.54
 -40  -2   4   25.92   21.54
  40   2  -4    4.85   28.71
 -39  -2   4  -15.76   19.95
  39   2  -4   46.52   19.48
 -38  -2   4    3.73   22.19
  38   2  -4   38.78   18.55
 -37  -2   4   11.00   17.25
  37   2  -4   27.32   12.59
 -36  -2   4    0.00   17.99
  36   2  -4   25.26   16.69
 -35  -2   4   76.63   19.58
  35   2  -4   68.71   18.18
 -34  -2   4    6.81   15.85
  34   2  -4   10.26   17.34
 -33  -2   4   -6.90   17.81
  33   2  -4   11.09   17.25
 -32  -2   4   22.19   17.53
  32   2  -4    3.54   16.87
 -31  -2   4   33.66   19.20
  31   2  -4   53.14   17.15
 -30  -2   4   -8.02   17.71
  30   2  -4   -5.31   18.55
 -29  -2   4   17.43   16.97
  29   2  -4  -14.73   17.62
 -28  -2   4  329.84   32.35
  28   2  -4  422.69   33.28
 -27  -2   4   38.13   17.81
  27   2  -4   66.38   17.34
 -26  -2   4   -0.65   17.81
  26   2  -4    7.09   17.06
 -25  -2   4  217.97   24.05
  25   2  -4  253.39   22.00
 -24  -2   4  778.07   44.28
  24   2  -4  772.29   64.33
 -23  -2   4 5101.96  187.95
  23   2  -4 4885.20  192.79
 -22  -2   4  291.89   27.32
  22   2  -4  237.64   25.17
 -21  -2   4  233.25   21.16
  21   2  -4  242.39   21.35
 -20  -2   4   29.65   15.94
  20   2  -4   32.91   13.89
 -19  -2   4    0.09   16.41
  19   2  -4   16.31   14.36
 -18  -2   4    7.74   16.69
  18   2  -4   22.84   26.66
  18  -2   4   13.24   26.20
  19  -2   4   52.11   32.82
  20  -2   4   81.76   33.47
 -20   2  -4   25.92   22.28
  21  -2   4  -16.13   17.90
 -21   2  -4   -2.05   15.85
  22  -2   4   -1.49   17.99
 -22   2  -4   26.29   18.74
  23  -2   4   13.15   17.43
 -23   2  -4    1.21   17.15
  24  -2   4   -3.36   17.81
 -24   2  -4   24.24   15.85
  25  -2   4   32.07   18.65
 -25   2  -4   20.60   18.18
  26  -2   4   14.54   19.02
 -26   2  -4   -4.47   17.06
  27  -2   4   22.09   18.65
 -27   2  -4  -14.36   17.15
  28  -2   4   14.73   18.27
 -28   2  -4   22.00   18.46
  29  -2   4  153.08   24.61
 -29   2  -4  176.67   22.56
  30  -2   4   42.98   16.31
 -30   2  -4   55.00   18.46
  31  -2   4    3.08   19.30
 -31   2  -4   43.72   18.83
  32  -2   4    8.48   21.07
 -32   2  -4  -18.37   15.29
  33  -2   4  -13.15   17.71
 -33   2  -4   -6.43   18.55
  34  -2   4    5.13   18.93
 -34   2  -4   10.91   12.59
  35  -2   4    7.74   18.93
 -35   2  -4   13.42   17.62
  36  -2   4    1.03   20.23
 -36   2  -4   42.70   18.46
  37  -2   4   19.02   16.87
 -37   2  -4    9.98   16.97
  38  -2   4   14.17   19.58
 -38   2  -4   19.39   18.37
  39  -2   4   10.91   19.76
 -39   2  -4   65.63   19.20
  40  -2   4   -3.17   18.83
 -40   2  -4   -6.43   18.37
  41  -2   4    5.13   20.98
 -41   2  -4    2.61   16.69
  42  -2   4   49.41   18.74
 -42   2  -4   24.89   15.29
  43  -2   4   28.81   22.00
 -43   2  -4   -9.79   17.34
  44  -2   4   18.46   19.48
 -44   2  -4   34.96   18.55
  45  -2   4    1.40   13.24
 -45   2  -4   -5.69   17.25
  46  -2   4   61.34   20.14
 -46   2  -4   63.67   17.90
 -47   2  -4    6.62   29.37
 -51  -3   4   26.29   25.17
  51   3  -4   12.49   19.76
 -50  -3   4  -18.37   27.13
  50   3  -4   -8.30   19.48
 -49  -3   4    3.26   27.87
  49   3  -4    5.87   18.27
 -48  -3   4  -18.46   23.31
  48   3  -4   17.15   17.90
 -47  -3   4  -17.81   20.14
  47   3  -4   42.60   19.39
 -46  -3   4  -17.06   19.76
  46   3  -4  -13.89   18.74
 -45  -3   4  208.55   24.98
  45   3  -4  192.05   21.16
 -44  -3   4   10.72   20.51
  44   3  -4   -3.45   17.90
 -43  -3   4   -0.75   19.11
  43   3  -4   -4.75   21.72
 -42  -3   4  -13.24   22.00
  42   3  -4  -16.31   15.20
 -41  -3   4  -25.26   19.67
  41   3  -4   23.87   19.30
 -40  -3   4   16.50   20.70
  40   3  -4   15.66   22.19
 -39  -3   4   24.52   20.88
  39   3  -4   -1.96   14.82
 -38  -3   4  -15.57   19.30
  38   3  -4    9.32   18.93
 -37  -3   4   -4.75   18.93
  37   3  -4    5.13   17.71
 -36  -3   4  -15.85   17.81
  36   3  -4  -16.69   18.93
 -35  -3   4  -14.26   18.18
  35   3  -4   11.37   17.99
 -34  -3   4  -10.72   16.78
  34   3  -4   17.90   17.15
 -33  -3   4   59.29   20.14
  33   3  -4   62.56   18.46
 -32  -3   4   48.76   17.71
  32   3  -4   62.09   21.16
 -31  -3   4   17.43   17.71
  31   3  -4   29.27   18.18
 -30  -3   4    7.09   17.62
  30   3  -4    2.80   16.59
 -29  -3   4   34.12   19.02
  29   3  -4    6.62   17.34
 -28  -3   4   -1.68   20.51
  28   3  -4  -10.81   15.38
 -27  -3   4   64.51   18.18
  27   3  -4   18.74   18.37
 -26  -3   4  218.62   24.52
  26   3  -4  187.76   20.14
 -25  -3   4   31.79   19.76
  25   3  -4   38.97   17.06
 -24  -3   4   24.33   17.43
  24   3  -4   15.48   16.13
 -23  -3   4   -8.67   18.09
  23   3  -4   23.31   30.39
 -22  -3   4   55.56   18.09
  22   3  -4  -31.23   26.48
 -21  -3   4   28.71   18.27
  21   3  -4   47.08   16.50
 -20  -3   4  105.25   19.11
  20   3  -4   76.91   15.66
 -19  -3   4    9.70   22.65
  19   3  -4   54.91   15.94
 -18  -3   4    4.01   22.19
  18   3  -4    2.80   14.54
 -17  -3   4   31.04   24.33
  17   3  -4    9.04   28.62
  16   3  -4    5.31   21.26
  19  -3   4   82.60   40.55
  20  -3   4   38.13   31.88
 -20   3  -4    4.66   18.37
  21  -3   4  216.38   44.38
 -21   3  -4  270.92   30.67
  22  -3   4   22.56   18.55
 -22   3  -4   33.84   17.90
  23  -3   4  428.10   35.61
 -23   3  -4  453.83   29.83
  24  -3   4  360.42   31.79
 -24   3  -4  397.15   32.16
  25  -3   4  -14.73   19.02
 -25   3  -4    4.20   17.81
  26  -3   4   52.21   19.48
 -26   3  -4   66.10   18.27
  27  -3   4   26.20   20.60
 -27   3  -4    3.92   16.97
  28  -3   4   -0.47   18.18
 -28   3  -4    0.56   16.22
  29  -3   4   28.06   19.95
 -29   3  -4   44.75   18.55
  30  -3   4  -16.78   19.76
 -30   3  -4   -4.94   16.97
  31  -3   4   15.57   17.43
 -31   3  -4   -4.29   16.41
  32  -3   4   35.15   20.79
 -32   3  -4   72.62   19.67
  33  -3   4   28.99   17.81
 -33   3  -4   12.49   15.94
  34  -3   4   10.44   16.04
 -34   3  -4   12.87   17.53
  35  -3   4   40.37   19.39
 -35   3  -4    8.20   15.29
  36  -3   4   21.54   20.14
 -36   3  -4  -32.16   18.83
  37  -3   4   -4.94   19.86
 -37   3  -4   17.53   17.81
  38  -3   4   -1.58   19.76
 -38   3  -4   11.84   17.99
  39  -3   4   38.13   14.36
 -39   3  -4   47.45   20.51
  40  -3   4   18.74   18.46
 -40   3  -4   31.79   17.15
  41  -3   4   11.56   19.30
 -41   3  -4    3.08   17.53
  42  -3   4   36.45   16.41
 -42   3  -4   38.60   17.06
  43  -3   4    1.21   16.59
 -43   3  -4   12.59   15.38
  44  -3   4   16.78   16.87
 -44   3  -4  -10.44   15.76
  45  -3   4   20.98   17.25
 -45   3  -4    2.33   15.29
  46  -3   4   54.54   20.51
 -46   3  -4   57.71   15.01
  47  -3   4   37.57   30.02
  48  -3   4  -35.52   28.15
  49  -3   4  -26.57   28.81
  50  -3   4  -20.14   28.06
  49   4  -4   -0.65   14.73
 -48  -4   4   -8.11   26.29
  48   4  -4   38.32   19.39
 -47  -4   4  -18.09   26.29
  47   4  -4   12.49   17.99
 -46  -4   4   36.55   18.18
  46   4  -4   22.65   17.43
 -45  -4   4   27.69   22.09
  45   4  -4   18.46   18.93
 -44  -4   4   -1.03   20.32
  44   4  -4   -3.92   17.43
 -43  -4   4   20.98   21.35
  43   4  -4   47.73   20.42
 -42  -4   4    3.26   18.83
  42   4  -4   -3.54   17.25
 -41  -4   4  -16.04   20.51
  41   4  -4   -1.49   18.46
 -40  -4   4   -0.09   18.55
  40   4  -4    6.34   19.95
 -39  -4   4  -12.03   21.63
  39   4  -4   -1.03   19.30
 -38  -4   4   16.59   20.04
  38   4  -4    6.15   21.07
 -37  -4   4   23.77   20.51
  37   4  -4   25.36   18.46
 -36  -4   4   41.67   21.07
  36   4  -4   -2.61   18.93
 -35  -4   4   69.27   23.31
  35   4  -4   48.48   19.48
 -34  -4   4   15.48   20.88
  34   4  -4   -7.09   18.83
 -33  -4   4    7.74   18.65
  33   4  -4    8.95   19.20
 -32  -4   4  -16.97   18.93
  32   4  -4    5.22   17.06
 -31  -4   4   13.24   21.26
  31   4  -4   30.49   18.65
 -30  -4   4   47.36   22.09
  30   4  -4  103.11   21.91
 -29  -4   4   45.77   21.82
  29   4  -4   93.13   15.66
 -28  -4   4   -2.42   18.55
  28   4  -4   39.16   17.34
 -27  -4   4   17.81   19.11
  27   4  -4    5.69   16.59
 -26  -4   4   15.76   19.39
  26   4  -4   60.32   16.59
 -25  -4   4   -4.29   18.55
  25   4  -4   28.90   16.50
 -24  -4   4  145.15   22.65
  24   4  -4  130.61   19.39
 -23  -4   4  886.68   50.34
  23   4  -4  881.18   51.28
 -22  -4   4  236.80   24.98
  22   4  -4  251.15   22.75
 -21  -4   4   48.66   18.37
  21   4  -4   56.78   28.99
 -20  -4   4   81.11   19.67
  20   4  -4   75.05   23.31
 -19  -4   4  -29.09   17.53
  19   4  -4   14.82   15.10
 -18  -4   4   45.40   18.09
  18   4  -4   55.47   15.48
 -17  -4   4  353.89   44.47
  17   4  -4  374.77   27.60
 -16  -4   4  411.23   50.44
  16   4  -4  492.71   31.70
  20  -4   4  -21.26   27.41
 -20   4  -4    7.92   23.59
  21  -4   4   11.93   15.85
 -21   4  -4   24.24   19.67
  22  -4   4   16.22   15.66
 -22   4  -4   -2.24   18.37
  23  -4   4  -37.76   17.34
 -23   4  -4   -7.18   16.41
  24  -4   4   -1.77   17.90
 -24   4  -4    5.59   15.38
  25  -4   4   -1.49   15.57
 -25   4  -4  -12.40   15.48
  26  -4   4   12.49   16.97
 -26   4  -4   -2.05   16.78
  27  -4   4  -22.09   17.81
 -27   4  -4    8.67   14.54
  28  -4   4   -2.80   17.15
 -28   4  -4   -0.56   14.45
  29  -4   4   88.38   20.88
 -29   4  -4   99.47   16.78
  30  -4   4   53.61   19.67
 -30   4  -4   26.48   13.98
  31  -4   4    4.10   16.31
 -31   4  -4   -7.64   14.73
  32  -4   4    7.27   16.31
 -32   4  -4   33.47   16.41
  33  -4   4   -1.40   17.25
 -33   4  -4    6.99   16.69
  34  -4   4   -4.10   17.06
 -34   4  -4  -13.15   15.48
  35  -4   4   33.47   17.81
 -35   4  -4   21.72   16.59
  36  -4   4   63.21   18.37
 -36   4  -4   26.38   19.02
  37  -4   4  -10.35   18.65
 -37   4  -4   19.76   18.65
  38  -4   4   21.26   16.69
 -38   4  -4   18.65   15.76
  39  -4   4    5.22   15.10
 -39   4  -4   38.69   15.29
  40  -4   4   27.50   16.04
 -40   4  -4    0.28   15.20
  41  -4   4    2.33   17.71
 -41   4  -4   31.04   15.57
  42  -4   4   76.91   20.51
 -42   4  -4   61.90   15.66
  43  -4   4   23.12   12.68
 -43   4  -4   28.06   17.90
  44  -4   4   -4.01   16.87
 -44   4  -4    6.34   15.66
  45  -4   4   45.40   31.88
 -45   4  -4   11.28   13.15
  46  -4   4   -8.48   26.38
 -46   4  -4    1.03   12.96
  47  -4   4  -10.72   27.69
 -47   4  -4   -5.97   13.24
  48  -4   4    2.80   25.82
 -48   4  -4  -15.01   13.80
 -43  -5   4   20.60   21.44
 -42  -5   4   -7.09   21.91
 -41  -5   4    6.34   22.09
 -40  -5   4  -23.49   23.59
  40   5  -4   33.66   32.35
 -39  -5   4   -1.86   25.08
  39   5  -4   53.89   37.29
 -38  -5   4  -13.98   21.63
  38   5  -4   13.52   17.43
 -37  -5   4  -19.58   21.63
  37   5  -4   27.87   18.46
 -36  -5   4   -9.88   16.50
  36   5  -4   -9.04   17.62
 -35  -5   4    6.62   18.93
  35   5  -4    5.78   18.09
 -34  -5   4   -5.50   18.83
  34   5  -4    3.36   18.18
 -33  -5   4    9.98   18.55
  33   5  -4    6.34   18.93
 -32  -5   4   12.12   19.48
  32   5  -4   -7.92   16.50
 -31  -5   4    0.09   19.20
  31   5  -4  -28.62   17.25
 -30  -5   4  -12.12   18.93
  30   5  -4    8.86   15.94
 -29  -5   4  -11.09   17.81
  29   5  -4    6.25   17.43
 -28  -5   4    6.34   18.09
  28   5  -4   12.40   15.85
 -27  -5   4    8.30   20.70
  27   5  -4   -1.96   16.41
 -26  -5   4   19.76   16.78
  26   5  -4   -8.20   15.20
 -25  -5   4    8.48   17.06
  25   5  -4  -15.38   15.48
 -24  -5   4  -29.93   17.90
  24   5  -4    7.64   16.04
 -23  -5   4   45.40   17.71
  23   5  -4   57.52   16.87
 -22  -5   4    5.31   16.78
  22   5  -4   -8.58   16.31
 -21  -5   4   68.80   17.25
  21   5  -4   26.38   16.41
 -20  -5   4   32.72   16.31
  20   5  -4   24.71   16.50
 -19  -5   4  -15.29   17.53
  19   5  -4   -9.88   17.34
 -18  -5   4    3.54   16.69
  18   5  -4    7.83   24.15
 -17  -5   4   33.38   15.10
  17   5  -4  -12.40   29.83
 -16  -5   4  -14.64   18.18
  16   5  -4   -5.13   13.80
 -15  -5   4    9.42   14.82
  15   5  -4   -6.81   15.20
  14   5  -4   11.75   27.41
  13   5  -4   48.66   30.02
  18  -5   4  -44.28   27.32
 -18   5  -4   28.90   17.34
  19  -5   4   26.66   31.04
 -19   5  -4   45.31   23.68
  20  -5   4   22.00   14.54
 -20   5  -4  -20.51   19.20
  21  -5   4  170.51   22.75
 -21   5  -4  181.33   21.82
  22  -5   4    8.20   14.36
 -22   5  -4   15.38   16.97
  23  -5   4  255.16   28.99
 -23   5  -4  306.25   26.20
  24  -5   4  320.70   28.71
 -24   5  -4  286.86   28.53
  25  -5   4    9.14   16.04
 -25   5  -4    7.74   14.26
  26  -5   4   92.85   19.67
 -26   5  -4   96.77   18.37
  27  -5   4   14.17   15.66
 -27   5  -4   -2.33   14.54
  28  -5   4   12.21   15.10
 -28   5  -4   12.12   15.01
  29  -5   4   10.16   17.81
 -29   5  -4   -3.82   13.89
  30  -5   4   21.35   15.38
 -30   5  -4   19.48   15.20
  31  -5   4   10.16   15.20
 -31   5  -4   25.17   14.64
  32  -5   4  -15.10   14.64
 -32   5  -4   -3.45   13.15
  33  -5   4  -27.32   14.73
 -33   5  -4  -13.70   15.57
  34  -5   4    2.70   14.08
 -34   5  -4    1.21   15.48
  35  -5   4    6.34   14.73
 -35   5  -4    9.04   12.87
  36  -5   4  -10.16   14.92
 -36   5  -4   -0.47   15.01
  37  -5   4   27.60   20.88
 -37   5  -4    5.13   16.69
  38  -5   4   11.37   19.02
 -38   5  -4    2.98   15.66
  39  -5   4  -11.00   17.53
 -39   5  -4    2.42   17.15
  40  -5   4    7.18   19.58
 -40   5  -4    7.74   14.08
  41  -5   4  -21.63   20.70
 -41   5  -4    6.06   11.75
  42  -5   4  -19.76   15.85
 -42   5  -4   -9.51   11.65
  43  -5   4    5.78   16.59
 -43   5  -4  -13.15   11.93
  44  -5   4  -18.46   27.60
 -44   5  -4  -12.12   12.68
  41   6  -4   -6.53   23.87
 -40  -6   4   24.52   21.63
  40   6  -4    1.12   31.98
 -39  -6   4   21.35   20.23
  39   6  -4   -9.60   32.82
 -38  -6   4   -9.70   17.99
  38   6  -4   22.00   26.57
 -37  -6   4   -9.79   20.23
  37   6  -4  -22.19   26.10
 -36  -6   4  -21.07   20.60
  36   6  -4   14.08   26.29
 -35  -6   4   -1.96   22.84
  35   6  -4   25.17   29.65
 -34  -6   4    5.31   21.07
  34   6  -4   20.04   15.10
 -33  -6   4   -2.24   14.26
  33   6  -4  -19.02   17.90
 -32  -6   4  -20.14   13.24
  32   6  -4    6.81   15.38
 -31  -6   4   -3.08   15.76
  31   6  -4    9.51   15.38
 -30  -6   4   51.93   17.62
  30   6  -4   14.92   16.50
 -29  -6   4    7.83   18.46
  29   6  -4   27.69   16.41
 -28  -6   4   17.15   17.43
  28   6  -4   34.49   20.14
 -27  -6   4   -1.31   17.06
  27   6  -4   -3.82   15.01
 -26  -6   4   27.87   17.62
  26   6  -4   13.80   14.36
 -25  -6   4  -10.53   17.25
  25   6  -4  -18.27   15.76
 -24  -6   4    8.86   16.41
  24   6  -4   14.26   17.06
 -23  -6   4   72.06   20.42
  23   6  -4   95.56   19.39
 -22  -6   4    9.23   20.14
  22   6  -4  -16.87   13.61
 -21  -6   4   24.80   16.04
  21   6  -4   15.48   15.66
 -20  -6   4   15.20   16.13
  20   6  -4   13.61   14.92
 -19  -6   4    5.87   19.58
  19   6  -4   18.93   16.13
 -18  -6   4   44.10   18.83
  18   6  -4   54.91   14.45
 -17  -6   4  181.51   21.91
  17   6  -4  102.74   18.18
 -16  -6   4  241.83   27.50
  16   6  -4  262.43   27.69
 -15  -6   4  120.73   19.39
  15   6  -4  113.55   17.53
 -14  -6   4   24.15   17.15
  14   6  -4   35.24   29.83
 -13  -6   4   10.72   15.29
  13   6  -4   13.61   26.20
 -12  -6   4  -24.61   19.48
  11  -6   4  154.01   40.74
  12  -6   4   20.23   25.64
  13  -6   4   32.54   27.60
 -13   6  -4    6.99   20.42
  14  -6   4   -7.55   26.38
 -14   6  -4    0.19   18.37
  15  -6   4   -9.98   26.85
 -15   6  -4    2.52   16.78
  16  -6   4   30.67   28.06
 -16   6  -4    7.27   17.99
  17  -6   4   -2.61   27.04
 -17   6  -4   -6.81   20.32
  18  -6   4   25.73   15.29
 -18   6  -4   30.39   21.07
  19  -6   4    1.68   12.21
 -19   6  -4  -14.73   16.50
  20  -6   4   10.07   13.80
 -20   6  -4   44.84   15.38
  21  -6   4    6.06   14.26
 -21   6  -4   -2.89   13.52
  22  -6   4    1.12   15.20
 -22   6  -4   17.53   13.24
  23  -6   4   13.61   15.48
 -23   6  -4   17.99   12.96
  24  -6   4    9.70   12.77
 -24   6  -4  -15.10   13.61
  25  -6   4    5.59   11.65
 -25   6  -4   -2.33   12.77
  26  -6   4    6.81   14.73
 -26   6  -4  -10.72   15.57
  27  -6   4    8.02   12.96
 -27   6  -4   -7.18   12.03
  28  -6   4   -8.67   12.49
 -28   6  -4   29.83   14.82
  29  -6   4   25.82   13.89
 -29   6  -4   13.70   13.15
  30  -6   4    6.25   13.05
 -30   6  -4  -10.72   13.89
  31  -6   4    5.13   15.85
 -31   6  -4   12.40   18.74
  32  -6   4   16.59   15.38
 -32   6  -4   -8.76   19.11
  33  -6   4  -10.53   16.13
  34  -6   4  -13.15   15.48
  35  -6   4   13.80   17.34
  36  -6   4    0.47   14.82
  37  -6   4   54.17   17.71
  38  -6   4   -8.20   16.13
  39  -6   4    2.42   16.22
 -29  -7   4    4.47   15.57
 -28  -7   4    7.92   14.45
  28   7  -4  -11.28   12.59
 -27  -7   4   10.81   13.24
  27   7  -4   16.50   13.33
 -26  -7   4    9.32   13.42
  26   7  -4   17.62   17.34
 -25  -7   4   11.37   14.92
  25   7  -4   -4.47   12.21
 -24  -7   4    2.80   14.45
  24   7  -4  -13.70   12.21
 -23  -7   4   19.11   14.08
  23   7  -4   32.82   19.02
 -22  -7   4    2.14   15.10
  22   7  -4   12.59   16.31
 -21  -7   4   13.89   15.20
  21   7  -4   -0.65   14.08
 -20  -7   4   10.16   14.17
  20   7  -4  -20.42   17.90
 -19  -7   4   10.26   16.50
  19   7  -4    1.77   12.49
 -18  -7   4   -7.36   12.40
  18   7  -4   -7.36   11.00
 -17  -7   4   21.72   13.33
  17   7  -4   12.12   12.59
 -16  -7   4    7.55   14.36
  16   7  -4    4.38   10.81
 -15  -7   4   -5.97   20.14
  15   7  -4   -8.76   12.87
 -14  -7   4   28.25   24.15
  14   7  -4   10.81   10.53
 -13  -7   4   -1.96   21.07
  13   7  -4   -0.65   10.72
 -12  -7   4   -7.55   14.36
  12   7  -4    4.29   13.52
 -11  -7   4  -11.28   13.42
  11   7  -4    1.86   10.63
 -10  -7   4    6.90   20.04
  10   7  -4   -2.98   13.15
  -9  -7   4    6.71   24.43
  -8  -7   4   17.06   19.48
   3  -7   4  -26.48   19.30
   4  -7   4  -13.42   19.86
   5  -7   4   -9.79   20.42
   6  -7   4   -5.13   18.65
  -6   7  -4   -3.17   11.75
   7  -7   4   10.72   19.95
  -7   7  -4    4.75   14.54
   8  -7   4    4.29   19.95
  -8   7  -4   -3.73   11.84
   9  -7   4    6.06   17.81
  -9   7  -4    6.90   15.76
  10  -7   4   17.81   18.55
 -10   7  -4   18.83   12.68
  11  -7   4    5.31   18.93
 -11   7  -4    1.96   14.82
  12  -7   4   29.18   19.02
 -12   7  -4    3.08   10.07
  13  -7   4   15.20   20.32
 -13   7  -4   52.21   15.20
  14  -7   4   32.07   20.14
 -14   7  -4    2.98   11.93
  15  -7   4   -9.23   23.87
 -15   7  -4   -7.74   14.64
  16  -7   4   16.97   13.42
 -16   7  -4   -8.58   10.26
  17  -7   4    2.61   12.40
 -17   7  -4   10.72   14.64
  18  -7   4   -2.05   12.49
 -18   7  -4    6.53   10.16
  19  -7   4    0.28    9.32
 -19   7  -4    8.20   10.81
  20  -7   4    9.98   11.37
 -20   7  -4    5.97   11.65
  21  -7   4   14.08   12.21
 -21   7  -4   28.81   11.19
  22  -7   4  -23.68   11.19
 -22   7  -4   -4.47   11.56
  23  -7   4   57.89   15.38
 -23   7  -4   52.49   12.31
  24  -7   4  139.93   15.01
 -24   7  -4   89.13   13.98
  25  -7   4    4.01    9.60
 -25   7  -4   -1.31   10.35
  26  -7   4   14.73   12.49
 -26   7  -4   28.15   15.48
  27  -7   4   -2.24    9.88
 -27   7  -4   -6.99   11.19
  28  -7   4  -14.92   14.64
 -28   7  -4   -6.53   14.64
  29  -7   4   -2.52   11.84
 -29   7  -4    4.66   15.48
  30  -7   4   14.26   13.15
 -30   7  -4   -6.34   12.40
  31  -7   4   14.26   11.37
 -31   7  -4    3.26   15.29
  32  -7   4   -7.46   12.03
 -32   7  -4   11.09   15.48
  33  -7   4   25.17   16.41
 -33   7  -4   -0.09   13.80
  18   8  -4    9.60   11.47
 -17  -8   4   -1.58   14.82
  17   8  -4    7.74   14.36
 -16  -8   4    8.39   17.71
  16   8  -4   37.20   15.01
 -15  -8   4   12.77    9.60
  15   8  -4    4.01   10.72
 -14  -8   4   12.59   12.59
  14   8  -4   17.71   13.52
 -13  -8   4   14.08   12.49
  13   8  -4   -6.53   13.05
 -12  -8   4   -6.43   11.56
  12   8  -4    6.25   11.09
 -11  -8   4   11.28    9.51
  11   8  -4  -12.87   13.98
 -10  -8   4   -4.57   13.70
  10   8  -4    2.42   14.64
  -9  -8   4  -16.22   10.26
   9   8  -4    3.73    9.98
   8   8  -4  -17.81   11.75
   7   8  -4   11.19   10.81
   6   8  -4    9.88    9.42
  -5  -8   4   16.13   13.15
   5   8  -4    8.76   12.12
   4   8  -4   -2.52   11.28
   3   8  -4   55.94   10.81
  -1   8  -4   12.03    9.98
  -2   8  -4   -3.54   11.19
  -3   8  -4    1.77   11.19
  -4   8  -4   13.61   11.47
  -5   8  -4   10.53   11.56
  -6   8  -4   -5.59   10.53
  -7   8  -4   -6.90   10.16
  -8   8  -4    2.05   10.07
  -9   8  -4   -2.89   10.07
 -10   8  -4    2.98   11.19
  11  -8   4    5.41   14.45
 -11   8  -4   -0.19    9.98
  12  -8   4   -8.76   12.31
 -12   8  -4   -7.83   11.56
  13  -8   4    5.78   14.45
 -13   8  -4    3.73    9.42
  14  -8   4    7.64   13.52
 -14   8  -4   -1.03    7.92
  15  -8   4    7.74   15.76
 -15   8  -4   -8.30    7.74
  16  -8   4    4.01   12.87
 -16   8  -4  -12.87    8.02
  17  -8   4   -0.28   15.48
 -17   8  -4   23.77   11.37
  18  -8   4    1.77    8.20
 -18   8  -4   -0.09   13.89
  19  -8   4    7.55    8.95
 -19   8  -4    8.95   12.12
  20  -8   4   11.00    9.14
 -20   8  -4   -0.47   14.64
  21  -8   4   -4.75    9.32
 -21   8  -4   -2.98   13.98
  22  -8   4    9.42    8.02
 -22   8  -4    6.34   12.68
  -6  -7  -5    5.97    9.60
  -7  -7  -5   -0.47    8.67
 -14  -7  -5   15.57   10.35
 -15  -7  -5    6.62   10.53
 -16  -7  -5    3.64    9.60
 -17  -7  -5    7.36   10.16
  18   7   5    4.85    9.51
 -18  -7  -5    3.45   11.19
  19   7   5    3.73    9.88
  20   7   5   -6.06   10.16
  21   7   5  -12.40   10.16
  22   7   5  -14.82    9.60
 -22  -7  -5    8.58   15.20
  23   7   5    5.22    8.67
 -23  -7  -5   20.32   15.85
  24   7   5    6.34   11.09
 -24  -7  -5  -11.56   16.69
  25   7   5   -2.52   10.72
 -25  -7  -5   -2.70   17.25
  26   7   5    7.09   10.63
 -26  -7  -5   -2.33   12.40
  27   7   5    1.03   12.03
 -27  -7  -5    1.40    8.20
  28   7   5    3.45   13.05
 -35   6   5   -7.74   10.16
 -34   6   5   -8.86   11.19
 -32   6   5    1.40   10.53
 -31   6   5   -7.09   10.72
  30  -6  -5   -6.71   15.29
 -29   6   5   -1.86    8.30
  29  -6  -5    2.70   15.57
 -28   6   5    6.25   14.08
  28  -6  -5    6.81   16.13
 -27   6   5    3.08    7.92
  27  -6  -5  -20.70   15.94
 -26   6   5    2.98   10.91
  26  -6  -5    9.14   15.01
 -25   6   5   -7.46    8.58
  25  -6  -5   -5.87   15.94
 -24   6   5   13.89    8.30
  24  -6  -5    5.41    9.14
 -23   6   5    8.86    7.83
  23  -6  -5    7.09   10.63
 -22   6   5    5.22    8.11
  22  -6  -5  -11.37    9.60
 -21   6   5   -8.58    7.83
  21  -6  -5   -1.49   10.44
 -20   6   5   -0.19    8.20
  20  -6  -5    8.30    9.32
 -19   6   5    3.82    8.30
  19  -6  -5    9.88   10.16
 -18   6   5   -8.58    7.46
  18  -6  -5   -0.65    8.95
 -17   6   5   53.05   10.26
  17  -6  -5   70.85   11.47
 -16   6   5   17.81    8.76
  16  -6  -5   16.04    9.88
 -15   6   5    1.86    6.62
  15  -6  -5    9.70   11.37
 -14   6   5    5.03    7.46
  14  -6  -5   -0.75   12.12
 -13   6   5   -9.04    7.64
  13  -6  -5    1.49   12.21
 -12   6   5   -6.06    6.25
  12  -6  -5   11.93   10.26
 -11   6   5    0.75    9.70
 -10   6   5   -2.89   10.16
  -9   6   5   19.30   10.07
  -8   6   5    6.43   10.53
  -7   6   5  -13.15   11.47
  -6   6   5   -7.09   10.91
  -3   6   5   16.31   11.37
  -2   6   5   -8.02   14.26
  -1   6   5   13.89   12.21
   1  -6  -5   27.32   16.13
   0   6   5  -21.63   15.20
   0  -6  -5   -9.04   15.66
   1   6   5    0.09   13.61
  -1  -6  -5    2.70   14.82
   2   6   5    0.65   16.22
  -2  -6  -5   -8.02   16.04
   3   6   5   21.44   15.48
  -3  -6  -5    4.01   16.04
   4   6   5    8.58   14.73
  -4  -6  -5   37.48   17.62
   5   6   5   26.20   16.22
  -5  -6  -5  -15.01   16.87
   6   6   5   38.88   16.97
  -6  -6  -5   37.66   17.81
   7   6   5    1.77   15.10
  -7  -6  -5  -13.42   17.99
   8   6   5   -5.97   14.92
  -8  -6  -5   -1.31   17.43
   9   6   5   24.71   14.08
  -9  -6  -5    5.41   17.90
  10   6   5   48.38   17.15
 -10  -6  -5   21.54   16.97
  11   6   5   36.73   15.29
 -11  -6  -5   52.77   11.93
  12   6   5   -4.66   17.81
 -12  -6  -5   25.45    9.51
  13   6   5   -8.20   11.00
 -13  -6  -5    2.14    9.88
  14   6   5   12.31   10.91
 -14  -6  -5   -4.57    9.98
  15   6   5   14.45   12.03
 -15  -6  -5   -8.86    9.60
  16   6   5   30.67   12.31
 -16  -6  -5   19.39    9.88
  17   6   5   21.91   13.42
 -17  -6  -5    7.92    9.70
  18   6   5   10.72   11.65
 -18  -6  -5   -8.48   10.26
  19   6   5   -6.43   13.61
 -19  -6  -5    8.86    9.79
  20   6   5   20.04   12.21
 -20  -6  -5   16.87    9.60
  21   6   5    1.40   12.68
 -21  -6  -5   33.38   22.75
  22   6   5   -2.89   15.57
 -22  -6  -5    4.57   11.00
  23   6   5   -0.93   13.24
 -23  -6  -5    7.46   11.47
  24   6   5    6.99   12.96
 -24  -6  -5    5.03   11.00
  25   6   5   14.26   22.75
 -25  -6  -5   -6.34   11.28
  26   6   5   19.30   22.00
 -26  -6  -5    4.85   11.37
  27   6   5   46.43   20.79
 -27  -6  -5   36.17   12.87
  28   6   5    0.28   26.57
 -28  -6  -5   -7.36   11.75
  29   6   5   85.77   33.84
 -29  -6  -5   96.96   12.21
  30   6   5   14.73   13.80
 -30  -6  -5   15.01   13.61
  31   6   5    7.09   22.00
 -31  -6  -5   -7.46   10.53
  32   6   5   20.70   24.33
 -32  -6  -5   -0.84   11.00
  33   6   5   16.04   27.13
 -33  -6  -5   -5.31   10.53
  34   6   5  -11.47   22.93
 -34  -6  -5    8.48   12.77
  35   6   5   17.25   23.96
 -35  -6  -5  -11.00   11.19
  36   6   5  -18.09   23.21
 -41   5   5   -5.97   12.49
 -40   5   5   -5.41   15.94
 -39   5   5    0.84   14.73
 -38   5   5   -4.94   18.27
 -37   5   5   11.00   13.33
 -36   5   5    1.77   14.64
 -35   5   5    5.03   17.34
 -34   5   5   13.15   10.26
 -33   5   5    8.48   10.44
 -32   5   5   27.04   13.15
 -31   5   5   11.65   11.19
  31  -5  -5  -34.12   23.40
 -30   5   5    7.18   10.44
  30  -5  -5  -14.64   18.55
 -29   5   5   67.78   14.64
  29  -5  -5  132.38   31.88
 -28   5   5  139.28   16.78
  28  -5  -5   92.85   31.70
 -27   5   5   28.43   11.84
  27  -5  -5   28.53   25.73
 -26   5   5    7.64   11.19
  26  -5  -5  -14.54   13.42
 -25   5   5   19.02   16.97
  25  -5  -5   13.24   12.59
 -24   5   5    2.05    9.88
  24  -5  -5   -0.37   13.24
 -23   5   5   -4.38   16.41
  23  -5  -5  -19.95   12.87
 -22   5   5   11.56   11.00
  22  -5  -5   12.21   13.05
 -21   5   5   20.88   11.19
  21  -5  -5   21.82   12.03
 -20   5   5   53.33   12.12
  20  -5  -5  100.97   15.01
 -19   5   5   15.66    9.98
  19  -5  -5   -4.75   10.72
 -18   5   5   26.01   11.00
  18  -5  -5   37.20   13.80
 -17   5   5   43.63   12.49
  17  -5  -5   23.40   13.98
 -16   5   5  230.64   22.37
  16  -5  -5  276.14   41.39
 -15   5   5  129.87   22.75
  15  -5  -5  148.79   28.15
 -14   5   5   65.07   15.76
  14  -5  -5   16.69   18.18
 -13   5   5   19.02   13.89
  13  -5  -5  -13.52   19.48
 -12   5   5  -11.47   13.05
  -9  -5  -5   39.71   23.68
  10   5   5  152.43   29.27
 -10  -5  -5  204.73   28.15
  11   5   5  195.68   30.49
 -11  -5  -5  194.66   34.77
  12   5   5   55.84   20.23
 -12  -5  -5   48.48   21.63
  13   5   5   10.26   14.08
 -13  -5  -5    7.27   11.65
  14   5   5   -6.99   15.76
 -14  -5  -5    1.77   11.19
  15   5   5    0.56   13.80
 -15  -5  -5   12.59   14.64
  16   5   5   88.01   19.20
 -16  -5  -5   20.51   14.08
  17   5   5  112.81   20.14
 -17  -5  -5  140.59   19.20
  18   5   5   91.36   17.62
 -18  -5  -5  148.51   18.74
  19   5   5    8.95   16.78
 -19  -5  -5    1.86   13.24
  20   5   5  -13.15   15.66
 -20  -5  -5    2.24   14.45
  21   5   5   -6.15   16.13
 -21  -5  -5   -0.75   12.87
  22   5   5  -20.04   17.06
 -22  -5  -5    7.83   14.54
  23   5   5    0.09   15.29
 -23  -5  -5   -5.41   14.08
  24   5   5   -7.55   17.43
 -24  -5  -5    5.97   12.21
  25   5   5   25.08   15.20
 -25  -5  -5    2.42   14.92
  26   5   5   10.26   17.34
 -26  -5  -5    1.31   13.89
  27   5   5    7.27   15.66
 -27  -5  -5   -2.42   13.42
  28   5   5   -0.75   18.27
 -28  -5  -5   22.47   13.61
  29   5   5  -26.38   18.93
 -29  -5  -5   14.45   16.13
  30   5   5   60.88   18.74
 -30  -5  -5   44.38   14.73
  31   5   5    8.30   15.85
 -31  -5  -5   13.42   15.10
  32   5   5  -15.38   17.43
 -32  -5  -5    4.85   13.05
  33   5   5    2.52   16.41
 -33  -5  -5    9.70   13.24
  34   5   5   22.47   23.96
 -34  -5  -5   -4.94   13.42
  35   5   5  -19.67   27.13
 -35  -5  -5  -11.84   13.42
  36   5   5   -9.98   25.92
 -36  -5  -5   20.79   13.33
  37   5   5   65.26   32.91
 -37  -5  -5   40.27   13.89
  38   5   5   51.74   28.25
 -38  -5  -5   -1.03   13.05
 -45   4   5   11.28   17.81
 -44   4   5  -17.90   15.85
  44  -4  -5    3.54   13.33
 -43   4   5   -9.42   16.87
  43  -4  -5    8.30   13.89
 -42   4   5   13.98   16.97
  42  -4  -5   -0.28   13.24
 -41   4   5    1.12   20.88
  41  -4  -5    5.87   16.22
 -40   4   5   56.03   21.63
  40  -4  -5   23.31   18.65
 -39   4   5   71.32   22.47
  39  -4  -5   11.56   13.61
 -38   4   5  -28.62   21.82
  38  -4  -5   -7.27   15.76
 -37   4   5   20.88   18.55
  37  -4  -5   -9.60   13.15
 -36   4   5   25.08   18.27
  36  -4  -5   14.17   13.61
 -35   4   5   -1.21   21.91
  35  -4  -5  -12.96   12.12
 -34   4   5   -1.49   12.87
  34  -4  -5    2.80   11.28
 -33   4   5   -1.31   13.98
  33  -4  -5    7.64   13.33
 -32   4   5   -0.28   12.21
  32  -4  -5   12.31   15.29
 -31   4   5   -5.69   13.05
  31  -4  -5   16.50   14.73
 -30   4   5  -11.09   12.49
  30  -4  -5   -5.41   14.54
 -29   4   5    6.81   11.47
  29  -4  -5  -20.70   13.80
 -28   4   5   11.37   14.26
  28  -4  -5    7.27   17.34
 -27   4   5   -6.43   12.31
  27  -4  -5    4.94   14.45
 -26   4   5   10.72   12.59
  26  -4  -5   29.09   16.50
 -25   4   5   19.30   13.42
  25  -4  -5   18.18   14.08
 -24   4   5   17.34   12.31
  24  -4  -5   33.19   16.31
 -23   4   5   57.43   12.03
  23  -4  -5   52.67   16.22
 -22   4   5  -13.15   12.77
  22  -4  -5   -1.86   13.70
 -21   4   5   -4.10   10.26
  21  -4  -5    6.06   12.87
 -20   4   5   10.63   11.93
  20  -4  -5   32.44   27.32
 -19   4   5  101.80   15.48
  19  -4  -5   83.16   30.49
 -18   4   5    6.43   14.92
  18  -4  -5   71.32   28.34
  13   4   5  136.39   31.23
 -13  -4  -5   97.42   18.27
  14   4   5  105.81   20.23
 -14  -4  -5  133.97   18.09
  15   4   5   -5.50   17.90
 -15  -4  -5   38.13   14.54
  16   4   5   15.01   16.78
 -16  -4  -5   11.93   14.45
  17   4   5  -10.53   14.64
 -17  -4  -5   -9.79   15.76
  18   4   5    3.92   16.50
 -18  -4  -5    2.98   14.92
  19   4   5  -28.62   16.31
 -19  -4  -5   13.70   14.92
  20   4   5    2.98   15.66
 -20  -4  -5  -15.38   13.15
  21   4   5  -26.20   17.15
 -21  -4  -5   19.39   13.80
  22   4   5   -2.42   15.38
 -22  -4  -5   30.02   16.97
  23   4   5   -5.87   17.15
 -23  -4  -5    8.67   15.85
  24   4   5   -0.56   16.41
 -24  -4  -5   -6.81   15.94
  25   4   5   -1.86   17.90
 -25  -4  -5    7.18   14.26
  26   4   5    2.89   18.46
 -26  -4  -5   -1.86   16.41
  27   4   5   47.73   19.95
 -27  -4  -5   91.18   18.83
  28   4   5  -12.12   16.87
 -28  -4  -5   -0.37   15.76
  29   4   5  154.94   23.21
 -29  -4  -5  182.54   22.00
  30   4   5   98.26   20.32
 -30  -4  -5  135.37   19.95
  31   4   5   -5.31   19.02
 -31  -4  -5   13.61   15.57
  32   4   5   10.63   17.34
 -32  -4  -5   25.92   15.57
  33   4   5  -20.23   17.06
 -33  -4  -5    6.71   13.05
  34   4   5  -17.53   17.25
 -34  -4  -5    9.32   14.54
  35   4   5   44.75   16.59
 -35  -4  -5    8.20   16.13
  36   4   5   -1.31   16.97
 -36  -4  -5    0.28   11.65
  37   4   5   26.20   16.97
 -37  -4  -5    5.41   13.05
  38   4   5    8.20   15.94
 -38  -4  -5  -10.07   16.78
  39   4   5   20.98   17.15
 -39  -4  -5   -8.58   17.43
 -48   3   5    3.45   18.37
  48  -3  -5   -4.66   16.22
 -47   3   5  -12.40   17.71
  47  -3  -5    8.39   14.82
 -46   3   5    6.15   18.18
  46  -3  -5    7.18   16.41
 -45   3   5   14.36   15.01
  45  -3  -5   -3.73   19.48
 -44   3   5   14.64   12.12
  44  -3  -5   -0.93   17.81
 -43   3   5   11.28   12.12
  43  -3  -5   -6.15   13.42
 -42   3   5   55.66   15.38
  42  -3  -5   76.26   17.06
 -41   3   5   19.86   12.49
  41  -3  -5    2.89   13.70
 -40   3   5   -2.52   13.05
  40  -3  -5   -6.25   14.08
 -39   3   5   29.09   14.64
  39  -3  -5   34.68   17.43
 -38   3   5  -12.68   13.24
  38  -3  -5   10.07   16.04
 -37   3   5    5.50   11.84
  37  -3  -5   -9.23   14.08
 -36   3   5   -0.47   13.05
  36  -3  -5    9.60   15.57
 -35   3   5   -2.42   12.31
  35  -3  -5   36.73   15.76
 -34   3   5   -8.02   14.64
  34  -3  -5    3.73   13.98
 -33   3   5    8.48   13.70
  33  -3  -5    6.34   17.34
 -32   3   5   78.96   17.34
  32  -3  -5   68.15   20.32
 -31   3   5   18.83   14.64
  31  -3  -5   -1.40   17.43
 -30   3   5  -11.28   13.52
  30  -3  -5   -5.22   16.13
 -29   3   5  129.68   20.23
  29  -3  -5  126.60   21.91
 -28   3   5  107.02   16.87
  28  -3  -5  123.90   18.74
 -27   3   5   27.22   13.33
  27  -3  -5   29.93   15.29
 -26   3   5   -9.04   12.59
  26  -3  -5    7.27   15.10
 -25   3   5   11.75   12.87
  25  -3  -5   27.69   14.26
 -24   3   5   -3.92   11.84
  24  -3  -5   10.91   13.61
 -23   3   5   36.08   12.31
 -22   3   5  506.88   31.60
  22  -3  -5  454.11   68.71
 -21   3   5  284.44   24.33
  21  -3  -5  277.63   29.37
  20  -3  -5  232.42   30.49
  14   3   5   -2.14   28.06
  15   3   5   36.55   31.79
 -15  -3  -5   35.05   15.10
  16   3   5   43.82   29.18
 -16  -3  -5   89.03   18.27
  17   3   5  128.09   43.44
 -17  -3  -5  143.48   22.00
  18   3   5  105.35   20.32
 -18  -3  -5  133.50   22.00
  19   3   5    4.85   17.90
 -19  -3  -5   20.51   15.01
  20   3   5   16.04   16.31
 -20  -3  -5    1.86   15.66
  21   3   5   14.73   16.41
 -21  -3  -5   57.06   16.22
  22   3   5   -3.08   17.25
 -22  -3  -5    1.77   16.31
  23   3   5  -14.64   18.83
 -23  -3  -5   14.45   16.13
  24   3   5    1.77   17.06
 -24  -3  -5  -29.55   17.90
  25   3   5   -0.37   18.83
 -25  -3  -5    3.64   16.87
  26   3   5   11.56   19.39
 -26  -3  -5   -2.52   19.58
  27   3   5   46.61   20.23
 -27  -3  -5    9.04   16.41
  28   3   5    4.94   19.39
 -28  -3  -5   -2.52   19.86
  29   3   5   10.91   13.42
 -29  -3  -5    6.71   16.50
  30   3   5  331.24   25.64
 -30  -3  -5  328.16   37.85
  31   3   5  127.72   21.54
 -31  -3  -5  144.88   21.16
  32   3   5    0.65   14.08
 -32  -3  -5   14.26   18.55
  33   3   5   19.95   18.46
 -33  -3  -5   20.04   16.59
  34   3   5  -10.16   17.25
 -34  -3  -5   21.44   16.97
  35   3   5   -1.68   14.17
 -35  -3  -5    9.42   17.06
  36   3   5   -3.17   18.65
 -36  -3  -5   53.79   18.09
  37   3   5   41.86   18.93
 -37  -3  -5   40.18   17.90
  38   3   5   42.70   14.54
 -38  -3  -5   15.29   15.48
  39   3   5   23.31   18.74
 -39  -3  -5   17.71   14.36
  40   3   5   37.10   19.76
 -40  -3  -5    1.58   10.63
  41   3   5    7.92   13.24
 -41  -3  -5   -3.36   12.03
  42   3   5   24.61   17.43
 -42  -3  -5   -2.98    9.98
  43   3   5   48.48   18.09
  44   3   5    3.54   13.80
  45   3   5    2.24   25.54
  46   3   5   -1.58   24.89
 -49   2   5   15.20   21.44
  49  -2  -5    4.47   14.26
 -48   2   5   -1.12   13.89
  48  -2  -5    2.42   25.36
 -47   2   5    0.75   13.89
  47  -2  -5   -6.34   27.87
 -46   2   5    1.96   14.54
  46  -2  -5  -14.26   16.87
 -45   2   5    0.93   16.97
  45  -2  -5   -6.43   16.87
 -44   2   5   14.26   14.92
  44  -2  -5  -10.26   17.06
 -43   2   5    6.99   14.64
  43  -2  -5    9.23   18.18
 -42   2   5   32.26   15.48
  42  -2  -5   -5.22   17.53
 -41   2   5   14.82   13.52
  41  -2  -5   -9.14   16.78
 -40   2   5   47.36   15.76
  40  -2  -5   47.45   18.46
 -39   2   5   76.82   19.58
  39  -2  -5  118.03   23.68
 -38   2   5   -9.88   16.22
  38  -2  -5  -29.55   18.37
 -37   2   5   15.20   16.04
  37  -2  -5   20.98   17.90
 -36   2   5   -2.70   13.89
  36  -2  -5  -41.11   16.59
 -35   2   5  -18.27   14.54
  35  -2  -5   -4.20   18.55
 -34   2   5    2.42   14.54
  34  -2  -5   11.00   17.90
 -33   2   5   -1.86   15.01
  33  -2  -5   13.89   15.01
 -32   2   5   10.72   13.70
  32  -2  -5   -5.03   16.59
 -31   2   5   16.87   15.38
  31  -2  -5    1.58   15.76
 -30   2   5   -7.09   16.59
  30  -2  -5   16.04   15.10
 -29   2   5    6.15   14.73
  29  -2  -5    6.06   15.85
 -28   2   5   23.12   14.36
  28  -2  -5    1.96   18.65
 -27   2   5  -15.20   13.42
  27  -2  -5    0.47   14.54
 -26   2   5  -12.96   14.54
  26  -2  -5    3.73   15.10
 -25   2   5   -2.14   12.59
  25  -2  -5   55.00   26.66
 -24   2   5   45.96   15.20
  24  -2  -5   28.99   16.31
 -23   2   5   -5.97   12.87
  23  -2  -5   21.16   15.29
 -22   2   5   -6.06   12.87
  22  -2  -5  -11.84   15.85
 -21   2   5   -2.52   12.96
  21  -2  -5   12.96   14.54
 -20   2   5   -9.42   18.18
  20  -2  -5  -22.84   19.67
  15   2   5   83.62   31.79
  16   2   5   -2.80   28.90
 -16  -2  -5   10.81   22.28
  17   2   5   33.38   27.97
 -17  -2  -5   67.68   23.77
  18   2   5   27.41   29.18
 -18  -2  -5   63.21   21.54
  19   2   5    6.06   17.90
 -19  -2  -5  -18.18   15.94
  20   2   5    5.97   17.43
 -20  -2  -5   52.49   16.50
  21   2   5   25.08   18.09
 -21  -2  -5    4.01   17.90
  22   2   5    9.51   19.39
 -22  -2  -5   -1.31   17.06
  23   2   5   -8.76   19.48
 -23  -2  -5  -21.63   16.50
  24   2   5   -5.13   19.39
 -24  -2  -5   22.56   17.99
  25   2   5  -15.38   19.02
 -25  -2  -5  -31.04   16.97
  26   2   5   -3.54   18.65
 -26  -2  -5    6.15   18.65
  27   2   5   29.18   19.58
 -27  -2  -5   52.86   16.04
  28   2   5   -6.06   19.86
 -28  -2  -5   11.75   17.25
  29   2   5   88.38   23.68
 -29  -2  -5  137.79   23.49
  30   2   5  112.43   22.28
 -30  -2  -5  106.47   22.09
  31   2   5   36.73   20.32
 -31  -2  -5  -25.26   19.58
  32   2   5   36.64   18.55
 -32  -2  -5   30.30   18.74
  33   2   5   31.51   20.60
 -33  -2  -5  -17.99   19.20
  34   2   5   -4.57   19.11
 -34  -2  -5  -39.16   19.67
  35   2   5   -1.21   16.22
 -35  -2  -5   46.33   20.98
  36   2   5    4.01   19.20
 -36  -2  -5    4.94   19.20
  37   2   5   14.92   16.50
 -37  -2  -5  -18.18   19.30
  38   2   5    8.30   16.50
 -38  -2  -5  -10.53   13.24
  39   2   5   -7.46   18.65
 -39  -2  -5  -16.22   18.83
  40   2   5   20.98   18.46
 -40  -2  -5    0.56   20.60
  41   2   5   10.91   13.42
 -41  -2  -5   13.61   15.29
  42   2   5  -18.18   17.99
 -42  -2  -5    9.88   12.03
  43   2   5    7.83   18.55
 -43  -2  -5    9.88   12.96
  44   2   5   -8.67   12.96
 -44  -2  -5    9.42   29.18
  45   2   5    6.34   18.65
  46   2   5    2.61   18.37
  47   2   5   -0.56   12.21
  48   2   5  -13.52   24.71
 -51   1   5   13.33   22.19
 -50   1   5   13.42   20.51
  50  -1  -5    0.56   19.95
 -49   1   5   -1.21   16.31
  49  -1  -5   -3.08   14.92
 -48   1   5   15.48   15.48
  48  -1  -5   32.82   18.27
 -47   1   5    1.49   14.45
  47  -1  -5   -2.70   16.87
 -46   1   5   16.22   16.31
  46  -1  -5    3.54   18.46
 -45   1   5   49.13   18.93
  45  -1  -5   45.31   19.39
 -44   1   5  -13.42   16.13
  44  -1  -5   19.58   16.97
 -43   1   5   18.55   18.27
  43  -1  -5   24.80   17.43
 -42   1   5  398.55   33.00
  42  -1  -5  354.92   32.07
 -41   1   5  166.88   22.00
  41  -1  -5   68.99   22.75
 -40   1   5  -11.00   18.65
  40  -1  -5    8.76   17.62
 -39   1   5   81.29   20.70
  39  -1  -5   97.89   20.98
 -38   1   5   -0.93   16.22
  38  -1  -5   -2.05   17.15
 -37   1   5   -2.05   17.06
  37  -1  -5   28.34   16.04
 -36   1   5   34.03   17.34
  36  -1  -5   41.77   17.99
 -35   1   5   30.67   16.97
  35  -1  -5   48.57   19.76
 -34   1   5   77.66   20.51
  34  -1  -5   69.73   21.82
 -33   1   5   52.30   16.87
  33  -1  -5   23.96   16.87
 -32   1   5   41.11   17.71
  32  -1  -5   56.59   18.09
 -31   1   5   36.64   16.22
  31  -1  -5   32.16   17.34
 -30   1   5   17.53   14.36
  30  -1  -5   24.89   17.25
 -29   1   5   19.95   15.66
  29  -1  -5    6.43   17.90
 -28   1   5    6.53   14.54
  28  -1  -5   -9.98   14.92
 -27   1   5   -3.82   13.61
  27  -1  -5   12.77   25.17
 -26   1   5    1.86   15.10
  26  -1  -5    7.18   23.40
 -25   1   5  396.78   30.49
  25  -1  -5  329.74   27.04
 -24   1   5   10.53   14.54
  24  -1  -5   -0.28   15.20
 -23   1   5  304.95   26.38
  23  -1  -5  278.00   25.26
 -22   1   5 2962.76  118.96
  22  -1  -5 3083.49  118.77
 -21   1   5 1623.83  100.50
  21  -1  -5 1519.98  123.90
 -20   1   5  516.39   40.74
  20  -1  -5  409.17   49.04
 -19   1   5  398.27   34.31
  15   1   5  -68.06   35.15
  16   1   5   52.02   33.56
 -16  -1  -5   48.94   22.47
  17   1   5   33.93   31.32
 -17  -1  -5   74.40   18.09
  18   1   5   60.97   20.79
 -18  -1  -5   45.40   26.20
  19   1   5   -5.03   13.15
 -19  -1  -5  -11.28   21.54
  20   1   5   16.22   17.53
 -20  -1  -5   50.53   23.77
  21   1   5   30.11   15.76
 -21  -1  -5   45.59   18.09
  22   1   5   32.54   18.93
 -22  -1  -5   -0.47   18.37
  23   1   5   47.08   17.81
 -23  -1  -5   23.49   12.21
  24   1   5   65.91   21.82
 -24  -1  -5   78.40   21.82
  25   1   5   32.07   20.98
 -25  -1  -5   37.85   22.00
  26   1   5   31.98   19.20
 -26  -1  -5   38.69   21.82
  27   1   5   25.17   19.11
 -27  -1  -5   67.78   21.16
  28   1   5   -1.21   19.39
 -28  -1  -5   19.86   19.48
  29   1   5   43.16   20.88
 -29  -1  -5   45.87   21.91
  30   1   5  870.09   47.83
 -30  -1  -5  827.86   58.55
  31   1   5  279.50   28.81
 -31  -1  -5  364.05   35.05
  32   1   5    9.32   18.93
 -32  -1  -5   -2.70   17.43
  33   1   5   32.82   21.54
 -33  -1  -5  -12.59   20.42
  34   1   5    9.14   18.55
 -34  -1  -5   33.75   21.16
  35   1   5   41.02   18.74
 -35  -1  -5   50.06   22.47
  36   1   5  -12.49   18.55
 -36  -1  -5  -12.49   19.76
  37   1   5  -23.21   21.35
 -37  -1  -5   18.65   20.79
  38   1   5   -6.06   15.29
 -38  -1  -5  -13.52   18.93
  39   1   5    1.96   21.35
 -39  -1  -5   14.54   16.59
  40   1   5   -6.53   20.51
 -40  -1  -5  -27.22   19.86
  41   1   5   10.53   19.30
 -41  -1  -5   13.80   19.67
  42   1   5   -9.60   20.98
 -42  -1  -5  -10.44   18.93
  43   1   5   -5.78   20.14
 -43  -1  -5   -8.39   14.17
  44   1   5   -6.34   19.02
 -44  -1  -5  -26.76   33.38
  45   1   5   -1.49   19.48
 -45  -1  -5  -30.77   34.40
  46   1   5   -6.90   18.65
 -46  -1  -5  -13.24   18.74
  47   1   5   11.00   17.62
 -47  -1  -5    2.61   27.60
  48   1   5    7.18   23.12
 -48  -1  -5  -19.30   26.38
  49   1   5   31.51   24.33
 -49  -1  -5   67.12   21.72
 -51   0   5   -7.09   16.31
 -50   0   5    1.77   16.41
  50   0  -5  -28.34   19.39
 -49   0   5   17.34   15.76
  49   0  -5    0.19   13.05
 -48   0   5    1.58   17.43
  48   0  -5   -3.45   17.15
 -47   0   5  -11.47   17.90
  47   0  -5    8.76   17.15
 -46   0   5   12.87   16.69
  46   0  -5   17.25   13.33
 -45   0   5  -10.72   18.55
  45   0  -5  -21.35   19.02
 -44   0   5    7.55   18.18
  44   0  -5  -23.12   17.53
 -43   0   5    6.90   18.18
  43   0  -5    2.14   18.46
 -42   0   5    2.24   18.18
  42   0  -5   -7.55   18.65
 -41   0   5   13.42   17.90
  41   0  -5   25.26   18.46
 -40   0   5   18.18   19.67
  40   0  -5  -12.77   19.11
 -39   0   5   -2.24   20.70
  39   0  -5    0.93   22.09
 -38   0   5   -6.06   17.53
  38   0  -5  -32.54   18.93
 -37   0   5  -25.26   17.43
  37   0  -5   12.12   18.65
 -36   0   5    8.76   18.55
  36   0  -5  -18.09   17.99
 -35   0   5   12.68   17.81
  35   0  -5  -11.47   16.78
 -34   0   5   -2.33   16.87
  34   0  -5   -4.10   16.59
 -33   0   5   -4.20   16.22
  33   0  -5  -15.57   16.87
 -32   0   5    9.51   18.93
  32   0  -5   -1.03   19.48
 -31   0   5   13.15   17.25
  31   0  -5    2.80   16.04
 -30   0   5    2.14   15.76
  30   0  -5  -12.96   16.13
 -29   0   5  -14.17   16.41
  29   0  -5   -8.58   15.94
 -28   0   5  -15.29   15.48
  28   0  -5  -15.01   24.89
 -27   0   5   17.43   15.29
  27   0  -5    4.38   30.49
 -26   0   5   34.68   16.69
  26   0  -5    1.21   15.76
 -25   0   5   -1.58   16.50
  25   0  -5   10.91   15.38
 -24   0   5   -9.70   14.82
  24   0  -5  -18.27   15.66
 -23   0   5   23.03   14.17
  23   0  -5   21.82   16.13
 -22   0   5   30.39   12.68
  22   0  -5   13.42   15.10
 -21   0   5   -7.18   13.15
  21   0  -5   -2.61   14.36
 -20   0   5   19.67   16.69
  20   0  -5    3.17   21.54
 -19   0   5   -9.51   18.18
  19   0  -5   44.47   24.98
  17   0   5  123.99   37.66
 -17   0  -5  -37.57   24.71
 -18   0  -5  -30.21   17.81
 -19   0  -5  -17.43   23.87
 -20   0  -5  -24.43   24.43
  21   0   5   13.70   22.00
 -21   0  -5   -3.54   15.01
  22   0   5  -14.73   22.28
 -22   0  -5   17.06   16.87
  23   0   5   -2.80   20.04
 -23   0  -5  -14.36   17.90
  24   0   5   -9.70   25.26
 -24   0  -5  -16.87   20.51
  25   0   5    1.77   23.03
 -25   0  -5   -2.33   19.30
  26   0   5  -18.37   27.13
 -26   0  -5   29.74   18.37
  27   0   5   21.16   26.76
 -27   0  -5   12.49   20.23
  28   0   5    9.88   27.13
 -28   0  -5    8.67   17.81
  29   0   5   -1.49   25.73
 -29   0  -5   -1.40   15.01
  30   0   5    0.65   28.62
 -30   0  -5   35.52   20.70
  31   0   5  -11.37   26.85
 -31   0  -5   44.84   20.04
  32   0   5  -24.15   29.27
 -32   0  -5   42.60   21.54
  33   0   5  -36.45   28.81
 -33   0  -5  -20.42   35.24
  34   0   5  -44.28   27.69
 -34   0  -5  -10.72   35.71
  35   0   5   12.31   29.27
 -35   0  -5   16.87   38.60
  36   0   5   -1.21   29.55
 -36   0  -5   18.93   35.80
  37   0   5   54.54   27.97
 -37   0  -5   33.93   31.70
  38   0   5  -18.65   29.18
 -38   0  -5   35.05   36.36
  39   0   5   21.16   17.99
 -39   0  -5    0.28   22.19
  40   0   5    2.14   19.58
 -40   0  -5  -18.37   34.40
  41   0   5  -13.42   19.76
 -41   0  -5  -33.93   35.52
  42   0   5    5.87   19.02
 -42   0  -5   25.54   35.15
  43   0   5   -3.17   24.71
 -43   0  -5  -29.46   12.59
  44   0   5   16.04   23.59
 -44   0  -5  -28.81   31.70
  45   0   5   -3.08   15.85
 -45   0  -5   24.33   27.78
  46   0   5  -25.36   21.72
 -46   0  -5   -4.01   28.34
  47   0   5  -44.56   24.24
 -47   0  -5  -16.41   27.41
  48   0   5    8.20   16.50
 -48   0  -5   27.78   30.58
  49   0   5   -5.87   19.48
 -49   0  -5   39.16   27.69
 -50   0  -5   -9.98   26.48
 -51   0  -5   20.32   19.39
 -51  -1   5   26.01   23.96
 -50  -1   5   -6.53   25.08
  50   1  -5   -7.74   19.76
 -49  -1   5    7.46   19.86
  49   1  -5   21.35   17.62
 -48  -1   5   -4.57   19.67
  48   1  -5   -3.17   17.71
 -47  -1   5  -27.87   20.04
  47   1  -5    6.25   17.25
 -46  -1   5   -9.60   18.93
  46   1  -5   -5.59   18.09
 -45  -1   5  -17.99   19.39
  45   1  -5   37.66   19.20
 -44  -1   5  -22.19   20.88
  44   1  -5    7.46   12.21
 -43  -1   5   18.37   20.51
  43   1  -5   26.94   21.44
 -42  -1   5  216.38   41.21
  42   1  -5  254.70   34.03
 -41  -1   5  158.49   25.73
  41   1  -5  146.46   22.09
 -40  -1   5  -11.47   20.42
  40   1  -5   26.76   18.27
 -39  -1   5  116.44   24.89
  39   1  -5   61.62   20.70
 -38  -1   5  -22.65   20.32
  38   1  -5   10.44   21.07
 -37  -1   5  -26.20   18.09
  37   1  -5   19.76   17.71
 -36  -1   5   37.57   19.95
  36   1  -5   46.71   18.09
 -35  -1   5   38.13   20.51
  35   1  -5   59.01   19.58
 -34  -1   5   45.49   21.72
  34   1  -5   51.09   19.76
 -33  -1   5   38.22   17.62
  33   1  -5   35.24   18.37
 -32  -1   5   28.25   18.27
  32   1  -5   12.40   16.87
 -31  -1   5    6.25   17.62
  31   1  -5  -12.21   17.81
 -30  -1   5    4.38   17.34
  30   1  -5   22.00   17.06
 -29  -1   5   38.32   16.87
  29   1  -5    6.53   16.22
 -28  -1   5   19.30   17.06
  28   1  -5   19.02   27.60
 -27  -1   5    0.93   14.92
  27   1  -5   30.39   27.04
 -26  -1   5   35.80   17.71
  26   1  -5   22.47   16.69
 -25  -1   5  343.54   35.80
  25   1  -5  357.43   33.47
 -24  -1   5    5.97   19.11
  24   1  -5  -23.31   16.69
 -23  -1   5  360.23   32.26
  23   1  -5  366.57   30.30
 -22  -1   5 3216.81  181.79
  22   1  -5 3087.69  114.86
 -21  -1   5 1665.69  114.39
  21   1  -5 1854.76   88.19
 -20  -1   5  518.44   43.82
  20   1  -5  499.98   34.87
 -19  -1   5  440.31   39.16
  19   1  -5  414.30   58.55
  18   1  -5   -1.12   25.82
  16  -1   5   12.12   41.77
  17  -1   5   48.57   44.94
  18  -1   5   62.37   40.46
 -18   1  -5  122.50   28.25
  19  -1   5  -13.33   44.94
 -19   1  -5   35.33   24.05
  20  -1   5   -1.40   43.16
 -20   1  -5   -0.84   13.80
  21  -1   5   56.87   39.71
 -21   1  -5   42.88   23.03
  22  -1   5   82.97   35.33
 -22   1  -5   12.21   19.30
  23  -1   5   79.62   38.78
 -23   1  -5   35.99   20.60
  24  -1   5   84.18   22.47
 -24   1  -5   43.63   20.88
  25  -1   5    4.66   21.16
 -25   1  -5   31.88   20.98
  26  -1   5   23.77   22.37
 -26   1  -5   36.64   19.20
  27  -1   5   45.49   19.11
 -27   1  -5   42.23   14.17
  28  -1   5   27.04   22.19
 -28   1  -5  -15.20   20.42
  29  -1   5    1.12   23.40
 -29   1  -5   27.69   20.98
  30  -1   5  869.90   56.40
 -30   1  -5  979.82   58.17
  31  -1   5  307.84   30.11
 -31   1  -5  337.48   34.59
  32  -1   5  -46.15   20.32
 -32   1  -5   13.98   13.05
  33  -1   5  -20.98   21.16
 -33   1  -5    5.97   18.09
  34  -1   5    5.69   20.60
 -34   1  -5   10.35   19.20
  35  -1   5    8.95   23.03
 -35   1  -5   14.45   23.40
  36  -1   5   37.48   22.09
 -36   1  -5   11.19   18.74
  37  -1   5   10.16   20.23
 -37   1  -5   30.30   20.42
  38  -1   5    6.15   22.00
 -38   1  -5    0.56   20.51
  39  -1   5    2.61   18.74
 -39   1  -5  -17.81   19.58
  40  -1   5   -2.80   18.27
 -40   1  -5  -13.42   16.04
  41  -1   5  -23.49   22.84
 -41   1  -5    1.40   17.90
  42  -1   5   -8.30   22.00
 -42   1  -5    6.62   18.55
  43  -1   5    4.57   18.83
 -43   1  -5   -3.26   15.66
  44  -1   5    9.23   24.33
 -44   1  -5   28.25   31.42
  45  -1   5    8.30   23.59
 -45   1  -5  -15.29   26.85
  46  -1   5  -16.69   14.64
 -46   1  -5   15.38   32.16
  47  -1   5    2.89   20.60
 -47   1  -5   30.77   24.61
 -48   1  -5  -16.50   24.98
 -49   1  -5   32.44   26.94
 -50   1  -5    5.78   23.77
  50   2  -5   -0.09   10.53
 -49  -2   5    8.20   17.81
  49   2  -5   10.63   12.59
 -48  -2   5  -12.12   15.57
  48   2  -5   13.89   16.04
 -47  -2   5  -18.37   16.78
  47   2  -5    3.73   14.17
 -46  -2   5    3.73   17.81
  46   2  -5   17.81   16.13
 -45  -2   5  -15.76   17.25
  45   2  -5  -17.71   14.82
 -44  -2   5   -9.23   17.71
  44   2  -5  -35.33   17.53
 -43  -2   5   14.73   17.81
  43   2  -5  -15.94   35.99
 -42  -2   5   17.71   20.42
  42   2  -5   21.35   33.28
 -41  -2   5  -17.71   21.82
  41   2  -5  -13.61   33.75
 -40  -2   5   58.83   22.19
  40   2  -5  -24.24   26.66
 -39  -2   5   54.91   24.43
  39   2  -5  116.53   37.66
 -38  -2   5    7.83   21.91
  38   2  -5  -18.93   31.04
 -37  -2   5   -3.73   21.72
  37   2  -5   16.50   30.95
 -36  -2   5    9.70   22.19
  36   2  -5    6.90   32.07
 -35  -2   5  -15.66   21.26
  35   2  -5   12.96   28.71
 -34  -2   5   21.35   19.20
  34   2  -5   -2.42   28.62
 -33  -2   5  -13.24   23.96
  33   2  -5   40.55   17.90
 -32  -2   5   49.04   19.02
  32   2  -5   26.01   19.02
 -31  -2   5  -18.65   19.02
  31   2  -5  -14.26   16.13
 -30  -2   5   41.58   17.34
  30   2  -5    0.00   16.22
 -29  -2   5   11.65   20.23
  29   2  -5   34.59   17.62
 -28  -2   5   -1.96   18.27
  28   2  -5   12.59   12.77
 -27  -2   5   13.15   17.90
  27   2  -5   23.87   30.86
 -26  -2   5   34.77   16.50
  26   2  -5   23.21   28.15
 -25  -2   5   32.07   17.34
  25   2  -5   16.97   15.20
 -24  -2   5   31.04   17.81
  24   2  -5   52.49   18.83
 -23  -2   5   42.70   17.06
  23   2  -5   23.59   17.99
 -22  -2   5   15.20   18.46
  22   2  -5    0.56   16.04
 -21  -2   5  -19.39   16.04
  21   2  -5   43.91   27.97
 -20  -2   5    5.31   23.21
  20   2  -5   34.49   28.15
 -19  -2   5  239.22   33.00
  19   2  -5  214.61   40.55
 -18  -2   5   11.56   26.20
  18   2  -5   40.46   26.94
  17   2  -5   86.14   30.21
  17  -2   5   97.61   44.75
  18  -2   5   36.55   44.66
  19  -2   5  -18.37   45.31
 -19   2  -5  -19.20   23.77
  20  -2   5   25.54   41.49
 -20   2  -5   37.10   17.71
  21  -2   5   58.17   38.97
 -21   2  -5    1.49   24.80
  22  -2   5   33.93   43.44
 -22   2  -5   17.81   16.69
  23  -2   5  -19.02   20.70
 -23   2  -5   19.30   18.55
  24  -2   5   -1.21   16.04
 -24   2  -5   19.48   18.46
  25  -2   5   -2.42   22.84
 -25   2  -5  -45.49   19.86
  26  -2   5   25.54   22.37
 -26   2  -5   15.01   16.87
  27  -2   5   20.79   21.91
 -27   2  -5   71.41   15.85
  28  -2   5  -19.11   21.82
 -28   2  -5  -17.62   18.93
  29  -2   5  142.54   25.26
 -29   2  -5  110.47   25.45
  30  -2   5  113.18   24.80
 -30   2  -5   89.87   20.42
  31  -2   5    1.21   21.91
 -31   2  -5  -26.94   18.93
  32  -2   5   24.15   23.12
 -32   2  -5   23.59   16.87
  33  -2   5   13.89   21.82
 -33   2  -5   10.72   19.95
  34  -2   5  -24.52   22.09
 -34   2  -5  -14.82   19.20
  35  -2   5   44.75   21.82
 -35   2  -5    3.54   18.46
  36  -2   5  -17.06   21.16
 -36   2  -5    5.69   19.11
  37  -2   5   -2.33   22.00
 -37   2  -5    9.60   19.48
  38  -2   5   -5.31   14.17
 -38   2  -5  -24.33   20.04
  39  -2   5   -4.85   18.83
 -39   2  -5   -8.76   18.74
  40  -2   5   -3.73   18.74
 -40   2  -5   14.54   17.99
  41  -2   5    1.86   19.58
 -41   2  -5    0.19   19.20
 -42   2  -5   46.24   18.46
 -43   2  -5   -6.99   17.62
 -44   2  -5  -12.31   16.04
 -45   2  -5  -11.37   15.57
 -46   2  -5  -10.72   16.78
 -47   2  -5    5.78   22.56
 -48   2  -5   10.72   17.43
 -48  -3   5   18.83   20.42
  48   3  -5   13.05   17.90
 -47  -3   5   -1.40   20.42
  47   3  -5    6.34   19.02
 -46  -3   5   -0.19   18.55
  46   3  -5    6.81   16.22
 -45  -3   5   35.43   20.42
  45   3  -5   16.97   17.62
 -44  -3   5   18.65   18.37
  44   3  -5   -3.92   19.76
 -43  -3   5   18.46   18.09
  43   3  -5   12.03   16.50
 -42  -3   5   98.73   22.47
  42   3  -5  116.07   27.97
 -41  -3   5    9.04   21.07
  41   3  -5   64.79   20.23
 -40  -3   5   11.56   21.54
  40   3  -5   26.66   15.66
 -39  -3   5   43.16   23.87
  39   3  -5   41.02   21.82
 -38  -3   5   -0.56   22.28
  38   3  -5   26.10   21.35
 -37  -3   5   -2.05   24.43
  37   3  -5  -14.82   16.22
 -36  -3   5  -21.07   21.63
  36   3  -5    5.31   19.20
 -35  -3   5   18.65   21.63
  35   3  -5  -31.04   20.51
 -34  -3   5   15.94   21.26
  34   3  -5   16.78   17.34
 -33  -3   5   33.10   19.30
  33   3  -5   49.13   20.32
 -32  -3   5   53.23   24.71
  32   3  -5   73.65   20.88
 -31  -3   5    9.98   20.51
  31   3  -5   -3.36   17.99
 -30  -3   5    5.69   22.19
  30   3  -5    9.70   17.25
 -29  -3   5  211.16   24.61
  29   3  -5  218.25   22.28
 -28  -3   5   89.03   24.05
  28   3  -5  127.07   24.71
 -27  -3   5   36.64   19.30
  27   3  -5  120.54   20.60
 -26  -3   5  -16.31   18.27
  26   3  -5    1.40   31.14
 -25  -3   5   -1.12   17.06
  25   3  -5   27.87   32.63
 -24  -3   5   10.16   18.65
  24   3  -5  -25.36   15.29
 -23  -3   5   13.89   18.74
  23   3  -5   60.04   16.69
 -22  -3   5  591.25   39.25
  22   3  -5  607.75   37.29
 -21  -3   5  369.27   37.20
  21   3  -5  363.77   30.21
 -20  -3   5  305.88   31.04
  20   3  -5  309.23   23.68
 -19  -3   5   43.07   22.47
  19   3  -5    6.15   15.76
 -18  -3   5   65.45   26.85
  18   3  -5   75.51   30.11
  17   3  -5  713.75   77.10
  18  -3   5  212.19   42.79
  19  -3   5   30.67   41.02
  20  -3   5   16.04   39.71
 -20   3  -5   11.75   20.79
  21  -3   5   91.55   36.64
 -21   3  -5   42.79   27.04
  22  -3   5   34.12   20.79
 -22   3  -5    9.60   24.89
  23  -3   5   -3.45   19.76
 -23   3  -5  -20.70   21.72
  24  -3   5   22.84   19.86
 -24   3  -5   13.33   17.71
  25  -3   5   41.58   21.07
 -25   3  -5   37.66   19.48
  26  -3   5   29.55   19.86
 -26   3  -5    4.66   18.93
  27  -3   5    2.61   20.60
 -27   3  -5   28.25   17.99
  28  -3   5    8.48   19.76
 -28   3  -5   34.40   18.27
  29  -3   5   15.85   18.55
 -29   3  -5    5.22   17.71
  30  -3   5  289.94   31.98
 -30   3  -5  407.03   33.56
  31  -3   5   99.85   26.38
 -31   3  -5  104.32   23.49
  32  -3   5   -9.23   19.02
 -32   3  -5   -7.27   16.31
  33  -3   5   -2.42   20.79
 -33   3  -5    2.42   17.99
  34  -3   5   25.45   19.76
 -34   3  -5   14.17   18.09
  35  -3   5   15.01   19.86
 -35   3  -5   16.31   16.41
  36  -3   5    2.80   18.93
 -36   3  -5   13.42   17.53
  37  -3   5   16.97   18.37
 -37   3  -5   43.07   16.97
  38  -3   5   26.10   18.55
 -38   3  -5   11.47   17.34
  39  -3   5    2.42   19.11
 -39   3  -5  -12.68   17.43
  40  -3   5   18.83   13.42
 -40   3  -5   38.50   17.71
  41  -3   5    6.71   16.59
 -41   3  -5    5.03   16.22
  42  -3   5   -9.32   30.30
 -42   3  -5   17.99   16.50
  43  -3   5   55.66   38.04
 -43   3  -5   18.83   19.02
  44  -3   5   14.08   33.75
 -44   3  -5   18.74   20.14
  45  -3   5   29.37   30.86
 -45   3  -5  -11.19   19.30
 -45  -4   5    3.26   25.36
  45   4  -5  -15.29   16.41
 -44  -4   5   17.71   19.86
  44   4  -5   -2.42   18.74
 -43  -4   5   -1.31   19.76
  43   4  -5    1.68   18.65
 -42  -4   5   66.19   21.16
  42   4  -5   29.74   21.44
 -41  -4   5    5.87   19.67
  41   4  -5    5.59   21.16
 -40  -4   5   68.89   23.49
  40   4  -5   92.02   23.49
 -39  -4   5   83.53   25.54
  39   4  -5  194.94   26.76
 -38  -4   5    1.58   18.83
  38   4  -5   21.54   20.04
 -37  -4   5  -11.00   18.83
  37   4  -5  -20.32   19.30
 -36  -4   5   11.75   21.44
  36   4  -5   11.93   19.95
 -35  -4   5  -10.44   20.70
  35   4  -5   15.20   19.95
 -34  -4   5   -8.67   20.79
  34   4  -5   -2.14   18.27
 -33  -4   5    3.45   20.60
  33   4  -5    2.42   20.51
 -32  -4   5   -5.97   20.23
  32   4  -5  -11.84   19.02
 -31  -4   5    6.34   20.32
  31   4  -5   -1.03   18.37
 -30  -4   5  -28.90   19.86
  30   4  -5   -2.89   13.61
 -29  -4   5   22.75   20.42
  29   4  -5   40.74   19.48
 -28  -4   5   11.00   20.88
  28   4  -5    4.29   18.65
 -27  -4   5    3.08   20.88
  27   4  -5    1.40   17.53
 -26  -4   5   19.11   19.95
  26   4  -5    6.34   16.50
 -25  -4   5    6.90   20.23
  25   4  -5   52.30   13.98
 -24  -4   5   63.11   22.93
  24   4  -5  100.78   38.50
 -23  -4   5   62.37   19.48
  23   4  -5   96.77   32.26
 -22  -4   5    6.25   20.32
  22   4  -5  -11.00   16.97
 -21  -4   5  -29.83   18.93
  21   4  -5   31.88   16.59
 -20  -4   5    8.30   18.65
  20   4  -5    0.00   27.22
 -19  -4   5  139.93   30.21
  19   4  -5  136.39   36.82
 -18  -4   5   39.44   26.57
  18   4  -5   11.84   11.65
 -17  -4   5   82.23   28.43
  17   4  -5   26.76   30.30
  16   4  -5   34.77   30.58
  15   4  -5    6.71   34.59
  14   4  -5  -22.65   26.20
  19  -4   5  -38.88   31.51
 -19   4  -5   29.37   22.19
  20  -4   5    8.58   37.48
 -20   4  -5   22.00   28.25
  21  -4   5    7.27   38.60
 -21   4  -5  -22.47   20.60
  22  -4   5   -5.78   16.87
 -22   4  -5    4.20   19.48
  23  -4   5  -21.16   19.67
 -23   4  -5   18.18   20.14
  24  -4   5   10.63   16.69
 -24   4  -5   15.20   17.99
  25  -4   5   13.52   20.04
 -25   4  -5  -13.70   16.59
  26  -4   5  -17.71   19.48
 -26   4  -5  -14.64   16.59
  27  -4   5  103.30   21.35
 -27   4  -5  115.14   20.98
  28  -4   5   -1.12   18.93
 -28   4  -5    4.66   16.59
  29  -4   5  152.43   22.00
 -29   4  -5  182.73   20.60
  30  -4   5  100.69   22.56
 -30   4  -5  154.10   21.91
  31  -4   5  -13.70   19.95
 -31   4  -5  -11.37   17.43
  32  -4   5   11.84   17.25
 -32   4  -5   25.17   16.31
  33  -4   5   -4.57   17.90
 -33   4  -5   20.79   16.22
  34  -4   5   17.62   17.34
 -34   4  -5    6.99   16.22
  35  -4   5    9.32   15.20
 -35   4  -5   12.68   14.92
  36  -4   5   33.93   15.66
 -36   4  -5   12.31   15.01
  37  -4   5  -28.62   17.99
 -37   4  -5  -17.99   14.73
  38  -4   5   16.87   18.74
 -38   4  -5   16.22   13.89
  39  -4   5    1.68   10.35
 -39   4  -5   -9.70   16.50
 -40   4  -5  -13.80   15.20
 -41   4  -5   -2.52   13.42
 -42   4  -5    9.32   14.82
 -43   4  -5    1.12   14.26
  44  -4   5  -16.13   27.22
 -44   4  -5    1.40   12.68
 -41  -5   5   14.08   25.08
  41   5  -5   54.63   30.58
 -40  -5   5  -10.81   22.65
  40   5  -5   -3.17   38.60
 -39  -5   5   24.71   22.09
  39   5  -5   21.63   16.31
 -38  -5   5  -14.64   24.33
  38   5  -5    6.53   18.18
 -37  -5   5  -14.64   22.47
  37   5  -5   14.64   19.30
 -36  -5   5   -8.20   20.42
  36   5  -5    1.58   18.65
 -35  -5   5   11.00   27.69
  35   5  -5    8.67   19.58
 -34  -5   5   18.55   27.97
  34   5  -5   -1.86   18.74
 -33  -5   5    7.27   26.10
  33   5  -5   28.99   19.20
 -32  -5   5  125.48   31.60
  32   5  -5   81.76   22.19
 -31  -5   5  -21.82   18.93
  31   5  -5   13.80   19.86
 -30  -5   5   18.74   18.27
  30   5  -5   12.12   17.71
 -29  -5   5  240.99   28.43
  29   5  -5  221.79   33.66
 -28  -5   5  188.51   29.93
  28   5  -5  305.69   30.02
 -27  -5   5   75.61   22.84
  27   5  -5   66.28   21.16
 -26  -5   5   22.09   21.07
  26   5  -5   -0.84   14.82
 -25  -5   5  -11.37   20.79
  25   5  -5   -3.54   16.31
 -24  -5   5   11.75   19.76
  24   5  -5    2.89   14.82
 -23  -5   5  -19.76   20.88
  23   5  -5   -7.83   16.22
 -22  -5   5   54.26   17.90
  22   5  -5   50.44   13.42
 -21  -5   5   51.46   22.84
  21   5  -5   18.83   23.77
 -20  -5   5   95.37   21.44
  20   5  -5  100.97   34.12
 -19  -5   5   11.37   17.81
  19   5  -5   15.85   15.85
 -18  -5   5    6.53   20.32
  18   5  -5   21.72   15.76
 -17  -5   5   85.77   27.13
  17   5  -5   68.71   16.13
 -16  -5   5  390.53   41.58
  16   5  -5  463.25   73.84
 -15  -5   5  205.19   37.76
  15   5  -5  218.06   40.74
 -14  -5   5   57.06   23.59
  14   5  -5  103.39   30.95
  17  -5   5  186.17   43.35
 -17   5  -5  189.44   30.21
  18  -5   5  117.75   39.06
 -18   5  -5  105.16   30.58
  19  -5   5   -9.51   29.83
 -19   5  -5   12.31   20.23
  20  -5   5   19.30   36.27
 -20   5  -5   -8.58   22.00
  21  -5   5   16.13   28.34
 -21   5  -5   10.07   16.87
  22  -5   5  -13.89   15.10
 -22   5  -5    6.62   21.35
  23  -5   5    2.98   15.29
 -23   5  -5    1.58   24.05
  24  -5   5   22.65   15.94
 -24   5  -5   -0.65   15.76
  25  -5   5  -19.58   16.41
 -25   5  -5   10.81   15.85
  26  -5   5   -5.41   16.69
 -26   5  -5   14.64   16.41
  27  -5   5   16.59   15.57
 -27   5  -5    3.54   13.52
  28  -5   5   14.64   14.92
 -28   5  -5   10.91   15.01
  29  -5   5   -7.74   15.29
 -29   5  -5   10.63   17.90
  30  -5   5   60.50   20.79
 -30   5  -5   72.72   19.02
  31  -5   5    6.53   15.38
 -31   5  -5   16.13   14.82
  32  -5   5    3.92   19.11
 -32   5  -5    6.15   16.04
  33  -5   5   22.37   19.58
 -33   5  -5   19.86   14.36
  34  -5   5    5.41   19.39
 -34   5  -5  -14.36   15.76
  35  -5   5    5.78   18.18
 -35   5  -5   19.58   12.87
  36  -5   5   39.90   20.98
 -36   5  -5   13.05   12.31
  37  -5   5   56.12   19.02
 -37   5  -5    6.53   17.25
  38  -5   5   20.42   18.83
 -38   5  -5   33.00   14.73
  39  -5   5  -12.68   21.26
 -39   5  -5  -10.81   15.57
  40  -5   5    3.36   18.65
 -40   5  -5    5.59   13.98
  41  -5   5    0.47   19.20
  36   6  -5   34.96   27.22
 -35  -6   5   28.25   25.17
  35   6  -5   -6.06   16.31
 -34  -6   5  -19.02   15.94
  34   6  -5  -15.48   16.78
 -33  -6   5  -18.46   15.48
  33   6  -5  -10.63   14.64
 -32  -6   5  -11.00   17.15
  32   6  -5   -0.09   16.41
 -31  -6   5    4.47   14.08
  31   6  -5   -7.64   15.29
 -30  -6   5  -19.02   16.78
  30   6  -5    1.58   16.13
 -29  -6   5    5.69   17.71
  29   6  -5   -0.28   16.13
 -28  -6   5    5.78   16.04
  28   6  -5   13.42   16.31
 -27  -6   5   -1.58   13.61
  27   6  -5   -2.52   15.94
 -26  -6   5  -32.82   17.71
  26   6  -5   -7.92   15.57
 -25  -6   5    2.98   16.50
  25   6  -5   -9.42   14.64
 -24  -6   5   16.13   18.18
  24   6  -5   18.55   18.18
 -23  -6   5   39.71   18.65
  23   6  -5   43.82   17.53
 -22  -6   5    2.80   19.30
  22   6  -5    0.47   15.76
 -21  -6   5    3.64   17.71
  21   6  -5   -3.64   15.85
 -20  -6   5    3.64   17.34
  20   6  -5   17.99   15.20
 -19  -6   5    7.36   18.37
  19   6  -5   37.38   15.85
 -18  -6   5    8.48   18.55
  18   6  -5    7.55   28.99
 -17  -6   5  141.33   20.23
  17   6  -5   99.57   41.02
 -16  -6   5  118.96   21.35
  16   6  -5  117.56   21.07
 -15  -6   5  -18.09   21.16
  15   6  -5    5.13   16.69
 -14  -6   5   19.02   26.38
  14   6  -5   30.21   16.59
 -13  -6   5   10.72   22.75
  13   6  -5  -20.04   31.42
 -12  -6   5    9.04   18.83
  12   6  -5   -2.33   24.61
  10  -6   5   40.93   25.92
  11  -6   5   77.94   34.12
  12  -6   5   17.62   26.57
 -12   6  -5   23.40   18.65
  13  -6   5  -10.72   30.49
 -13   6  -5    3.64   20.42
  14  -6   5   27.97   31.51
 -14   6  -5  -14.92   16.87
  15  -6   5   -5.69   26.01
 -15   6  -5   22.37   17.62
  16  -6   5   -4.38   31.23
 -16   6  -5   12.31   21.82
  17  -6   5   26.48   29.18
 -17   6  -5    9.98   16.31
  18  -6   5   15.10   31.88
 -18   6  -5   -2.14   21.16
  19  -6   5   22.09   26.20
 -19   6  -5    1.68   17.34
  20  -6   5    7.18   15.01
 -20   6  -5   13.80   17.53
  21  -6   5    2.05   17.43
 -21   6  -5   -7.46   20.60
  22  -6   5    1.12   13.80
 -22   6  -5   21.35   12.03
  23  -6   5   -0.65   15.29
 -23   6  -5   10.35   13.70
  24  -6   5  -14.26   15.01
 -24   6  -5   -4.47   13.89
  25  -6   5    2.14   16.31
 -25   6  -5   -8.67   15.01
  26  -6   5    7.09   14.82
 -26   6  -5  -16.31   12.49
  27  -6   5   75.05   21.44
 -27   6  -5   86.98   15.94
  28  -6   5   -2.89   15.85
 -28   6  -5  -16.41   12.31
  29  -6   5   94.81   17.15
 -29   6  -5   69.64   13.98
  30  -6   5   40.18   17.71
 -30   6  -5   51.65   15.29
  31  -6   5  -17.06   15.66
 -31   6  -5   -6.34   12.12
  32  -6   5   14.92   16.69
 -32   6  -5    2.89   11.65
  33  -6   5    9.14   17.25
 -33   6  -5   -3.92   10.63
  34  -6   5   10.91   14.64
 -34   6  -5   10.72   16.87
  35  -6   5   -0.93   15.29
 -35   6  -5   -5.97   16.13
 -36   6  -5    2.33   13.24
 -23  -7   5  -24.98   20.32
 -22  -7   5   18.46   22.56
 -21  -7   5   20.70   22.56
 -20  -7   5  -16.13   13.89
 -19  -7   5   11.56   15.29
 -18  -7   5   -2.05   13.24
  18   7  -5   -2.24   13.42
 -17  -7   5   -3.26   11.47
  17   7  -5   10.26   11.84
 -16  -7   5  -13.15   11.75
  16   7  -5   17.25   12.96
 -15  -7   5   -0.84   14.26
  15   7  -5   -3.73   12.87
 -14  -7   5   -1.40   11.75
  14   7  -5    2.61   13.52
 -13  -7   5   -1.86   13.33
  13   7  -5    3.73   18.65
 -12  -7   5   -8.58   11.84
  12   7  -5   -2.14   22.56
  11   7  -5  -14.92   18.55
  10   7  -5   45.87   26.57
  -9   7  -5   -8.02   13.98
 -10   7  -5   52.30   19.30
 -11   7  -5   30.21   18.55
 -12   7  -5   24.89   19.95
 -13   7  -5   -3.08   16.04
 -14   7  -5   -2.80   13.80
 -15   7  -5   -0.37   16.41
 -16   7  -5   -0.47   13.33
  17  -7   5   -2.42   23.59
 -17   7  -5    8.86   17.90
  18  -7   5   15.94   25.08
 -18   7  -5   18.46   19.58
  19  -7   5   17.90   11.75
 -19   7  -5    0.28   12.21
  20  -7   5   -3.36   12.96
 -20   7  -5   11.00   13.42
  21  -7   5   -5.13   11.65
 -21   7  -5    4.10   12.40
  22  -7   5    5.22   12.77
 -22   7  -5   -3.36   12.40
  23  -7   5    5.97   11.65
 -23   7  -5   -2.89   11.28
  24  -7   5    0.84   13.61
 -24   7  -5    2.89   11.00
  25  -7   5    8.39   11.47
 -25   7  -5    3.82   11.47
  26  -7   5  -10.91   13.70
 -26   7  -5    6.43   13.24
  27  -7   5    4.75   13.24
 -27   7  -5   -3.26   14.82
  28  -7   5    5.69   14.36
 -28   7  -5  -15.01   18.93
 -16  -8   5    5.13   10.91
 -15  -8   5    7.92   10.35
 -14  -8   5    1.86   11.37
 -13  -8   5   10.81   12.96
 -12  -8   5    1.77   10.07
 -11  -8   5    1.77   11.93
  11   8  -5   -0.09   10.07
 -10  -8   5   -2.52    8.86
  10   8  -5   -2.33   11.56
   9   8  -5    5.41    8.76
   8   8  -5   -6.99   10.81
 -19   7   6    7.27   10.35
 -18   7   6    2.05    9.32
 -17   7   6    5.22    9.23
 -16   7   6    2.89   10.81
 -15   7   6   -5.69   10.07
 -14   7   6   -7.64   10.63
  13  -7  -6  -10.26    8.20
 -12   7   6   -3.92    7.55
  12  -7  -6   -3.08    9.98
 -11   7   6  149.16   14.36
  11  -7  -6  109.36   13.42
 -10   7   6    7.46    7.83
  10  -7  -6   26.10    9.04
  -9   7   6    5.78    9.23
   9  -7  -6    5.03    8.67
  -8   7   6    0.28    8.39
   8  -7  -6    5.97    6.34
  -7   7   6   -1.03    9.79
   7  -7  -6   -8.95   10.81
  -6   7   6   -2.70    8.39
   6  -7  -6   -0.84   10.63
  -5   7   6   -5.97    9.04
   5  -7  -6   11.65   11.84
   4  -7  -6   -0.56   10.26
   3  -7  -6    5.31   11.19
   2  -7  -6    7.46   10.63
   1  -7  -6   -7.92   12.49
   0  -7  -6    7.64   13.61
  -1  -7  -6    0.75   11.84
 -28   6   6    9.88   11.28
 -27   6   6   -8.39   11.19
 -26   6   6   -5.50   10.53
 -25   6   6    7.92    8.02
 -24   6   6   -4.38    8.39
 -23   6   6   -5.78    8.67
  23  -6  -6    6.15   12.77
 -22   6   6   -3.54    8.48
  22  -6  -6   -2.89    9.51
 -21   6   6    8.58    8.86
  21  -6  -6   15.38    9.42
 -20   6   6    0.09   11.47
  20  -6  -6    2.33    8.67
 -19   6   6   12.77   10.35
  19  -6  -6    4.85    9.04
 -18   6   6   11.00   11.75
  18  -6  -6    2.33   10.16
 -17   6   6   -0.93   11.37
  17  -6  -6    3.54    8.86
 -16   6   6   11.28    7.74
  16  -6  -6    6.62    9.42
 -15   6   6    2.98    8.48
  15  -6  -6   -2.42    8.95
 -14   6   6    7.46    7.74
  14  -6  -6    7.09   17.99
 -13   6   6  -19.86   12.21
  13  -6  -6  -25.17   16.59
 -12   6   6   -3.17   10.63
  12  -6  -6  -22.65   19.39
 -11   6   6    1.03   11.93
  11  -6  -6   24.15   19.30
 -10   6   6   -8.48   11.84
  10  -6  -6   -2.33   17.34
  -9   6   6  -18.93   11.75
   9  -6  -6   14.73   18.83
  -8   6   6   -1.58   12.68
   8  -6  -6   -0.75   17.34
  -7   6   6   12.21   14.45
   7  -6  -6   28.06   18.93
  -6   6   6   35.52   12.96
   6  -6  -6    2.70   19.11
  -5   6   6    4.66   14.92
   5  -6  -6    3.17   19.11
  -4   6   6  -11.93   12.40
   4  -6  -6  -13.89   19.39
  -3   6   6   -7.46   14.26
   3  -6  -6   -5.69   17.99
  -2   6   6   -0.28   14.82
   2  -6  -6    2.70   17.81
  -1   6   6   -6.99   12.31
   1  -6  -6   14.54   19.76
   0   6   6   14.64   16.31
   0  -6  -6    9.51   19.11
   1   6   6  -10.16   12.03
  -1  -6  -6   18.46   21.35
   2   6   6   44.84   17.62
  -2  -6  -6    4.29   16.50
   3   6   6    0.93   16.69
  -3  -6  -6   13.33   19.86
   4   6   6   85.12   20.42
  -4  -6  -6   17.90   20.70
   5   6   6  110.19   22.75
  -5  -6  -6  109.73   21.63
   6   6   6   28.43   19.76
  -6  -6  -6   55.56   25.08
   7   6   6   59.48   17.81
  -7  -6  -6   14.08   17.62
   8   6   6    9.42   14.17
  -8  -6  -6   16.50   20.32
  -9  -6  -6   12.49   17.15
 -10  -6  -6  -17.90   20.79
 -11  -6  -6    8.95   21.91
 -12  -6  -6   24.33   10.72
 -13  -6  -6    2.70   11.28
 -14  -6  -6   -7.36   11.00
 -15  -6  -6   -1.49   10.72
 -16  -6  -6   -3.45   12.68
  17   6   6    7.18   15.66
 -17  -6  -6    8.02   12.40
  18   6   6    9.42   19.30
 -18  -6  -6    2.05   19.86
  19   6   6    8.67   21.07
 -19  -6  -6   36.82   23.49
  20   6   6   -3.92   14.82
 -20  -6  -6    1.58   21.16
  21   6   6   -8.02   20.14
 -21  -6  -6   17.62   17.90
  22   6   6   -4.29   14.45
 -22  -6  -6    1.68   19.20
  23   6   6    9.32   17.25
 -23  -6  -6    2.24   22.56
 -24  -6  -6   20.70   19.20
 -25  -6  -6   23.87   20.23
 -26  -6  -6    0.09   24.61
 -27  -6  -6    4.20   19.30
 -28  -6  -6   29.65   20.88
 -36   5   6   50.06   16.04
 -35   5   6   -5.31   13.42
 -34   5   6   10.44   16.97
 -33   5   6   64.98   17.06
  32  -5  -6   13.15   17.25
 -31   5   6   -1.31    9.88
  31  -5  -6   -1.21   10.16
 -30   5   6    6.34    9.60
  30  -5  -6   -7.09   11.56
 -29   5   6   -3.45   11.65
  29  -5  -6    6.90   12.59
 -28   5   6   11.93    9.70
  28  -5  -6    1.96   10.53
 -27   5   6    1.77   10.53
  27  -5  -6    5.03   13.15
 -26   5   6    2.70   10.53
  26  -5  -6   -3.92   11.56
 -25   5   6    6.99   10.44
  25  -5  -6  -11.56   13.89
 -24   5   6    3.73   10.35
  24  -5  -6   19.20   12.87
 -23   5   6   -9.51   12.03
  23  -5  -6   -1.49   13.52
 -22   5   6   10.81    9.88
  22  -5  -6   20.42   12.77
 -21   5   6   -8.30   10.53
  21  -5  -6   14.45   14.17
 -20   5   6   11.84    9.51
  20  -5  -6  -13.52   12.31
 -19   5   6   -9.23   11.93
  19  -5  -6   -2.98   24.33
 -18   5   6   17.90    9.79
  18  -5  -6   20.98   19.39
 -17   5   6   61.25   17.71
  17  -5  -6   93.41   24.98
 -16   5   6   15.85   15.94
  16  -5  -6    2.70   18.46
 -15   5   6   -5.22   12.49
  15  -5  -6   16.50   22.47
 -14   5   6   15.01   15.57
  14  -5  -6    4.29   17.62
 -13   5   6  134.81   26.66
  13  -5  -6  214.61   28.43
 -12   5   6   58.45   19.58
  12  -5  -6   20.14   22.65
 -11   5   6  237.45   24.33
  11  -5  -6  267.66   27.78
 -10   5   6   38.69   21.35
  10  -5  -6   47.45   27.69
  -9   5   6   23.68   14.26
   9  -5  -6   74.86   28.90
  -8   5   6   -9.70   14.17
 -10  -5  -6   35.52   23.87
  11   5   6    6.15   18.27
 -11  -5  -6    2.05   26.01
  12   5   6   44.66   22.93
 -12  -5  -6   -1.03   12.40
  13   5   6   13.52   13.05
 -13  -5  -6    3.08   15.20
  14   5   6   -1.96   14.64
 -14  -5  -6   -1.03   11.37
  15   5   6    5.78   14.73
 -15  -5  -6   -4.85   13.89
  16   5   6   -3.17   13.61
 -16  -5  -6   -6.53   13.42
  17   5   6   -7.92   17.34
 -17  -5  -6   -6.43   12.68
  18   5   6   -3.54   14.36
 -18  -5  -6    7.09   14.36
  19   5   6   -1.68   15.01
 -19  -5  -6    6.43   12.49
  20   5   6  -11.37   17.99
 -20  -5  -6  -13.52   12.21
  21   5   6    4.20   15.66
 -21  -5  -6   -0.56   12.77
  22   5   6   -6.62   15.76
 -22  -5  -6    9.51   13.98
  23   5   6   17.53   17.43
 -23  -5  -6    1.31   12.31
  24   5   6   25.36   15.29
 -24  -5  -6   20.60   14.26
  25   5   6    2.61   14.82
 -25  -5  -6   14.45   13.33
  26   5   6    0.37   19.86
 -26  -5  -6   -3.26   12.96
  27   5   6   -1.68   18.65
 -27  -5  -6   -9.04   14.82
  28   5   6  -16.78   18.83
 -28  -5  -6   13.24   13.89
 -29  -5  -6  -11.19   14.08
 -30  -5  -6   -3.82   13.33
 -31  -5  -6    8.76   12.77
 -32  -5  -6    3.92   13.05
 -33  -5  -6   25.82   13.89
 -40   4   6   10.35   15.85
 -39   4   6   -5.97   12.21
 -38   4   6   -2.33   12.40
  38  -4  -6   -2.42   14.64
 -37   4   6    5.13   11.75
  37  -4  -6    2.05   16.59
 -36   4   6    3.36   11.28
  36  -4  -6   28.34   20.60
 -35   4   6   -3.82   10.91
  35  -4  -6  -18.09   18.65
 -34   4   6   36.08   13.89
  34  -4  -6  105.72   25.64
 -33   4   6  -32.72   13.24
  33  -4  -6    4.75   20.51
 -32   4   6   11.19   11.84
  32  -4  -6   -7.83   14.54
 -31   4   6   22.47   12.96
  31  -4  -6   -5.97   14.45
 -30   4   6   -6.06   13.61
  30  -4  -6   26.57   15.01
 -29   4   6  -20.32   15.57
  29  -4  -6   23.59   17.62
 -28   4   6   17.53   12.87
  28  -4  -6    5.87   13.89
 -27   4   6   32.54   14.17
  27  -4  -6   21.54   16.69
 -26   4   6   -3.64   14.26
  26  -4  -6   -5.41   14.82
 -25   4   6  -17.15   12.59
  25  -4  -6   33.66   17.15
 -24   4   6  -13.89   12.03
  24  -4  -6  -18.18   14.64
 -23   4   6    1.96   12.03
  23  -4  -6   67.12   29.74
 -22   4   6   18.93   12.31
  22  -4  -6   -5.78   26.10
 -21   4   6   42.88   14.17
  21  -4  -6   29.09   33.56
 -20   4   6   20.04   17.71
  20  -4  -6    7.09   14.45
 -19   4   6  -11.84   14.82
  19  -4  -6    8.02   25.08
 -18   4   6   -0.09   17.43
  18  -4  -6   17.71   33.56
 -17   4   6   -1.49   16.97
  17  -4  -6  -20.88   26.10
  16  -4  -6   64.98   30.39
  15  -4  -6    5.59   24.52
  12   4   6  602.53   62.18
  13   4   6   29.18   33.00
 -13  -4  -6    0.19   18.27
  14   4   6   82.04   28.43
 -14  -4  -6   72.44   20.42
  15   4   6  119.98   33.47
 -15  -4  -6  121.94   21.82
  16   4   6   19.11   16.41
 -16  -4  -6   16.87   16.87
  17   4   6   30.77   18.55
 -17  -4  -6   -8.11   14.64
  18   4   6   99.47   21.54
 -18  -4  -6  123.25   21.54
  19   4   6   23.21   17.99
 -19  -4  -6   52.39   18.46
  20   4   6    5.78   19.02
 -20  -4  -6  -13.98   15.94
  21   4   6    9.79   16.69
 -21  -4  -6  -12.12   17.15
  22   4   6   -6.81   16.04
 -22  -4  -6    4.47   16.69
  23   4   6   32.07   18.46
 -23  -4  -6   17.99   16.13
  24   4   6   37.94   20.60
 -24  -4  -6  107.58   20.70
  25   4   6   36.55   18.37
 -25  -4  -6   38.41   17.99
  26   4   6  -13.05   16.87
 -26  -4  -6   -0.93   16.59
  27   4   6   16.31   17.43
 -27  -4  -6   -2.33   15.57
  28   4   6    7.55   13.42
 -28  -4  -6    7.64   15.57
  29   4   6  -19.20   16.97
 -29  -4  -6  -17.15   15.20
  30   4   6   15.10   17.25
 -30  -4  -6  -12.21   15.57
  31   4   6  -19.86   15.94
 -31  -4  -6    4.85   12.87
  32   4   6   26.29   17.15
 -32  -4  -6   11.09   13.98
  33   4   6    9.23   17.71
 -33  -4  -6   17.53   14.08
  34   4   6   12.21   13.52
 -34  -4  -6    1.86   19.02
 -35  -4  -6  -19.67   16.04
 -43   3   6    7.83   19.02
 -42   3   6    2.89   15.66
  42  -3  -6    9.98   16.59
 -41   3   6   -1.40   11.84
  41  -3  -6   13.42   20.14
 -40   3   6   -7.27   13.42
  40  -3  -6   -4.47   22.00
 -39   3   6    0.37   12.77
  39  -3  -6   -3.92   21.82
 -38   3   6   14.26   12.77
  38  -3  -6    3.64   16.22
 -37   3   6   -4.20   12.59
  37  -3  -6   22.37   16.78
 -36   3   6   43.44   15.66
  36  -3  -6   37.29   19.02
 -35   3   6  -19.30   14.92
  35  -3  -6    0.56   17.53
 -34   3   6   52.39   17.62
  34  -3  -6   14.36   18.46
 -33   3   6   75.14   18.65
  33  -3  -6   97.33   18.55
 -32   3   6   16.31   14.45
  32  -3  -6   19.11   15.76
 -31   3   6   22.37   15.38
  31  -3  -6   12.12   17.43
 -30   3   6   33.47   14.73
  30  -3  -6   21.44   15.29
 -29   3   6  -12.21   14.17
  29  -3  -6   14.54   16.41
 -28   3   6   18.46   15.48
  28  -3  -6   -5.22   14.26
 -27   3   6   -3.36   15.20
  27  -3  -6    0.93   17.06
 -26   3   6    1.12   14.82
  26  -3  -6   37.76   15.57
 -25   3   6   26.66   14.54
  25  -3  -6   51.83   30.58
 -24   3   6   83.81   16.59
  24  -3  -6   91.36   38.22
 -23   3   6   14.17   14.26
  23  -3  -6   35.43   16.87
 -22   3   6   13.80   13.70
  22  -3  -6   -3.08   15.76
 -21   3   6   19.39   21.26
  21  -3  -6    7.46   28.06
 -20   3   6  -30.39   17.15
  20  -3  -6   55.75   27.50
  19  -3  -6  113.55   33.75
  18  -3  -6  299.17   42.05
  12   3   6   -6.43   32.54
  13   3   6   12.31   40.09
 -13  -3  -6   -9.23   20.42
  14   3   6    1.12   30.58
 -14  -3  -6   -3.64   20.04
  15   3   6   23.49   32.82
 -15  -3  -6   -0.65   22.47
  16   3   6  -23.40   32.63
  17   3   6  -10.53   30.77
 -17  -3  -6   22.65   20.32
  18   3   6  -17.53   31.79
 -18  -3  -6   -6.99   20.32
  19   3   6   -7.92   28.90
 -19  -3  -6  -22.93   17.34
  20   3   6   11.84   19.11
 -20  -3  -6   21.63   17.15
  21   3   6   10.53   19.67
 -21  -3  -6    8.02   19.11
  22   3   6   -8.95   18.18
 -22  -3  -6   18.09   17.81
  23   3   6   31.14   21.07
 -23  -3  -6    2.61   16.87
  24   3   6   -3.45   18.55
 -24  -3  -6   -6.71   15.48
  25   3   6  -16.04   20.51
 -25  -3  -6   12.12   16.41
  26   3   6   22.37   18.93
 -26  -3  -6  -13.89   17.34
  27   3   6   14.17   18.27
 -27  -3  -6    2.61   16.78
  28   3   6    0.00   17.81
 -28  -3  -6   -8.48   15.85
  29   3   6   -2.42   18.09
 -29  -3  -6  -12.31   15.76
  30   3   6  -23.03   18.65
 -30  -3  -6    1.77   14.26
  31   3   6    8.20   18.55
 -31  -3  -6   27.22   16.78
  32   3   6   -8.86   14.17
 -32  -3  -6   17.81   16.22
  33   3   6   31.88   18.55
 -33  -3  -6   33.66   19.02
  34   3   6   20.23   16.97
 -34  -3  -6   17.43   16.59
  35   3   6   12.21   14.36
 -35  -3  -6    8.39   15.38
  36   3   6   25.26   16.97
 -36  -3  -6   32.35   13.15
  37   3   6   -6.90   14.82
 -37  -3  -6    3.73   17.34
  38   3   6  -15.01   13.15
 -38  -3  -6  -12.77   17.43
  39   3   6  -16.50   16.04
 -39  -3  -6   -6.99   16.78
  40   3   6   -2.14   15.01
 -40  -3  -6    1.49   14.26
  41   3   6   30.67   11.00
 -41  -3  -6   -1.40   15.29
 -42  -3  -6   -2.05   15.20
 -44   2   6    2.33   19.02
  44  -2  -6  -10.44   17.71
 -43   2   6   14.08   12.40
  43  -2  -6    3.17   13.52
 -42   2   6    6.62   13.98
  42  -2  -6    3.73   23.68
 -41   2   6   -2.89   13.98
  41  -2  -6    1.03   18.65
 -40   2   6   14.26   17.15
  40  -2  -6   32.16   19.95
 -39   2   6   -5.50   13.89
  39  -2  -6   -6.25   17.15
 -38   2   6   15.57   14.36
  38  -2  -6   10.81   17.99
 -37   2   6    6.99   14.54
  37  -2  -6   14.73   17.43
 -36   2   6  -11.75   15.38
  36  -2  -6   32.07   18.74
 -35   2   6   11.00   17.25
  35  -2  -6   -3.17   16.87
 -34   2   6   68.89   19.30
  34  -2  -6   32.07   19.58
 -33   2   6   15.94   17.25
  33  -2  -6    1.58   18.09
 -32   2   6    2.80   17.25
  32  -2  -6    6.99   17.99
 -31   2   6   31.88   15.57
  31  -2  -6    8.58   18.37
 -30   2   6   17.99   15.57
  30  -2  -6   18.27   17.81
 -29   2   6    3.73   15.38
  29  -2  -6  -13.89   16.59
 -28   2   6  -22.56   15.20
  28  -2  -6  -22.19   28.62
 -27   2   6   24.15   13.42
  27  -2  -6    9.70   24.89
 -26   2   6  -12.87   14.54
  26  -2  -6   10.72   16.50
 -25   2   6   14.45   13.89
  25  -2  -6   -8.86   15.01
 -24   2   6   -2.61   13.80
  24  -2  -6    2.05   16.22
 -23   2   6    1.21   15.38
  23  -2  -6   12.87   18.18
 -22   2   6   48.38   14.54
  22  -2  -6   58.83   18.27
 -21   2   6   72.44   21.54
  21  -2  -6   68.62   38.04
 -20   2   6  123.53   24.24
  20  -2  -6  103.48   43.91
 -19   2   6   10.63   16.59
  19  -2  -6   26.57   31.14
  14   2   6   36.27   36.08
  15   2   6  149.16   41.21
  16   2   6  184.68   44.84
 -16  -2  -6   93.51   29.93
  17   2   6   27.69   35.80
 -17  -2  -6   71.97   25.26
  18   2   6  -15.76   13.98
 -18  -2  -6   22.75   17.43
  19   2   6  -14.92   37.76
 -19  -2  -6   33.00   27.41
  20   2   6   33.75   37.10
 -20  -2  -6   29.93   19.30
  21   2   6  -24.61   36.82
 -21  -2  -6    5.97   18.09
  22   2   6    3.17   38.22
 -22  -2  -6   39.90   20.14
  23   2   6   32.54   20.23
 -23  -2  -6   19.67   18.55
  24   2   6   58.17   22.84
 -24  -2  -6   43.63   20.04
  25   2   6    2.05   15.20
 -25  -2  -6  -32.35   18.18
  26   2   6   10.91   22.00
 -26  -2  -6   -0.84   17.99
  27   2   6   12.87   21.07
 -27  -2  -6    9.88   16.69
  28   2   6  -14.92   21.63
 -28  -2  -6   48.38   19.30
  29   2   6  -36.45   21.44
 -29  -2  -6   16.78   14.92
  30   2   6    3.82   19.39
 -30  -2  -6   -3.82   16.50
  31   2   6    7.74   20.04
 -31  -2  -6    6.06   17.71
  32   2   6   -1.12   20.14
 -32  -2  -6   21.26   17.43
  33   2   6  101.34   22.19
 -33  -2  -6  110.75   19.20
  34   2   6    0.09   17.99
 -34  -2  -6  -15.48   17.06
  35   2   6  191.86   19.58
 -35  -2  -6  266.72   24.05
  36   2   6  212.65   22.84
 -36  -2  -6  204.82   25.92
  37   2   6   30.02   20.51
 -37  -2  -6   56.50   20.79
  38   2   6    5.41   13.61
 -38  -2  -6  -42.33   17.15
  39   2   6   23.77   16.78
 -39  -2  -6   -3.26   13.89
  40   2   6   -6.53   17.15
 -40  -2  -6   18.37   17.34
  41   2   6   11.28   11.37
 -41  -2  -6   15.48   19.86
  42   2   6   -7.74   15.20
 -42  -2  -6    7.46   17.81
  43   2   6   19.58   16.97
 -43  -2  -6   46.80   14.82
  44   2   6   75.79   15.57
 -44  -2  -6  110.75   24.05
 -45  -2  -6   29.18   19.76
 -46   1   6    3.08   20.42
 -45   1   6   -8.95   22.37
 -44   1   6  -18.27   15.85
  44  -1  -6    4.38   12.31
 -43   1   6   -2.24   15.76
  43  -1  -6    9.51   13.70
 -42   1   6    3.92   17.06
  42  -1  -6    4.38   13.89
 -41   1   6    5.22   17.25
  41  -1  -6   -4.47   14.82
 -40   1   6    5.03   15.76
  40  -1  -6    8.30   14.26
 -39   1   6   18.83   16.13
  39  -1  -6    1.40   14.17
 -38   1   6    5.59   16.78
  38  -1  -6   -6.71   13.42
 -37   1   6   13.24   17.34
  37  -1  -6    4.29   14.26
 -36   1   6   22.28   18.37
  36  -1  -6    8.48   18.83
 -35   1   6  -31.51   20.60
  35  -1  -6    7.46   17.62
 -34   1   6   30.58   19.76
  34  -1  -6   24.71   17.90
 -33   1   6   27.32   20.04
  33  -1  -6   -4.47   17.06
 -32   1   6   23.59   17.06
  32  -1  -6   10.81   16.78
 -31   1   6   20.23   16.22
  31  -1  -6  -12.77   16.13
 -30   1   6    4.94   15.76
  30  -1  -6   14.92   17.25
 -29   1   6   -8.95   14.45
  29  -1  -6  -11.75   28.53
 -28   1   6    3.36   15.10
  28  -1  -6   17.06   28.53
 -27   1   6    3.17   15.66
  27  -1  -6   -6.81   17.62
 -26   1   6   -5.50   16.31
  26  -1  -6   19.58   17.99
 -25   1   6   34.40   15.10
  25  -1  -6   27.22   18.83
 -24   1   6   89.03   17.06
  24  -1  -6   89.87   20.23
 -23   1   6   22.93   13.24
  23  -1  -6    4.47   13.05
 -22   1   6   11.56   17.62
  22  -1  -6  -17.06   25.45
 -21   1   6    2.61   17.25
  21  -1  -6   39.44   13.98
 -20   1   6   11.93   14.82
  20  -1  -6    2.70   28.25
 -19   1   6   31.98   18.55
  19  -1  -6   65.82   26.20
  16   1   6  -65.82   40.09
 -16  -1  -6   17.62   23.12
  17   1   6    9.23   37.48
 -17  -1  -6   14.26   25.73
  18   1   6   -2.70   39.44
 -18  -1  -6    1.31   18.37
  19   1   6   30.21   38.13
 -19  -1  -6   16.22   26.01
  20   1   6  -19.58   38.32
 -20  -1  -6  -24.43   16.13
  21   1   6  -25.17   40.37
 -21  -1  -6    4.10   18.37
  22   1   6   32.54   44.10
 -22  -1  -6  -17.06   23.68
  23   1   6    6.53   20.98
 -23  -1  -6    3.73   20.60
  24   1   6   10.63   20.04
 -24  -1  -6   33.84   20.79
  25   1   6  -26.57   17.06
 -25  -1  -6    0.75   14.26
  26   1   6  -17.99   20.04
 -26  -1  -6  -27.41   18.74
  27   1   6  -12.96   20.42
 -27  -1  -6    6.62   17.99
  28   1   6  -41.95   22.93
 -28  -1  -6   15.94   20.79
  29   1   6    9.42   18.83
 -29  -1  -6    2.89   15.10
  30   1   6    1.40   19.58
 -30  -1  -6   12.49   18.46
  31   1   6  -28.15   18.65
 -31  -1  -6   10.53   19.02
  32   1   6   -0.65   18.65
 -32  -1  -6   18.55   19.67
  33   1   6    9.42   19.30
 -33  -1  -6   30.58   19.30
  34   1   6   -2.24   18.18
 -34  -1  -6    0.47   17.90
  35   1   6   36.73   20.42
 -35  -1  -6  -12.12   14.26
  36   1   6   18.55   21.63
 -36  -1  -6  -24.15   17.34
  37   1   6   -6.15   20.04
 -37  -1  -6   -5.22   16.50
  38   1   6    1.12   18.09
 -38  -1  -6    6.43   17.15
  39   1   6    5.41   18.93
 -39  -1  -6   29.37   17.62
  40   1   6  -12.31   17.34
 -40  -1  -6  -11.19   16.13
  41   1   6   21.72   17.15
 -41  -1  -6  -13.15   15.76
  42   1   6   14.26   17.53
 -42  -1  -6   23.40   17.25
  43   1   6    2.33   13.42
 -43  -1  -6    8.20   15.57
 -44  -1  -6    0.09   12.31
 -45  -1  -6    1.68   19.02
 -46  -1  -6    7.74   18.37
 -47   0   6    2.89   23.77
 -46   0   6   22.37   17.34
 -45   0   6   13.05   15.94
 -44   0   6    2.05   20.04
  44   0  -6    2.70   20.88
 -43   0   6   37.76   18.83
  43   0  -6   19.02   20.98
 -42   0   6  -12.21   18.93
  42   0  -6    1.12   17.53
 -41   0   6   13.05   19.02
  41   0  -6   62.28   19.76
 -40   0   6   47.83   23.40
  40   0  -6   52.39   22.75
 -39   0   6    2.98   19.20
  39   0  -6   -9.60   16.04
 -38   0   6   26.57   20.32
  38   0  -6    7.36   18.46
 -37   0   6    1.58   17.81
  37   0  -6    9.79   18.65
 -36   0   6   46.99   19.95
  36   0  -6    3.92   19.39
 -35   0   6   23.40   16.50
  35   0  -6   -3.08   20.60
 -34   0   6   71.23   23.59
  34   0  -6   83.44   24.43
 -33   0   6    9.70   23.03
  33   0  -6   15.48   19.67
 -32   0   6   22.56   17.62
  32   0  -6   17.99   18.93
 -31   0   6   -2.89   18.27
  31   0  -6   25.64   18.46
 -30   0   6   42.42   18.55
  30   0  -6   -4.10   40.55
 -29   0   6   42.23   17.90
  29   0  -6  -13.15   29.46
 -28   0   6   40.09   18.83
  28   0  -6   38.22   19.20
 -27   0   6    6.06   17.62
  27   0  -6    7.92   17.71
 -26   0   6   11.28   16.50
  26   0  -6   -8.30   17.43
 -25   0   6   29.55   16.78
  25   0  -6   14.45   19.20
 -24   0   6   37.94   17.81
  24   0  -6   33.75   19.76
 -23   0   6   41.11   20.23
  23   0  -6   36.45   27.69
 -22   0   6  134.99   21.35
 -21   0   6  214.24   29.83
  21   0  -6  168.09   47.36
 -20   0   6  231.39   34.31
  20   0  -6   89.50   47.27
  17   0  -6   97.89   36.17
  17   0   6  379.16   67.22
  18   0   6   48.94   38.04
 -18   0  -6   67.03   27.22
  19   0   6   23.77   36.82
 -19   0  -6   26.94   19.86
  20   0   6   34.03   17.81
 -20   0  -6   21.44   24.80
  21   0   6   26.38   23.59
 -21   0  -6   33.10   25.26
  22   0   6   47.27   21.91
 -22   0  -6   69.27   18.46
  23   0   6  100.22   47.36
 -23   0  -6   15.85   25.26
  24   0   6  118.40   44.28
 -24   0  -6   -3.17   19.11
  25   0   6   58.73   20.79
 -25   0  -6   -2.14   18.55
  26   0   6  -19.95   25.17
 -26   0  -6  -10.44   14.45
  27   0   6  -11.65   24.05
 -27   0  -6   -0.37   19.86
  28   0   6   24.61   25.73
 -28   0  -6   23.12   19.76
  29   0   6   18.74   17.43
 -29   0  -6    7.46   19.58
  30   0   6    6.06   22.75
 -30   0  -6  -18.46   21.07
  31   0   6  -17.62   24.05
 -31   0  -6   35.24   14.92
  32   0   6  -13.61   22.19
 -32   0  -6    1.96   20.60
  33   0   6   50.62   28.81
 -33   0  -6  106.93   25.26
  34   0   6  -13.98   17.43
 -34   0  -6  -40.46   20.23
  35   0   6  227.94   55.19
 -35   0  -6  404.33   41.39
  36   0   6  265.88   52.30
 -36   0  -6  504.17   36.27
  37   0   6  348.20   48.76
 -37   0  -6  300.75   27.41
  38   0   6  -68.43   21.82
 -38   0  -6    4.75   18.09
  39   0   6   -5.69   17.90
 -39   0  -6  -14.82   14.45
  40   0   6   -9.60   23.77
 -40   0  -6  -12.21   13.89
  41   0   6  -10.07   24.24
 -41   0  -6   22.47   13.70
  42   0   6    6.25   14.82
 -42   0  -6   13.15   11.84
  43   0   6   22.00   22.84
 -43   0  -6    0.56   11.47
  44   0   6   53.33   25.17
 -44   0  -6   16.31   11.56
  45   0   6   25.08   14.45
 -45   0  -6   34.21   27.87
 -46   0  -6   20.70   24.98
 -46  -1   6    6.25   23.68
 -45  -1   6  -11.00   17.15
 -44  -1   6  -17.62   19.76
  44   1  -6    7.92   12.87
 -43  -1   6   11.47   20.14
  43   1  -6   -8.58   13.42
 -42  -1   6    5.87   18.18
  42   1  -6  -13.33   15.38
[truncated: 62,717 more chars]
