# Supplementary material for: Large Thermo- and Mechanosalient Actuation via Cooperative Twist Elasticity-Induced Packing Motif Conversion
Source: J Am Chem Soc. 2026 Jul 1;148(27):28602–15. doi: 10.1021/jacs.6c05413 (PMC13383629; doi:10.1021/jacs.6c05413)
Supplement: Supplementary file 1 [file ja6c05413_si_001.zip › Cif and checkcif/Y-phase.cif]

 
data_aD_GR2
 
_audit_creation_method            'SHELXL-2019/3'
_shelx_SHELXL_version_number      '2019/3'
_chemical_name_systematic         ?
_chemical_name_common             ?
_chemical_melting_point           ?
_chemical_formula_moiety          'C48 H64 N2 O2'
_chemical_formula_sum
 'C48 H64 N2 O2' 
_chemical_formula_weight          701.01

loop_
 _atom_type_symbol
 _atom_type_description
 _atom_type_scat_dispersion_real
 _atom_type_scat_dispersion_imag
 _atom_type_scat_source
 'C'  'C'   0.0030   0.0016
 'International Tables Vol C Tables 4.2.6.8 and 6.1.1.4'
 'H'  'H'   0.0000   0.0000
 'International Tables Vol C Tables 4.2.6.8 and 6.1.1.4'
 'N'  'N'   0.0059   0.0032
 'International Tables Vol C Tables 4.2.6.8 and 6.1.1.4'
 'O'  'O'   0.0105   0.0059
 'International Tables Vol C Tables 4.2.6.8 and 6.1.1.4'
 
_space_group_crystal_system       triclinic
_space_group_IT_number            2
_space_group_name_H-M_alt         'P -1'
_space_group_name_Hall            '-P 1'
 
_shelx_space_group_comment
;
The symmetry employed for this shelxl refinement is uniquely defined
by the following loop, which should always be used as a source of
symmetry information in preference to the above space-group names.
They are only intended as comments.
;
 
loop_
 _space_group_symop_operation_xyz
 'x, y, z'
 '-x, -y, -z'
 
_cell_length_a                    5.7600(12)
_cell_length_b                    7.6300(15)
_cell_length_c                    48.274(10)
_cell_angle_alpha                 89.19(3)
_cell_angle_beta                  87.29(3)
_cell_angle_gamma                 89.12(3)
_cell_volume                      2118.8(7)
_cell_formula_units_Z             2
_cell_measurement_temperature     297(2)
_cell_measurement_reflns_used     31635
_cell_measurement_theta_min       0.401
_cell_measurement_theta_max       29.535
 
_exptl_crystal_description        'plate'
_exptl_crystal_colour             'colorless'
_exptl_crystal_density_meas       ?
_exptl_crystal_density_method     ?
_exptl_crystal_density_diffrn     1.099          
_exptl_crystal_F_000              764
_exptl_transmission_factor_min    ?
_exptl_transmission_factor_max    ?
_exptl_crystal_size_max           0.020
_exptl_crystal_size_mid           0.016
_exptl_crystal_size_min           0.002
_exptl_absorpt_coefficient_mu     0.063
_shelx_estimated_absorpt_T_min    0.999
_shelx_estimated_absorpt_T_max    1.000
_exptl_absorpt_correction_type    'empirical'
_exptl_absorpt_correction_T_min   0.817
_exptl_absorpt_correction_T_max   1.000
_exptl_absorpt_process_details    '<i>HKL3000sm Scalepack</i>(Otwinowski et.al,2003)'
_exptl_absorpt_special_details    ?
_diffrn_ambient_temperature       297(2)
_diffrn_radiation_wavelength      0.700
_diffrn_radiation_type            synchrotron
_diffrn_source                    'PLSII 2D bending magnet'
_diffrn_measurement_device_type   'Rayonix SX165 CCD area detector'
_diffrn_measurement_method        'omega scan'
_diffrn_detector_area_resol_mean  ?
_diffrn_reflns_number             12151
_diffrn_reflns_av_unetI/netI      0.1428
_diffrn_reflns_av_R_equivalents   0.0980
_diffrn_reflns_limit_h_min        -6
_diffrn_reflns_limit_h_max        6
_diffrn_reflns_limit_k_min        -9
_diffrn_reflns_limit_k_max        9
_diffrn_reflns_limit_l_min        -58
_diffrn_reflns_limit_l_max        58
_diffrn_reflns_theta_min          1.664
_diffrn_reflns_theta_max          24.999
_diffrn_reflns_theta_full         24.835
_diffrn_measured_fraction_theta_max   0.813
_diffrn_measured_fraction_theta_full  0.811
_diffrn_reflns_Laue_measured_fraction_max    0.813
_diffrn_reflns_Laue_measured_fraction_full   0.811
_diffrn_reflns_point_group_measured_fraction_max   0.813
_diffrn_reflns_point_group_measured_fraction_full  0.811
_reflns_number_total              6338
_reflns_number_gt                 1774
_reflns_threshold_expression      'I > 2\s(I)'
_reflns_Friedel_coverage          0.000
_reflns_Friedel_fraction_max      .
_reflns_Friedel_fraction_full     .
 
_reflns_special_details
;
 Reflections were merged by SHELXL according to the crystal
 class for the calculation of statistics and refinement.
 
 _reflns_Friedel_fraction is defined as the number of unique
 Friedel pairs measured divided by the number that would be
 possible theoretically, ignoring centric projections and
 systematic absences.
;
 
_computing_data_collection        '<i>PAL BL2D-SMDC Program</i>(Shin et.al, 2016)'
_computing_cell_refinement        '<i>HKL3000sm</i>(Otwinowski & Minor, 1997)'
_computing_data_reduction         '<i>HKL3000sm</i>(Otwinowski & Minor, 1997)'
_computing_structure_solution     '<i>SHELXT-2018</i>(Sheldrick, 2018)'
_computing_structure_refinement   '<i>SHELXL-2018</i>(Sheldrick, 2018)'
_computing_molecular_graphics     '<i>DIAMOND 4</i>(Putx&Brandenburg, 2014)'
_computing_publication_material   '<i>publCIF</i>(Westrip, 2010)'
_refine_special_details           ?
_refine_ls_structure_factor_coef  Fsqd
_refine_ls_matrix_type            full
_refine_ls_weighting_scheme       calc
_refine_ls_weighting_details
'w=1/[\s^2^(Fo^2^)+(0.1191P)^2^] where P=(Fo^2^+2Fc^2^)/3'
_atom_sites_solution_primary      ?
_atom_sites_solution_secondary    ?
_atom_sites_solution_hydrogens    geom
_refine_ls_hydrogen_treatment     constr
_refine_ls_extinction_method      'SHELXL-2019/2 (Sheldrick 2019)'
_refine_ls_extinction_coef        0.026(4)
_refine_ls_extinction_expression
 'Fc^*^=kFc[1+0.001xFc^2^\l^3^/sin(2\q)]^-1/4^'
_refine_ls_number_reflns          6338
_refine_ls_number_parameters      472
_refine_ls_number_restraints      0
_refine_ls_R_factor_all           0.2470
_refine_ls_R_factor_gt            0.0820
_refine_ls_wR_factor_ref          0.2830
_refine_ls_wR_factor_gt           0.1899
_refine_ls_goodness_of_fit_ref    0.894
_refine_ls_restrained_S_all       0.894
_refine_ls_shift/su_max           0.000
_refine_ls_shift/su_mean          0.000
 
loop_
 _atom_site_label
 _atom_site_type_symbol
 _atom_site_fract_x
 _atom_site_fract_y
 _atom_site_fract_z
 _atom_site_U_iso_or_equiv
 _atom_site_adp_type
 _atom_site_occupancy
 _atom_site_site_symmetry_order  
 _atom_site_calc_flag
 _atom_site_refinement_flags_posn
 _atom_site_refinement_flags_adp
 _atom_site_refinement_flags_occupancy
 _atom_site_disorder_assembly
 _atom_site_disorder_group
O1 O 0.4658(7) 0.2645(6) 0.69588(7) 0.0962(15) Uani 1 1 d . . . . .
O2 O 0.5885(7) 0.2590(6) 0.30431(7) 0.0953(14) Uani 1 1 d . . . . .
N1 N -0.0074(8) 0.4665(6) 0.56975(8) 0.0776(15) Uani 1 1 d . . . . .
N2 N 1.0029(8) 0.0349(7) 0.43334(8) 0.0806(16) Uani 1 1 d . . . . .
C1 C 0.6742(10) 0.2199(9) 0.71022(10) 0.099(2) Uani 1 1 d . . . . .
H1A H 0.808284 0.275700 0.701191 0.119 Uiso 1 1 calc R U . . .
H1B H 0.700614 0.094056 0.710350 0.119 Uiso 1 1 calc R U . . .
C2 C 0.6341(11) 0.2861(9) 0.73964(10) 0.105(2) Uani 1 1 d . . . . .
H2A H 0.774724 0.264469 0.749519 0.127 Uiso 1 1 calc R U . . .
H2B H 0.609214 0.412058 0.738752 0.127 Uiso 1 1 calc R U . . .
C3 C 0.4332(11) 0.2066(8) 0.75632(10) 0.105(2) Uani 1 1 d . . . . .
H3A H 0.454932 0.080343 0.756912 0.126 Uiso 1 1 calc R U . . .
H3B H 0.291008 0.231788 0.746936 0.126 Uiso 1 1 calc R U . . .
C4 C 0.4052(11) 0.2724(8) 0.78567(10) 0.107(2) Uani 1 1 d . . . . .
H4A H 0.548301 0.248384 0.794945 0.129 Uiso 1 1 calc R U . . .
H4B H 0.382473 0.398612 0.785026 0.129 Uiso 1 1 calc R U . . .
C5 C 0.2072(11) 0.1933(8) 0.80268(9) 0.108(2) Uani 1 1 d . . . . .
H5A H 0.230660 0.067198 0.803332 0.130 Uiso 1 1 calc R U . . .
H5B H 0.064573 0.216642 0.793268 0.130 Uiso 1 1 calc R U . . .
C6 C 0.1753(11) 0.2579(9) 0.83198(10) 0.109(2) Uani 1 1 d . . . . .
H6A H 0.317058 0.232438 0.841435 0.130 Uiso 1 1 calc R U . . .
H6B H 0.155701 0.384402 0.831271 0.130 Uiso 1 1 calc R U . . .
C7 C -0.0253(11) 0.1831(9) 0.84918(10) 0.111(2) Uani 1 1 d . . . . .
H7A H -0.167122 0.209513 0.839779 0.134 Uiso 1 1 calc R U . . .
H7B H -0.006419 0.056567 0.849713 0.134 Uiso 1 1 calc R U . . .
C8 C -0.0568(12) 0.2451(9) 0.87826(10) 0.120(3) Uani 1 1 d . . . . .
H8A H -0.078513 0.371441 0.877686 0.145 Uiso 1 1 calc R U . . .
H8B H 0.086176 0.220811 0.887528 0.145 Uiso 1 1 calc R U . . .
C9 C -0.2526(12) 0.1692(9) 0.89561(11) 0.129(3) Uani 1 1 d . . . . .
H9A H -0.231361 0.042909 0.896210 0.155 Uiso 1 1 calc R U . . .
H9B H -0.395938 0.193978 0.886439 0.155 Uiso 1 1 calc R U . . .
C10 C -0.2811(14) 0.2326(10) 0.92476(12) 0.145(3) Uani 1 1 d . . . . .
H10A H -0.304169 0.358825 0.924240 0.174 Uiso 1 1 calc R U . . .
H10B H -0.137748 0.208614 0.933977 0.174 Uiso 1 1 calc R U . . .
C11 C -0.4774(16) 0.1536(13) 0.94181(15) 0.184(4) Uani 1 1 d . . . . .
H11A H -0.620969 0.178176 0.932674 0.221 Uiso 1 1 calc R U . . .
H11B H -0.454845 0.027348 0.942282 0.221 Uiso 1 1 calc R U . . .
C12 C -0.5041(19) 0.2166(13) 0.97087(15) 0.250(6) Uani 1 1 d . . . . .
H12A H -0.640658 0.166717 0.979787 0.375 Uiso 1 1 calc R U . . .
H12B H -0.518751 0.342133 0.970761 0.375 Uiso 1 1 calc R U . . .
H12C H -0.370051 0.181654 0.980792 0.375 Uiso 1 1 calc R U . . .
C13 C 0.8079(11) 0.2079(9) 0.29073(9) 0.096(2) Uani 1 1 d . . . . .
H13A H 0.823758 0.081159 0.290751 0.116 Uiso 1 1 calc R U . . .
H13B H 0.935463 0.255182 0.300555 0.116 Uiso 1 1 calc R U . . .
C14 C 0.8147(11) 0.2779(8) 0.26119(9) 0.094(2) Uani 1 1 d . . . . .
H14A H 0.806324 0.404979 0.261357 0.113 Uiso 1 1 calc R U . . .
H14B H 0.680952 0.236265 0.251880 0.113 Uiso 1 1 calc R U . . .
C15 C 1.0367(10) 0.2191(8) 0.24532(10) 0.097(2) Uani 1 1 d . . . . .
H15A H 1.169541 0.251588 0.255652 0.116 Uiso 1 1 calc R U . . .
H15B H 1.037977 0.092367 0.243967 0.116 Uiso 1 1 calc R U . . .
C16 C 1.0612(11) 0.2985(8) 0.21641(10) 0.096(2) Uani 1 1 d . . . . .
H16A H 0.924021 0.271420 0.206467 0.116 Uiso 1 1 calc R U . . .
H16B H 1.067850 0.425010 0.217863 0.116 Uiso 1 1 calc R U . . .
C17 C 1.2737(11) 0.2345(9) 0.19983(10) 0.103(2) Uani 1 1 d . . . . .
H17A H 1.266457 0.108042 0.198335 0.123 Uiso 1 1 calc R U . . .
H17B H 1.410599 0.260923 0.209862 0.123 Uiso 1 1 calc R U . . .
C18 C 1.3010(11) 0.3141(8) 0.17076(10) 0.101(2) Uani 1 1 d . . . . .
H18A H 1.313049 0.440263 0.172300 0.121 Uiso 1 1 calc R U . . .
H18B H 1.161759 0.290980 0.160954 0.121 Uiso 1 1 calc R U . . .
C19 C 1.5120(11) 0.2456(9) 0.15347(10) 0.108(2) Uani 1 1 d . . . . .
H19A H 1.651532 0.269329 0.163176 0.130 Uiso 1 1 calc R U . . .
H19B H 1.500458 0.119450 0.151930 0.130 Uiso 1 1 calc R U . . .
C20 C 1.5363(12) 0.3257(9) 0.12449(10) 0.110(3) Uani 1 1 d . . . . .
H20A H 1.395743 0.303770 0.114869 0.132 Uiso 1 1 calc R U . . .
H20B H 1.550836 0.451656 0.126009 0.132 Uiso 1 1 calc R U . . .
C21 C 1.7420(12) 0.2552(9) 0.10746(11) 0.122(3) Uani 1 1 d . . . . .
H21A H 1.727468 0.129122 0.106089 0.147 Uiso 1 1 calc R U . . .
H21B H 1.882192 0.277390 0.117123 0.147 Uiso 1 1 calc R U . . .
C22 C 1.7687(13) 0.3326(10) 0.07852(11) 0.134(3) Uani 1 1 d . . . . .
H22A H 1.627684 0.311752 0.068938 0.161 Uiso 1 1 calc R U . . .
H22B H 1.785218 0.458510 0.079896 0.161 Uiso 1 1 calc R U . . .
C23 C 1.9718(15) 0.2609(11) 0.06140(13) 0.176(4) Uani 1 1 d . . . . .
H23A H 1.956750 0.134700 0.060362 0.212 Uiso 1 1 calc R U . . .
H23B H 2.112965 0.283684 0.070849 0.212 Uiso 1 1 calc R U . . .
C24 C 1.9973(18) 0.3347(13) 0.03242(14) 0.242(5) Uani 1 1 d . . . . .
H24A H 2.145208 0.299377 0.024162 0.363 Uiso 1 1 calc R U . . .
H24B H 1.987606 0.460325 0.032981 0.363 Uiso 1 1 calc R U . . .
H24C H 1.875270 0.291571 0.021600 0.363 Uiso 1 1 calc R U . . .
C25 C 0.4842(12) 0.2504(8) 0.66732(11) 0.0783(19) Uani 1 1 d . . . . .
C26 C 0.2932(10) 0.3182(8) 0.65390(11) 0.0781(19) Uani 1 1 d . . . . .
H26 H 0.165811 0.364571 0.664002 0.094 Uiso 1 1 calc R U . . .
C27 C 0.2966(10) 0.3152(7) 0.62521(10) 0.0695(17) Uani 1 1 d . . . . .
H27 H 0.169361 0.359836 0.616113 0.083 Uiso 1 1 calc R U . . .
C28 C 0.4865(11) 0.2467(7) 0.60954(10) 0.0678(18) Uani 1 1 d . . . . .
C29 C 0.6706(10) 0.1762(8) 0.62404(10) 0.0776(19) Uani 1 1 d . . . . .
H29 H 0.797031 0.126459 0.614182 0.093 Uiso 1 1 calc R U . . .
C30 C 0.6701(11) 0.1785(7) 0.65282(10) 0.0810(19) Uani 1 1 d . . . . .
H30 H 0.795117 0.131525 0.662086 0.097 Uiso 1 1 calc R U . . .
C31 C 0.5136(9) 0.2379(7) 0.57958(10) 0.0705(18) Uani 1 1 d . . . . .
H31 H 0.647280 0.178585 0.573145 0.085 Uiso 1 1 calc R U . . .
C32 C 0.3780(10) 0.3012(7) 0.55907(10) 0.0641(16) Uani 1 1 d . . . . .
C33 C 0.1663(10) 0.3917(8) 0.56535(9) 0.0615(15) Uani 1 1 d . . . . .
C34 C 0.4412(9) 0.2745(7) 0.52875(10) 0.0598(14) Uani 1 1 d . . . . .
C35 C 0.2843(10) 0.3281(7) 0.50894(10) 0.0744(18) Uani 1 1 d . . . . .
H35 H 0.142881 0.379731 0.514569 0.089 Uiso 1 1 calc R U . . .
C36 C 0.3392(9) 0.3043(7) 0.48082(10) 0.0689(16) Uani 1 1 d . . . . .
H36 H 0.233943 0.340675 0.467810 0.083 Uiso 1 1 calc R U . . .
C37 C 0.5489(9) 0.2270(7) 0.47196(9) 0.0588(14) Uani 1 1 d . . . . .
C38 C 0.7034(9) 0.1749(7) 0.49198(9) 0.0680(16) Uani 1 1 d . . . . .
H38 H 0.845498 0.123867 0.486473 0.082 Uiso 1 1 calc R U . . .
C39 C 0.6484(9) 0.1982(7) 0.51998(10) 0.0705(16) Uani 1 1 d . . . . .
H39 H 0.753428 0.161435 0.532988 0.085 Uiso 1 1 calc R U . . .
C40 C 0.6151(9) 0.2018(7) 0.44199(10) 0.0584(14) Uani 1 1 d . . . . .
C41 C 0.8289(11) 0.1084(8) 0.43664(9) 0.0655(17) Uani 1 1 d . . . . .
C42 C 0.4814(9) 0.2590(6) 0.42085(9) 0.0657(15) Uani 1 1 d . . . . .
H42 H 0.341850 0.313632 0.426402 0.079 Uiso 1 1 calc R U . . .
C43 C 0.5258(10) 0.2468(7) 0.39058(10) 0.0667(17) Uani 1 1 d . . . . .
C44 C 0.7208(10) 0.1777(7) 0.37734(10) 0.0788(19) Uani 1 1 d . . . . .
H44 H 0.838637 0.130377 0.387782 0.095 Uiso 1 1 calc R U . . .
C45 C 0.7460(10) 0.1771(7) 0.34859(10) 0.0777(18) Uani 1 1 d . . . . .
H45 H 0.879111 0.128287 0.339978 0.093 Uiso 1 1 calc R U . . .
C46 C 0.5749(11) 0.2482(9) 0.33284(11) 0.080(2) Uani 1 1 d . . . . .
C47 C 0.3777(10) 0.3160(8) 0.34556(10) 0.0785(19) Uani 1 1 d . . . . .
H47 H 0.260939 0.362230 0.334845 0.094 Uiso 1 1 calc R U . . .
C48 C 0.3485(10) 0.3169(7) 0.37445(10) 0.0745(17) Uani 1 1 d . . . . .
H48 H 0.213365 0.363302 0.382936 0.089 Uiso 1 1 calc R U . . .
 
loop_
 _atom_site_aniso_label
 _atom_site_aniso_U_11
 _atom_site_aniso_U_22
 _atom_site_aniso_U_33
 _atom_site_aniso_U_23
 _atom_site_aniso_U_13
 _atom_site_aniso_U_12
O1 0.085(3) 0.135(4) 0.068(2) -0.003(2) -0.0054(19) 0.013(3)
O2 0.092(4) 0.123(4) 0.070(2) -0.005(2) -0.008(2) 0.020(3)
N1 0.059(4) 0.087(4) 0.086(3) -0.005(2) -0.007(2) 0.030(3)
N2 0.068(4) 0.096(5) 0.077(3) -0.007(2) -0.004(2) 0.019(3)
C1 0.077(5) 0.138(7) 0.082(4) -0.008(3) -0.014(3) 0.031(4)
C2 0.103(6) 0.143(7) 0.072(4) -0.006(3) -0.018(3) 0.011(5)
C3 0.123(6) 0.118(6) 0.073(4) -0.005(3) -0.001(3) -0.006(5)
C4 0.126(6) 0.132(6) 0.063(4) -0.006(3) -0.008(3) 0.008(5)
C5 0.133(6) 0.130(6) 0.062(4) -0.009(3) -0.008(3) 0.009(5)
C6 0.117(6) 0.131(6) 0.078(4) -0.004(3) -0.012(3) 0.009(5)
C7 0.120(6) 0.136(7) 0.077(4) -0.002(3) 0.000(3) -0.001(5)
C8 0.142(7) 0.141(7) 0.079(4) -0.006(4) -0.005(4) -0.003(6)
C9 0.130(7) 0.170(8) 0.085(4) 0.003(4) 0.009(4) -0.001(6)
C10 0.169(9) 0.182(9) 0.081(5) -0.003(4) 0.016(4) 0.003(7)
C11 0.194(10) 0.245(11) 0.110(6) 0.011(6) 0.034(6) 0.002(9)
C12 0.332(14) 0.300(14) 0.112(7) 0.001(7) 0.057(8) -0.021(12)
C13 0.085(5) 0.127(6) 0.077(4) 0.000(3) -0.004(3) 0.013(5)
C14 0.100(6) 0.107(6) 0.074(4) 0.004(3) -0.007(3) 0.014(4)
C15 0.092(6) 0.122(6) 0.076(4) -0.010(3) -0.001(3) 0.015(5)
C16 0.100(6) 0.116(6) 0.072(4) 0.000(3) -0.002(3) 0.022(4)
C17 0.099(6) 0.131(6) 0.078(4) 0.000(3) -0.003(3) 0.005(5)
C18 0.110(6) 0.115(6) 0.077(4) -0.002(3) -0.005(3) 0.015(5)
C19 0.101(6) 0.138(7) 0.086(4) 0.000(4) -0.003(3) 0.011(5)
C20 0.119(7) 0.142(7) 0.069(4) 0.006(3) -0.004(3) 0.010(5)
C21 0.124(7) 0.159(8) 0.082(4) 0.001(4) 0.010(4) 0.009(6)
C22 0.136(8) 0.186(8) 0.078(4) -0.005(4) 0.018(4) -0.003(6)
C23 0.190(10) 0.234(11) 0.100(6) 0.009(6) 0.046(5) -0.003(8)
C24 0.268(12) 0.350(15) 0.102(6) 0.005(7) 0.054(7) 0.003(11)
C25 0.075(5) 0.087(5) 0.072(4) 0.000(3) -0.007(3) 0.011(4)
C26 0.062(5) 0.086(5) 0.085(4) -0.004(3) 0.003(3) 0.014(4)
C27 0.058(4) 0.070(4) 0.081(4) 0.002(3) -0.011(3) 0.011(4)
C28 0.068(5) 0.063(5) 0.073(4) -0.005(3) -0.005(3) 0.005(4)
C29 0.072(5) 0.084(5) 0.077(4) -0.004(3) -0.005(3) 0.010(4)
C30 0.079(5) 0.086(5) 0.077(4) -0.001(3) -0.010(3) 0.019(4)
C31 0.062(4) 0.066(5) 0.083(4) -0.004(3) -0.001(3) 0.000(4)
C32 0.054(4) 0.059(4) 0.079(4) 0.000(3) -0.008(3) 0.011(3)
C33 0.046(4) 0.067(5) 0.072(3) -0.001(2) -0.009(2) 0.013(3)
C34 0.042(4) 0.053(4) 0.084(3) 0.000(2) -0.011(2) 0.018(3)
C35 0.059(4) 0.078(5) 0.087(4) -0.002(3) -0.005(3) 0.015(4)
C36 0.057(4) 0.074(5) 0.076(3) -0.003(3) -0.011(3) 0.020(3)
C37 0.046(4) 0.052(4) 0.078(3) -0.001(2) -0.004(2) 0.012(3)
C38 0.051(4) 0.073(5) 0.080(4) 0.002(3) -0.004(3) 0.022(3)
C39 0.050(4) 0.084(5) 0.077(3) 0.001(3) -0.012(2) 0.024(3)
C40 0.044(4) 0.042(4) 0.089(4) 0.002(2) -0.009(2) 0.016(3)
C41 0.060(4) 0.070(5) 0.067(3) 0.003(3) -0.010(3) 0.009(4)
C42 0.042(4) 0.062(4) 0.093(4) 0.001(3) -0.004(3) 0.015(3)
C43 0.049(4) 0.060(5) 0.091(4) 0.003(3) -0.003(3) 0.008(4)
C44 0.070(5) 0.092(5) 0.074(4) 0.008(3) -0.010(3) 0.010(4)
C45 0.070(5) 0.086(5) 0.077(4) 0.000(3) -0.009(3) 0.022(4)
C46 0.069(5) 0.095(6) 0.076(4) -0.001(3) -0.001(3) 0.005(4)
C47 0.067(5) 0.089(5) 0.081(4) 0.001(3) -0.017(3) -0.002(4)
C48 0.063(5) 0.073(5) 0.087(4) 0.000(3) -0.006(3) 0.011(4)
 
_geom_special_details
;
 All esds (except the esd in the dihedral angle between two l.s. planes)
 are estimated using the full covariance matrix.  The cell esds are taken
 into account individually in the estimation of esds in distances, angles
 and torsion angles; correlations between esds in cell parameters are only
 used when they are defined by crystal symmetry.  An approximate (isotropic)
 treatment of cell esds is used for estimating esds involving l.s. planes.
;
 
loop_
 _geom_bond_atom_site_label_1
 _geom_bond_atom_site_label_2
 _geom_bond_distance
 _geom_bond_site_symmetry_2
 _geom_bond_publ_flag
O1 C25 1.383(6) . ?
O1 C1 1.447(6) . ?
O2 C46 1.377(6) . ?
O2 C13 1.447(6) . ?
N1 C33 1.157(6) . ?
N2 C41 1.147(7) . ?
C1 C2 1.520(7) . ?
C1 H1A 0.9700 . ?
C1 H1B 0.9700 . ?
C2 C3 1.508(7) . ?
C2 H2A 0.9700 . ?
C2 H2B 0.9700 . ?
C3 C4 1.511(6) . ?
C3 H3A 0.9700 . ?
C3 H3B 0.9700 . ?
C4 C5 1.503(7) . ?
C4 H4A 0.9700 . ?
C4 H4B 0.9700 . ?
C5 C6 1.507(6) . ?
C5 H5A 0.9700 . ?
C5 H5B 0.9700 . ?
C6 C7 1.506(7) . ?
C6 H6A 0.9700 . ?
C6 H6B 0.9700 . ?
C7 C8 1.490(7) . ?
C7 H7A 0.9700 . ?
C7 H7B 0.9700 . ?
C8 C9 1.492(7) . ?
C8 H8A 0.9700 . ?
C8 H8B 0.9700 . ?
C9 C10 1.496(7) . ?
C9 H9A 0.9700 . ?
C9 H9B 0.9700 . ?
C10 C11 1.496(8) . ?
C10 H10A 0.9700 . ?
C10 H10B 0.9700 . ?
C11 C12 1.490(9) . ?
C11 H11A 0.9700 . ?
C11 H11B 0.9700 . ?
C12 H12A 0.9600 . ?
C12 H12B 0.9600 . ?
C12 H12C 0.9600 . ?
C13 C14 1.514(6) . ?
C13 H13A 0.9700 . ?
C13 H13B 0.9700 . ?
C14 C15 1.524(7) . ?
C14 H14A 0.9700 . ?
C14 H14B 0.9700 . ?
C15 C16 1.515(6) . ?
C15 H15A 0.9700 . ?
C15 H15B 0.9700 . ?
C16 C17 1.509(7) . ?
C16 H16A 0.9700 . ?
C16 H16B 0.9700 . ?
C17 C18 1.524(6) . ?
C17 H17A 0.9700 . ?
C17 H17B 0.9700 . ?
C18 C19 1.531(8) . ?
C18 H18A 0.9700 . ?
C18 H18B 0.9700 . ?
C19 C20 1.520(7) . ?
C19 H19A 0.9700 . ?
C19 H19B 0.9700 . ?
C20 C21 1.507(8) . ?
C20 H20A 0.9700 . ?
C20 H20B 0.9700 . ?
C21 C22 1.511(7) . ?
C21 H21A 0.9700 . ?
C21 H21B 0.9700 . ?
C22 C23 1.501(9) . ?
C22 H22A 0.9700 . ?
C22 H22B 0.9700 . ?
C23 C24 1.502(8) . ?
C23 H23A 0.9700 . ?
C23 H23B 0.9700 . ?
C24 H24A 0.9600 . ?
C24 H24B 0.9600 . ?
C24 H24C 0.9600 . ?
C25 C30 1.364(8) . ?
C25 C26 1.392(8) . ?
C26 C27 1.385(6) . ?
C26 H26 0.9300 . ?
C27 C28 1.398(7) . ?
C27 H27 0.9300 . ?
C28 C29 1.395(8) . ?
C28 C31 1.450(6) . ?
C29 C30 1.390(6) . ?
C29 H29 0.9300 . ?
C30 H30 0.9300 . ?
C31 C32 1.368(7) . ?
C31 H31 0.9300 . ?
C32 C33 1.415(7) . ?
C32 C34 1.508(7) . ?
C34 C39 1.371(7) . ?
C34 C35 1.399(6) . ?
C35 C36 1.393(6) . ?
C35 H35 0.9300 . ?
C36 C37 1.388(7) . ?
C36 H36 0.9300 . ?
C37 C38 1.394(6) . ?
C37 C40 1.493(6) . ?
C38 C39 1.387(6) . ?
C38 H38 0.9300 . ?
C39 H39 0.9300 . ?
C40 C42 1.370(7) . ?
C40 C41 1.428(7) . ?
C42 C43 1.475(6) . ?
C42 H42 0.9300 . ?
C43 C44 1.368(7) . ?
C43 C48 1.408(7) . ?
C44 C45 1.389(6) . ?
C44 H44 0.9300 . ?
C45 C46 1.373(8) . ?
C45 H45 0.9300 . ?
C46 C47 1.364(8) . ?
C47 C48 1.397(6) . ?
C47 H47 0.9300 . ?
C48 H48 0.9300 . ?
 
loop_
 _geom_angle_atom_site_label_1
 _geom_angle_atom_site_label_2
 _geom_angle_atom_site_label_3
 _geom_angle
 _geom_angle_site_symmetry_1
 _geom_angle_site_symmetry_3
 _geom_angle_publ_flag
C25 O1 C1 115.5(5) . . ?
C46 O2 C13 116.6(5) . . ?
O1 C1 C2 106.3(5) . . ?
O1 C1 H1A 110.5 . . ?
C2 C1 H1A 110.5 . . ?
O1 C1 H1B 110.5 . . ?
C2 C1 H1B 110.5 . . ?
H1A C1 H1B 108.7 . . ?
C3 C2 C1 116.0(5) . . ?
C3 C2 H2A 108.3 . . ?
C1 C2 H2A 108.3 . . ?
C3 C2 H2B 108.3 . . ?
C1 C2 H2B 108.3 . . ?
H2A C2 H2B 107.4 . . ?
C2 C3 C4 114.0(5) . . ?
C2 C3 H3A 108.8 . . ?
C4 C3 H3A 108.8 . . ?
C2 C3 H3B 108.8 . . ?
C4 C3 H3B 108.8 . . ?
H3A C3 H3B 107.7 . . ?
C5 C4 C3 114.7(5) . . ?
C5 C4 H4A 108.6 . . ?
C3 C4 H4A 108.6 . . ?
C5 C4 H4B 108.6 . . ?
C3 C4 H4B 108.6 . . ?
H4A C4 H4B 107.6 . . ?
C4 C5 C6 115.5(5) . . ?
C4 C5 H5A 108.4 . . ?
C6 C5 H5A 108.4 . . ?
C4 C5 H5B 108.4 . . ?
C6 C5 H5B 108.4 . . ?
H5A C5 H5B 107.5 . . ?
C7 C6 C5 116.4(5) . . ?
C7 C6 H6A 108.2 . . ?
C5 C6 H6A 108.2 . . ?
C7 C6 H6B 108.2 . . ?
C5 C6 H6B 108.2 . . ?
H6A C6 H6B 107.3 . . ?
C8 C7 C6 116.7(5) . . ?
C8 C7 H7A 108.1 . . ?
C6 C7 H7A 108.1 . . ?
C8 C7 H7B 108.1 . . ?
C6 C7 H7B 108.1 . . ?
H7A C7 H7B 107.3 . . ?
C7 C8 C9 117.1(5) . . ?
C7 C8 H8A 108.0 . . ?
C9 C8 H8A 108.0 . . ?
C7 C8 H8B 108.0 . . ?
C9 C8 H8B 108.0 . . ?
H8A C8 H8B 107.3 . . ?
C8 C9 C10 116.3(6) . . ?
C8 C9 H9A 108.2 . . ?
C10 C9 H9A 108.2 . . ?
C8 C9 H9B 108.2 . . ?
C10 C9 H9B 108.2 . . ?
H9A C9 H9B 107.4 . . ?
C9 C10 C11 115.3(6) . . ?
C9 C10 H10A 108.4 . . ?
C11 C10 H10A 108.4 . . ?
C9 C10 H10B 108.4 . . ?
C11 C10 H10B 108.4 . . ?
H10A C10 H10B 107.5 . . ?
C12 C11 C10 115.1(8) . . ?
C12 C11 H11A 108.5 . . ?
C10 C11 H11A 108.5 . . ?
C12 C11 H11B 108.5 . . ?
C10 C11 H11B 108.5 . . ?
H11A C11 H11B 107.5 . . ?
C11 C12 H12A 109.5 . . ?
C11 C12 H12B 109.5 . . ?
H12A C12 H12B 109.5 . . ?
C11 C12 H12C 109.5 . . ?
H12A C12 H12C 109.5 . . ?
H12B C12 H12C 109.5 . . ?
O2 C13 C14 108.7(5) . . ?
O2 C13 H13A 109.9 . . ?
C14 C13 H13A 109.9 . . ?
O2 C13 H13B 109.9 . . ?
C14 C13 H13B 109.9 . . ?
H13A C13 H13B 108.3 . . ?
C13 C14 C15 111.0(5) . . ?
C13 C14 H14A 109.4 . . ?
C15 C14 H14A 109.4 . . ?
C13 C14 H14B 109.4 . . ?
C15 C14 H14B 109.4 . . ?
H14A C14 H14B 108.0 . . ?
C16 C15 C14 113.0(5) . . ?
C16 C15 H15A 109.0 . . ?
C14 C15 H15A 109.0 . . ?
C16 C15 H15B 109.0 . . ?
C14 C15 H15B 109.0 . . ?
H15A C15 H15B 107.8 . . ?
C17 C16 C15 113.7(5) . . ?
C17 C16 H16A 108.8 . . ?
C15 C16 H16A 108.8 . . ?
C17 C16 H16B 108.8 . . ?
C15 C16 H16B 108.8 . . ?
H16A C16 H16B 107.7 . . ?
C16 C17 C18 114.2(6) . . ?
C16 C17 H17A 108.7 . . ?
C18 C17 H17A 108.7 . . ?
C16 C17 H17B 108.7 . . ?
C18 C17 H17B 108.7 . . ?
H17A C17 H17B 107.6 . . ?
C17 C18 C19 114.6(6) . . ?
C17 C18 H18A 108.6 . . ?
C19 C18 H18A 108.6 . . ?
C17 C18 H18B 108.6 . . ?
C19 C18 H18B 108.6 . . ?
H18A C18 H18B 107.6 . . ?
C20 C19 C18 114.0(6) . . ?
C20 C19 H19A 108.8 . . ?
C18 C19 H19A 108.8 . . ?
C20 C19 H19B 108.8 . . ?
C18 C19 H19B 108.8 . . ?
H19A C19 H19B 107.7 . . ?
C21 C20 C19 113.6(6) . . ?
C21 C20 H20A 108.8 . . ?
C19 C20 H20A 108.8 . . ?
C21 C20 H20B 108.8 . . ?
C19 C20 H20B 108.8 . . ?
H20A C20 H20B 107.7 . . ?
C20 C21 C22 114.4(6) . . ?
C20 C21 H21A 108.6 . . ?
C22 C21 H21A 108.6 . . ?
C20 C21 H21B 108.6 . . ?
C22 C21 H21B 108.6 . . ?
H21A C21 H21B 107.6 . . ?
C23 C22 C21 114.5(7) . . ?
C23 C22 H22A 108.6 . . ?
C21 C22 H22A 108.6 . . ?
C23 C22 H22B 108.6 . . ?
C21 C22 H22B 108.6 . . ?
H22A C22 H22B 107.6 . . ?
C22 C23 C24 114.9(8) . . ?
C22 C23 H23A 108.5 . . ?
C24 C23 H23A 108.5 . . ?
C22 C23 H23B 108.5 . . ?
C24 C23 H23B 108.5 . . ?
H23A C23 H23B 107.5 . . ?
C23 C24 H24A 109.5 . . ?
C23 C24 H24B 109.5 . . ?
H24A C24 H24B 109.5 . . ?
C23 C24 H24C 109.5 . . ?
H24A C24 H24C 109.5 . . ?
H24B C24 H24C 109.5 . . ?
C30 C25 O1 124.7(6) . . ?
C30 C25 C26 121.3(6) . . ?
O1 C25 C26 114.0(6) . . ?
C27 C26 C25 118.7(6) . . ?
C27 C26 H26 120.6 . . ?
C25 C26 H26 120.6 . . ?
C26 C27 C28 121.7(6) . . ?
C26 C27 H27 119.1 . . ?
C28 C27 H27 119.1 . . ?
C29 C28 C27 117.2(5) . . ?
C29 C28 C31 115.5(6) . . ?
C27 C28 C31 127.3(6) . . ?
C30 C29 C28 121.7(6) . . ?
C30 C29 H29 119.1 . . ?
C28 C29 H29 119.1 . . ?
C25 C30 C29 119.2(6) . . ?
C25 C30 H30 120.4 . . ?
C29 C30 H30 120.4 . . ?
C32 C31 C28 131.6(6) . . ?
C32 C31 H31 114.2 . . ?
C28 C31 H31 114.2 . . ?
C31 C32 C33 121.4(5) . . ?
C31 C32 C34 122.3(6) . . ?
C33 C32 C34 116.3(5) . . ?
N1 C33 C32 178.2(5) . . ?
C39 C34 C35 118.9(5) . . ?
C39 C34 C32 121.8(5) . . ?
C35 C34 C32 119.3(5) . . ?
C36 C35 C34 120.2(6) . . ?
C36 C35 H35 119.9 . . ?
C34 C35 H35 119.9 . . ?
C37 C36 C35 120.9(5) . . ?
C37 C36 H36 119.6 . . ?
C35 C36 H36 119.6 . . ?
C36 C37 C38 118.1(5) . . ?
C36 C37 C40 122.4(5) . . ?
C38 C37 C40 119.5(5) . . ?
C39 C38 C37 121.0(6) . . ?
C39 C38 H38 119.5 . . ?
C37 C38 H38 119.5 . . ?
C34 C39 C38 120.9(5) . . ?
C34 C39 H39 119.5 . . ?
C38 C39 H39 119.5 . . ?
C42 C40 C41 121.4(5) . . ?
C42 C40 C37 123.6(6) . . ?
C41 C40 C37 115.0(5) . . ?
N2 C41 C40 177.4(5) . . ?
C40 C42 C43 129.7(6) . . ?
C40 C42 H42 115.2 . . ?
C43 C42 H42 115.2 . . ?
C44 C43 C48 118.6(5) . . ?
C44 C43 C42 126.2(6) . . ?
C48 C43 C42 115.1(6) . . ?
C43 C44 C45 121.2(6) . . ?
C43 C44 H44 119.4 . . ?
C45 C44 H44 119.4 . . ?
C46 C45 C44 120.2(6) . . ?
C46 C45 H45 119.9 . . ?
C44 C45 H45 119.9 . . ?
C47 C46 C45 119.7(6) . . ?
C47 C46 O2 116.1(6) . . ?
C45 C46 O2 124.2(6) . . ?
C46 C47 C48 121.0(6) . . ?
C46 C47 H47 119.5 . . ?
C48 C47 H47 119.5 . . ?
C47 C48 C43 119.3(6) . . ?
C47 C48 H48 120.3 . . ?
C43 C48 H48 120.3 . . ?
 
loop_
 _geom_torsion_atom_site_label_1
 _geom_torsion_atom_site_label_2
 _geom_torsion_atom_site_label_3
 _geom_torsion_atom_site_label_4
 _geom_torsion
 _geom_torsion_site_symmetry_1
 _geom_torsion_site_symmetry_2
 _geom_torsion_site_symmetry_3
 _geom_torsion_site_symmetry_4
 _geom_torsion_publ_flag
C25 O1 C1 C2 166.5(5) . . . . ?
O1 C1 C2 C3 61.5(7) . . . . ?
C1 C2 C3 C4 178.2(6) . . . . ?
C2 C3 C4 C5 -179.5(6) . . . . ?
C3 C4 C5 C6 -179.7(6) . . . . ?
C4 C5 C6 C7 178.8(6) . . . . ?
C5 C6 C7 C8 179.5(6) . . . . ?
C6 C7 C8 C9 -178.9(6) . . . . ?
C7 C8 C9 C10 179.8(7) . . . . ?
C8 C9 C10 C11 -179.5(7) . . . . ?
C9 C10 C11 C12 179.7(8) . . . . ?
C46 O2 C13 C14 -163.3(5) . . . . ?
O2 C13 C14 C15 -176.8(5) . . . . ?
C13 C14 C15 C16 -175.1(5) . . . . ?
C14 C15 C16 C17 -177.0(5) . . . . ?
C15 C16 C17 C18 -179.7(5) . . . . ?
C16 C17 C18 C19 -178.2(5) . . . . ?
C17 C18 C19 C20 179.8(5) . . . . ?
C18 C19 C20 C21 -179.0(5) . . . . ?
C19 C20 C21 C22 179.8(5) . . . . ?
C20 C21 C22 C23 -179.3(6) . . . . ?
C21 C22 C23 C24 178.9(7) . . . . ?
C1 O1 C25 C30 8.5(8) . . . . ?
C1 O1 C25 C26 -171.1(5) . . . . ?
C30 C25 C26 C27 -1.4(9) . . . . ?
O1 C25 C26 C27 178.2(4) . . . . ?
C25 C26 C27 C28 -0.2(8) . . . . ?
C26 C27 C28 C29 1.9(8) . . . . ?
C26 C27 C28 C31 -179.1(4) . . . . ?
C27 C28 C29 C30 -2.0(8) . . . . ?
C31 C28 C29 C30 178.8(4) . . . . ?
O1 C25 C30 C29 -178.2(4) . . . . ?
C26 C25 C30 C29 1.3(9) . . . . ?
C28 C29 C30 C25 0.4(8) . . . . ?
C29 C28 C31 C32 -175.8(5) . . . . ?
C27 C28 C31 C32 5.1(9) . . . . ?
C28 C31 C32 C33 -1.3(9) . . . . ?
C28 C31 C32 C34 -179.5(5) . . . . ?
C31 C32 C34 C39 -5.7(8) . . . . ?
C33 C32 C34 C39 176.0(5) . . . . ?
C31 C32 C34 C35 174.0(5) . . . . ?
C33 C32 C34 C35 -4.3(7) . . . . ?
C39 C34 C35 C36 -0.2(7) . . . . ?
C32 C34 C35 C36 -179.9(4) . . . . ?
C34 C35 C36 C37 0.2(7) . . . . ?
C35 C36 C37 C38 -0.4(8) . . . . ?
C35 C36 C37 C40 -179.1(4) . . . . ?
C36 C37 C38 C39 0.6(7) . . . . ?
C40 C37 C38 C39 179.3(5) . . . . ?
C35 C34 C39 C38 0.4(8) . . . . ?
C32 C34 C39 C38 -179.9(4) . . . . ?
C37 C38 C39 C34 -0.6(8) . . . . ?
C36 C37 C40 C42 3.0(8) . . . . ?
C38 C37 C40 C42 -175.7(5) . . . . ?
C36 C37 C40 C41 -175.5(5) . . . . ?
C38 C37 C40 C41 5.8(7) . . . . ?
C41 C40 C42 C43 -2.9(8) . . . . ?
C37 C40 C42 C43 178.7(5) . . . . ?
C40 C42 C43 C44 -2.2(9) . . . . ?
C40 C42 C43 C48 178.9(5) . . . . ?
C48 C43 C44 C45 0.4(8) . . . . ?
C42 C43 C44 C45 -178.4(4) . . . . ?
C43 C44 C45 C46 0.7(8) . . . . ?
C44 C45 C46 C47 -1.5(9) . . . . ?
C44 C45 C46 O2 177.6(5) . . . . ?
C13 O2 C46 C47 172.5(5) . . . . ?
C13 O2 C46 C45 -6.6(8) . . . . ?
C45 C46 C47 C48 1.1(9) . . . . ?
O2 C46 C47 C48 -178.0(4) . . . . ?
C46 C47 C48 C43 0.0(8) . . . . ?
C44 C43 C48 C47 -0.8(8) . . . . ?
C42 C43 C48 C47 178.2(4) . . . . ?
 
_refine_diff_density_max    0.171
_refine_diff_density_min   -0.227
_refine_diff_density_rms    0.047

_shelx_res_file
;
TITL aD_GR2 in P-1
    aD_GR2.res
    created by SHELXL-2019/3 at 10:09:18 on 03-Nov-2024
CELL  0.70000   5.7600   7.6300  48.2740   89.186   87.293   89.123
ZERR    2.000   0.0012   0.0015   0.0097    0.030    0.030    0.030
LATT  1
SFAC C H N O
DISP C          0.0030         0.0016          10.98
DISP H          0.0000         0.0000           0.67
DISP N          0.0059         0.0032          18.71
DISP O          0.0105         0.0059          30.82
UNIT 96 128 4 4
OMIT 4 -4 12
OMIT 2 -2 1
OMIT 4 -4 13
OMIT 4 -4 14
OMIT 4 -4 15
OMIT -2 -3 18
OMIT 1 0 1
OMIT 4 -4 17
OMIT -1 -2 3
OMIT -3 50
TEMP 24
SIZE 0.020 0.016 0.002
L.S. 15
BOND $H
LIST 4
ACTA
PLAN 32
MERG 2
CONF
FMAP 2
WGHT    0.119100
EXTI    0.026125
FVAR       0.57673
O1    4    0.465815    0.264497    0.695881    11.00000    0.08469    0.13528 =
         0.06841   -0.00267   -0.00535    0.01277
O2    4    0.588508    0.259030    0.304312    11.00000    0.09213    0.12338 =
         0.07020   -0.00469   -0.00845    0.02031
N1    3   -0.007429    0.466470    0.569755    11.00000    0.05919    0.08714 =
         0.08589   -0.00527   -0.00737    0.02988
N2    3    1.002907    0.034900    0.433341    11.00000    0.06835    0.09568 =
         0.07740   -0.00677   -0.00407    0.01906
C1    1    0.674172    0.219917    0.710221    11.00000    0.07657    0.13814 =
         0.08228   -0.00849   -0.01447    0.03111
AFIX  23
H1A   2    0.808284    0.275700    0.701191    11.00000   -1.20000
H1B   2    0.700614    0.094056    0.710350    11.00000   -1.20000
AFIX   0
C2    1    0.634091    0.286121    0.739644    11.00000    0.10307    0.14252 =
         0.07174   -0.00648   -0.01822    0.01126
AFIX  23
H2A   2    0.774724    0.264469    0.749519    11.00000   -1.20000
H2B   2    0.609214    0.412058    0.738752    11.00000   -1.20000
AFIX   0
C3    1    0.433218    0.206638    0.756323    11.00000    0.12337    0.11807 =
         0.07318   -0.00513   -0.00092   -0.00588
AFIX  23
H3A   2    0.454932    0.080343    0.756912    11.00000   -1.20000
H3B   2    0.291008    0.231788    0.746936    11.00000   -1.20000
AFIX   0
C4    1    0.405231    0.272420    0.785675    11.00000    0.12631    0.13216 =
         0.06321   -0.00562   -0.00799    0.00758
AFIX  23
H4A   2    0.548301    0.248384    0.794945    11.00000   -1.20000
H4B   2    0.382473    0.398612    0.785026    11.00000   -1.20000
AFIX   0
C5    1    0.207156    0.193318    0.802676    11.00000    0.13267    0.12977 =
         0.06165   -0.00908   -0.00833    0.00916
AFIX  23
H5A   2    0.230660    0.067198    0.803332    11.00000   -1.20000
H5B   2    0.064573    0.216642    0.793268    11.00000   -1.20000
AFIX   0
C6    1    0.175287    0.257949    0.831980    11.00000    0.11687    0.13114 =
         0.07825   -0.00362   -0.01177    0.00945
AFIX  23
H6A   2    0.317058    0.232438    0.841435    11.00000   -1.20000
H6B   2    0.155701    0.384402    0.831271    11.00000   -1.20000
AFIX   0
C7    1   -0.025344    0.183095    0.849181    11.00000    0.11968    0.13637 =
         0.07742   -0.00240   -0.00046   -0.00127
AFIX  23
H7A   2   -0.167122    0.209513    0.839779    11.00000   -1.20000
H7B   2   -0.006419    0.056567    0.849713    11.00000   -1.20000
AFIX   0
C8    1   -0.056833    0.245141    0.878261    11.00000    0.14231    0.14054 =
         0.07867   -0.00646   -0.00507   -0.00290
AFIX  23
H8A   2   -0.078513    0.371441    0.877686    11.00000   -1.20000
H8B   2    0.086176    0.220811    0.887528    11.00000   -1.20000
AFIX   0
C9    1   -0.252563    0.169246    0.895608    11.00000    0.13026    0.17008 =
         0.08457    0.00291    0.00891   -0.00106
AFIX  23
H9A   2   -0.231361    0.042909    0.896210    11.00000   -1.20000
H9B   2   -0.395938    0.193978    0.886439    11.00000   -1.20000
AFIX   0
C10   1   -0.281095    0.232645    0.924764    11.00000    0.16938    0.18240 =
         0.08077   -0.00308    0.01580    0.00343
AFIX  23
H10A  2   -0.304169    0.358825    0.924240    11.00000   -1.20000
H10B  2   -0.137748    0.208614    0.933977    11.00000   -1.20000
AFIX   0
C11   1   -0.477404    0.153581    0.941810    11.00000    0.19373    0.24504 =
         0.11011    0.01059    0.03418    0.00167
AFIX  23
H11A  2   -0.620969    0.178176    0.932674    11.00000   -1.20000
H11B  2   -0.454845    0.027348    0.942282    11.00000   -1.20000
AFIX   0
C12   1   -0.504088    0.216627    0.970872    11.00000    0.33154    0.30045 =
         0.11196    0.00081    0.05693   -0.02088
AFIX 137
H12A  2   -0.640658    0.166717    0.979787    11.00000   -1.50000
H12B  2   -0.518751    0.342133    0.970761    11.00000   -1.50000
H12C  2   -0.370051    0.181654    0.980792    11.00000   -1.50000
AFIX   0
C13   1    0.807912    0.207910    0.290727    11.00000    0.08484    0.12659 =
         0.07692   -0.00023   -0.00391    0.01323
AFIX  23
H13A  2    0.823758    0.081159    0.290751    11.00000   -1.20000
H13B  2    0.935463    0.255182    0.300555    11.00000   -1.20000
AFIX   0
C14   1    0.814695    0.277926    0.261194    11.00000    0.10011    0.10747 =
         0.07422    0.00389   -0.00692    0.01449
AFIX  23
H14A  2    0.806324    0.404979    0.261357    11.00000   -1.20000
H14B  2    0.680952    0.236265    0.251880    11.00000   -1.20000
AFIX   0
C15   1    1.036718    0.219100    0.245320    11.00000    0.09244    0.12217 =
         0.07580   -0.00956   -0.00095    0.01525
AFIX  23
H15A  2    1.169541    0.251588    0.255652    11.00000   -1.20000
H15B  2    1.037977    0.092367    0.243967    11.00000   -1.20000
AFIX   0
C16   1    1.061192    0.298540    0.216406    11.00000    0.10037    0.11564 =
         0.07196    0.00009   -0.00246    0.02183
AFIX  23
H16A  2    0.924021    0.271420    0.206467    11.00000   -1.20000
H16B  2    1.067850    0.425010    0.217863    11.00000   -1.20000
AFIX   0
C17   1    1.273700    0.234466    0.199828    11.00000    0.09864    0.13086 =
         0.07818    0.00014   -0.00335    0.00548
AFIX  23
H17A  2    1.266457    0.108042    0.198335    11.00000   -1.20000
H17B  2    1.410599    0.260923    0.209862    11.00000   -1.20000
AFIX   0
C18   1    1.300990    0.314147    0.170757    11.00000    0.11033    0.11522 =
         0.07683   -0.00193   -0.00504    0.01469
AFIX  23
H18A  2    1.313049    0.440263    0.172300    11.00000   -1.20000
H18B  2    1.161759    0.290980    0.160954    11.00000   -1.20000
AFIX   0
C19   1    1.511985    0.245605    0.153468    11.00000    0.10071    0.13786 =
         0.08614    0.00032   -0.00291    0.01113
AFIX  23
H19A  2    1.651532    0.269329    0.163176    11.00000   -1.20000
H19B  2    1.500458    0.119450    0.151930    11.00000   -1.20000
AFIX   0
C20   1    1.536263    0.325710    0.124494    11.00000    0.11879    0.14172 =
         0.06925    0.00609   -0.00382    0.00975
AFIX  23
H20A  2    1.395743    0.303770    0.114869    11.00000   -1.20000
H20B  2    1.550836    0.451656    0.126009    11.00000   -1.20000
AFIX   0
C21   1    1.741973    0.255159    0.107456    11.00000    0.12425    0.15860 =
         0.08244    0.00053    0.01029    0.00890
AFIX  23
H21A  2    1.727468    0.129122    0.106089    11.00000   -1.20000
H21B  2    1.882192    0.277390    0.117123    11.00000   -1.20000
AFIX   0
C22   1    1.768727    0.332646    0.078519    11.00000    0.13593    0.18635 =
         0.07820   -0.00521    0.01791   -0.00301
AFIX  23
H22A  2    1.627684    0.311752    0.068938    11.00000   -1.20000
H22B  2    1.785218    0.458510    0.079896    11.00000   -1.20000
AFIX   0
C23   1    1.971811    0.260854    0.061403    11.00000    0.19043    0.23375 =
         0.09973    0.00947    0.04630   -0.00328
AFIX  23
H23A  2    1.956750    0.134700    0.060362    11.00000   -1.20000
H23B  2    2.112965    0.283684    0.070849    11.00000   -1.20000
AFIX   0
C24   1    1.997272    0.334696    0.032421    11.00000    0.26843    0.35019 =
         0.10155    0.00536    0.05422    0.00274
AFIX 137
H24A  2    2.145208    0.299377    0.024162    11.00000   -1.50000
H24B  2    1.987606    0.460325    0.032981    11.00000   -1.50000
H24C  2    1.875270    0.291571    0.021600    11.00000   -1.50000
AFIX   0
C25   1    0.484190    0.250367    0.667321    11.00000    0.07492    0.08743 =
         0.07230    0.00013   -0.00664    0.01086
C26   1    0.293209    0.318166    0.653898    11.00000    0.06222    0.08647 =
         0.08475   -0.00404    0.00276    0.01426
AFIX  43
H26   2    0.165811    0.364571    0.664002    11.00000   -1.20000
AFIX   0
C27   1    0.296647    0.315160    0.625206    11.00000    0.05763    0.07020 =
         0.08084    0.00188   -0.01120    0.01059
AFIX  43
H27   2    0.169361    0.359836    0.616113    11.00000   -1.20000
AFIX   0
C28   1    0.486487    0.246710    0.609543    11.00000    0.06783    0.06290 =
         0.07291   -0.00529   -0.00517    0.00504
C29   1    0.670610    0.176249    0.624038    11.00000    0.07199    0.08373 =
         0.07702   -0.00374   -0.00462    0.00994
AFIX  43
H29   2    0.797031    0.126459    0.614182    11.00000   -1.20000
AFIX   0
C30   1    0.670111    0.178493    0.652820    11.00000    0.07948    0.08625 =
         0.07717   -0.00123   -0.00980    0.01940
AFIX  43
H30   2    0.795117    0.131525    0.662086    11.00000   -1.20000
AFIX   0
C31   1    0.513626    0.237926    0.579580    11.00000    0.06203    0.06610 =
         0.08313   -0.00436   -0.00147    0.00045
AFIX  43
H31   2    0.647280    0.178585    0.573145    11.00000   -1.20000
AFIX   0
C32   1    0.378036    0.301208    0.559074    11.00000    0.05450    0.05851 =
         0.07942   -0.00011   -0.00758    0.01130
C33   1    0.166283    0.391672    0.565353    11.00000    0.04555    0.06696 =
         0.07214   -0.00058   -0.00875    0.01312
C34   1    0.441174    0.274517    0.528746    11.00000    0.04235    0.05292 =
         0.08420    0.00046   -0.01134    0.01793
C35   1    0.284296    0.328077    0.508943    11.00000    0.05860    0.07751 =
         0.08681   -0.00202   -0.00507    0.01529
AFIX  43
H35   2    0.142881    0.379731    0.514569    11.00000   -1.20000
AFIX   0
C36   1    0.339207    0.304292    0.480819    11.00000    0.05691    0.07357 =
         0.07622   -0.00321   -0.01058    0.02015
AFIX  43
H36   2    0.233943    0.340675    0.467810    11.00000   -1.20000
AFIX   0
C37   1    0.548876    0.227038    0.471958    11.00000    0.04574    0.05227 =
         0.07825   -0.00054   -0.00402    0.01174
C38   1    0.703410    0.174941    0.491976    11.00000    0.05070    0.07317 =
         0.07951    0.00237   -0.00389    0.02193
AFIX  43
H38   2    0.845498    0.123867    0.486473    11.00000   -1.20000
AFIX   0
C39   1    0.648369    0.198159    0.519977    11.00000    0.04992    0.08448 =
         0.07699    0.00109   -0.01158    0.02419
AFIX  43
H39   2    0.753428    0.161435    0.532988    11.00000   -1.20000
AFIX   0
C40   1    0.615145    0.201832    0.441990    11.00000    0.04403    0.04225 =
         0.08891    0.00169   -0.00868    0.01629
C41   1    0.828876    0.108410    0.436636    11.00000    0.05990    0.06985 =
         0.06701    0.00330   -0.00972    0.00926
C42   1    0.481445    0.258974    0.420847    11.00000    0.04219    0.06157 =
         0.09276    0.00088   -0.00372    0.01497
AFIX  43
H42   2    0.341850    0.313632    0.426402    11.00000   -1.20000
AFIX   0
C43   1    0.525767    0.246782    0.390581    11.00000    0.04855    0.06035 =
         0.09094    0.00254   -0.00341    0.00845
C44   1    0.720806    0.177726    0.377340    11.00000    0.07030    0.09175 =
         0.07429    0.00818   -0.01032    0.00975
AFIX  43
H44   2    0.838637    0.130377    0.387782    11.00000   -1.20000
AFIX   0
C45   1    0.745997    0.177060    0.348594    11.00000    0.07012    0.08576 =
         0.07707   -0.00002   -0.00875    0.02248
AFIX  43
H45   2    0.879111    0.128287    0.339978    11.00000   -1.20000
AFIX   0
C46   1    0.574929    0.248213    0.332845    11.00000    0.06905    0.09478 =
         0.07625   -0.00146   -0.00134    0.00530
C47   1    0.377692    0.315965    0.345561    11.00000    0.06672    0.08920 =
         0.08088    0.00055   -0.01710   -0.00171
AFIX  43
H47   2    0.260939    0.362230    0.334845    11.00000   -1.20000
AFIX   0
C48   1    0.348510    0.316871    0.374449    11.00000    0.06347    0.07327 =
         0.08666    0.00030   -0.00577    0.01108
AFIX  43
H48   2    0.213365    0.363302    0.382936    11.00000   -1.20000

REM <hkl>
REM aD_GR2.hkl
REM </hkl>
AFIX   0
HKLF 4


REM  aD_GR2 in P-1
REM wR2 = 0.2830, GooF = S = 0.894, Restrained GooF = 0.894 for all data
REM R1 = 0.0820 for 1774 Fo > 4sig(Fo) and 0.2470 for all 6338 data
REM 472 parameters refined using 0 restraints

END

WGHT      0.1190      0.0000

REM Highest difference peak  0.171,  deepest hole -0.227,  1-sigma level  0.047
Q1    1   0.5992  0.1199  0.3031  11.00000  0.05    0.17
Q2    1   0.5669  0.0988  0.4737  11.00000  0.05    0.17
Q3    1   0.7739  0.2144  0.4348  11.00000  0.05    0.17
Q4    1   0.3804  0.0773  0.5164  11.00000  0.05    0.17
Q5    1   0.4826  0.3597  0.6090  11.00000  0.05    0.16
Q6    1   1.6805  0.1632  0.0710  11.00000  0.05    0.16
Q7    1   0.5017  0.3739  0.3923  11.00000  0.05    0.16
Q8    1   0.4077  0.4583  0.6022  11.00000  0.05    0.16
Q9    1   0.6520 -0.0184  0.4552  11.00000  0.05    0.16
Q10   1   0.5709  0.0169  0.7019  11.00000  0.05    0.16
Q11   1   0.5466  0.2302  0.4877  11.00000  0.05    0.15
Q12   1   0.3947  0.3449  0.8370  11.00000  0.05    0.15
Q13   1   0.3964  0.0885  0.4878  11.00000  0.05    0.15
Q14   1   0.3863  0.1771  0.3451  11.00000  0.05    0.15
Q15   1   0.7189  0.1054  0.4359  11.00000  0.05    0.14
Q16   1   0.3525  0.3615  0.4245  11.00000  0.05    0.14
Q17   1   0.8199  0.1266  0.4307  11.00000  0.05    0.14
Q18   1   0.2895  0.1209  0.5444  11.00000  0.05    0.14
Q19   1   0.5100  0.1939  0.2875  11.00000  0.05    0.14
Q20   1   0.8195  0.0115  0.4357  11.00000  0.05    0.14
Q21   1   0.5656  0.3765  0.3323  11.00000  0.05    0.14
Q22   1   1.5026  0.1795  0.1174  11.00000  0.05    0.14
Q23   1   1.8180  0.1292  0.0434  11.00000  0.05    0.14
Q24   1  -0.5061  0.2648  0.9703  11.00000  0.05    0.13
Q25   1  -0.4535  0.3709  0.9721  11.00000  0.05    0.13
Q26   1   0.6644  0.3806  0.5649  11.00000  0.05    0.13
Q27   1   1.1174  0.3900  0.2527  11.00000  0.05    0.13
Q28   1   0.1941  0.3832  0.4790  11.00000  0.05    0.13
Q29   1  -0.3383  0.0413  0.8913  11.00000  0.05    0.13
Q30   1   0.5495  0.1478  0.7020  11.00000  0.05    0.13
Q31   1  -0.5083  0.1235  0.9364  11.00000  0.05    0.13
Q32   1  -0.5999  0.3026  0.9739  11.00000  0.05    0.13
;
_shelx_res_checksum   54744

_shelx_hkl_file
;
   0   0   4  467.40   21.59
   0   0  -4  440.03   20.48
   0   0  -5  102.41    7.35
   0   0   6   45.15    4.10
   0   0  -6   49.94    4.66
   0   0   7  231.44   12.90
   0   0  -7  231.67   14.77
   0   0   8  137.59    9.52
   0   0  -8  137.79    9.02
   0   0   9    6.76    2.26
   0   0  -9    5.22    2.03
   0   0  10  310.55   18.41
   0   0 -10  288.27   18.28
   0   0  11    1.18    2.17
   0   0 -11    3.61    2.03
   0   0  12   -1.15    2.76
   0   0 -12   -0.66    1.94
   0   0  13  292.34   17.75
   0   0 -13  285.68   18.38
   0   0  14  354.46   20.38
   0   0 -14  368.83   15.55
   0   0  15  655.92   33.63
   0   0 -15  656.08   24.54
   0   0  16  402.89   25.69
   0   0 -16  422.05   17.36
   0   0  17  138.80   10.27
   0   0 -17  147.50    7.38
   0   0  18   19.72    3.22
   0   0 -18   20.87    2.23
   0   0  19   61.85    6.17
   0   0 -19   67.33    4.17
   0   0  20   34.82    4.86
   0   0 -20   36.59    3.05
   0   0  21   57.75    6.63
   0   0 -21   63.82    7.42
   0   0  22 6224.82  166.83
   0   0 -22 6798.34  191.76
   0   0  25   35.37    3.08
   0   0 -25   43.35    3.87
   0   0  26   50.04    4.00
   0   0 -26   58.28    4.17
   0   0  27   58.44    4.79
   0   0 -27   60.38    4.17
   0   0  28   31.07    3.28
   0   0 -28   37.28    3.68
   0   0  29   37.11    3.51
   0   0 -29   47.68    3.97
   0   0  30   20.61    3.12
   0   0 -30   22.74    3.02
   0   0  31   29.04    3.31
   0   0 -31   37.05    3.87
   0   0  32   68.19    4.79
   0   0 -32   79.38    5.35
   0   0  33    6.27    3.02
   0   0 -33    7.84    2.59
   0   0  34    8.30    2.99
   0   0 -34   10.66    2.53
   0   0  35    2.20    2.72
   0   0 -35    1.74    2.36
   0   0  36    1.38    2.89
   0   0 -36   -2.40    2.76
   0   0  37   15.65    3.02
   0   0 -37   15.26    3.48
   0   0  38    0.59    3.45
   0   0 -38   -0.49    2.82
   0   0  39    0.59    2.99
   0   0 -39    2.53    2.72
   0   0  40   19.92    4.17
   0   0 -40   15.39    3.58
   0   0  41   11.45    4.17
   0   0 -41   -1.28    4.82
   0   0  42   -7.51    5.22
   0   0 -42    6.37    4.92
   0   0  43   -2.53    4.27
   0   0 -43   -1.35    5.12
   0   0  44  153.63   11.12
   0   0 -44  119.61   10.24
   0   0  45   -2.40    4.46
   0   0 -45   -4.89    3.48
   0   0  46   46.40    7.15
   0   0 -46   38.36    6.30
   0   0  47   13.06    4.99
   0   0 -47   16.51    4.27
   0   0  48   -2.46    4.27
   0   0 -48   -2.89    4.20
   0   0  49   -2.26    7.58
   0   0 -49    0.46    3.97
   0   0  50    1.97    5.15
   0   0 -50    2.46    6.69
   0   0  51    6.66    5.38
   0   0 -51    3.28    5.81
   0   0  52   -4.33    5.28
   0   0 -52   -0.13    3.64
   0   0  53   -1.05    5.09
   0   0 -53   -4.13    4.63
   0   0  54    5.51    5.68
   0   0 -54   -3.90    5.74
   0   0  55    0.49    5.55
   0   0 -55    1.48    4.53
   0   0  56    3.71    5.38
   0   0 -56    0.26    4.82
   0   0  57   -4.66    5.28
   0   0 -57   -1.71    4.40
   0   0  58    4.92    5.58
   0   0 -58   -1.15    6.96
   0   0  59   -3.41    6.00
   0   0 -59    0.39    4.79
   0   0  60   -0.89    6.17
   0   0 -60   -6.86    4.50
   0   0  61  -15.09    9.45
   0   0 -61    0.16    4.27
   0   0  62    1.05    5.68
   0   0 -62   -0.98    3.77
   0   0  63   -4.99    6.86
   0   0 -63   -1.67    4.76
   0   0  64   -3.22    9.32
   0   0 -64   -4.82    4.36
   0   0  65    0.03    6.83
   0   0 -65   -0.92    5.25
   0   0  66    4.82    5.94
   0   0 -66    3.41    5.87
   0   0  67   -1.54    6.56
   0   0 -67   -3.64    4.20
   0   1 -67   -0.07    5.12
   0  -1  67   -3.41    9.06
   0   1 -66    1.21    4.46
   0  -1  66    1.97    6.43
   0   1 -65    1.71    3.77
   0  -1  65    2.49   10.89
   0   1 -64    0.69    4.17
   0  -1  64    3.51    6.79
   0   1 -63    0.43    4.30
   0  -1  63    5.81    9.29
   0   1 -62   -0.85    4.56
   0  -1  62   -0.53    6.40
   0   1 -61   -1.08    4.13
   0  -1  61   -0.26    5.71
   0   1 -60    0.82    6.17
   0  -1  60   -4.66    6.50
   0   1 -59   -0.46    6.23
   0  -1  59    1.48    8.43
   0   1 -58    7.91    4.33
   0  -1  58    0.46    5.35
   0   1 -57   -0.53    4.73
   0  -1  57   -4.13    6.20
   0   1 -56   -3.25    4.56
   0  -1  56   10.76    5.74
   0   1 -55   -4.27    6.96
   0  -1  55    6.69    5.35
   0   1 -54   -1.87    4.59
   0  -1  54    2.69    5.25
   0   1 -53    1.44    4.23
   0  -1  53   -5.22    7.15
   0   1 -52   -6.00    4.27
   0  -1  52   -5.87    4.76
   0   1 -51   -1.05    6.10
   0  -1  51   -2.59    4.92
   0   1 -50   -1.58    3.74
   0  -1  50   -4.33    4.40
   0   1 -49   -1.84    3.77
   0  -1  49    3.05    7.09
   0   1 -48    0.13    3.51
   0  -1  48   -0.13    4.59
   0   1 -47   -2.46    3.61
   0  -1  47    0.46    4.10
   0   1 -46    3.45    3.64
   0  -1  46    1.05    4.40
   0   1 -45   -1.08    3.51
   0  -1  45    0.03    4.13
   0   1 -44    0.46    3.51
   0  -1  44    4.99    3.94
   0   1 -43    9.68    3.61
   0  -1  43    9.68    3.54
   0   1 -42    6.10    3.18
   0  -1  42    3.61    3.48
   0   1 -41    5.12    2.76
   0  -1  41    5.22    3.74
   0   1 -40    5.32    2.92
   0  -1  40    0.46    2.92
   0   1 -39    5.15    2.92
   0  -1  39    1.02    3.71
   0   1 -38    0.66    2.66
   0  -1  38    1.94    2.95
   0   1 -37    2.85    2.76
   0  -1  37   -3.81    4.66
   0   1 -36   -1.48    2.17
   0  -1  36   -1.64    2.79
   0   1 -35    3.08    2.43
   0  -1  35    0.43    2.43
   0   1 -34    4.66    2.49
   0  -1  34   10.21    3.02
   0   1 -33    9.06    2.33
   0  -1  33    9.32    2.69
   0   1 -32    4.73    2.30
   0  -1  32    2.30    2.66
   0   1 -31   -3.94    2.17
   0  -1  31    1.38    2.56
   0   1 -30   -0.03    2.03
   0  -1  30   -4.63    3.31
   0   1 -29    3.94    2.07
   0  -1  29    1.25    2.17
   0   1 -28    2.00    1.97
   0  -1  28   -0.26    3.38
   0   1 -27   -1.94    2.10
   0  -1  27    2.07    2.36
   0   1 -26    8.24    2.13
   0  -1  26    9.61    2.20
   0   1 -25    9.12    2.20
   0  -1  25   10.83    2.46
   0   1 -24   48.70    3.94
   0  -1  24   36.59    3.35
   0   1 -23  141.23    7.65
   0  -1  23  126.66    6.63
   0   1 -22   90.76    5.05
   0  -1  22   80.95    4.89
   0   1 -21  171.88    8.07
   0  -1  21  151.60    7.45
   0   1 -20  301.30   12.24
   0  -1  20  267.70   10.50
   0   1 -19   -3.41    1.80
   0  -1  19   -1.94    1.84
   0   1 -18    4.69    1.97
   0  -1  18    1.71    1.77
   0   1 -17    1.61    1.74
   0  -1  17    2.00    1.77
   0   1 -16    2.53    1.80
   0  -1  16   -0.62    1.77
   0   1 -15   15.65    2.17
   0  -1  15   11.58    2.10
   0   1 -14   -2.59    1.71
   0  -1  14   -0.92    1.77
   0   1 -13   -1.25    1.58
   0  -1  13    2.23    1.64
   0   1 -12   26.51    3.35
   0  -1  12   25.76    2.40
   0   1 -11   -1.15    1.58
   0  -1  11    1.15    1.87
   0   1 -10    6.43    1.64
   0  -1  10    2.46    1.64
   0   1  -9   11.16    1.67
   0  -1   9    7.91    1.67
   0   1  -8    7.78    1.48
   0  -1   8   10.63    1.54
   0   1  -7    7.09    1.51
   0  -1   7    4.92    1.48
   0   1  -6   11.85    1.67
   0  -1   6   10.43    1.54
   0   1  -5    4.53    1.28
   0  -1   5    4.79    1.28
   0   1  -4    2.59    1.02
   0  -1   4    1.71    1.18
   0   1  -3   -0.66    0.92
   0  -1   3    0.66    1.08
   0   1  -2    0.20    0.92
   0  -1   2    1.77    1.02
   0   1  -1    0.07    0.85
   0  -1   1   -0.43    0.82
   0   1   0    7.38    1.08
   0  -1   0    8.70    1.12
   0   1   1    3.61    1.05
   0  -1  -1    4.23    0.92
   0   1   2    1.97    1.05
   0  -1  -2    1.87    1.02
   0   1   3    6.37    1.31
   0  -1  -3    6.43    1.25
   0   1   4    0.16    1.35
   0  -1  -4    0.69    1.28
   0   1   5    4.92    1.41
   0  -1  -5    4.46    1.51
   0   1   6    2.46    2.33
   0  -1  -6    6.40    1.61
   0   1   7    0.43    1.71
   0  -1  -7    8.17    1.51
   0   1   8    4.66    1.77
   0  -1  -8    7.02    2.53
   0   1   9    2.85    2.59
   0  -1  -9    4.82    1.67
   0   1  10   -1.80    1.71
   0  -1 -10    1.48    1.94
   0   1  11    6.17    2.07
   0  -1 -11    9.19    1.87
   0   1  12   10.17    2.26
   0  -1 -12   12.86    2.63
   0   1  13   17.36    2.23
   0  -1 -13   13.81    2.92
   0   1  14   -0.26    2.33
   0  -1 -14   -1.90    2.33
   0   1  15   -2.66    2.63
   0  -1 -15   -1.44    2.23
   0   1  16    2.30    1.64
   0  -1 -16    5.87    2.33
   0   1  17   14.90    2.13
   0  -1 -17   11.88    2.76
   0   1  18    3.48    2.00
   0  -1 -18    6.04    2.59
   0   1  19    2.89    1.97
   0  -1 -19    2.13    2.63
   0   1  20  270.06   12.24
   0  -1 -20  298.64   18.67
   0   1  21  156.55    8.30
   0  -1 -21  168.53   11.81
   0   1  22    8.56    2.30
   0  -1 -22    1.48    2.53
   0   1  23  181.89    8.63
   0  -1 -23  197.15   15.29
   0   1  24   57.33    6.56
   0  -1 -24   63.69    6.30
   0   1  25   -1.35    3.22
   0  -1 -25   -4.92    1.97
   0   1  26    1.48    3.15
   0  -1 -26    2.13    2.69
   0   1  27    0.98    3.90
   0  -1 -27    0.59    2.76
   0   1  28   -1.15    3.31
   0  -1 -28   -1.15    2.72
   0   1  29    0.00    3.58
   0  -1 -29   -0.20    2.76
   0   1  30    2.03    3.77
   0  -1 -30    3.54    3.08
   0  -1 -31  -14.60    2.66
   0   1  32    1.74    3.71
   0   1  33    4.17    4.23
   0  -1 -33    5.45    3.28
   0   1  34    8.76    4.46
   0  -1 -34    5.45    3.77
   0   1  35    4.53    4.30
   0  -1 -35    7.32    3.51
   0   1  36   -3.97    4.30
   0  -1 -36    0.85    2.72
   0   1  37  -13.45    4.56
   0   1  38  -12.96    3.38
   0  -1 -38   -0.85    4.13
   0   1  39  -10.76    3.38
   0  -1 -39    1.90    3.64
   0  -1 -40    8.66    2.72
   0   1  41  -13.45    3.58
   0  -1 -41    5.32    3.22
   0   1  42  -15.98    4.10
   0  -1 -42    5.09    3.08
   0   1  43  -12.21    4.27
   0  -1 -43    6.66    3.54
   0   1  44  -39.70    7.22
   0  -1 -44   15.85    3.28
   0   1  45  -11.62    4.20
   0  -1 -45   10.96    3.87
   0   1  46   -2.00    6.99
   0  -1 -46   -0.69    3.71
   0   1  47   -5.41    4.00
   0  -1 -47    1.94    5.38
   0   1  48   -0.92    4.30
   0  -1 -48    3.45    3.31
   0   1  49    6.00    4.92
   0  -1 -49    1.61    3.71
   0   1  50    7.02    4.79
   0  -1 -50   -1.90    6.00
   0   1  51    5.48    4.73
   0  -1 -51   -1.08    3.71
   0   1  52    7.32    4.86
   0  -1 -52   -4.36    3.68
   0   1  53    4.40    5.12
   0  -1 -53    1.71    3.90
   0   1  54    2.92    5.02
   0  -1 -54   -0.69    4.07
   0   1  55    8.60    5.68
   0  -1 -55    0.30    4.04
   0   1  56    0.07    6.04
   0  -1 -56    2.36    4.40
   0   1  57   12.14    6.56
   0  -1 -57    1.15    3.90
   0   1  58    7.19    7.02
   0  -1 -58    4.63    4.92
   0   1  59   -2.10    6.79
   0  -1 -59    2.23    4.20
   0   1  60   -2.63    6.66
   0  -1 -60   -4.00    7.05
   0   1  61    3.84    9.09
   0  -1 -61   -3.18    4.82
   0   1  62   -2.20    6.60
   0  -1 -62    0.20    4.76
   0   1  63   -4.63    9.12
   0  -1 -63   -2.92    5.38
   0   1  64    0.16    6.76
   0  -1 -64   -4.76    5.28
   0   1  65    2.66    6.63
   0  -1 -65   -1.90    7.74
   0   1  66    9.68    7.74
   0  -1 -66    3.87    4.40
   0   1  67    1.71    7.15
   0  -1 -67    1.12    4.33
   0   2 -66    3.12    7.25
   0  -2  66    2.63    4.92
   0   2 -65   -4.13    7.02
   0  -2  65    2.72    5.55
   0  -2  64   -2.85    6.00
   0   2 -63    2.56    5.18
   0  -2  63   10.11    6.43
   0   2 -62    0.72    5.05
   0  -2  62    0.07    5.48
   0   2 -61    3.08    4.63
   0  -2  61    9.71    5.74
   0   2 -60    3.31    4.63
   0  -2  60    1.97    5.28
   0   2 -59   -1.64    4.73
   0  -2  59    1.67    6.17
   0   2 -58   -1.84    4.53
   0  -2  58    5.38    7.84
   0   2 -57    3.58    4.53
   0  -2  57   -0.75    7.45
   0   2 -56   -0.56    4.50
   0  -2  56    6.50    5.87
   0   2 -55   -0.95    4.40
   0  -2  55   -1.74    5.12
   0   2 -54    2.66    4.30
   0  -2  54    3.58    5.38
   0   2 -53   -1.05    4.07
   0  -2  53    1.51    5.02
   0   2 -52    1.80    4.33
   0  -2  52    6.53    5.12
   0   2 -51    0.23    4.10
   0  -2  51    6.10    5.38
   0   2 -50    7.84    3.68
   0  -2  50   -5.94    4.46
   0   2 -49    2.76    3.22
   0  -2  49    0.43    4.66
   0   2 -48   -0.13    3.64
   0  -2  48   -1.41    4.69
   0   2 -47   11.48    4.17
   0  -2  47   10.30    4.17
   0   2 -46   -0.13    3.71
   0  -2  46    4.10    4.66
   0   2 -45   -0.53    3.25
   0  -2  45   -6.10    4.30
   0   2 -44   80.36    8.17
   0  -2  44  101.79    9.38
   0   2 -43    7.58    3.64
   0  -2  43    7.05    4.36
   0   2 -42    3.48    3.12
   0  -2  42   -0.75    3.97
   0   2 -41   10.40    3.25
   0  -2  41    6.40    3.74
   0   2 -40   28.09    4.23
   0  -2  40   25.66    4.66
   0   2 -39   25.30    4.33
   0  -2  39   26.32    4.36
   0   2 -38   58.74    5.45
   0  -2  38   58.18    5.78
   0   2 -37   71.04    6.20
   0  -2  37   83.12    6.86
   0   2 -36  146.61    8.93
   0  -2  36  139.33   12.11
   0   2 -35  110.55    8.33
   0  -2  35  112.19    7.42
   0   2 -34   54.37    4.89
   0  -2  34   61.43    5.38
   0   2 -33    3.18    2.63
   0  -2  33    8.24    2.85
   0   2 -32    4.56    2.66
   0  -2  32    7.42    2.72
   0   2 -31   -3.08    2.43
   0  -2  31   -0.59    2.76
   0   2 -30   15.19    2.82
   0  -2  30    7.15    2.89
   0   2 -29   99.59    5.87
   0  -2  29  113.17    6.20
   0   2 -28  181.07    9.55
   0  -2  28  174.73    8.73
   0   2 -27  107.01    6.40
   0  -2  27   97.03    5.74
   0   2 -26   -2.56    2.26
   0  -2  26   -0.75    2.36
   0   2 -25   82.89    5.25
   0  -2  25   79.57    5.09
   0   2 -24   80.46    5.28
   0  -2  24   71.30    4.73
   0   2 -23    4.73    2.23
   0  -2  23    3.54    2.36
   0   2 -22  755.74   26.78
   0  -2  22  695.65   24.32
   0   2 -21  258.11   11.55
   0  -2  21  245.12   10.66
   0   2 -20  370.83   15.65
   0  -2  20  346.91   14.21
   0   2 -19   -0.43    2.10
   0  -2  19   -1.80    2.17
   0   2 -18   36.85    3.48
   0  -2  18   28.88    3.22
   0   2 -17    1.35    2.03
   0  -2  17   -0.66    2.10
   0   2 -16    2.53    1.94
   0  -2  16    3.18    1.84
   0   2 -15   94.34    6.43
   0  -2  15   74.29    5.15
   0   2 -14  306.12   14.50
   0  -2  14  294.64   13.13
   0   2 -13  427.83   18.54
   0  -2  13  433.57   17.79
   0   2 -12  350.85   16.11
   0  -2  12  355.47   15.36
   0   2 -11   62.71    4.43
   0  -2  11   62.15    4.73
   0   2 -10    1.31    1.90
   0  -2  10    3.08    1.87
   0   2  -9   55.32    3.87
   0  -2   9   55.69    5.68
   0   2  -8  155.34    8.17
   0  -2   8  160.66   13.06
   0   2  -7  553.14   20.28
   0  -2   7  590.19   24.32
   0   2  -6  926.40   31.63
   0  -2   6 1079.38   40.36
   0   2  -5  871.21   50.11
   0  -2   5  820.21   31.07
   0   2  -4  204.43    9.65
   0  -2   4  196.10    8.83
   0   2  -3   12.21    1.64
   0  -2   3   12.04    1.87
   0   2  -2  175.03    7.74
   0  -2   2  180.90    8.53
   0   2  -1  142.08    6.83
   0  -2   1  128.66    6.20
   0   2   1 1005.02   34.03
   0  -2  -1  932.08   30.85
   0   2   2 2808.04   83.22
   0  -2  -2 2882.60   92.08
   0   2   3   11.19    1.67
   0  -2  -3    7.78    1.54
   0   2   4  679.44   27.33
   0  -2  -4  689.12   26.68
   0   2   5   19.06    2.63
   0  -2  -5   22.74    2.72
   0   2   6    3.02    1.94
   0  -2  -6    0.85    1.77
   0   2   7  280.03   19.26
   0  -2  -7  294.90   15.75
   0   2   8  106.55    9.65
   0  -2  -8  116.82    7.91
   0   2   9  389.80   17.69
   0  -2  -9  400.07   27.33
   0   2  10  241.77   12.83
   0  -2 -10  242.07   17.33
   0   2  11  257.79   12.86
   0  -2 -11  260.87   14.14
   0   2  12   31.21    3.48
   0  -2 -12   31.04    3.48
   0   2  13   -0.23    2.33
   0  -2 -13    1.84    1.87
   0   2  14    3.54    2.40
   0  -2 -14    7.22    2.10
   0   2  15    8.07    2.43
   0  -2 -15    8.63    2.20
   0   2  16   45.45    4.20
   0  -2 -16   40.72    3.84
   0   2  17  178.18    8.76
   0  -2 -17  182.51   13.45
   0   2  18  250.27   11.12
   0  -2 -18  257.46   12.08
   0   2  19  229.63   15.00
   0  -2 -19  245.78   11.35
   0   2  20   92.86    5.61
   0  -2 -20   91.03    5.78
   0   2  21   23.76    3.35
   0  -2 -21   30.71    3.22
   0   2  22 1891.00   57.56
   0  -2 -22 1992.23   61.82
   0   2  23  197.38    9.48
   0  -2 -23  215.62    9.91
   0   2  24  199.28    9.61
   0  -2 -24  211.58    9.84
   0   2  25   49.71    4.20
   0  -2 -25   53.39    6.10
   0   2  26   62.12    4.36
   0  -2 -26   63.82    4.27
   0   2  27   19.89    2.95
   0  -2 -27   19.26    2.76
   0   2  28   39.38    3.97
   0  -2 -28   36.75    3.71
   0   2  29   69.17    5.15
   0  -2 -29   68.29    4.82
   0   2  30   12.44    3.35
   0  -2 -30   11.91    2.43
   0   2  31   15.88    3.51
   0  -2 -31    8.11    4.20
   0   2  32   12.80    3.22
   0  -2 -32   10.89    4.27
   0   2  33   27.60    5.28
   0  -2 -33   35.60    5.51
   0   2  34   11.94    5.02
   0  -2 -34   10.01    3.84
   0   2  35    2.63    3.74
   0  -2 -35    5.02    3.74
   0   2  36   -0.16    3.84
   0  -2 -36   -1.31    4.13
   0   2  37    3.28    3.87
   0  -2 -37   -0.10    2.66
   0   2  38    0.03    3.48
   0  -2 -38   -2.36    3.15
   0   2  39   -5.32    3.94
   0  -2 -39    1.18    4.30
   0   2  40    5.32    4.13
   0  -2 -40    6.60    3.18
   0   2  41    3.28    4.13
   0  -2 -41    0.62    3.28
   0   2  42   12.53    4.40
   0  -2 -42   16.64    3.68
   0   2  43   -2.49    4.56
   0  -2 -43   -1.71    2.95
   0   2  44   87.88    8.76
   0  -2 -44   84.76   11.45
   0   2  45   18.51    5.41
   0  -2 -45   16.34    4.56
   0   2  46    3.58    4.73
   0  -2 -46    5.15    4.04
   0   2  47    2.43    4.43
   0  -2 -47    0.39    3.84
   0   2  48    5.64    5.15
   0  -2 -48    8.60    5.51
   0   2  49    7.42    5.28
   0  -2 -49    6.27    4.20
   0   2  50   -1.71    4.76
   0  -2 -50    3.28    3.87
   0   2  51   -5.94    5.41
   0  -2 -51    0.69    4.13
   0   2  52    3.90    7.61
   0  -2 -52    8.83    6.56
   0   2  53    5.48    5.97
   0  -2 -53   -0.39    4.10
   0   2  54    1.35    6.10
   0  -2 -54    2.46    4.17
   0   2  55    2.89    6.10
   0  -2 -55    7.28    4.40
   0   2  56    0.30    6.20
   0  -2 -56    3.41    5.68
   0   2  57    4.76    6.46
   0  -2 -57    1.74    4.56
   0   2  58   -6.66    6.17
   0  -2 -58   -8.11    4.50
   0   2  59    6.60    9.16
   0  -2 -59  -11.39    4.86
   0  -2 -60   -6.33    4.50
   0   2  61    3.25    6.56
   0  -2 -61   -3.38    4.73
   0   2  62   -3.38    6.56
   0  -2 -62   -5.87    4.56
   0   2  63    2.43    6.37
   0  -2 -63   -0.23    4.30
   0   2  64    7.58    5.87
   0  -2 -64    3.38    8.01
   0   2  65   -1.15    5.28
   0  -2 -65    6.60    4.59
   0   2  66   21.76   11.03
   0  -2 -66   -2.63    4.89
   0   3 -64    1.67    5.48
   0  -3  64   -0.16    5.48
   0   3 -63   -1.80    4.95
   0  -3  63    6.89    5.71
   0   3 -62    0.56    5.12
   0  -3  62    5.41    7.51
   0   3 -61    1.61    4.92
   0  -3  61    2.07    5.15
   0   3 -60    1.97    4.86
   0  -3  60   -0.26    5.58
   0   3 -59    7.19    4.76
   0  -3  59    2.23    4.76
   0   3 -58   -5.02    4.99
   0  -3  58   -0.66    5.38
   0   3 -57    1.54    4.30
   0  -3  57   -3.87    5.09
   0   3 -56    4.82    4.46
   0  -3  56    8.50    4.95
   0   3 -55    1.90    4.50
   0  -3  55   -4.92    5.35
   0   3 -54   -3.64    4.53
   0  -3  54    7.81    4.99
   0   3 -53   -2.46    4.53
   0  -3  53   -5.55    4.73
   0   3 -52    2.69    4.66
   0  -3  52   -7.71    4.79
   0   3 -51   -5.12    4.36
   0  -3  51   -0.56    4.82
   0   3 -50    2.53    3.74
   0  -3  50    3.41    4.66
   0   3 -49   -3.02    3.94
   0  -3  49   -3.41    4.00
   0   3 -48   -2.07    4.13
   0  -3  48   -3.38    4.17
   0   3 -47   -6.04    4.10
   0  -3  47    1.31    4.66
   0   3 -46   -2.03    3.71
   0  -3  46    0.95    4.46
   0   3 -45    4.36    3.71
   0  -3  45   12.67    4.07
   0   3 -44   -2.82    3.90
   0  -3  44    0.69    3.54
   0   3 -43   12.44    3.84
   0  -3  43   17.26    4.36
   0   3 -42    4.73    3.51
   0  -3  42    4.23    3.54
   0   3 -41    5.94    3.61
   0  -3  41    0.43    3.94
   0   3 -40    9.32    3.64
   0  -3  40    8.37    3.71
   0   3 -39   -2.03    3.64
   0  -3  39    3.08    3.51
   0   3 -38   -0.66    3.28
   0  -3  38   -0.33    3.45
   0   3 -37   -0.20    3.05
   0  -3  37    6.33    3.12
   0   3 -36    1.44    2.82
   0  -3  36    1.28    3.15
   0   3 -35   -0.07    3.08
   0  -3  35    3.45    2.85
   0   3 -34   -2.20    2.89
   0  -3  34    6.00    2.95
   0   3 -33   -0.85    2.76
   0  -3  33    2.03    3.18
   0   3 -32    1.51    2.79
   0  -3  32    2.40    2.92
   0   3 -31    7.94    2.82
   0  -3  31    5.45    2.95
   0   3 -30   13.13    2.72
   0  -3  30   12.86    3.08
   0   3 -29   -1.51    2.49
   0  -3  29   -2.85    2.59
   0   3 -28    1.61    2.76
   0  -3  28    2.79    2.69
   0   3 -27   10.27    2.76
   0  -3  27   12.08    2.43
   0   3 -26    3.38    2.33
   0  -3  26    2.23    2.36
   0   3 -25   -4.40    2.40
   0  -3  25   -2.00    2.76
   0   3 -24    7.35    2.59
   0  -3  24    6.07    2.49
   0   3 -23   82.53    5.48
   0  -3  23   76.42    4.86
   0   3 -22    0.46    2.43
   0  -3  22    3.05    2.26
   0   3 -21  291.06   20.31
   0  -3  21  294.11   12.90
   0   3 -20  173.42    9.61
   0  -3  20  173.75    8.86
   0   3 -19   19.29    3.25
   0  -3  19   15.62    2.59
   0   3 -18   38.85    3.84
   0  -3  18   38.23    3.28
   0   3 -17    1.94    2.23
   0  -3  17    3.05    2.23
   0   3 -16    2.79    3.12
   0  -3  16    4.99    2.07
   0   3 -15    6.30    2.79
   0  -3  15    4.89    1.94
   0   3 -14    2.40    2.30
   0  -3  14    5.05    1.87
   0   3 -13   -1.02    2.00
   0  -3  13    1.31    1.84
   0   3 -12    4.59    1.87
   0  -3  12    4.10    3.35
   0   3 -11    2.07    2.79
   0  -3  11    0.92    3.12
   0   3 -10   -0.66    2.89
   0  -3  10   -2.23    2.53
   0  -3   9    6.92    2.85
   0  -3   8    4.50    2.43
   0  -3   7   -1.80    2.59
   0   3  -6    4.82    1.44
   0  -3   6    4.50    2.13
   0   3  -5    1.90    1.54
   0  -3   5    3.02    1.48
   0   3  -4    0.89    1.41
   0  -3   4   -0.56    1.35
   0   3  -3    1.12    1.35
   0  -3   3   -0.23    2.00
   0   3  -2    1.67    1.41
   0  -3   2   -1.41    1.51
   0   3  -1    2.30    1.31
   0  -3   1   -0.85    1.51
   0   3   0   -0.46    1.58
   0  -3   0    0.07    1.41
   0   3   1    2.03    1.61
   0  -3  -1    1.97    1.41
   0   3   2    1.61    1.61
   0  -3  -2    0.03    1.31
   0   3   3    2.13    1.64
   0  -3  -3    1.51    1.38
   0   3   4   -2.17    1.64
   0  -3  -4   -1.35    1.87
   0   3   5   -3.15    2.33
   0  -3  -5   -0.03    1.41
   0   3   6    4.40    1.80
   0  -3  -6    6.14    1.48
   0   3   7    2.13    1.97
   0  -3  -7    2.95    2.82
   0   3   8    3.02    1.84
   0  -3  -8    0.66    3.12
   0   3   9    3.58    2.00
   0  -3  -9   -4.23    3.45
   0   3  10   -0.59    2.13
   0  -3 -10    4.76    2.26
   0   3  11    3.84    3.41
   0  -3 -11    3.74    2.59
   0   3  12   -1.38    2.43
   0  -3 -12    0.26    2.30
   0   3  13    0.53    2.53
   0  -3 -13   -2.72    2.56
   0   3  14    9.84    2.79
   0  -3 -14    4.36    2.36
   0   3  15   -0.46    2.46
   0  -3 -15   -3.61    2.33
   0   3  16    2.59    2.66
   0  -3 -16   -3.25    2.46
   0   3  17   11.65    4.07
   0  -3 -17   10.11    3.18
   0   3  18   -0.03    2.56
   0  -3 -18    3.18    2.20
   0   3  19   -0.39    2.76
   0  -3 -19    2.26    2.26
   0   3  20   82.46    8.27
   0  -3 -20   74.32    8.24
   0   3  21   54.73    4.63
   0  -3 -21   52.60    7.02
   0   3  22  103.17    6.66
   0  -3 -22  118.46    7.05
   0   3  23  263.20   12.83
   0  -3 -23  273.90   13.85
   0   3  24   21.13    3.45
   0  -3 -24   19.46    3.25
   0   3  25   23.36    3.38
   0  -3 -25   23.33    4.30
   0   3  26    9.25    2.82
   0  -3 -26    4.63    2.53
   0   3  27   16.14    3.25
   0  -3 -27    9.68    3.77
   0   3  28   17.69    3.28
   0  -3 -28   10.86    2.63
   0   3  29   -1.44    2.99
   0  -3 -29   -0.85    2.56
   0   3  30    4.99    3.25
   0  -3 -30   -0.10    2.76
   0   3  31    3.31    3.05
   0  -3 -31    0.23    2.46
   0   3  32    1.67    3.38
   0  -3 -32   -0.33    2.63
   0   3  33   -1.77    3.61
   0  -3 -33    3.12    2.76
   0   3  34    2.17    3.68
   0  -3 -34   -8.11    3.61
   0   3  35   -3.08    4.59
   0  -3 -35    0.75    3.05
   0   3  36    4.95    3.51
   0  -3 -36   -3.02    2.69
   0   3  37   -2.69    3.38
   0  -3 -37    0.82    2.63
   0   3  38    0.85    3.87
   0  -3 -38   -0.36    2.85
   0   3  39    1.97    3.77
   0  -3 -39    4.92    3.12
   0   3  40    4.10    3.94
   0  -3 -40   -1.12    3.08
   0   3  41    7.02    3.74
   0  -3 -41    2.17    3.22
   0   3  42    1.15    4.33
   0  -3 -42   -6.07    3.51
   0   3  43    2.33    4.40
   0  -3 -43   -2.07    2.92
   0   3  44   19.49    5.41
   0  -3 -44   15.88    3.84
   0   3  45   12.34    4.56
   0  -3 -45    7.97    3.77
   0   3  46    8.96    5.64
   0  -3 -46   -3.05    5.78
   0   3  47    4.07    5.94
   0  -3 -47    5.58    3.84
   0   3  48    2.13    5.45
   0  -3 -48   -5.61    3.77
   0   3  49   -3.97    5.81
   0  -3 -49    4.59    3.97
   0   3  50   12.40    6.20
   0  -3 -50   -0.89    4.04
   0   3  51   -3.51    5.64
   0  -3 -51   -2.03    4.13
   0   3  52   -0.30    5.18
   0  -3 -52    6.50    4.07
   0   3  53   -5.38    6.37
   0  -3 -53   -2.36    6.27
   0   3  54   -1.21    5.97
   0  -3 -54   -3.51    4.30
   0   3  55   -5.05    9.19
   0  -3 -55    0.20    4.30
   0   3  56   -2.72    6.76
   0  -3 -56   -1.77    4.23
   0   3  57   -2.23    5.22
   0  -3 -57   -3.87    4.00
   0   3  58   -6.73    6.50
   0  -3 -58   -2.72    4.69
   0   3  59    0.23    6.27
   0  -3 -59    1.67    4.66
   0   3  60   -0.75    6.33
   0  -3 -60   -0.13    4.59
   0   3  61   -1.67    5.78
   0  -3 -61    0.49    4.27
   0   3  62    0.69    6.92
   0  -3 -62   -0.23    4.43
   0   3  63   -2.20    6.73
   0  -3 -63   -4.50    3.71
   0   3  64    2.23    7.15
   0  -3 -64    6.63    4.13
   0   3  65    1.12    5.64
   0   4 -62   -4.30    5.32
   0  -4  62   -5.28    7.55
   0   4 -61    0.92    5.32
   0  -4  61    3.12    5.05
   0   4 -60   -0.39    4.50
   0  -4  60    0.79    5.05
   0   4 -59   -2.33    5.25
   0  -4  59    1.48    4.92
   0   4 -58    2.85    5.09
   0  -4  58    0.85    4.86
   0   4 -57    0.43    4.73
   0  -4  57   -1.58    4.92
   0   4 -56    0.20    4.53
   0  -4  56    1.12    4.89
   0   4 -55   -1.41    4.46
   0  -4  55    0.75    4.92
   0   4 -54    5.55    4.43
   0  -4  54    3.12    4.99
   0   4 -53    3.25    4.17
   0  -4  53   -6.99    4.82
   0   4 -52   -3.81    4.59
   0  -4  52   -0.07    4.95
   0   4 -51   -1.51    4.13
   0  -4  51    0.39    4.79
   0   4 -50   -0.79    3.54
   0  -4  50   -1.25    4.53
   0   4 -49   -0.95    3.94
   0  -4  49    3.18    4.46
   0   4 -48    2.13    4.50
   0  -4  48    3.22    4.46
   0   4 -47   -0.13    4.30
   0  -4  47   -2.99    4.43
   0   4 -46    4.46    4.04
   0  -4  46   -1.58    3.94
   0   4 -45   -2.49    4.00
   0  -4  45    4.40    5.22
   0   4 -44    0.95    3.84
   0  -4  44    5.61    3.77
   0   4 -43    2.53    4.07
   0  -4  43   -2.95    4.10
   0   4 -42   23.23    5.45
   0  -4  42   32.52    5.28
   0   4 -41    6.40    4.10
   0  -4  41    4.99    4.17
   0   4 -40    8.50    4.07
   0  -4  40   10.53    3.77
   0   4 -39   12.60    4.73
   0  -4  39   15.82    4.27
   0   4 -38   19.66    4.86
   0  -4  38   21.66    6.23
   0   4 -37   50.37    6.37
   0  -4  37   55.29    6.86
   0   4 -36   58.18    6.63
   0  -4  36   87.06    9.98
   0   4 -35   29.24    5.15
   0  -4  35   25.27    4.73
   0   4 -34   -4.07    3.12
   0  -4  34   -9.16    3.48
   0   4 -33   23.92    4.07
   0  -4  33   21.56    3.97
   0   4 -32   26.48    4.27
   0  -4  32   36.49    4.73
   0   4 -31    1.51    2.99
   0  -4  31    1.18    3.12
   0   4 -30    6.83    2.99
   0  -4  30    3.94    2.85
   0   4 -29   11.42    3.12
   0  -4  29    5.81    3.28
   0   4 -28    7.68    3.41
   0  -4  28    2.17    2.89
   0   4 -27    3.35    4.40
   0  -4  27   -0.62    3.02
   0   4 -26   15.95    3.38
   0  -4  26   18.54    3.58
   0   4 -25   35.31    4.13
   0  -4  25   32.85    4.43
   0   4 -24   19.03    3.35
   0  -4  24   14.21    3.02
   0   4 -23    6.37    2.92
   0  -4  23   -3.08    2.46
   0   4 -22   60.61    5.45
   0  -4  22   55.62    4.63
   0   4 -21   -4.69    2.66
   0  -4  21   -0.39    2.76
   0   4 -20    0.07    2.66
   0  -4  20   -4.10    2.43
   0   4 -19   91.39    7.02
   0  -4  19   77.38    5.61
   0   4 -18   61.56    5.05
   0  -4  18   45.68    4.13
   0   4 -17   54.14    4.82
   0  -4  17   50.17    4.40
   0   4 -16   50.14    4.13
   0  -4  16   44.20    5.74
   0   4 -15   60.90    4.73
   0  -4  15   55.32    5.74
   0   4 -14   63.13    7.35
   0  -4  14   60.97    6.00
   0   4 -13   29.20    4.69
   0   4 -12   10.89    3.51
   0  -4   7   47.94    5.05
   0   4   9   24.58    4.79
   0  -4  -9   25.43    4.59
   0   4  10    9.78    3.48
   0  -4 -10    0.07    3.51
   0   4  11   10.53    3.64
   0  -4 -11    8.93    2.43
   0   4  12   -0.39    3.71
   0  -4 -12    0.95    2.10
   0   4  13   15.19    3.25
   0  -4 -13   19.36    3.02
   0   4  14    9.61    2.82
   0  -4 -14   10.89    3.54
   0   4  15   -4.00    2.59
   0  -4 -15   -3.87    3.35
   0   4  16    1.71    2.56
   0  -4 -16    5.51    2.49
   0   4  17    0.33    2.66
   0  -4 -17    2.49    2.43
   0   4  18   -0.16    4.23
   0  -4 -18    3.74    2.33
   0   4  19    2.95    2.99
   0  -4 -19   10.04    2.99
   0   4  20    1.97    2.82
   0  -4 -20    2.07    3.87
   0   4  21    2.23    3.71
   0  -4 -21    6.86    2.76
   0   4  22  179.43   15.55
   0  -4 -22  166.23   10.60
   0   4  23   66.15    8.47
   0  -4 -23   73.31    9.71
   0   4  24   -4.76    3.18
   0  -4 -24   -0.66    3.41
   0   4  25    3.68    3.48
   0  -4 -25    8.33    2.72
   0   4  26   -0.16    3.54
   0  -4 -26    1.51    2.56
   0   4  27   -2.79    2.99
   0  -4 -27   -0.16    2.82
   0   4  28   -3.18    3.58
   0  -4 -28   -3.28    2.89
   0   4  29   -0.43    3.41
   0  -4 -29    5.87    2.85
   0   4  30    7.91    3.31
   0  -4 -30    7.28    3.35
   0   4  31   -4.20    3.45
   0  -4 -31   -1.25    3.31
   0   4  32   18.80    4.30
   0  -4 -32   11.22    3.61
   0   4  33   20.74    4.99
   0  -4 -33   27.24    4.23
   0   4  34   -0.79    3.68
   0  -4 -34    2.99    3.28
   0   4  35    2.85    3.77
   0  -4 -35    2.82    3.48
   0   4  36   11.68    4.40
   0  -4 -36    5.94    3.61
   0   4  37   -2.17    4.40
   0  -4 -37    5.18    5.02
   0   4  38   -1.87    4.89
   0  -4 -38   -1.54    4.20
   0   4  39   14.83    4.82
   0  -4 -39   11.26    6.27
   0   4  40    2.85    4.86
   0  -4 -40    9.12    4.13
   0   4  41   -3.12    4.89
   0  -4 -41   -3.81    3.77
   0   4  42   -2.36    5.48
   0  -4 -42    6.92    3.87
   0   4  43    1.87    5.12
   0  -4 -43    1.84    3.94
   0   4  44    3.51    5.71
   0   4  45    7.55    6.17
   0  -4 -45    8.11    6.07
   0   4  46   -2.36    5.94
   0  -4 -46   -2.46    5.87
   0   4  47   -5.09    5.74
   0  -4 -47   12.57    5.68
   0   4  48   -2.49    5.84
   0  -4 -48   -1.02    5.12
   0   4  49    4.40    5.41
   0  -4 -49    7.88    6.37
   0   4  50    7.42    6.20
   0  -4 -50    2.33    4.10
   0  -4 -51    4.95    4.40
   0   4  52    2.07    5.61
   0  -4 -52    2.26    4.76
   0   4  53    1.35    5.87
   0  -4 -53    8.30    4.40
   0   4  54    0.33    6.50
   0  -4 -54   -9.16    4.59
   0   4  55    3.25    6.63
   0  -4 -55   -1.05    4.43
   0   4  56   -3.28    5.51
   0  -4 -56   -0.26    3.74
   0   4  57   -3.41    5.78
   0  -4 -57    0.43    6.23
   0   4  58    1.31    5.84
   0  -4 -58   -2.07    5.87
   0   4  59    1.77    5.61
   0  -4 -59   -0.79    4.13
   0   4  60    4.20    5.45
   0  -4 -60    0.46    4.33
   0   4  61   -3.28    6.79
   0  -4 -61   -0.53    3.71
   0   4  62    2.56    5.12
   0  -4 -62    3.41    3.15
   0   4  63    0.10    4.89
   0  -4 -63   -0.20    3.28
   0   5 -59    3.45    4.50
   0  -5  59    1.58    5.38
   0   5 -58   -0.07    4.46
   0  -5  58    1.51    5.25
   0   5 -57    1.08    4.20
   0  -5  57   -4.10    5.15
   0   5 -56   -5.68    4.36
   0  -5  56    3.77    5.38
   0   5 -55    1.05    4.33
   0  -5  55   -0.13    4.99
   0   5 -54   -0.03    3.74
   0  -5  54   -1.15    6.46
   0   5 -53    3.74    3.94
   0  -5  53    4.79    4.79
   0   5 -52    3.02    3.81
   0  -5  52    2.30    4.56
   0   5 -51   -0.72    4.23
   0  -5  51   -2.00    4.53
   0   5 -50    1.61    4.40
   0  -5  50    0.79    4.46
   0   5 -49   -1.25    4.36
   0  -5  49    1.25    5.12
   0   5 -48    2.76    4.43
   0  -5  48    1.90    4.33
   0   5 -47    2.13    4.30
   0  -5  47    2.66    4.95
   0   5 -46    0.85    4.07
   0  -5  46    0.10    4.53
   0   5 -45    5.58    3.97
   0  -5  45   -4.10    5.28
   0   5 -44    1.90    4.13
   0  -5  44    0.23    4.30
   0   5 -43   -3.02    4.46
   0  -5  43    4.86    4.40
   0   5 -42    2.82    3.74
   0  -5  42    2.66    4.46
   0   5 -41    0.20    3.94
   0  -5  41   -0.16    3.94
   0   5 -40   -4.66    5.94
   0  -5  40   -5.68    3.54
   0   5 -39   -1.80    4.36
   0  -5  39    3.28    3.84
   0   5 -38   -3.18    3.84
   0  -5  38   -1.02    3.51
   0   5 -37   -1.80    3.94
   0  -5  37   -2.26    3.97
   0   5 -36    0.98    3.87
   0  -5  36    1.31    3.45
   0   5 -35    0.62    3.71
   0  -5  35    1.18    3.97
   0   5 -34    2.23    4.10
   0  -5  34   -3.54    3.08
   0   5 -33   -2.82    3.45
   0  -5  33   -2.33    3.41
   0   5 -32    4.23    3.31
   0  -5  32   -2.36    3.45
   0   5 -31   -2.59    3.12
   0  -5  31    2.69    3.31
   0   5 -30    2.76    3.28
   0  -5  30    4.69    3.08
   0   5 -29    2.30    3.18
   0  -5  29    1.41    3.77
   0   5 -28    2.46    3.58
   0  -5  28    2.59    3.58
   0   5 -27    1.38    3.38
   0  -5  27    8.24    3.48
   0   5 -26    1.48    3.22
   0  -5  26   -1.15    3.41
   0   5 -25   -0.56    4.69
   0  -5  25   -4.17    3.18
   0   5 -24    3.84    3.45
   0  -5  24    2.59    3.15
   0   5 -23    8.70    3.41
   0  -5  23    0.43    4.27
   0   5 -22    3.08    3.15
   0  -5  22    4.07    2.82
   0   5 -21   58.21    8.66
   0  -5  21   72.09    5.51
   0  -5  20   12.90    3.02
   0   5 -19   28.25    3.97
   0  -5  19   30.48    4.07
   0   5 -18   18.77    3.18
   0  -5  18   20.21    3.15
   0   5 -17    1.08    2.69
   0  -5  17    4.04    2.53
   0   5 -16   -4.33    2.33
   0  -5  16    3.22    2.92
   0   5 -15    1.97    3.12
   0  -5  15   -5.09    4.13
   0   5 -14    2.17    3.45
   0  -5  14   -1.41    3.64
   0   5  10   -1.64    3.35
   0   5  11    3.18    3.97
   0  -5 -11    0.00    3.84
   0   5  12    6.33    4.07
   0  -5 -12   -4.30    3.87
   0   5  13    0.26    2.82
   0  -5 -13    1.08    2.49
   0   5  14   -1.74    2.92
   0  -5 -14   -0.07    2.59
   0   5  15   -0.72    2.85
   0  -5 -15    4.92    3.41
   0   5  16    2.03    4.43
   0  -5 -16    2.46    2.76
   0   5  17   -4.36    3.08
   0  -5 -17    6.17    4.30
   0   5  18    0.92    3.38
   0  -5 -18    0.23    4.00
   0   5  19    0.39    3.05
   0  -5 -19   -0.53    2.89
   0   5  20    7.61    3.54
   0  -5 -20   12.14    4.10
   0   5  21    2.26    3.25
   0  -5 -21   -0.53    3.05
   0   5  22   27.37    4.40
   0  -5 -22   28.48    4.30
   0   5  23   51.55    5.91
   0  -5 -23   52.08    5.48
   0   5  24    4.56    3.71
   0  -5 -24   -2.20    3.22
   0   5  25   25.82    6.83
   0  -5 -25   22.94    5.61
   0   5  26    7.28    3.77
   0  -5 -26   -5.74    4.92
   0   5  27    1.87    3.87
   0  -5 -27    1.48    3.97
   0   5  28    0.26    4.27
   0  -5 -28    1.21    3.15
   0   5  29    0.26    3.74
   0  -5 -29    1.18    3.12
   0   5  30   -0.46    4.40
   0  -5 -30    2.26    3.28
   0   5  31   -2.69    4.43
   0  -5 -31    1.51    3.31
   0   5  32   -3.51    4.30
   0  -5 -32   -2.36    4.95
   0   5  33    2.20    4.56
   0  -5 -33   -4.95    3.81
   0   5  34    5.61    4.50
   0  -5 -34    5.84    5.05
   0   5  35    4.43    4.86
   0  -5 -35    0.89    4.43
   0   5  36    0.16    5.45
   0  -5 -36   -0.75    3.15
   0   5  37   -1.12    4.86
   0  -5 -37    1.05    4.33
   0   5  38   -4.79    4.46
   0  -5 -38    4.36    5.12
   0   5  39    9.75    7.55
   0  -5 -39    0.20    4.07
   0   5  40   -2.92    4.69
   0  -5 -40   -0.46    3.68
   0   5  41    1.41    5.38
   0  -5 -41    4.79    3.77
   0   5  42    1.15    5.15
   0  -5 -42   -0.43    4.04
   0   5  43    5.78    5.55
   0  -5 -43   -3.41    6.00
   0   5  44    6.63    5.71
   0  -5 -44    0.53    3.90
   0   5  45   -0.16    5.97
   0  -5 -45    5.78    4.20
   0   5  46    2.56    6.37
   0  -5 -46    3.54    4.23
   0   5  47    0.20    6.27
   0  -5 -47    7.19    5.91
   0   5  48   -2.20    5.97
   0  -5 -48   -4.53    5.48
   0   5  49    4.95    6.30
   0  -5 -49   -0.62    6.40
   0   5  50    2.59    6.00
   0  -5 -50    1.77    6.07
   0   5  51    1.25    5.87
   0   5  52   -1.44    5.78
   0  -5 -52    8.20    6.66
   0   5  53    1.58    5.64
   0  -5 -53   -1.44    6.14
   0   5  54   -1.02    5.87
   0  -5 -54   -2.43    5.45
   0   5  55    1.02    5.87
   0  -5 -55   10.11    6.63
   0   5  56    0.33    5.68
   0  -5 -56    1.58    5.64
   0   5  57    0.59    5.15
   0  -5 -57    0.56    4.00
   0   5  58   -4.46    6.50
   0  -5 -58    4.27    4.23
   0   5  59    5.94    6.33
   0  -5 -59   -2.20    6.00
   0   5  60    0.00    4.33
   0  -5 -60   -0.89    5.81
   0   6 -55   -0.13    4.27
   0  -6  55    0.69    4.50
   0   6 -54   -1.35    4.10
   0  -6  54    3.64    7.38
   0   6 -53   -2.10    4.40
   0  -6  53   -2.26    4.82
   0   6 -52   -0.03    4.20
   0  -6  52    1.28    4.56
   0   6 -51    1.61    4.27
   0  -6  51    2.89    4.50
   0   6 -50    1.08    4.20
   0  -6  50    2.85    4.50
   0   6 -49    1.25    4.13
   0  -6  49    3.02    6.63
   0   6 -48   -0.75    6.23
   0  -6  48    1.08    4.36
   0   6 -47   -0.03    4.43
   0  -6  47    4.23    4.76
   0   6 -46    1.31    4.27
   0  -6  46    2.20    4.27
   0   6 -45   -1.67    4.27
   0  -6  45   -0.56    4.23
   0   6 -44   -0.98    4.33
   0  -6  44    0.26    4.40
   0   6 -43    2.76    4.27
   0  -6  43    3.15    4.50
   0   6 -42    1.41    4.36
   0  -6  42    3.48    5.97
   0   6 -41    2.85    4.10
   0  -6  41   -3.31    4.56
   0   6 -40    2.46    4.07
   0  -6  40    9.84    4.33
   0   6 -39   -0.39    4.00
   0  -6  39    3.12    4.43
   0   6 -38   -0.43    3.97
   0  -6  38    1.18    4.07
   0   6 -37   11.35    4.73
   0  -6  37    8.53    4.50
   0   6 -36   19.89    4.99
   0  -6  36   25.79    5.25
   0   6 -35   18.05    7.74
   0  -6  35   11.29    4.40
   0   6 -34   -1.35    4.00
   0  -6  34   -0.30    3.94
   0   6 -33    6.27    3.77
   0  -6  33    7.38    4.00
   0   6 -32   13.58    4.23
   0  -6  32    4.40    3.51
   0   6 -31   -5.55    3.74
   0  -6  31    4.17    3.90
   0   6 -30    1.41    4.59
   0  -6  30    3.97    3.64
   0   6 -29    7.68    5.45
   0  -6  29    8.63    3.84
   0  -6  28    4.53    3.68
   0   6 -27   -0.53    3.77
   0  -6  27   -6.20    3.77
   0   6 -26    1.77    3.48
   0  -6  26   -0.16    5.58
   0   6 -25    0.72    3.94
   0  -6  25   -1.21    3.68
   0   6 -24   -1.84    3.54
   0  -6  24    0.98    3.05
   0   6 -23    1.94    3.35
   0  -6  23   -3.68    3.68
   0   6 -22    7.48    3.54
   0  -6  22    2.13    3.58
   0   6 -21   -0.33    4.40
   0  -6  21    4.07    4.13
   0   6 -20   -2.10    3.35
   0  -6  20    0.75    2.82
   0   6 -19    8.73    3.02
   0  -6  19    4.04    3.12
   0   6 -18    2.43    3.08
   0  -6  18    0.95    2.72
   0   6 -17    1.71    2.92
   0  -6  17    4.89    2.66
   0   6 -16   14.60    3.18
   0  -6  16    7.28    4.69
   0   6 -15   42.99    4.63
   0  -6  15   32.58    5.05
   0  -6  14   52.21    7.15
   0  -6  13   22.48    5.22
   0   6  10   19.03    5.94
   0   6  11   29.40    6.33
   0   6  12    5.09    4.20
   0  -6 -12    7.94    4.73
   0   6  13    3.38    3.08
   0  -6 -13   -1.61    2.63
   0   6  14    7.35    3.25
   0  -6 -14    8.01    2.76
   0   6  15    8.30    3.45
   0  -6 -15    5.45    3.02
   0   6  16    5.48    3.58
   0  -6 -16    1.35    2.76
   0   6  17    0.72    5.41
   0  -6 -17   -3.38    2.56
   0   6  18   -3.58    4.59
   0  -6 -18    2.10    2.76
   0   6  19    6.20    3.48
   0  -6 -19    6.23    3.22
   0   6  20    2.03    3.68
   0  -6 -20   -0.69    3.18
   0   6  21    4.89    3.38
   0  -6 -21    6.83    4.36
   0   6  22    9.75    5.84
   0  -6 -22    0.23    3.31
   0   6  23    0.07    3.90
   0  -6 -23    3.18    3.48
   0   6  24    6.10    3.84
   0  -6 -24    2.13    3.35
   0   6  25   -1.41    3.90
   0  -6 -25   -4.56    3.25
   0   6  26    0.75    5.02
   0  -6 -26   -0.43    3.48
   0   6  27   11.58    4.07
   0  -6 -27    9.42    4.27
   0   6  28   15.26    4.82
   0  -6 -28   21.66    6.10
   0   6  29   16.77    5.28
   0  -6 -29   19.49    4.33
   0   6  30    7.32    4.56
   0  -6 -30    6.99    3.51
   0   6  31   -0.26    4.33
   0  -6 -31    2.56    5.45
   0   6  32    7.22    4.56
   0  -6 -32    3.22    3.64
   0   6  33    4.92    4.73
   0  -6 -33   16.01    3.61
   0   6  34    0.82    7.02
   0  -6 -34    0.07    3.94
   0   6  35    4.66    5.02
   0  -6 -35   -1.71    3.64
   0   6  36    7.88    5.02
   0  -6 -36    6.17    4.17
   0   6  37    3.31    4.82
   0  -6 -37    3.58    3.84
   0   6  38   -0.56    4.63
   0  -6 -38   -0.30    3.94
   0   6  39    4.20    5.38
   0  -6 -39    3.58    4.33
   0   6  40    3.22    5.55
   0  -6 -40    1.94    3.77
   0   6  41    3.84    5.38
   0  -6 -41   -8.11    6.56
   0   6  42    9.98    5.61
   0  -6 -42    0.72    3.90
   0   6  43   -4.43    4.82
   0  -6 -43    1.35    3.68
   0   6  44    1.84    6.23
   0  -6 -44    2.00    4.23
   0   6  45    2.26    5.87
   0  -6 -45    2.79    4.36
   0   6  46   -1.64    5.58
   0  -6 -46   -5.51    6.07
   0   6  47    4.40    5.84
   0  -6 -47    0.69    4.04
   0   6  48   -2.95    6.73
   0  -6 -48   -0.66    6.23
   0   6  49    2.03    5.87
   0  -6 -49   -1.41    3.84
   0   6  50   -0.59    5.94
   0  -6 -50   -0.46    5.22
   0   6  51    3.05    6.27
   0  -6 -51   -1.51    3.87
   0   6  52    3.41    6.20
   0  -6 -52    3.25    4.07
   0   6  53    3.28    5.71
   0  -6 -53    2.92    4.69
   0   6  54   -1.38    5.32
   0  -6 -54    1.15    3.81
   0   6  55   -2.53    8.14
   0  -6 -55   -2.13    3.94
   0   6  56    3.31    7.19
   0  -6 -56    3.41    3.28
   0  -6 -57   -0.69    2.92
   0   7 -50    0.79    3.64
   0  -7  50   -0.56    6.40
   0   7 -49    0.75    3.54
   0  -7  49    0.75    6.00
   0   7 -48    1.64    3.64
   0  -7  48    0.03    3.45
   0   7 -47    0.00    5.41
   0  -7  47    1.41    6.83
   0   7 -46    8.73    4.46
   0  -7  46    1.08    6.20
   0   7 -45   -1.87    4.23
   0  -7  45    3.74    5.81
   0   7 -44   -3.90    4.92
   0  -7  44   -0.13    4.56
   0   7 -43    2.07    5.45
   0  -7  43    1.74    4.27
   0   7 -42   -4.36    5.81
   0  -7  42   -0.36    4.43
   0   7 -41   -3.48    5.94
   0  -7  41    3.51    4.20
   0   7 -40   -1.58    6.00
   0  -7  40    2.40    4.20
   0   7 -39   -3.81    3.41
   0  -7  39    2.13    4.43
   0   7 -38    2.13    3.68
   0  -7  38    3.90    4.23
   0   7 -37   -1.84    3.84
   0  -7  37    1.35    4.27
   0   7 -36    1.48    3.81
   0  -7  36   -3.61    3.87
   0   7 -35    0.98    3.48
   0  -7  35    6.17    4.07
   0   7 -34    0.33    3.74
   0  -7  34    1.18    3.77
   0   7 -33    2.95    5.32
   0  -7  33   -0.82    4.07
   0   7 -32    1.28    3.61
   0  -7  32    2.79    3.58
   0   7 -31   -1.77    3.45
   0  -7  31   -1.51    3.90
   0   7 -30    1.02    3.64
   0  -7  30    1.54    3.90
   0   7 -29    5.97    5.15
   0  -7  29   -2.85    3.81
   0   7 -28    2.46    3.64
   0  -7  28   -0.23    4.07
   0   7 -27    0.33    3.97
   0  -7  27   -1.84    3.71
   0   7 -26   -3.61    4.99
   0  -7  26   -0.59    5.05
   0   7 -25   -0.62    3.74
   0  -7  25   -1.80    3.51
   0   7 -24   -2.69    3.41
   0  -7  24   -1.08    3.41
   0   7 -23   -1.15    3.68
   0  -7  23   -3.18    3.48
   0   7 -22   -0.95    4.59
   0  -7  22    0.00    2.89
   0   7 -21   -0.46    4.82
   0  -7  21   12.34    3.61
   0   7 -20    2.69    3.41
   0  -7  20    6.66    3.77
   0   7 -19   11.29    3.45
   0  -7  19   13.39    4.07
   0   7 -18    2.17    3.15
   0  -7  18    3.74    3.31
   0   7 -17    0.75    3.28
   0  -7  17    4.07    3.94
   0   7 -16    1.12    3.12
   0  -7  16    0.16    3.81
   0   7 -15    2.95    3.64
   0  -7  15   -0.79    4.27
   0   7 -14    0.30    3.90
   0  -7  14   -1.35    4.40
   0   7 -13    0.07    4.00
   0  -7  13    2.20    4.27
   0   7 -12    3.28    4.10
   0  -7  12    5.32    4.10
   0   7 -11   -3.35    3.94
   0  -7  11   -2.36    3.84
   0   7 -10   -5.81    3.54
   0  -7  10   -1.48    3.61
   0   7  -9    5.45    4.20
   0  -7   9   -2.79    3.84
   0   7  -8   -6.14    3.97
   0  -7   8    4.66    3.77
   0   7  -7   -0.23    4.10
   0  -7   7    1.77    3.51
   0   7  -6    0.98    4.40
   0   7  -5   -0.72    4.04
   0   7   3   -0.07    4.20
   0   7   4   -0.39    3.97
   0   7   5    0.92    3.84
   0   7   6   -0.36    3.97
   0  -7  -6   -4.36    4.86
   0   7   7    2.33    4.46
   0  -7  -7    3.87    5.48
   0   7   8   -1.64    4.33
   0  -7  -8    1.35    5.25
   0  -7  -9   -8.24    5.05
   0   7  10   -5.22    4.86
   0  -7 -10   -1.94    5.12
   0   7  11    5.81    5.15
   0  -7 -11    0.82    5.22
   0   7  12   -6.20    4.36
   0  -7 -12    0.85    5.48
   0   7  13    0.00    3.38
   0  -7 -13   -3.68    3.68
   0   7  14    8.66    3.74
   0  -7 -14   -0.33    3.71
   0   7  15   -1.61    4.23
   0  -7 -15    6.99    3.68
   0   7  16   -3.48    3.71
   0  -7 -16    3.45    4.86
   0   7  17   -0.13    3.97
   0  -7 -17   -2.95    4.17
   0   7  18    3.25    4.95
   0  -7 -18    1.74    3.64
   0   7  19    4.43    3.74
   0  -7 -19   -1.90    3.18
   0   7  20    1.94    3.84
   0  -7 -20   -3.02    3.54
   0   7  21    4.82    6.73
   0  -7 -21    0.82    3.45
   0   7  22   11.81    3.81
   0  -7 -22    2.00    3.28
   0   7  23    6.07    4.40
   0  -7 -23    9.06    3.45
   0   7  24    5.28    6.23
   0  -7 -24    3.08    3.51
   0   7  25    5.74    6.04
   0  -7 -25   11.22    3.64
   0   7  26    0.13    5.87
   0  -7 -26   -0.16    3.54
   0   7  27   -3.77    6.50
   0  -7 -27   -0.43    3.68
   0   7  28    0.92    5.28
   0  -7 -28    3.25    3.84
   0   7  29   -0.36    4.79
   0  -7 -29   -0.66    3.77
   0   7  30    3.45    4.69
   0  -7 -30   -0.07    4.27
   0   7  31    4.69    5.02
   0  -7 -31   -0.20    3.84
   0   7  32    1.51    4.69
   0  -7 -32    1.48    3.90
   0   7  33    1.61    4.95
   0  -7 -33    0.56    3.77
   0   7  34    1.02    4.30
   0  -7 -34    2.07    3.77
   0   7  35   -1.38    4.53
   0  -7 -35   -0.46    5.02
   0   7  36    2.40    4.86
   0  -7 -36   -1.05    4.99
   0   7  37   -1.21    5.02
   0  -7 -37    0.03    4.73
   0   7  38    3.64    5.02
   0  -7 -38   -0.20    3.81
   0   7  39   -6.37    5.12
   0  -7 -39    5.61    5.22
   0   7  40   -0.07    6.53
   0  -7 -40    2.95    3.84
   0   7  41    1.48    5.45
   0  -7 -41   -3.90    3.61
   0   7  42    1.61    5.02
   0  -7 -42   -3.12    3.58
   0   7  43    0.33    5.09
   0  -7 -43   -1.15    4.59
   0   7  44    3.08    5.64
   0  -7 -44   -3.12    4.95
   0   7  45    1.44    6.37
   0  -7 -45   -4.76    5.78
   0   7  46   -2.07    5.48
   0  -7 -46   -3.71    4.13
   0   7  47    1.25    5.64
   0  -7 -47   -0.59    4.10
   0   7  48    3.54    5.55
   0  -7 -48    2.49    5.38
   0   7  49   -6.33    5.38
   0  -7 -49    1.18    4.00
   0   7  50    1.38    5.32
   0  -7 -50    2.46    3.61
   0   7  51    5.25    3.77
   0  -7 -51    0.98    3.90
   0   7  52    0.23    4.40
   0  -7 -52   -1.77    5.28
   0   8 -43    1.51    3.12
   0   8 -42   -2.46    3.31
   0  -8  42    0.16    4.27
   0   8 -41   -1.44    3.38
   0  -8  41    2.33    3.97
   0   8 -40    2.92    3.61
   0  -8  40   -2.07    3.97
   0   8 -39    0.39    3.51
   0  -8  39   -3.97    5.51
   0   8 -38    0.13    3.18
   0  -8  38    1.31    3.90
   0   8 -37    1.02    3.31
   0  -8  37    4.56    3.68
   0   8 -36    2.03    3.38
   0  -8  36    2.30    3.25
   0   8 -35   -0.79    3.31
   0  -8  35    0.43    3.28
   0   8 -34    1.51    3.35
   0  -8  34    0.72    3.35
   0   8 -33    1.35    4.92
   0  -8  33    0.26    3.58
   0   8 -32   -1.67    5.15
   0  -8  32    0.98    4.20
   0   8 -31   -0.30    3.81
   0  -8  31    2.69    3.51
   0   8 -30    0.20    3.61
   0  -8  30   -2.36    3.84
   0   8 -29   -5.58    5.25
   0  -8  29    4.04    3.71
   0   8 -28    4.66    5.48
   0  -8  28    1.25    4.07
   0   8 -27   -0.66    3.77
   0  -8  27    0.85    3.81
   0   8 -26   -0.43    3.71
   0  -8  26   -1.12    3.71
   0   8 -25   -1.48    5.61
   0  -8  25   -3.48    3.64
   0   8 -24    2.03    3.64
   0  -8  24   -0.82    3.97
   0   8 -23   -0.75    3.45
   0  -8  23   -0.03    3.94
   0   8 -22   -1.67    3.45
   0  -8  22   -0.16    5.25
   0   8 -21    3.02    3.51
   0  -8  21    3.22    3.71
   0   8 -20    1.12    3.02
   0  -8  20    2.63    3.64
   0   8 -19   -2.95    4.33
   0  -8  19   -2.07    3.58
   0   8 -18    0.13    3.28
   0  -8  18    4.36    3.51
   0   8 -17    0.20    3.28
   0  -8  17    2.99    3.77
   0   8 -16    3.74    3.35
   0  -8  16    2.43    4.59
   0   8 -15    7.71    3.51
   0  -8  15   10.83    5.38
   0   8 -14   14.27    4.33
   0  -8  14   14.67    5.71
   0   8 -13   -1.77    4.56
   0  -8  13    1.80    4.92
   0   8 -12    1.15    4.46
   0  -8  12    1.58    4.63
   0   8 -11    8.37    4.56
   0  -8  11   11.06    4.92
   0   8 -10    5.78    4.40
   0  -8  10    3.84    4.59
   0   8  -9   -1.51    3.97
   0  -8   9    2.76    4.20
   0   8  -8   -3.97    4.27
   0  -8   8    2.82    4.36
   0   8  -7   -2.76    5.02
   0  -8   7    4.00    4.46
   0   8  -6    1.87    4.46
   0  -8   6    1.21    4.59
   0   8  -5    1.84    4.50
   0  -8   5   -2.72    4.59
   0   8  -4   -1.18    4.59
   0   8  -3    5.78    4.89
   0  -8   3   -2.66    4.50
   0   8  -2    4.27    4.66
   0   8  -1    1.15    4.99
   0  -8   1    3.22    4.73
   0   8   0    4.04    5.28
   0  -8   0    6.63    5.09
   0   8   1    4.50    5.12
   0  -8  -1    9.88    5.02
   0   8   2    2.17    5.25
   0  -8  -2    4.79    5.18
   0   8   3    4.36    4.92
   0  -8  -3   -3.12    5.02
   0   8   4   -1.15    4.86
   0  -8  -4    6.69    6.33
   0  -8  -5    5.09    5.64
   0   8   6   19.72    5.81
   0  -8  -6   18.08    7.25
   0   8   7   37.21    7.19
   0  -8  -7   25.00    6.83
   0   8   8   15.95    4.04
   0  -8  -8   11.16    4.13
   0   8   9    3.02    3.84
   0  -8  -9    4.10    3.68
   0   8  10    1.67    3.51
   0  -8 -10   -0.56    3.74
   0   8  11    5.71    4.30
   0  -8 -11    5.91    3.61
   0   8  12    0.16    5.32
   0  -8 -12    6.20    3.18
   0   8  13    1.77    3.51
   0  -8 -13   -0.92    3.25
   0   8  14    0.33    3.18
   0  -8 -14   -1.51    4.86
   0   8  15    1.44    3.68
   0  -8 -15   -0.62    4.36
   0   8  16   -2.20    3.81
   0  -8 -16    3.45    4.92
   0   8  17    2.30    3.90
   0  -8 -17   -3.15    4.95
   0   8  18    2.20    3.97
   0  -8 -18   -2.76    3.77
   0   8  19    5.05    3.97
   0  -8 -19    1.12    3.54
   0   8  20    3.08    5.71
   0  -8 -20   -2.69    3.61
   0   8  21    2.23    7.22
   0  -8 -21   -1.87    5.71
   0   8  22   -1.48    4.33
   0  -8 -22   -1.94    3.61
   0   8  23    5.55    4.33
   0  -8 -23   -3.15    3.71
   0   8  24    3.41    5.12
   0  -8 -24   -4.13    5.09
   0   8  25   -0.62    4.59
   0  -8 -25    6.23    5.84
   0   8  26    6.14    4.86
   0  -8 -26   -4.30    5.38
   0   8  27   -5.22    4.53
   0  -8 -27   10.17    5.25
   0   8  28    6.56    4.82
   0  -8 -28   16.28    6.04
   0   8  29    6.83    5.28
   0  -8 -29    7.51    3.77
   0   8  30    2.53    4.27
   0  -8 -30    2.17    3.68
   0   8  31    5.48    4.04
   0  -8 -31   -3.58    5.51
   0   8  32    4.00    4.10
   0  -8 -32   -0.85    5.64
   0   8  33    5.05    7.22
   0  -8 -33   -1.90    3.81
   0   8  34    1.05    4.40
   0  -8 -34   -0.20    3.54
   0   8  35   -0.89    4.79
   0  -8 -35    7.09    3.90
   0   8  36   -0.75    4.63
   0  -8 -36    1.12    4.23
   0   8  37   -0.39    4.69
   0  -8 -37   -2.36    5.91
   0   8  38   -6.23    4.86
   0  -8 -38   -8.01    6.46
   0   8  39    4.00    4.66
   0   8  40   -1.87    4.76
   0  -8 -40   -1.64    6.37
   0   8  41    0.75    4.46
   0  -8 -41   -0.23    5.15
   0   8  42    3.22    4.43
   0  -8 -42    4.33    3.90
   0   8  43    0.36    4.27
   0  -8 -43    4.27    4.00
   0   8  44    5.68    7.05
   0  -8 -44    0.07    5.28
   0   8  45    1.25    7.78
   0  -8 -45    1.48    3.90
   0  -8 -46   -0.98    5.74
   0   9 -35   -1.61    3.90
   0   9 -34    1.51    4.07
   0   9 -33    8.04    4.30
   0   9 -32   -2.53    3.94
   0   9 -31   -2.00    3.97
   0  -9  31   -0.66    3.35
   0   9 -30   -1.31    3.94
   0  -9  30    1.87    3.51
   0   9 -29   -0.53    3.77
   0  -9  29    4.99    3.54
   0   9 -28   -0.36    4.36
   0  -9  28   -2.36    3.77
   0   9 -27   -2.36    4.10
   0  -9  27    2.66    3.90
   0   9 -26    0.56    3.48
   0  -9  26    0.82    3.71
   0   9 -25    0.26    3.61
   0  -9  25    7.61    5.74
   0   9 -24   -0.26    4.66
   0  -9  24   -3.22    3.87
   0   9 -23    1.87    3.54
   0  -9  23    5.18    6.60
   0   9 -22    2.46    3.54
   0  -9  22   -2.46    3.74
   0   9 -21    1.94    4.04
   0  -9  21   -3.54    4.20
   0   9 -20   -2.79    3.71
   0  -9  20   -4.59    3.64
   0   9 -19    2.99    3.84
   0  -9  19   -1.87    3.90
   0   9 -18   -0.89    3.84
   0  -9  18   -0.20    5.38
   0   9 -17    1.61    5.41
   0  -9  17    2.69    3.48
   0   9 -16    1.18    3.51
   0  -9  16   -0.75    3.54
   0   9 -15    2.10    5.02
   0  -9  15    1.64    5.18
   0   9 -14    3.77    3.87
   0  -9  14    0.59    5.09
   0   9 -13    5.64    3.84
   0  -9  13    7.25    4.95
   0   9 -12    2.07    4.79
   0  -9  12    0.07    5.28
   0   9 -11   -5.45    5.28
   0  -9  11    1.25    5.15
   0   9 -10    3.54    5.45
   0  -9  10    1.74    5.02
   0   9  -9    1.90    5.25
   0  -9   9    2.76    5.84
   0   9  -8    1.18    5.45
   0  -9   8   -5.61    6.33
   0   9  -7    0.20    5.02
   0  -9   7   -3.08    5.25
   0   9  -6    2.56    5.35
   0   9  -5    2.13    5.25
   0  -9   5    2.13    5.18
   0   9  -4    1.58    5.02
   0   9  -3   -1.97    5.48
   0  -9   3    4.53    5.38
   0   9  -2    3.74    5.09
   0  -9   2   -6.83    5.61
   0   9  -1   -2.89    3.25
   0  -9   1    1.67    5.35
   0   9   0   -1.21    3.31
   0  -9   0    8.53    5.97
   0   9   1   -1.05    4.30
   0  -9  -1   -0.72    6.53
   0   9   2    0.89    5.12
   0  -9  -2   -2.76    6.37
   0   9   3    0.85    4.00
   0  -9  -3   -7.58    6.10
   0   9   4    1.18    4.56
   0  -9  -4    2.17    6.23
   0   9   5   -4.33    5.35
   0  -9  -5   -0.30    5.58
   0   9   6   -2.56    3.71
   0  -9  -6    4.43    5.05
   0   9   7   -2.23    3.77
   0  -9  -7    3.15    3.87
   0   9   8    0.03    3.77
   0  -9  -8   -0.23    4.89
   0   9   9   -0.33    3.97
   0   9  10    2.13    4.00
   0  -9 -10    0.46    4.92
   0   9  11    3.22    6.63
   0  -9 -11   -0.16    4.50
   0   9  12    4.10    5.87
   0  -9 -12    1.12    3.31
   0   9  13   -0.10    6.17
   0  -9 -13    1.48    4.36
   0   9  14   -4.33    4.27
   0  -9 -14   -1.51    4.63
   0   9  15    1.21    4.13
   0  -9 -15    1.94    3.41
   0   9  16    1.77    4.95
   0  -9 -16   -0.16    3.61
   0   9  17    2.30    4.00
   0  -9 -17    1.15    3.35
   0   9  18    4.89    5.22
   0  -9 -18   -0.59    3.58
   0   9  19    0.03    4.99
   0  -9 -19    1.61    3.81
   0   9  20    1.08    3.87
   0  -9 -20   -0.56    5.58
   0   9  21   -0.13    4.23
   0  -9 -21    5.94    3.94
   0  -9 -22    4.20    4.00
   0   9  23    0.00    4.23
   0  -9 -23   -1.58    3.77
   0   9  24   -4.46    6.56
   0  -9 -24    3.51    3.77
   0   9  25   -6.23    4.59
   0  -9 -25    1.05    3.61
   0   9  26   -2.69    5.91
   0  -9 -26    1.74    3.45
   0   9  27    3.61    4.89
   0  -9 -27    4.00    3.05
   0   9  28    1.77    3.97
   0  -9 -28   -3.22    3.68
   0   9  29   -4.27    4.36
   0  -9 -29   -0.07    3.58
   0   9  30    2.63    5.91
   0  -9 -30   -1.31    5.71
   0   9  31    0.85    4.66
   0   9  32    2.23    4.63
   0  -9 -32   -3.68    5.71
   0   9  33    1.05    6.89
   0  -9 -33    3.12    4.86
   0   9  34    4.66    4.95
   0  -9 -34   -5.38    4.50
   0   9  35    3.15    5.22
   0  -9 -35   -0.92    3.25
   0   9  36    1.35    4.95
   0  -9 -36   -2.92    3.41
   0  -9 -37    0.30    3.71
   0 -10  22   -0.92    3.81
   0  10 -21    0.00    2.63
   0 -10  21   -1.48    5.48
   0  10 -20    2.20    3.18
   0 -10  20   -1.15    3.84
   0  10 -19    2.10    4.17
   0 -10  19    3.64    4.00
   0  10 -18    1.41    3.58
   0 -10  18    0.43    3.77
   0  10 -17    0.98    5.74
   0 -10  17    0.59    3.94
   0  10 -16   -3.84    3.84
   0 -10  16   -1.58    5.81
   0  10 -15    1.25    3.94
   0 -10  15   -1.54    2.99
   0  10 -14   -2.40    4.04
   0 -10  14    0.43    3.74
   0  10 -13   -1.64    3.90
   0  10 -12    0.72    4.10
   0 -10  12    3.31    3.18
   0  10 -11    2.23    3.90
   0 -10  11   -2.07    5.97
   0  10 -10   -1.38    4.13
   0 -10  10    3.38    6.07
   0  10  -9    4.63    3.94
   0  10  -8    1.87    3.71
   0  10  -7    0.85    3.74
   0 -10   7   -5.48    5.94
   0  10  -6    2.92    3.61
   0 -10   6    1.48    5.87
   0  10  -5   -2.66    6.27
   0  10  -4   -0.89    3.90
   0 -10   4    2.36    6.40
   0  10  -3    3.41    5.91
   0 -10   3   -2.49    4.10
   0  10  -2   -0.72    6.20
   0 -10   2    0.00    4.07
   0  10  -1    3.35    4.20
   0 -10   1   -1.12    4.20
   0  10   0    7.88    5.68
   0 -10   0    1.74    4.00
   0  10   1    1.54    5.25
   0 -10  -1   -2.69    4.10
   0  10   2    2.66    3.74
   0 -10  -2    2.36    3.81
   0  10   3    1.35    3.77
   0 -10  -3    2.26    3.64
   0  10   4    1.21    3.68
   0 -10  -4   -2.92    3.31
   0  10   5    2.53    5.09
   0 -10  -5   -0.07    2.95
   0  10   6    1.77    5.38
   0 -10  -6   -2.92    4.92
   0  10   7    6.14    6.92
   0 -10  -7   -0.03    4.13
   0  10   8   -3.64    5.64
   0 -10  -8    0.16    4.13
   0  10   9   -4.56    5.94
   0 -10  -9    1.12    3.94
   0  10  10    0.00    5.32
   0 -10 -10    0.53    3.48
   0  10  11   -0.62    3.84
   0 -10 -11   -1.35    5.35
   0  10  12    6.53    3.71
   0 -10 -12    0.75    3.77
   0  10  13    0.36    4.50
   0 -10 -13   -2.10    4.30
   0  10  14   -1.05    3.45
   0 -10 -14    4.63    4.36
   0  10  15    1.67    5.35
   0 -10 -15   -1.12    4.46
   0  10  16    1.64    5.58
   0 -10 -16    5.28    3.02
   0  10  17    0.75    4.13
   0 -10 -17    1.15    3.90
   0  10  18   -3.87    3.87
   0 -10 -18    1.31    3.51
   0  10  19    0.92    3.74
   0 -10 -19    1.67    3.54
   0  10  20    1.90    4.56
   0 -10 -20    3.54    4.76
   0  10  21    1.74    3.87
   0 -10 -21   -2.36    4.89
   0  10  22    0.92    3.35
   0 -10 -22    3.02    5.05
   0  10  23    1.15    2.82
   0 -10 -23   -0.46    4.82
   0  10  24   -0.26    2.49
   0 -10 -24   -2.89    4.23
   0  10  25    0.39    4.07
   0 -10 -25    3.41    3.87
   1 -10 -23    0.49    3.90
   1 -10 -22   -1.94    3.81
  -1  10  22    2.56    3.25
   1 -10 -21    5.12    3.84
  -1  10  21    1.25    3.12
   1 -10 -20    0.92    3.58
  -1  10  20    5.45    3.64
   1 -10 -19    4.17    3.84
  -1  10  19   -1.97    4.10
   1 -10 -18    1.84    5.74
  -1  10  18    4.33    4.33
   1 -10 -17   -0.43    4.20
  -1  10  17    7.55    6.37
   1 -10 -16    0.95    4.30
  -1  10  16    1.05    6.37
   1 -10 -15    1.67    5.94
  -1  10  15   -0.69    6.04
   1 -10 -14    4.76    6.33
  -1  10  14   -4.23    5.55
   1 -10 -13    0.69    5.51
  -1  10  13   -0.39    5.61
   1 -10 -12    0.33    4.56
  -1  10  12    1.05    5.38
   1 -10 -11    0.79    3.74
  -1  10  11   -0.69    4.69
   1 -10 -10    0.07    3.58
  -1  10  10    5.81    4.69
   1 -10  -9   -0.85    3.61
  -1  10   9   -0.20    4.30
   1 -10  -8   -0.16    3.54
  -1  10   8    2.66    4.92
   1 -10  -7   -2.72    3.94
  -1  10   7    2.17    4.63
   1 -10  -6    0.92    3.74
  -1  10   6    1.74    5.09
  -1  10   5    7.55    7.15
   1 -10  -4   -5.51    6.07
  -1  10   4    5.22    7.28
   1 -10  -3   -2.63    3.94
  -1  10   3    0.53    6.37
   1 -10  -2    0.59    5.32
  -1  10   2    0.07    6.73
   1 -10  -1    1.35    4.40
  -1  10   1   -3.08    5.51
   1 -10   0    0.82    4.92
  -1  10   0    3.02    4.23
   1 -10   1    1.94    5.45
  -1  10  -1   -0.20    4.33
   1 -10   2    4.92    5.32
  -1  10  -2   -0.85    4.73
   1 -10   3   -0.03    7.68
  -1  10  -3    4.13    5.25
   1 -10   4   -4.92    7.58
  -1  10  -4   17.82    7.65
   1 -10   5    9.22    7.94
  -1  10  -5    5.55    4.63
   1 -10   6    3.58    8.20
  -1  10  -6    1.74    4.63
   1 -10   7    3.31    4.59
  -1  10  -7    0.33    6.50
   1 -10   8    0.95    8.24
  -1  10  -8    3.90    6.83
   1 -10   9    1.84    7.48
  -1  10  -9    6.33    7.22
   1 -10  10    6.27    7.71
  -1  10 -10   11.58    7.61
   1 -10  11    7.02    7.38
  -1  10 -11    6.53    6.76
   1 -10  12   -0.53    6.66
  -1  10 -12   14.18    6.86
   1 -10  13    0.82    6.96
  -1  10 -13    1.77    6.40
   1 -10  14    6.30    7.19
  -1  10 -14   -1.54    6.20
   1 -10  15   -2.92    6.92
  -1  10 -15    0.43    6.14
   1 -10  16    3.05    7.25
  -1  10 -16    1.64    5.35
   1 -10  17    2.43    6.37
  -1  10 -17   -2.69    3.84
   1 -10  18   -2.95    6.60
  -1  10 -18   -1.25    5.12
   1 -10  19    1.35    3.45
  -1  10 -19    6.30    4.17
   1 -10  20   -1.71    3.58
  -1  10 -20   -0.85    4.07
   1 -10  21    4.50    3.41
  -1  10 -21   -4.66    6.04
   1  -9 -36    2.59    6.30
  -1   9  36   10.43    7.22
   1  -9 -35    2.36    2.89
   1  -9 -34    0.49    4.07
  -1   9  34    1.28    4.53
   1  -9 -33    5.09    3.97
  -1   9  33   -0.16    5.02
   1  -9 -32   -2.10    6.23
  -1   9  32    1.61    5.35
   1  -9 -31    2.59    3.84
  -1   9  31   -1.64    5.02
   1  -9 -30   -3.15    4.43
  -1   9  30    6.89    7.25
   1  -9 -29   -2.53    4.36
  -1   9  29   -2.95    7.58
   1  -9 -28   -2.07    4.36
  -1   9  28    0.23    5.28
   1  -9 -27   -7.84    6.76
  -1   9  27    0.75    5.05
   1  -9 -26   -3.48    5.71
  -1   9  26    0.16    4.76
   1  -9 -25   -0.69    4.13
  -1   9  25   -6.00    5.51
   1  -9 -24    0.69    4.04
  -1   9  24    0.53    4.89
   1  -9 -23    2.89    4.13
  -1   9  23    0.13    4.82
   1  -9 -22    1.35    4.17
  -1   9  22   -0.89    4.00
   1  -9 -21   -3.15    4.40
  -1   9  21    1.87    4.43
   1  -9 -20    0.75    4.33
  -1   9  20   -0.36    5.58
   1  -9 -19    1.25    4.27
  -1   9  19   -2.95    6.33
   1  -9 -18    1.58    4.23
  -1   9  18   -0.89    6.10
   1  -9 -17   -0.79    4.07
  -1   9  17   -4.27    6.69
   1  -9 -16   -2.53    4.10
  -1   9  16   -1.08    6.83
   1  -9 -15   -1.54    4.20
  -1   9  15    0.95    6.53
   1  -9 -14    0.46    4.36
  -1   9  14   -0.98    4.89
   1  -9 -13    2.85    4.04
  -1   9  13   -3.64    6.96
   1  -9 -12   -0.69    4.20
  -1   9  12   -2.89    4.63
   1  -9 -11    1.74    4.69
  -1   9  11    1.21    6.56
   1  -9 -10    1.74    5.71
  -1   9  10   -2.07    5.09
   1  -9  -9    6.40    5.51
  -1   9   9    3.31    4.69
   1  -9  -8    2.79    7.58
  -1   9   8    4.20    4.82
   1  -9  -7    4.07    7.61
  -1   9   7    4.43    5.84
   1  -9  -6    0.43    4.40
  -1   9   6    0.66    3.97
   1  -9  -5    1.67    4.13
  -1   9   5    7.35    6.10
   1  -9  -4   -2.36    3.84
  -1   9   4   -2.03    4.43
   1  -9  -3   -0.20    6.20
  -1   9   3   -0.82    6.46
   1  -9  -2   -2.30    6.53
  -1   9   2   -2.40    3.71
   1  -9  -1    0.30    6.79
  -1   9   1    1.51    6.20
   1  -9   0   -0.95    5.25
  -1   9   0    6.50    6.00
   1  -9   1    0.23    5.61
  -1   9  -1   -5.18    5.55
   1  -9   2   -0.66    6.10
  -1   9  -2   -2.03    6.30
   1  -9   3    0.56    6.86
  -1   9  -3    2.99    6.40
   1  -9   4   -2.53    6.76
  -1   9  -4   -4.13    5.94
   1  -9   5   -3.61    6.17
  -1   9  -5   -2.03    5.61
   1  -9   6    1.18    5.25
  -1   9  -6    1.97    6.10
   1  -9   7   -2.72    5.18
  -1   9  -7   -1.80    6.04
   1  -9   8    0.66    5.28
  -1   9  -8   -1.67    5.94
   1  -9   9   -1.18    5.35
  -1   9  -9   -6.89    5.48
   1  -9  10    3.31    5.45
  -1   9 -10   -1.58    4.92
   1  -9  11    5.97    6.10
  -1   9 -11    0.59    5.15
   1  -9  12   -2.66    5.64
  -1   9 -12   -3.41    5.81
   1  -9  13    8.43    5.51
  -1   9 -13    2.36    6.30
   1  -9  14   -0.98    5.38
  -1   9 -14    4.23    6.53
   1  -9  15   -5.02    5.45
  -1   9 -15    3.77    5.81
   1  -9  16    2.72    6.53
  -1   9 -16   -8.11    5.91
   1  -9  17   -5.45    6.73
  -1   9 -17   -2.46    5.91
   1  -9  18   -0.23    6.20
  -1   9 -18    2.13    5.78
   1  -9  19   -3.81    7.02
  -1   9 -19    5.22    5.71
   1  -9  20   -3.15    6.69
  -1   9 -20   -0.46    4.79
   1  -9  21   -0.36    6.79
  -1   9 -21    0.49    4.10
   1  -9  22   -1.77    6.60
  -1   9 -22    4.10    4.10
   1  -9  23   -5.71    4.04
  -1   9 -23    3.97    3.71
   1  -9  24   -1.15    4.59
  -1   9 -24    2.43    3.74
   1  -9  25   -1.64    3.81
  -1   9 -25   -2.07    5.64
   1  -9  26   -1.28    3.84
  -1   9 -26    2.03    4.30
   1  -9  27    1.54    4.63
  -1   9 -27   -1.21    4.23
   1  -9  28   -4.00    5.35
  -1   9 -28    0.39    3.90
   1  -9  29    0.89    4.40
  -1   9 -29   -2.26    3.74
   1  -9  30    1.28    4.04
  -1   9 -30   -1.28    4.23
   1  -9  31   -1.25    3.68
  -1   9 -31    0.72    4.36
   1  -9  32    2.03    4.95
   1  -9  33   -3.31    3.74
   1  -9  34    3.18    5.71
   1  -8 -44   -2.43    3.97
  -1   8  44    4.50    5.78
   1  -8 -43   -1.87    4.07
  -1   8  43   -0.46    6.04
   1  -8 -42   -0.89    6.79
  -1   8  42    3.31    7.35
   1  -8 -41   -4.76    5.78
  -1   8  41    0.92    5.09
   1  -8 -40    0.07    6.76
  -1   8  40    0.30    5.38
   1  -8 -39    5.02    4.17
  -1   8  39   -0.10    5.64
   1  -8 -38    2.00    4.43
  -1   8  38   -2.89    5.71
   1  -8 -37   -1.61    4.46
  -1   8  37   -4.99    5.51
   1  -8 -36    2.26    4.53
  -1   8  36   -7.65    5.35
   1  -8 -35    6.00    6.73
  -1   8  35   -8.24    7.09
   1  -8 -34    3.54    7.42
  -1   8  34    3.54    5.58
   1  -8 -33   -0.56    6.37
  -1   8  33   -9.09    8.20
   1  -8 -32   -2.69    6.50
  -1   8  32   -1.38    5.87
   1  -8 -31    1.64    4.07
  -1   8  31   12.99    5.97
   1  -8 -30   -1.94    3.81
  -1   8  30    0.62    5.71
   1  -8 -29    2.20    4.56
  -1   8  29    2.89    5.78
   1  -8 -28    6.92    4.66
  -1   8  28    9.38    5.64
   1  -8 -27    4.92    4.73
  -1   8  27   17.26    6.17
   1  -8 -26    5.02    4.86
  -1   8  26    7.05    8.33
   1  -8 -25    6.66    4.92
  -1   8  25   15.75    6.14
   1  -8 -24    6.83    4.27
  -1   8  24   10.83    5.51
   1  -8 -23    8.01    4.43
  -1   8  23   10.07    4.82
   1  -8 -22    0.23    5.41
  -1   8  22    7.02    6.69
   1  -8 -21   -4.92    4.00
  -1   8  21   -5.12    6.66
   1  -8 -20   -0.10    4.23
  -1   8  20    3.02    5.48
   1  -8 -19    1.77    4.43
  -1   8  19    6.79    6.40
   1  -8 -18   -0.82    3.94
  -1   8  18    5.51    6.43
   1  -8 -17    3.71    4.13
  -1   8  17    1.35    5.55
   1  -8 -16    2.79    4.56
  -1   8  16    0.72    4.27
   1  -8 -15    0.75    4.07
  -1   8  15    2.92    4.99
   1  -8 -14    4.27    3.71
  -1   8  14    4.13    4.73
   1  -8 -13   -2.99    4.23
  -1   8  13    3.48    3.94
   1  -8 -12    0.72    4.07
  -1   8  12    5.45    4.04
   1  -8 -11    3.25    5.22
  -1   8  11    2.69    5.97
   1  -8 -10    7.65    5.58
  -1   8  10    6.43    4.63
   1  -8  -9   -3.41    5.68
  -1   8   9    1.08    3.97
  -1   8   8   -3.41    5.28
  -1   8   4   10.53    5.81
  -1   8   1   11.45    5.18
   1  -8   1    1.84    6.14
  -1   8  -2   -2.49    4.99
   1  -8   4   -0.95    4.82
  -1   8  -4    0.62    5.09
   1  -8   5    0.72    4.66
  -1   8  -5    1.05    4.82
   1  -8   6    8.20    4.76
  -1   8  -6    1.25    5.45
   1  -8   7   15.00    5.94
  -1   8  -7   12.24    5.45
   1  -8   8   12.14    5.09
  -1   8  -8    3.81    5.78
   1  -8   9   14.41    5.87
  -1   8  -9    4.17    5.71
   1  -8  10    8.76    5.81
  -1   8 -10    6.00    5.41
   1  -8  11   18.84    6.56
  -1   8 -11    4.13    6.10
   1  -8  12    7.55    5.68
  -1   8 -12   -0.79    5.12
   1  -8  13    6.73    6.07
  -1   8 -13   -0.66    4.36
   1  -8  14    2.66    6.17
  -1   8 -14    2.23    4.89
   1  -8  15    6.86    5.58
  -1   8 -15    5.81    5.68
   1  -8  16    1.44    6.04
  -1   8 -16    4.86    5.58
   1  -8  17    3.87    6.33
  -1   8 -17    1.61    4.30
   1  -8  18   -0.89    5.68
  -1   8 -18   -1.77    4.40
   1  -8  19   -1.90    5.61
  -1   8 -19   -0.16    4.20
   1  -8  20   -1.80    6.00
  -1   8 -20    2.26    4.46
   1  -8  21    0.13    5.78
  -1   8 -21   -2.95    4.50
   1  -8  22   -2.43    6.27
  -1   8 -22   -1.48    4.13
   1  -8  23    2.66    4.43
  -1   8 -23    2.76    4.10
   1  -8  24    2.95    4.50
  -1   8 -24    1.87    4.27
   1  -8  25    1.21    4.33
  -1   8 -25    2.20    4.53
   1  -8  26   -1.38    4.76
  -1   8 -26    2.40    4.43
   1  -8  27    5.78    4.59
  -1   8 -27   -0.98    4.27
   1  -8  28   -1.12    4.36
  -1   8 -28   -4.23    4.79
   1  -8  29    3.12    6.14
  -1   8 -29    1.87    4.59
   1  -8  30   -0.85    4.69
  -1   8 -30   -1.18    4.89
   1  -8  31    4.40    4.56
  -1   8 -31    3.58    4.69
   1  -8  32    3.68    4.73
  -1   8 -32    3.12    4.73
   1  -8  33    0.39    5.94
  -1   8 -33   -4.10    5.87
   1  -8  34    1.64    4.86
  -1   8 -34   -0.62    6.73
   1  -8  35    0.95    4.82
  -1   8 -35   -2.36    5.51
   1  -8  36    1.35    4.36
  -1   8 -36   -3.58    4.17
   1  -8  37   -0.26    4.89
  -1   8 -37    1.41    4.63
   1  -8  38   -0.79    4.46
  -1   8 -38   -0.75    4.40
   1  -8  39    0.79    4.40
  -1   8 -39   -3.68    4.63
   1  -8  40    2.30    4.10
  -1   8 -40   -0.07    4.17
   1  -8  41    0.23    3.68
  -1   8 -41    1.90    4.00
   1  -8  42   -1.61    3.38
  -1   8 -42    0.92    3.51
   1  -8  43   -0.16    3.35
  -1   8 -43   -0.95    6.40
   1  -7 -50    0.36    4.20
  -1   7  50   -2.00    4.53
   1  -7 -49    7.12    3.74
  -1   7  49   -0.89    4.63
   1  -7 -48   -3.38    5.48
  -1   7  48    2.20    5.15
   1  -7 -47   -2.53    3.90
  -1   7  47   -6.23    7.45
   1  -7 -46   -1.58    4.13
  -1   7  46    2.72    5.81
   1  -7 -45   -1.31    4.17
  -1   7  45    9.75    5.71
   1  -7 -44   -1.44    4.36
  -1   7  44    1.51    4.86
   1  -7 -43    0.46    4.50
  -1   7  43    5.15    5.48
   1  -7 -42    0.26    4.53
  -1   7  42   -3.08    8.96
   1  -7 -41    5.78    3.94
  -1   7  41    4.07    5.48
   1  -7 -40   -0.75    4.43
  -1   7  40    3.38    5.68
   1  -7 -39    8.04    6.10
  -1   7  39   -6.66    4.95
   1  -7 -38    9.02    6.66
  -1   7  38    0.92    5.64
   1  -7 -37   -0.10    4.59
  -1   7  37    4.69    6.07
   1  -7 -36   -2.40    4.33
  -1   7  36   -1.71    6.14
   1  -7 -35    6.37    4.17
  -1   7  35    0.72    5.35
   1  -7 -34   -8.01    4.30
  -1   7  34    4.23    6.27
   1  -7 -33   -0.16    3.68
  -1   7  33   -4.50    4.76
   1  -7 -32    3.45    4.27
  -1   7  32    1.18    5.68
   1  -7 -31    3.08    3.68
  -1   7  31    5.02    5.22
   1  -7 -30    3.58    4.17
  -1   7  30    5.48    5.05
   1  -7 -29   -1.94    5.84
  -1   7  29    2.30    7.28
   1  -7 -28   -0.33    3.51
  -1   7  28    2.85    7.38
   1  -7 -27   -1.44    3.64
  -1   7  27   -2.82    4.30
   1  -7 -26   -0.75    4.07
  -1   7  26    5.84    4.76
   1  -7 -25    4.13    3.90
  -1   7  25   -0.56    4.46
   1  -7 -24    0.26    4.04
  -1   7  24   -0.72    4.69
   1  -7 -23   -2.03    4.73
  -1   7  23    2.76    7.15
   1  -7 -22    4.40    4.04
  -1   7  22    4.33    6.69
   1  -7 -21    2.20    4.17
  -1   7  21    0.53    4.63
   1  -7 -20    7.94    5.97
  -1   7  20    7.12    4.36
   1  -7 -19   -9.94    5.94
  -1   7  19   -2.33    4.33
   1  -7 -18    7.09    4.33
  -1   7  18   -4.10    4.33
   1  -7 -17    0.92    5.38
  -1   7  17    2.10    4.20
   1  -7 -16    0.39    4.73
  -1   7  16   -4.79    4.10
   1  -7 -15   -1.12    4.95
  -1   7  15   -8.30    5.61
   1  -7 -14    3.61    5.84
  -1   7  14  -11.03    6.23
   1  -7 -13   -0.59    5.35
  -1   7  13   -0.92    5.25
   1  -7 -12   -3.58    5.32
  -1   7  12    0.56    5.61
  -1   7 -11   -1.38    4.20
   1  -7  12    1.25    5.64
  -1   7 -12   -4.82    4.13
   1  -7  13    3.48    5.15
  -1   7 -13   -7.38    4.73
   1  -7  14   -0.79    5.38
  -1   7 -14    3.94    4.04
   1  -7  15   -3.05    5.74
  -1   7 -15   -4.50    4.17
   1  -7  16   -3.25    5.64
  -1   7 -16   -0.03    4.76
   1  -7  17   -0.46    5.15
  -1   7 -17   -3.94    4.95
   1  -7  18    3.28    4.46
  -1   7 -18    3.74    5.05
   1  -7  19    2.79    4.95
  -1   7 -19    2.95    5.12
   1  -7  20  -10.27    5.32
  -1   7 -20   -8.14    5.41
   1  -7  21   -3.94    4.82
  -1   7 -21    0.00    6.73
   1  -7  22   -0.23    4.27
  -1   7 -22    3.74    4.66
   1  -7  23   -4.27    3.58
  -1   7 -23    0.20    4.13
   1  -7  24    1.28    4.04
  -1   7 -24   -2.43    4.17
   1  -7  25    0.98    4.56
  -1   7 -25    7.81    4.17
   1  -7  26    1.67    3.94
  -1   7 -26    3.94    4.10
   1  -7  27   -1.51    4.00
  -1   7 -27    5.18    6.23
   1  -7  28    0.89    4.59
  -1   7 -28   -0.95    4.36
   1  -7  29    2.82    4.33
  -1   7 -29    1.31    4.36
   1  -7  30   -0.66    4.27
  -1   7 -30   -0.89    4.46
   1  -7  31    2.40    5.87
  -1   7 -31   -0.49    4.63
   1  -7  32   -1.61    4.82
  -1   7 -32    1.48    4.53
   1  -7  33    0.07    5.09
  -1   7 -33   -0.62    4.79
   1  -7  34    0.46    4.69
  -1   7 -34    0.07    4.46
   1  -7  35   -5.48    4.23
  -1   7 -35   -6.92    5.18
   1  -7  36    5.61    4.92
  -1   7 -36   -1.74    6.00
   1  -7  37    4.99    4.79
  -1   7 -37   -0.89    3.94
   1  -7  38    0.66    4.82
  -1   7 -38    2.33    4.20
   1  -7  39    1.58    4.56
  -1   7 -39   -2.13    4.17
   1  -7  40   -5.68    4.92
  -1   7 -40   -1.58    4.13
   1  -7  41    3.38    4.46
  -1   7 -41    1.51    3.74
   1  -7  42    2.10    4.69
  -1   7 -42    0.82    3.90
   1  -7  43    1.21    4.07
  -1   7 -43    1.15    3.81
   1  -7  44   -0.20    4.33
  -1   7 -44    2.10    3.41
   1  -7  45    0.07    4.23
  -1   7 -45    0.79    6.69
   1  -7  46    3.08    6.17
  -1   7 -46    0.23    6.63
   1  -7  47    0.98    5.94
  -1   7 -47   -6.79    6.63
   1  -7  48   -3.97    6.50
  -1   7 -48    2.43    6.46
  -1   7 -49   -2.76    7.78
   1  -7  50   -2.76    6.40
   1  -6 -55   -0.23    4.56
  -1   6  55   -8.76    8.40
  -1   6  54   -3.45    8.47
   1  -6 -53   -2.00    4.46
  -1   6  53    0.46    8.63
   1  -6 -52    2.13    3.74
  -1   6  52   -0.75    5.41
   1  -6 -51    4.43    5.84
  -1   6  51    0.75    5.55
   1  -6 -50    0.36    3.77
  -1   6  50    2.43    5.64
   1  -6 -49    3.22    4.17
  -1   6  49    0.82    6.10
   1  -6 -48    4.59    4.20
  -1   6  48    1.15    5.51
   1  -6 -47    7.91    4.23
  -1   6  47    1.02    5.81
   1  -6 -46    1.21    3.87
  -1   6  46    1.64    7.58
   1  -6 -45   -6.53    4.10
  -1   6  45    3.45    5.25
   1  -6 -44   -0.23    4.27
  -1   6  44   -2.26    6.04
   1  -6 -43   -0.33    6.66
  -1   6  43    2.79    6.27
   1  -6 -42   -5.28    5.74
  -1   6  42    3.31    5.51
   1  -6 -41   -4.00    3.71
  -1   6  41    3.81    5.41
   1  -6 -40   -4.23    4.07
  -1   6  40   -4.66    5.94
   1  -6 -39    8.01    4.27
  -1   6  39   13.85    5.97
   1  -6 -38   -3.74    4.17
  -1   6  38    2.30    5.45
   1  -6 -37   -2.66    4.27
  -1   6  37   -8.40    5.94
   1  -6 -36   10.14    4.00
  -1   6  36   13.45    5.97
   1  -6 -35   -0.49    4.23
  -1   6  35   -1.84    5.51
   1  -6 -34   -0.36    3.87
  -1   6  34    1.08    5.02
   1  -6 -33    2.85    4.17
  -1   6  33    8.01    5.81
   1  -6 -32    4.73    4.36
  -1   6  32    6.96    5.28
   1  -6 -31    0.92    3.84
  -1   6  31    0.79    5.25
   1  -6 -30   15.98    5.05
  -1   6  30   33.27    6.20
   1  -6 -29   48.04    7.19
  -1   6  29   68.38    8.40
   1  -6 -28   41.77    7.25
  -1   6  28   50.73    7.74
   1  -6 -27   29.34    6.23
  -1   6  27   25.33    5.71
   1  -6 -26    6.27    4.33
  -1   6  26   16.64    5.05
   1  -6 -25   13.91    4.10
  -1   6  25   12.80    4.30
   1  -6 -24    9.84    4.07
  -1   6  24    7.32    4.50
   1  -6 -23   -3.05    3.74
  -1   6  23    1.48    4.17
   1  -6 -22   -0.85    3.58
  -1   6  22    6.00    4.20
   1  -6 -21    3.08    3.41
  -1   6  21    0.07    6.27
   1  -6 -20   18.18    4.20
  -1   6  20   18.51    5.15
   1  -6 -19   14.18    3.94
  -1   6  19    7.32    4.36
   1  -6 -18   18.11    3.94
  -1   6  18   16.31    4.30
   1  -6 -17   63.33    6.86
  -1   6  17   52.21    5.91
   1  -6 -16    0.49    4.53
  -1   6  16    1.61    6.63
   1  -6 -15   -7.58    4.30
  -1   6  15    4.36    6.10
   1  -6 -14    5.09    4.59
  -1   6  14    7.58    5.64
   1  -6 -13    0.72    4.63
  -1   6  13    5.48    5.22
  -1   6 -14   32.29    6.99
   1  -6  15   45.55    8.40
  -1   6 -15   46.46    7.91
   1  -6  16   14.54    6.30
  -1   6 -16   29.66    6.56
   1  -6  17   10.80    4.79
  -1   6 -17    5.84    5.05
   1  -6  18   -1.25    4.50
  -1   6 -18    0.69    4.17
   1  -6  19   -2.40    5.38
  -1   6 -19    6.30    4.30
   1  -6  20   -3.90    5.55
  -1   6 -20    8.83    5.28
   1  -6  21   -0.85    5.61
  -1   6 -21    1.74    3.64
   1  -6  22   -4.13    5.81
  -1   6 -22    2.49    3.84
   1  -6  23    3.87    3.64
  -1   6 -23   -0.39    4.43
   1  -6  24   25.10    4.73
  -1   6 -24   22.35    5.41
   1  -6  25   -0.46    4.17
  -1   6 -25   -0.69    4.04
   1  -6  26   12.73    4.73
  -1   6 -26   10.34    4.40
   1  -6  27    6.20    4.13
  -1   6 -27    2.69    3.90
   1  -6  28    0.69    4.23
  -1   6 -28   -0.98    4.00
   1  -6  29   -2.40    4.46
  -1   6 -29    0.13    3.64
   1  -6  30    2.20    4.17
  -1   6 -30    0.26    4.17
   1  -6  31   -2.63    4.30
  -1   6 -31   -3.94    6.92
   1  -6  32   20.08    4.99
  -1   6 -32    7.55    7.35
   1  -6  33   16.51    6.92
   1  -6  34    0.16    4.40
  -1   6 -34   -7.35    6.20
   1  -6  35    7.09    4.46
  -1   6 -35    4.95    4.59
   1  -6  36   13.06    5.18
  -1   6 -36   12.73    5.68
   1  -6  37    8.50    4.99
  -1   6 -37   11.16    5.02
   1  -6  38    2.53    4.50
  -1   6 -38   -3.58    6.69
   1  -6  39   -1.28    4.40
  -1   6 -39    5.81    7.38
   1  -6  40   -7.38    4.86
  -1   6 -40    6.00    4.99
   1  -6  41    5.41    4.79
  -1   6 -41   -3.18    4.79
   1  -6  42    2.13    4.99
  -1   6 -42    4.92    4.76
   1  -6  43   -2.72    4.82
  -1   6 -43    4.20    4.79
   1  -6  44    0.03    5.02
  -1   6 -44   -1.61    4.82
   1  -6  45    0.10    4.59
  -1   6 -45    3.61    4.95
   1  -6  46    3.97    5.05
  -1   6 -46    6.07    5.18
   1  -6  47    6.43    4.95
  -1   6 -47    0.10    5.28
   1  -6  48    1.28    4.66
  -1   6 -48    2.49    4.53
   1  -6  49    4.13    4.82
  -1   6 -49    1.64    4.76
   1  -6  50    3.54    4.76
  -1   6 -50   11.16    6.79
   1  -6  51    0.23    4.89
  -1   6 -51    4.53    4.46
   1  -6  52    0.03    4.79
  -1   6 -52    1.18    5.05
   1  -6  53   -4.50    5.09
  -1   6 -53   -3.77    4.40
   1  -6  54    5.09    7.02
  -1   6 -54    0.23    4.69
   1  -6  55   -3.12    6.37
  -1   6 -55    3.05    7.45
   1  -5 -59    6.76    7.28
  -1   5  59    3.51    8.14
   1  -5 -58   -1.12    4.53
  -1   5  58   13.98    8.76
   1  -5 -57    0.79    4.20
  -1   5  57    4.76    9.38
   1  -5 -56    3.22    4.92
  -1   5  56   -6.04    6.50
   1  -5 -55    0.82    4.63
  -1   5  55   -0.03    6.50
   1  -5 -54    2.43    4.59
  -1   5  54    4.76    6.04
   1  -5 -53   -1.44    4.36
  -1   5  53    2.07    6.17
   1  -5 -52   -2.66    6.79
  -1   5  52   -0.66    6.79
   1  -5 -51   -0.98    4.20
  -1   5  51    0.43    6.50
   1  -5 -50    5.05    4.33
  -1   5  50   -6.10    6.23
   1  -5 -49    0.13    3.84
  -1   5  49    0.56    6.37
   1  -5 -48    0.53    3.81
  -1   5  48    1.58    5.35
   1  -5 -47   -3.90    4.00
  -1   5  47   -0.39    6.10
   1  -5 -46    3.08    6.10
  -1   5  46    0.00    6.50
   1  -5 -45    6.60    4.66
  -1   5  45    7.28    6.14
   1  -5 -44    2.43    4.27
  -1   5  44    0.30    5.94
   1  -5 -43    4.36    3.97
  -1   5  43    5.87    5.84
   1  -5 -42    0.82    3.84
  -1   5  42    5.84    5.09
   1  -5 -41   -3.64    3.68
  -1   5  41    0.43    5.25
   1  -5 -40    1.80    4.20
  -1   5  40    4.79    5.87
   1  -5 -39   -3.35    3.94
  -1   5  39    0.36    5.15
   1  -5 -38    2.03    4.20
  -1   5  38   -0.79    5.09
   1  -5 -37    0.72    3.77
  -1   5  37    3.94    5.05
   1  -5 -36    3.77    3.84
  -1   5  36   -0.20    5.12
   1  -5 -35    0.20    3.84
  -1   5  35   -1.18    5.55
   1  -5 -34   -1.77    3.97
  -1   5  34    7.32    4.89
   1  -5 -33   -2.82    3.90
  -1   5  33    0.56    4.33
   1  -5 -32    0.95    3.74
  -1   5  32    5.51    4.36
   1  -5 -31    5.61    4.10
  -1   5  31    3.35    4.82
   1  -5 -30   -2.33    3.58
  -1   5  30    3.90    3.90
   1  -5 -29    2.49    3.41
  -1   5  29    0.13    4.04
   1  -5 -28   -3.68    3.77
  -1   5  28    4.04    4.23
   1  -5 -27   -6.66    3.41
  -1   5  27   -0.79    3.41
   1  -5 -26    1.58    3.28
  -1   5  26    2.63    3.58
   1  -5 -25    2.56    3.74
  -1   5  25    5.71    4.00
   1  -5 -24   -2.26    3.45
  -1   5  24   -0.26    3.81
   1  -5 -23    1.71    3.90
  -1   5  23    0.49    3.68
   1  -5 -22    3.38    3.97
  -1   5  22    2.36    3.51
   1  -5 -21    0.98    4.99
  -1   5  21    2.07    3.51
   1  -5 -20    5.35    3.64
  -1   5  20    1.80    4.07
   1  -5 -19   -3.35    3.61
  -1   5  19   -3.51    3.74
   1  -5 -18    2.49    3.97
  -1   5  18    2.30    3.41
   1  -5 -17    1.31    3.22
  -1   5  17    2.79    3.05
   1  -5 -16    0.39    2.95
  -1   5  16    0.75    4.73
   1  -5 -15    2.46    3.68
  -1   5  15   -3.45    4.99
   1  -5 -14    2.85    3.51
  -1   5 -14   -4.30    4.17
  -1   5 -15    4.17    4.56
  -1   5 -16    2.00    4.20
   1  -5  17    3.74    4.53
  -1   5 -17   -1.74    3.84
   1  -5  18    7.09    5.38
  -1   5 -18   -2.13    3.15
   1  -5  19   -3.45    3.02
  -1   5 -19    3.58    3.31
   1  -5  20    4.33    4.79
  -1   5 -20    0.59    2.99
   1  -5  21   -2.00    4.82
  -1   5 -21    2.07    3.18
   1  -5  22    4.63    3.35
  -1   5 -22    2.33    3.45
   1  -5  23   -0.98    3.81
  -1   5 -23   -4.20    5.78
   1  -5  24    2.59    3.81
  -1   5 -24   -1.77    5.05
   1  -5  25    9.19    4.04
  -1   5 -25   12.63    4.04
   1  -5  26   -1.71    3.51
  -1   5 -26    4.73    3.84
   1  -5  27    9.81    4.04
  -1   5 -27   10.07    4.10
   1  -5  28    8.11    4.10
  -1   5 -28    1.48    3.77
   1  -5  29    5.71    3.71
  -1   5 -29    3.71    3.87
   1  -5  30    3.97    4.13
  -1   5 -30   -3.54    4.07
   1  -5  31   -1.94    3.87
  -1   5 -31   -5.74    4.23
   1  -5  32    4.33    4.40
  -1   5 -32    4.86    3.77
   1  -5  33   -0.85    3.87
  -1   5 -33    2.17    4.13
   1  -5  34   -0.30    4.00
  -1   5 -34    6.00    3.61
   1  -5  35    2.53    4.17
  -1   5 -35   10.43    4.59
   1  -5  36    3.05    4.17
  -1   5 -36    1.71    3.71
   1  -5  37   -4.50    3.77
  -1   5 -37    1.15    4.46
   1  -5  38   -1.58    4.36
  -1   5 -38   -2.79    3.84
   1  -5  39   -1.84    4.00
  -1   5 -39   -5.55    4.27
   1  -5  40   -0.59    4.33
  -1   5 -40   -0.16    4.40
   1  -5  41   -1.64    4.00
  -1   5 -41   -3.15    4.13
   1  -5  42    3.87    4.23
  -1   5 -42    3.35    4.46
   1  -5  43    0.49    4.63
  -1   5 -43    0.66    4.23
   1  -5  44    5.68    4.69
  -1   5 -44    2.53    4.20
   1  -5  45    0.89    4.63
  -1   5 -45    3.18    4.92
   1  -5  46   -2.17    4.53
  -1   5 -46   -3.18    5.05
   1  -5  47   -3.38    4.79
  -1   5 -47    0.85    4.10
   1  -5  48    1.67    5.12
  -1   5 -48    2.59    4.33
   1  -5  49    2.03    4.69
  -1   5 -49    5.15    5.22
   1  -5  50    0.59    4.63
  -1   5 -50   -2.66    4.59
   1  -5  51    0.89    4.53
  -1   5 -51   -3.22    4.17
   1  -5  52    1.74    4.33
  -1   5 -52   -0.10    4.50
   1  -5  53    4.79    4.66
  -1   5 -53    1.18    4.76
   1  -5  54    6.30    5.28
  -1   5 -54   -0.56    4.20
   1  -5  55    3.84    4.99
  -1   5 -55    4.53    3.74
   1  -5  56   -2.79    5.28
  -1   5 -56    1.35    3.38
   1  -5  57    4.82    5.28
  -1   5 -57    2.63    5.02
   1  -5  58   -1.02    5.25
  -1   5 -58   -4.82    6.37
   1  -5  59   -1.02    6.10
   1  -4 -62    6.60    3.71
  -1   4  62    5.38    5.71
   1  -4 -61   -2.63    4.99
  -1   4  61   -2.63    5.84
   1  -4 -60    1.21    5.45
  -1   4  60   -0.33    6.00
   1  -4 -59   -1.08    4.40
  -1   4  59   -8.33    6.53
   1  -4 -58   -1.67    4.23
  -1   4  58    3.51    6.30
   1  -4 -57    1.35    4.66
  -1   4  57    0.69    6.56
   1  -4 -56    4.99    4.86
  -1   4  56   -0.85    6.20
   1  -4 -55    0.53    5.28
  -1   4  55   -1.18    6.56
   1  -4 -54   -4.92    4.50
  -1   4  54   -2.00    6.20
   1  -4 -53   -1.31    4.43
  -1   4  53   -2.82    5.71
   1  -4 -52   -0.10    4.04
  -1   4  52   -1.48    5.94
   1  -4 -51   -1.64    4.43
  -1   4  51    1.58    5.74
   1  -4 -50   -0.66    4.76
  -1   4  50    3.97    6.07
   1  -4 -49   -1.38    4.59
  -1   4  49   -3.05    6.23
   1  -4 -48   -0.75    4.27
  -1   4  48   -0.89    5.74
   1  -4 -47   -0.33    4.50
  -1   4  47   -1.08    5.18
   1  -4 -46   -0.69    4.10
  -1   4  46   -2.99    5.45
   1  -4 -45   -1.90    3.97
  -1   4  45    3.87    5.58
   1  -4 -44   -3.45    3.71
  -1   4  44   -7.12    5.22
   1  -4 -43    1.38    4.30
  -1   4  43   -3.61    5.74
   1  -4 -42    7.12    4.50
  -1   4  42    1.54    5.74
   1  -4 -41    1.21    4.07
  -1   4  41   -7.48    5.25
   1  -4 -40    0.26    3.84
  -1   4  40   -5.74    4.95
   1  -4 -39   35.54    5.09
  -1   4  39   44.76    6.99
   1  -4 -38   -3.71    3.58
  -1   4  38   -0.03    5.05
   1  -4 -37    7.65    4.43
  -1   4  37    9.88    5.02
   1  -4 -36   42.10    5.71
  -1   4  36   45.61    6.10
   1  -4 -35   27.89    5.09
  -1   4  35   35.44    6.63
   1  -4 -34   -3.71    3.61
  -1   4  34   -4.00    4.53
   1  -4 -33   35.73    5.18
  -1   4  33   35.90    5.18
   1  -4 -32   46.30    5.94
  -1   4  32   53.29    6.23
   1  -4 -31   -5.84    3.41
  -1   4  31   -5.51    4.07
   1  -4 -30   45.81    5.58
  -1   4  30   42.82    5.45
   1  -4 -29  110.48   13.06
  -1   4  29   96.31    8.27
   1  -4 -28   68.25    6.43
  -1   4  28   62.08    5.91
   1  -4 -27   13.91    3.74
  -1   4  27   10.37    4.40
   1  -4 -26   11.81    3.45
  -1   4  26   10.60    3.68
   1  -4 -25   10.86    2.99
  -1   4  25    7.58    3.25
   1  -4 -24    7.12    2.99
  -1   4  24    9.84    3.51
   1  -4 -23    2.89    3.08
  -1   4  23    4.76    3.84
   1  -4 -22    7.94    3.25
  -1   4  22    0.82    3.68
   1  -4 -21    3.90    3.08
  -1   4  21    4.30    3.31
   1  -4 -20   59.16    5.58
  -1   4  20   36.42    6.30
   1  -4 -19    8.01    2.95
  -1   4  19    8.24    3.38
   1  -4 -18  188.65   11.06
  -1   4  18  177.10   10.43
   1  -4 -17  126.60    9.12
  -1   4  17  119.02    7.32
   1  -4 -16    3.84    2.76
  -1   4  16    3.08    2.99
   1  -4 -15   62.41    5.71
  -1   4  15   52.04    4.66
   1  -4 -14   22.90    3.41
  -1   4  14   21.26    4.69
   1  -4 -13   25.63    3.28
  -1   4 -16   61.10    8.11
   1  -4  17    0.26    4.13
  -1   4 -17    8.04    4.33
   1  -4  18    5.51    2.92
  -1   4 -18    7.71    2.99
   1  -4  19   11.06    3.31
  -1   4 -19    7.78    3.22
   1  -4  20    2.89    3.02
  -1   4 -20    8.79    3.02
   1  -4  21   -2.36    2.79
  -1   4 -21   -1.90    2.69
   1  -4  22   -0.92    3.08
  -1   4 -22    0.89    3.08
   1  -4  23   -5.51    3.25
  -1   4 -23    1.25    3.25
   1  -4  24   40.82    4.53
  -1   4 -24   50.76    5.68
   1  -4  25   25.63    3.90
  -1   4 -25   26.97    5.58
   1  -4  26   24.09    4.20
  -1   4 -26   38.82    5.02
   1  -4  27   15.23    3.90
  -1   4 -27   11.94    3.90
   1  -4  28    7.94    3.35
  -1   4 -28    6.89    3.28
   1  -4  29   21.16    4.00
  -1   4 -29   20.57    4.95
   1  -4  30   24.58    5.87
  -1   4 -30   23.49    4.17
   1  -4  31   -0.53    3.48
  -1   4 -31   -3.31    3.15
   1  -4  32   32.72    4.46
  -1   4 -32   21.82    4.89
   1  -4  33   52.14    5.74
  -1   4 -33   39.80    5.97
   1  -4  34    2.92    3.64
  -1   4 -34   -4.07    3.84
   1  -4  35   32.09    4.59
  -1   4 -35   28.45    5.51
   1  -4  36  122.89    8.89
  -1   4 -36  114.39   10.50
   1  -4  37   90.40    7.84
  -1   4 -37   65.63    8.17
   1  -4  38    3.12    3.90
  -1   4 -38    2.49    4.40
   1  -4  39    2.20    3.90
  -1   4 -39    3.90    4.00
   1  -4  40    5.28    3.94
  -1   4 -40   10.37    4.33
   1  -4  41   -9.09    6.69
  -1   4 -41   -6.14    4.30
   1  -4  42    8.40    4.92
  -1   4 -42    7.28    4.89
   1  -4  43    7.58    5.02
  -1   4 -43    2.20    4.63
   1  -4  44    4.17    4.66
  -1   4 -44    7.61    4.66
   1  -4  45    0.20    4.43
  -1   4 -45   -4.30    4.46
   1  -4  46    4.40    4.99
  -1   4 -46    6.10    4.73
   1  -4  47    2.95    4.56
  -1   4 -47    4.04    5.12
   1  -4  48    6.40    4.86
  -1   4 -48   -2.66    4.63
   1  -4  49    1.05    4.76
  -1   4 -49   -0.23    4.00
   1  -4  50    3.90    4.86
  -1   4 -50   -1.31    4.56
   1  -4  51   -4.99    4.89
  -1   4 -51   -3.51    4.73
   1  -4  52   -2.95    5.09
  -1   4 -52    0.43    4.73
   1  -4  53   -0.62    4.59
  -1   4 -53   -0.56    5.05
   1  -4  54   -4.59    4.76
  -1   4 -54    0.49    4.59
   1  -4  55   -4.53    5.35
  -1   4 -55    1.31    4.00
   1  -4  56    8.83    5.22
  -1   4 -56   -1.80    4.33
   1  -4  57    7.48    8.33
  -1   4 -57    0.95    4.66
   1  -4  58    4.43    5.25
  -1   4 -58    0.00    4.50
   1  -4  59    7.12    5.25
  -1   4 -59   -0.82    4.13
   1  -4  60   -3.02    5.61
  -1   4 -60    2.10    4.04
   1  -4  61    5.02    6.33
  -1   4 -61    0.10    3.64
   1  -4  62   -7.58    6.23
  -1   4 -62    3.97    5.05
   1  -3 -64   -0.66    3.97
   1  -3 -63   -1.28    3.84
  -1   3  63    1.28    5.61
   1  -3 -62    0.39    4.92
  -1   3  62    0.13    5.22
   1  -3 -61    1.05    3.71
  -1   3  61    2.07    5.97
   1  -3 -60    4.56    4.17
  -1   3  60   -0.53    5.81
   1  -3 -59    0.98    4.23
  -1   3  59    2.69    5.15
   1  -3 -58    1.84    4.30
  -1   3  58    5.78    5.25
   1  -3 -57   -0.56    4.76
  -1   3  57    0.72    5.97
   1  -3 -56  -16.41    5.87
  -1   3  56    3.35    5.84
   1  -3 -55   -9.06    4.40
  -1   3  55    0.13    5.81
   1  -3 -54   -8.66    4.04
  -1   3  54    3.71    5.51
   1  -3 -53    1.64    5.38
  -1   3  53    1.21    5.61
   1  -3 -52  -11.81    4.46
  -1   3  52    6.43    5.97
   1  -3 -51   -6.07    4.17
  -1   3  51   -1.71    5.64
   1  -3 -50   -6.60    3.84
  -1   3  50   -0.43    5.51
   1  -3 -49    1.12    3.87
  -1   3  49    4.59    5.97
   1  -3 -48    3.08    4.13
  -1   3  48   -3.35    5.71
   1  -3 -47   13.42    3.90
  -1   3  47   -4.99    5.12
   1  -3 -46   11.09    3.71
  -1   3  46    3.35    5.15
   1  -3 -45    2.76    3.97
  -1   3  45   -8.27    4.89
   1  -3 -44    4.13    3.71
  -1   3  44   -3.45    4.79
   1  -3 -43    3.97    3.68
  -1   3  43    2.43    4.43
   1  -3 -42    6.43    4.10
  -1   3  42   -2.20    5.15
   1  -3 -41   15.69    4.40
  -1   3  41   11.12    4.89
   1  -3 -40   17.26    4.23
  -1   3  40   16.54    5.22
   1  -3 -39    1.44    3.90
  -1   3  39    1.77    4.56
   1  -3 -38   21.89    4.30
  -1   3  38   18.61    4.73
   1  -3 -37    3.90    3.45
  -1   3  37    7.19    4.40
   1  -3 -36   -2.43    3.02
  -1   3  36    6.20    4.13
   1  -3 -35    4.33    4.66
  -1   3  35    1.74    4.10
   1  -3 -34    6.00    3.58
  -1   3  34   11.48    4.13
   1  -3 -33    1.15    3.15
  -1   3  33    6.20    3.87
   1  -3 -32    2.53    2.85
  -1   3  32    8.93    3.97
   1  -3 -31    6.23    3.38
  -1   3  31    5.71    3.94
   1  -3 -30    6.20    2.85
  -1   3  30    2.72    3.68
   1  -3 -29    6.46    3.12
  -1   3  29    3.18    5.81
   1  -3 -28    2.79    2.92
  -1   3  28   -0.92    3.22
   1  -3 -27   -2.79    3.18
  -1   3  27   -0.03    3.22
   1  -3 -26    6.89    3.35
  -1   3  26    2.56    3.18
   1  -3 -25   -2.82    3.45
  -1   3  25   -2.72    2.82
   1  -3 -24   -0.49    2.85
  -1   3  24   -2.72    3.15
   1  -3 -23    5.55    3.15
  -1   3  23    2.95    3.25
   1  -3 -22    1.15    3.97
  -1   3  22    3.77    3.22
   1  -3 -21   -0.39    2.40
  -1   3  21   -1.15    2.72
   1  -3 -20    4.53    2.63
  -1   3  20    1.48    2.85
   1  -3 -19   16.05    3.48
  -1   3  19   21.56    3.51
   1  -3 -18   15.49    4.43
  -1   3  18    7.55    3.02
   1  -3 -17    5.12    2.72
  -1   3  17    0.53    2.79
   1  -3 -16    1.94    2.59
  -1   3  16   -1.21    2.63
   1  -3 -15    3.02    2.69
  -1   3  15    0.72    2.82
   1  -3 -14    1.21    2.30
  -1   3  14    5.18    3.97
   1  -3 -13    1.28    3.51
   1  -3 -10    7.22    3.41
   1  -3  -5   -1.54    2.26
  -1   3   5    3.54    2.82
   1  -3  -4   28.42    2.53
  -1   3   4   29.73    4.73
   1  -3  -3   14.04    1.97
  -1   3   3   16.21    2.46
   1  -3  -2   -0.72    1.51
  -1   3   2    0.59    1.94
   1  -3  -1   37.57    3.87
  -1   3   1   42.40    5.25
   1  -3   0    4.59    2.43
  -1   3   0    1.51    2.69
   1  -3   1    9.94    2.72
  -1   3  -1    9.75    2.92
   1  -3   2  148.58   10.21
  -1   3  -2  142.58   11.06
   1  -3   3  577.29   30.98
  -1   3  -3  580.12   31.57
  -1   3  -4   70.68    6.73
   1  -3   5  436.03   16.80
  -1   3  -5  475.51   25.89
   1  -3   6  286.60   16.47
  -1   3  -6  292.17   18.08
   1  -3   7    5.12    2.30
  -1   3  -7    7.91    3.02
  -1   3  -8    2.40    2.30
   1  -3  10    2.23    3.08
  -1   3 -13    3.81    3.25
  -1   3 -14    0.49    3.31
  -1   3 -15    1.21    2.43
   1  -3  16   -0.53    2.59
  -1   3 -16   -0.49    2.66
   1  -3  17    7.15    2.85
  -1   3 -17    2.49    2.36
   1  -3  18    0.79    2.46
  -1   3 -18    3.12    2.66
   1  -3  19   -1.51    2.49
  -1   3 -19   -3.35    2.56
   1  -3  20    1.54    2.56
  -1   3 -20    0.82    2.79
   1  -3  21   -2.13    3.35
  -1   3 -21   -2.95    2.99
   1  -3  22   -0.95    2.56
  -1   3 -22   -3.38    4.20
   1  -3  23   -2.46    2.72
  -1   3 -23    0.03    2.95
   1  -3  24   31.67    3.68
  -1   3 -24   30.35    4.17
   1  -3  25   52.50    4.66
  -1   3 -25   52.83    5.18
   1  -3  26   -3.87    3.15
  -1   3 -26   -5.81    3.28
   1  -3  27   85.35    5.87
  -1   3 -27   87.22    7.02
   1  -3  28   27.89    3.90
  -1   3 -28   37.77    4.66
   1  -3  29   17.59    3.51
  -1   3 -29   15.09    3.71
   1  -3  30   -1.51    3.22
  -1   3 -30   -0.26    3.12
   1  -3  31    0.36    3.15
  -1   3 -31   10.14    3.51
   1  -3  32   -0.07    3.05
  -1   3 -32    4.10    2.79
   1  -3  33    4.53    3.22
  -1   3 -33    0.92    3.35
   1  -3  34   -1.71    3.41
  -1   3 -34    0.13    3.45
   1  -3  35   -1.51    3.41
  -1   3 -35    2.03    3.48
   1  -3  36   -0.23    3.64
  -1   3 -36    2.30    3.87
   1  -3  37   -0.69    3.41
  -1   3 -37   -1.77    3.35
   1  -3  38   -0.23    3.74
  -1   3 -38    3.41    3.81
   1  -3  39    5.51    3.87
  -1   3 -39   -0.66    3.94
   1  -3  40    0.43    6.86
  -1   3 -40   -0.79    4.10
   1  -3  41    3.77    4.23
  -1   3 -41   -0.95    3.90
   1  -3  42    0.33    4.23
  -1   3 -42    1.21    3.74
   1  -3  43    5.15    4.27
  -1   3 -43   -0.07    3.74
   1  -3  44    0.98    3.51
  -1   3 -44    1.18    4.27
   1  -3  45   -1.64    4.10
  -1   3 -45   -0.10    4.40
   1  -3  46   -0.16    4.33
  -1   3 -46   -2.69    4.04
   1  -3  47    4.95    4.46
  -1   3 -47    5.81    4.69
   1  -3  48    8.04    4.30
  -1   3 -48    4.36    4.43
   1  -3  49    1.71    4.92
  -1   3 -49    3.77    4.50
   1  -3  50   -0.85    5.09
  -1   3 -50    1.84    4.40
   1  -3  51    3.51    5.05
  -1   3 -51   11.16    7.71
   1  -3  52    1.58    4.73
  -1   3 -52    0.13    4.63
   1  -3  53    5.22    4.79
  -1   3 -53    1.71    4.76
   1  -3  54    1.54    7.55
  -1   3 -54   -2.79    4.59
   1  -3  55   -0.39    5.02
  -1   3 -55    0.56    4.33
   1  -3  56    6.43    5.02
  -1   3 -56   -4.10    4.59
   1  -3  57   -1.90    5.51
  -1   3 -57   -2.85    4.66
   1  -3  58    9.94    7.45
  -1   3 -58    0.82    4.86
   1  -3  59    4.04    8.20
  -1   3 -59   -4.50    5.87
   1  -3  60    2.23    5.18
  -1   3 -60    4.66    5.15
   1  -3  61   -0.36    5.81
  -1   3 -61    5.22    5.18
   1  -3  62    1.90    5.74
  -1   3 -62   -2.85    5.05
   1  -3  63    1.54    5.15
  -1   3 -63    2.99    5.55
   1  -3  64   -0.16    5.84
  -1   3 -64   -3.18    6.04
  -1   2  66   -0.33    6.30
   1  -2 -65    7.94    4.27
  -1   2  65   -2.17    5.94
   1  -2 -64    1.84    4.76
  -1   2  64    5.32    5.87
   1  -2 -63    1.35    4.10
  -1   2  63   -8.47    6.40
   1  -2 -62    6.30    6.83
  -1   2  62  -10.04   10.99
   1  -2 -61   -0.69    4.56
  -1   2  61   11.81    6.14
   1  -2 -60    1.31    4.86
  -1   2  60   -0.56    6.33
   1  -2 -59    5.51    5.22
  -1   2  59   -2.20    6.00
   1  -2 -58    3.71    4.30
  -1   2  58    0.33    5.71
   1  -2 -57   -0.53    4.27
  -1   2  57    5.81    6.04
   1  -2 -56    1.02    4.27
  -1   2  56   -5.71    6.20
   1  -2 -55    2.76    4.30
  -1   2  55   -3.18    5.81
   1  -2 -54   -3.87    4.53
  -1   2  54    0.00    6.33
   1  -2 -53   -1.67    4.20
  -1   2  53    3.12    5.78
   1  -2 -52    7.68    3.94
  -1   2  52    0.79    5.12
   1  -2 -51    0.92    3.81
  -1   2  51    5.87    5.18
   1  -2 -50    1.41    3.45
  -1   2  50    1.77    5.48
   1  -2 -49   -8.20    3.97
  -1   2  49    3.84    5.38
   1  -2 -48    5.38    3.74
  -1   2  48    5.91    5.15
   1  -2 -47    3.35    3.54
  -1   2  47    7.71    5.12
   1  -2 -46    0.03    3.74
  -1   2  46    5.41    4.89
   1  -2 -45   -1.12    3.64
  -1   2  45    8.33    5.02
   1  -2 -44    6.99    3.64
  -1   2  44    5.64    6.46
   1  -2 -43    9.81    4.10
  -1   2  43   16.51    8.14
   1  -2 -42   13.03    3.64
  -1   2  42   14.11    6.43
   1  -2 -41    1.94    3.51
  -1   2  41    1.28    6.33
   1  -2 -40   -1.48    3.51
  -1   2  40    5.09    6.07
   1  -2 -39   99.82    8.43
  -1   2  39   86.50    8.56
   1  -2 -38    0.43    4.86
  -1   2  38  -13.75    4.20
   1  -2 -37    1.21    2.82
  -1   2  37  -11.42    4.10
   1  -2 -36   35.73    4.27
   1  -2 -35   43.25    4.36
   1  -2 -34    7.45    2.85
  -1   2  34   -1.54    4.99
   1  -2 -33   87.71    6.27
   1  -2 -32   81.18    8.11
   1  -2 -31   -4.36    3.71
  -1   2  31   -1.64    4.92
   1  -2 -30   78.16    7.42
  -1   2  30   60.67    8.56
   1  -2 -29   76.42    7.38
  -1   2  29   76.95    7.97
   1  -2 -28    6.56    3.35
  -1   2  28    6.96    4.76
   1  -2 -27   -3.18    3.68
  -1   2  27   -2.10    4.76
   1  -2 -26   -4.04    3.28
  -1   2  26    8.17    4.40
   1  -2 -25   -3.61    3.35
  -1   2  25    2.76    3.94
   1  -2 -24   15.52    3.51
  -1   2  24   11.55    4.04
   1  -2 -23  186.51   16.41
  -1   2  23  181.07   16.28
   1  -2 -22  224.05   17.95
  -1   2  22  219.59   16.47
  -1   2  21   53.65    6.83
   1  -2 -20   -2.85    2.89
  -1   2  20    6.60    5.22
   1  -2 -19   14.27    4.33
  -1   2  19    9.84    5.28
   1  -2 -18  884.89   53.45
  -1   2  18  713.90   28.84
   1  -2 -17  408.20   26.74
  -1   2  17  411.88   18.21
   1  -2 -16  149.14   12.86
  -1   2  16  152.68    8.93
   1  -2 -15  116.36   11.03
  -1   2  15  110.29    7.48
   1  -2 -14    5.22    3.08
  -1   2  14    6.14    2.66
   1  -2 -13   66.05    7.88
  -1   2  13   51.52    5.12
   1  -2 -12    9.71    4.00
  -1   2  12   16.08    4.56
  -1   2  11   19.03    4.59
   1  -2  -9  100.41    7.97
   1  -2  -8  627.86   26.09
  -1   2   8  628.88   26.22
   1  -2  -7 1034.13   38.75
  -1   2   7 1009.22   35.05
   1  -2  -6  368.96   16.74
  -1   2   6  344.87   13.91
   1  -2  -5    2.13    1.67
  -1   2   5    1.28    1.77
   1  -2  -4   57.62    4.04
  -1   2   4   52.57    4.23
   1  -2  -3   28.52    2.63
  -1   2   3   26.38    2.79
   1  -2  -2   -1.12    1.67
  -1   2   2    1.28    1.58
   1  -2  -1   79.77    4.69
  -1   2   1   80.16    4.56
   1  -2   0  214.24   10.01
  -1   2   0  214.27    9.81
   1  -2   1  213.03    9.48
  -1   2  -1  217.26   10.86
   1  -2   2   20.51    2.26
  -1   2  -2   23.46    2.59
   1  -2   3  245.71   12.14
  -1   2  -3  247.74   11.29
   1  -2   4   50.89    3.97
  -1   2  -4   54.73    4.04
   1  -2   5   89.48    5.55
  -1   2  -5   91.29    5.45
   1  -2   6  187.43   13.88
  -1   2  -6  201.81    9.45
   1  -2   7  248.79   17.06
  -1   2  -7  237.28    9.98
   1  -2   8  570.27   30.35
  -1   2  -8  546.58   19.56
   1  -2   9   74.39    7.19
  -1   2  -9   79.70    6.50
   1  -2  10   86.27    8.27
  -1   2 -10   83.71    7.42
   1  -2  11  478.79   30.06
  -1   2 -11  448.30   19.43
   1  -2  12  123.22   12.17
  -1   2 -12  122.23    7.38
   1  -2  13   38.82    5.81
  -1   2 -13   33.47    3.15
   1  -2  14  364.79   16.83
  -1   2 -14  350.16   16.01
   1  -2  15  226.35   11.78
  -1   2 -15  213.03   10.93
   1  -2  16  105.33    7.19
  -1   2 -16  101.43    6.76
   1  -2  17   63.72    5.35
  -1   2 -17   69.07    5.45
   1  -2  18  194.52   10.53
  -1   2 -18  183.72    9.94
   1  -2  19  188.35    9.61
  -1   2 -19  192.35   10.01
   1  -2  20   97.95   10.27
  -1   2 -20  101.76    7.38
   1  -2  21    1.54    2.53
  -1   2 -21    5.45    2.85
   1  -2  22    2.76    2.59
  -1   2 -22    2.26    2.72
   1  -2  23    3.22    2.53
  -1   2 -23   -3.35    2.76
   1  -2  24   -3.71    2.56
  -1   2 -24    2.40    2.59
   1  -2  25   -0.23    2.53
  -1   2 -25    2.66    2.43
   1  -2  26  349.07   15.78
  -1   2 -26  345.17   16.37
   1  -2  27   24.48    3.45
  -1   2 -27   26.22    3.74
   1  -2  28   10.07    4.20
  -1   2 -28   11.35    2.56
   1  -2  29   75.80    5.22
  -1   2 -29   71.73    5.48
   1  -2  30   43.48    4.59
  -1   2 -30   49.29    4.36
   1  -2  31    2.72    3.12
  -1   2 -31    3.68    2.76
   1  -2  32   50.80    4.30
  -1   2 -32   49.75    4.82
   1  -2  33  111.63    7.02
  -1   2 -33  117.28    7.32
   1  -2  34   19.43    3.90
  -1   2 -34   17.82    3.38
   1  -2  35   43.28    4.59
  -1   2 -35   43.97    5.55
   1  -2  36  228.78   12.67
  -1   2 -36  228.97   13.32
   1  -2  37  209.61   18.28
  -1   2 -37  199.34   18.54
   1  -2  38   53.49    5.45
  -1   2 -38   45.87    6.07
   1  -2  39    6.40    4.04
  -1   2 -39    0.10    3.48
   1  -2  40   14.50    3.77
  -1   2 -40    9.19    3.54
   1  -2  41   29.93    4.63
  -1   2 -41   30.45    4.95
   1  -2  42   48.70    5.74
  -1   2 -42   49.55    5.71
   1  -2  43   19.69    4.27
  -1   2 -43   13.42    3.58
   1  -2  44    8.79    4.23
  -1   2 -44    1.64    3.28
   1  -2  45    2.82    3.97
  -1   2 -45   -2.69    3.58
   1  -2  46    0.59    4.43
  -1   2 -46    3.94    4.04
   1  -2  47    3.08    4.23
  -1   2 -47    2.17    5.38
   1  -2  48   12.24    5.32
  -1   2 -48   12.08    4.46
   1  -2  49    7.05    4.82
  -1   2 -49   -1.08    4.10
   1  -2  50    2.82    5.22
  -1   2 -50   -1.08    4.46
   1  -2  51    2.56    4.92
  -1   2 -51    3.28    4.46
   1  -2  52   -7.97    4.89
  -1   2 -52   -2.07    4.27
   1  -2  53    1.31    5.12
  -1   2 -53   -5.12    4.53
   1  -2  54   -0.49    5.12
  -1   2 -54    2.13    4.50
   1  -2  55   -0.36    5.18
  -1   2 -55    7.45    4.30
   1  -2  56    2.00    5.18
  -1   2 -56   -3.08    4.59
   1  -2  57   -1.94    4.95
  -1   2 -57   -2.89    5.28
   1  -2  58    8.43    5.28
  -1   2 -58    5.45    5.32
   1  -2  59    0.66    5.18
  -1   2 -59    3.45    4.69
   1  -2  60    1.44    5.58
  -1   2 -60    2.69    4.66
   1  -2  61   -1.80    5.38
  -1   2 -61    1.90    5.58
   1  -2  62    6.40    4.95
  -1   2 -62    1.71    5.68
   1  -2  63    0.00    5.09
  -1   2 -63   -0.82    5.15
   1  -2  64    6.14    5.32
  -1   2 -64    2.49    4.82
   1  -2  65    1.54    5.38
  -1   2 -65    4.82    5.94
   1  -2  66   -2.17    6.17
  -1   2 -66   14.73    9.22
   1  -1 -66   -1.41    4.99
  -1   1  66   -8.76    8.14
   1  -1 -65    5.45    5.84
  -1   1  65    3.45    7.48
   1  -1 -64    2.49    5.25
  -1   1  64    3.58    7.35
   1  -1 -63   -3.05    4.59
  -1   1  63  -10.14   10.80
   1  -1 -62   -2.17    5.09
  -1   1  62    2.40    6.69
   1  -1 -61   -2.63    4.36
  -1   1  61   -1.64    6.20
   1  -1 -60    3.90    4.79
  -1   1  60    4.66    6.69
   1  -1 -59    3.71    4.99
  -1   1  59   -0.89    6.10
   1  -1 -58    0.56    4.89
  -1   1  58   -1.61    6.53
   1  -1 -57   10.50    6.83
  -1   1  57   -5.91    5.64
   1  -1 -56    0.56    4.56
  -1   1  56   -1.35    6.07
   1  -1 -55    4.17    4.63
  -1   1  55   -4.27    5.81
   1  -1 -54   -3.18    4.43
  -1   1  54    3.15    7.68
   1  -1 -53   -3.74    5.68
  -1   1  53   -2.33    5.91
   1  -1 -52    2.30    4.36
  -1   1  52   -5.71    5.25
   1  -1 -51   -0.03    4.23
  -1   1  51   -1.31    5.61
   1  -1 -50    5.94    4.27
  -1   1  50   -6.46    6.92
   1  -1 -49    2.69    5.78
  -1   1  49   -2.95    4.79
   1  -1 -48   -1.51    4.04
  -1   1  48    4.43    4.53
   1  -1 -47   -5.51    3.84
  -1   1  47   -0.66    4.63
   1  -1 -46   -6.92    3.90
  -1   1  46   -0.26    4.50
   1  -1 -45    0.30    3.87
  -1   1  45   -2.56    4.04
   1  -1 -44    1.61    3.81
  -1   1  44   12.53    4.99
   1  -1 -43   -1.84    3.74
  -1   1  43   -2.17    5.94
   1  -1 -42   -5.64    2.85
  -1   1  42   -1.71    4.20
   1  -1 -41   52.14    6.37
  -1   1  41   60.34    6.56
   1  -1 -40    4.89    3.38
  -1   1  40    5.45    4.30
   1  -1 -39   75.87    6.96
  -1   1  39   74.29    7.45
   1  -1 -38  158.75   11.45
  -1   1  38  185.79   11.19
   1  -1 -37   25.17    4.04
  -1   1  37   29.01    4.53
   1  -1 -36   24.12    3.81
  -1   1  36   26.58    4.00
   1  -1 -35    2.23    2.95
  -1   1  35    8.01    3.58
   1  -1 -34    8.27    3.25
  -1   1  34    2.99    3.74
   1  -1 -33   11.03    2.69
  -1   1  33   11.58    3.45
   1  -1 -32   12.27    2.89
  -1   1  32   14.18    3.45
   1  -1 -31    9.22    2.89
  -1   1  31    9.61    3.28
   1  -1 -30    8.30    2.66
  -1   1  30    9.91    3.81
   1  -1 -29   13.62    2.82
  -1   1  29   20.51    3.08
   1  -1 -28    4.46    2.43
  -1   1  28    4.73    2.72
   1  -1 -27    8.04    2.49
  -1   1  27    8.79    2.63
   1  -1 -26    2.00    2.46
  -1   1  26    7.74    2.49
   1  -1 -25   13.62    2.72
  -1   1  25   17.33    3.18
   1  -1 -24    0.56    2.20
  -1   1  24   -3.48    3.68
   1  -1 -23   21.10    3.12
  -1   1  23   14.70    3.05
   1  -1 -22   42.03    4.00
  -1   1  22   41.74    3.64
   1  -1 -21    2.13    2.17
  -1   1  21    3.97    2.69
   1  -1 -20    2.26    2.46
  -1   1  20    5.58    2.43
   1  -1 -19   68.68    5.71
  -1   1  19   81.67    5.28
   1  -1 -18    9.71    2.33
  -1   1  18   10.86    2.59
   1  -1 -17   65.00    4.76
  -1   1  17   69.30    5.28
   1  -1 -16    4.95    2.10
  -1   1  16   13.06    2.59
   1  -1 -15   34.68    3.22
  -1   1  15   37.21    5.61
   1  -1 -14   12.04    2.56
  -1   1  14   14.21    4.10
   1  -1 -13   -0.10    2.33
  -1   1  13   -0.33    3.45
   1  -1 -12    5.71    2.10
   1  -1 -11   23.17    3.15
   1  -1 -10   57.19    4.95
  -1   1  10   47.58    6.46
   1  -1  -9   18.51    3.84
  -1   1   9   18.28    4.30
   1  -1  -8   46.79    7.12
  -1   1   8   42.89    6.50
   1  -1  -7  167.42   18.57
  -1   1   7  145.14   12.93
   1  -1  -6   -0.98    2.56
  -1   1   6   -0.69    3.31
   1  -1  -5   26.64    4.10
  -1   1   5   33.73    4.79
   1  -1  -4  292.11   25.27
  -1   1   4  331.45   20.64
   1  -1  -3   52.57    7.61
  -1   1   3   56.70    5.05
   1  -1  -2    3.12    2.07
  -1   1   2    0.07    2.17
   1  -1  -1  560.56   36.98
  -1   1   1  607.12   34.85
   1  -1   0  416.37   32.06
  -1   1   0  452.11   31.47
   1  -1   1    9.58    3.35
  -1   1  -1   19.75    3.81
   1  -1   2 1111.04   80.53
  -1   1  -2  931.42   45.38
   1  -1   3 3548.13  148.61
  -1   1  -3 3559.12  154.19
   1  -1   4  330.80   23.46
  -1   1  -4  322.63   23.53
   1  -1   5 8887.76  351.90
  -1   1  -5 9999.00  491.19
   1  -1   6 4120.86  174.86
  -1   1  -6 4475.71  237.34
   1  -1   7   35.60    5.64
  -1   1  -7   27.40    4.40
   1  -1   8   79.08    8.79
  -1   1  -8   79.31    8.17
   1  -1   9  112.95   10.63
  -1   1  -9  119.34   10.93
   1  -1  10   12.60    3.61
  -1   1 -10    4.63    2.69
   1  -1  11    4.82    3.41
  -1   1 -11   10.17    2.46
   1  -1  12   -0.59    3.02
  -1   1 -12   -1.28    2.82
   1  -1  13   -1.12    3.48
  -1   1 -13   -1.15    2.89
   1  -1  14    2.07    2.79
  -1   1 -14    0.56    3.35
   1  -1  15   -0.23    3.12
  -1   1 -15    0.89    3.05
   1  -1  16    8.20    3.77
  -1   1 -16    1.31    3.25
   1  -1  17    3.84    3.90
  -1   1 -17    1.61    2.99
   1  -1  18    1.15    3.64
  -1   1 -18    1.77    3.45
   1  -1  19    0.13    3.48
  -1   1 -19    5.97    2.13
   1  -1  20   -2.53    3.58
  -1   1 -20    3.18    3.45
   1  -1  21   21.33    4.36
  -1   1 -21   27.33    2.82
   1  -1  22    0.69    3.64
  -1   1 -22    3.90    1.94
   1  -1  23   -1.80    3.45
  -1   1 -23    0.82    2.33
   1  -1  24   88.60    7.74
  -1   1 -24   99.39    5.94
   1  -1  25  203.31   14.80
  -1   1 -25  216.11    9.02
   1  -1  26  121.51   10.17
  -1   1 -26  143.63    7.55
   1  -1  27  575.88   20.18
  -1   1 -27  600.66   24.41
   1  -1  28  142.81    8.07
  -1   1 -28  145.56    7.71
   1  -1  29   44.95    4.20
  -1   1 -29   43.38    3.77
   1  -1  30   19.75    3.08
  -1   1 -30   20.74    3.35
   1  -1  31   31.30    3.97
  -1   1 -31   41.02    4.00
   1  -1  32   15.19    3.31
  -1   1 -32   13.62    3.05
   1  -1  33    9.81    3.22
  -1   1 -33    5.58    2.76
   1  -1  34    5.91    3.08
  -1   1 -34    2.49    2.49
   1  -1  35    4.33    3.08
  -1   1 -35    1.54    2.76
   1  -1  36   -0.62    3.28
  -1   1 -36   -0.33    2.79
   1  -1  37    4.82    3.71
  -1   1 -37   -0.43    2.85
   1  -1  38    4.20    3.51
  -1   1 -38    3.25    2.89
   1  -1  39   -2.13    4.04
  -1   1 -39    3.35    2.95
   1  -1  40    1.31    3.68
  -1   1 -40   -1.12    3.08
   1  -1  41    7.32    3.64
  -1   1 -41   -2.76    3.38
   1  -1  42    0.49    4.20
  -1   1 -42   -1.35    3.48
   1  -1  43    2.17    3.74
  -1   1 -43   -0.95    3.31
   1  -1  44    4.69    4.40
  -1   1 -44   -8.27    3.77
   1  -1  45    3.22    4.17
  -1   1 -45    2.59    3.61
   1  -1  46   19.56    5.09
  -1   1 -46   13.98    4.36
   1  -1  47   -3.84    4.13
  -1   1 -47    5.22    3.81
   1  -1  48    1.35    4.00
  -1   1 -48    0.20    3.45
   1  -1  49    9.65    4.50
  -1   1 -49    1.87    4.30
   1  -1  50    4.95    4.69
  -1   1 -50    0.23    4.23
   1  -1  51   -3.74    4.79
  -1   1 -51   -1.61    3.87
   1  -1  52   -0.56    5.38
  -1   1 -52    2.23    4.00
   1  -1  53    7.68    5.38
  -1   1 -53   -3.87    4.69
   1  -1  54    6.79    5.38
  -1   1 -54    2.56    4.50
   1  -1  55    2.13    5.35
  -1   1 -55    6.96    4.82
   1  -1  56    6.73    5.55
  -1   1 -56    1.44    4.40
   1  -1  57   -2.00    4.89
  -1   1 -57   -5.41    4.95
   1  -1  58   -5.78    5.41
  -1   1 -58    3.61    4.92
   1  -1  59    1.28    5.81
  -1   1 -59    2.10    4.33
   1  -1  60    3.77    5.51
  -1   1 -60    1.74    4.69
   1  -1  61   10.43    8.37
  -1   1 -61    2.95    6.96
   1  -1  62   10.89    5.45
  -1   1 -62    5.48    5.25
   1  -1  63   -9.22    9.48
  -1   1 -63   -2.00    4.66
   1  -1  64   -3.35    5.78
  -1   1 -64    9.42    5.18
   1  -1  65    0.23    5.25
  -1   1 -65    0.36    5.35
   1  -1  66   -3.68    5.68
  -1   1 -66   -0.92    4.66
   1  -1  67    5.02    5.18
  -1   1 -67    2.99    5.68
   1   0 -67    2.92    7.58
   1   0 -66    0.10    4.82
  -1   0  66   -0.89    6.83
   1   0 -65   -4.07    5.55
  -1   0  65    5.09    8.73
   1   0 -64   -1.48    5.58
  -1   0  64   -2.95    6.69
   1   0 -63   -1.05    5.25
  -1   0  63   -3.02    7.68
   1   0 -62    3.54    5.25
  -1   0  62    4.73    7.15
   1   0 -61    1.51    5.05
  -1   0  61   -4.40    6.23
   1   0 -60    7.25    5.09
  -1   0  60    3.02    6.37
   1   0 -59    4.50    4.53
  -1   0  59    0.75    6.56
   1   0 -58    4.63    4.73
  -1   0  58   -0.79    5.64
   1   0 -57    6.17    4.30
  -1   0  57    2.72    8.83
   1   0 -56    4.07    6.63
  -1   0  56    0.07    8.01
   1   0 -55   -1.97    4.13
  -1   0  55    4.82    5.81
   1   0 -54   -4.20    4.43
  -1   0  54    3.84    8.07
   1   0 -53    0.95    6.46
  -1   0  53    3.28    5.55
   1   0 -52    0.39    4.50
  -1   0  52   -1.08    5.09
   1   0 -51   -4.20    4.07
  -1   0  51   -2.30    4.63
   1   0 -50   -1.71    4.36
  -1   0  50   -0.62    4.79
   1   0 -49   -0.36    3.84
  -1   0  49   11.65    6.99
   1   0 -48    3.81    4.10
  -1   0  48    5.28    4.53
   1   0 -47   -1.08    3.64
  -1   0  47   -4.07    4.17
   1   0 -46    3.31    3.71
  -1   0  46    3.74    4.00
   1   0 -45    0.82    3.54
  -1   0  45   -0.95    4.17
   1   0 -44   33.73    5.35
  -1   0  44   45.97    9.06
   1   0 -43   56.24    6.92
  -1   0  43   62.31    6.83
   1   0 -42   20.15    3.41
  -1   0  42   14.86    4.30
   1   0 -41    5.51    3.22
  -1   0  41    1.05    3.74
   1   0 -40    1.94    2.99
  -1   0  40    6.17    3.22
   1   0 -39   20.87    3.64
  -1   0  39   22.05    3.84
   1   0 -38   12.47    2.92
  -1   0  38   14.41    3.48
   1   0 -37    3.48    2.56
  -1   0  37   -0.89    3.02
   1   0 -36    2.79    2.49
  -1   0  36    4.07    3.15
   1   0 -35    9.52    2.49
  -1   0  35   10.86    3.28
   1   0 -34   19.46    4.86
  -1   0  34   16.28    3.02
   1   0 -33   68.06    5.22
  -1   0  33   63.10    4.66
   1   0 -32   78.23    5.18
  -1   0  32   81.58    5.09
   1   0 -31    5.45    2.40
  -1   0  31    8.86    3.15
   1   0 -30    4.04    2.23
  -1   0  30    0.03    2.33
   1   0 -29   25.40    2.95
  -1   0  29   27.60    2.95
   1   0 -28  129.91    7.02
  -1   0  28  121.97    6.63
   1   0 -27   29.89    2.92
  -1   0  27   37.60    3.41
   1   0 -26   16.60    3.28
  -1   0  26   14.93    2.49
   1   0 -25  132.70    6.83
  -1   0  25  124.04    7.09
   1   0 -24    9.45    2.36
  -1   0  24    4.63    2.40
   1   0 -23  129.19    7.28
  -1   0  23  123.68    6.43
   1   0 -22  507.70   19.52
  -1   0  22  474.52   18.08
   1   0 -21  314.82   12.44
  -1   0  21  301.26   13.72
   1   0 -20  123.77    6.69
  -1   0  20  112.12    5.68
   1   0 -19   82.13    6.46
  -1   0  19   65.37    4.10
   1   0 -18  237.08   11.16
  -1   0  18  221.36   10.11
   1   0 -17  235.54   11.58
  -1   0  17  212.44   10.73
   1   0 -16   62.25    6.43
  -1   0  16   57.36    3.97
   1   0 -15   44.40    3.64
  -1   0  15   39.93    3.18
   1   0 -14   33.96    4.33
  -1   0  14   28.48    3.12
   1   0 -13   47.19    4.00
  -1   0  13   47.51    5.68
   1   0 -12   11.32    2.89
  -1   0  12    6.07    2.20
   1   0 -11  261.92   12.44
  -1   0  11  241.12   11.09
   1   0 -10  573.00   23.76
  -1   0  10  555.28   23.10
   1   0  -9  246.07   12.53
  -1   0   9  234.32   11.32
   1   0  -8   45.38    3.94
  -1   0   8   42.63    3.45
   1   0  -7   28.88    3.05
  -1   0   7   28.29    2.79
   1   0  -6  192.16   10.27
  -1   0   6  200.89    9.52
   1   0  -5   50.47    3.97
  -1   0   5   51.94    3.90
   1   0  -4  239.15   13.22
  -1   0   4  244.99   12.99
   1   0  -3 1384.94   52.67
  -1   0   3 1371.03   49.61
   1   0  -2  359.74   17.82
  -1   0   2  362.89   17.36
   1   0  -1  817.03   33.34
  -1   0   1  807.02   33.04
   1   0   0 5053.30  154.29
  -1   0   0 4682.70  148.61
   1   0   1 5126.15  214.37
  -1   0  -1 5190.07  163.51
   1   0   2  536.97   22.35
  -1   0  -2  535.36   24.45
   1   0   3  245.15   12.08
  -1   0  -3  253.49   12.96
   1   0   4   30.02    2.72
  -1   0  -4   25.89    2.72
   1   0   5  779.95   28.74
  -1   0  -5  767.81   29.83
   1   0   6 1508.71   48.37
  -1   0  -6 1456.87   49.12
   1   0   7  641.05   23.89
  -1   0  -7  667.14   26.02
   1   0   8  141.92    7.81
  -1   0  -8  150.22    8.47
   1   0   9   17.52    2.76
  -1   0  -9   20.61    2.59
   1   0  10   15.88    2.46
  -1   0 -10   16.83    2.49
   1   0  11   -3.77    1.90
  -1   0 -11    1.31    1.77
   1   0  12  184.35    9.42
  -1   0 -12  191.37   10.30
   1   0  13  749.89   28.35
  -1   0 -13  746.74   29.76
   1   0  14  879.31   31.73
  -1   0 -14  924.00   34.36
   1   0  15  402.76   16.28
  -1   0 -15  425.92   18.61
   1   0  16   93.72    5.78
  -1   0 -16  102.90    6.37
   1   0  17   23.72    2.85
  -1   0 -17   34.78    2.95
   1   0  18    2.26    1.97
  -1   0 -18    6.20    1.90
   1   0  19   13.29    2.30
  -1   0 -19   21.59    2.66
   1   0  20  137.29    7.65
  -1   0 -20  147.60    7.68
   1   0  21  113.37    6.50
  -1   0 -21  111.44    8.99
   1   0  22   10.27    2.36
  -1   0 -22   16.90    3.81
   1   0  23    6.79    2.99
  -1   0 -23    9.71    3.28
   1   0  24   33.93    3.51
  -1   0 -24   31.53    4.59
   1   0  25  123.71    6.83
  -1   0 -25  132.83    9.84
   1   0  26   31.17    3.15
  -1   0 -26   25.23    5.09
   1   0  27   -4.43    2.33
  -1   0 -27    1.41    3.31
   1   0  28  252.90   12.47
  -1   0 -28  255.59   17.00
   1   0  29  140.64    7.38
  -1   0 -29  148.06   11.94
   1   0  30   14.21    2.66
  -1   0 -30    9.68    4.04
   1   0  31    3.68    2.69
  -1   0 -31   -4.10    2.46
   1   0  32    5.35    2.36
  -1   0 -32   -4.59    2.63
   1   0  33    3.58    2.72
  -1   0 -33   -9.68    2.59
   1   0  34   19.23    3.51
   1   0  35  155.24   13.49
  -1   0 -35  149.07   13.09
   1   0  36  340.28   20.44
  -1   0 -36  330.76   23.49
   1   0  37  231.08   16.93
   1   0  38   91.16    9.91
   1   0  39   24.05    5.81
  -1   0 -39   13.68    3.87
   1   0  40   37.54    5.84
  -1   0 -40   19.33    4.17
   1   0  41   22.35    6.17
  -1   0 -41   16.34    5.38
   1   0  42    4.89    5.15
  -1   0 -42   -0.10    3.81
   1   0  43   13.65    5.97
  -1   0 -43   10.99    5.38
   1   0  44   21.92    5.22
  -1   0 -44   36.52    7.25
   1   0  45    0.20    4.36
  -1   0 -45   16.34    4.04
   1   0  46  -14.57    5.09
  -1   0 -46    5.74    3.90
   1   0  47  -12.86    4.69
  -1   0 -47   -0.39    3.61
  -1   0 -48    1.18    3.08
   1   0  49  -16.57    5.35
  -1   0 -49    3.64    3.84
   1   0  50  -20.67    5.74
  -1   0 -50    4.27    4.00
   1   0  51  -14.04    5.64
  -1   0 -51   -0.56    4.07
   1   0  52  -19.59    5.55
  -1   0 -52    6.99    4.17
   1   0  53   -4.30    5.25
   1   0  54   -4.76    4.86
  -1   0 -54    3.28    4.43
   1   0  55   -0.07    4.89
  -1   0 -55    2.03    4.13
   1   0  56    6.63    5.38
  -1   0 -56   -6.23    4.50
   1   0  57    1.87    4.82
  -1   0 -57    2.03    4.69
   1   0  58   16.11    6.33
  -1   0 -58    3.38    4.89
   1   0  59    8.01    6.56
  -1   0 -59    1.58    5.02
   1   0  60   10.17    6.17
  -1   0 -60    2.72    5.97
   1   0  61    3.51    6.07
  -1   0 -61    7.81    4.46
   1   0  62   12.96    9.84
  -1   0 -62   -1.02    6.60
   1   0  63    6.04    6.69
  -1   0 -63    6.27    5.02
   1   0  64    3.90   10.43
  -1   0 -64    4.17    5.51
   1   0  65    2.89    6.53
  -1   0 -65   -1.41    4.59
   1   0  66    4.20    6.07
   1   0  67    4.00    6.89
  -1   0 -67   -1.48    7.84
   1   1 -66    4.40    5.94
  -1  -1  66   -2.43    5.22
   1   1 -65    2.69    4.46
  -1  -1  65    5.38    9.78
   1   1 -64   -0.36    6.14
  -1  -1  64    8.56    5.28
   1   1 -63    5.15    5.35
  -1  -1  63   -4.56    5.68
  -1  -1  62   -8.24    9.12
   1   1 -61   -1.77    4.99
  -1  -1  61    1.21    6.17
   1   1 -60    1.08    4.92
  -1  -1  60    2.23    5.51
   1   1 -59    0.16    4.36
  -1  -1  59   -6.10    6.17
   1   1 -58   -3.05    4.56
  -1  -1  58   15.91    7.55
   1   1 -57   -4.04    4.46
  -1  -1  57    3.35    5.97
   1   1 -56    0.56    3.51
  -1  -1  56    1.67    5.41
   1   1 -55    2.79    3.77
  -1  -1  55   -0.43    5.87
   1   1 -54    3.41    4.30
  -1  -1  54   -3.81    4.73
   1   1 -53   -1.54    4.04
  -1  -1  53    2.99    4.79
   1   1 -52   -2.33    3.74
  -1  -1  52   -2.00    5.15
   1   1 -51   -0.49    4.36
  -1  -1  51   -0.89    4.95
   1   1 -50   -3.74    3.51
  -1  -1  50   -0.62    4.99
   1   1 -49   -0.49    3.97
  -1  -1  49   -0.13    4.56
   1   1 -48   -4.27    3.58
  -1  -1  48   -1.12    4.33
   1   1 -47   -3.54    3.45
  -1  -1  47    0.20    3.94
   1   1 -46   -2.13    3.02
  -1  -1  46    0.07    4.04
   1   1 -45    1.97    3.41
  -1  -1  45    0.56    3.45
   1   1 -44   -0.82    3.02
  -1  -1  44   -2.10    4.00
   1   1 -43    1.87    2.99
  -1  -1  43    0.75    3.58
   1   1 -42   -1.67    2.79
  -1  -1  42   -2.36    3.38
   1   1 -41   12.83    3.41
  -1  -1  41   10.60    3.61
   1   1 -40   -2.99    3.05
  -1  -1  40   -3.87    4.86
   1   1 -39  145.23    9.94
  -1  -1  39  147.79    8.79
   1   1 -38  136.05    8.86
  -1  -1  38  148.55    9.16
   1   1 -37   -3.45    2.85
  -1  -1  37   -2.26    4.73
   1   1 -36   88.53    6.43
  -1  -1  36   84.82    5.61
   1   1 -35   32.19    3.94
  -1  -1  35   29.60    5.64
   1   1 -34    9.75    2.76
  -1  -1  34    7.05    2.82
   1   1 -33   22.08    3.28
  -1  -1  33   23.49    3.31
   1   1 -32   10.04    3.35
  -1  -1  32   10.34    3.05
   1   1 -31   -2.20    2.20
  -1  -1  31    1.35    2.43
   1   1 -30   -0.16    2.03
  -1  -1  30    4.50    2.53
   1   1 -29   13.49    2.63
  -1  -1  29   23.89    3.12
   1   1 -28    3.81    2.10
  -1  -1  28    2.10    2.30
   1   1 -27    1.25    1.84
  -1  -1  27    0.03    2.03
   1   1 -26   13.95    2.30
  -1  -1  26   12.40    3.35
   1   1 -25   13.75    2.23
  -1  -1  25   16.01    2.40
   1   1 -24   -0.30    1.64
  -1  -1  24    1.25    1.80
   1   1 -23   -0.85    1.61
  -1  -1  23   -1.31    1.90
   1   1 -22   36.59    2.99
  -1  -1  22   34.03    2.85
   1   1 -21    1.51    1.67
  -1  -1  21   -0.13    2.13
   1   1 -20   21.95    2.33
  -1  -1  20   24.09    2.56
   1   1 -19  131.19    6.07
  -1  -1  19  113.47    5.78
   1   1 -18    1.84    1.51
  -1  -1  18    4.33    1.80
   1   1 -17   51.19    3.12
  -1  -1  17   42.03    2.92
   1   1 -16   20.44    2.72
  -1  -1  16   17.69    2.03
   1   1 -15   14.83    1.58
  -1  -1  15   14.96    2.33
   1   1 -14   52.67    2.99
  -1  -1  14   45.02    2.95
   1   1 -13   11.78    2.30
  -1  -1  13   14.44    2.66
   1   1 -12    5.94    1.31
  -1  -1  12    5.55    1.84
   1   1 -11  120.79    5.41
  -1  -1  11  105.96    6.43
   1   1 -10   53.58    5.22
  -1  -1  10   50.80    3.08
   1   1  -9    0.66    1.21
  -1  -1   9   -0.26    1.31
   1   1  -8   39.70    2.66
  -1  -1   8   38.79    2.66
   1   1  -7  199.34    8.04
  -1  -1   7  194.65    7.88
   1   1  -6   12.63    1.54
  -1  -1   6   13.29    2.03
   1   1  -5   -2.49    1.02
  -1  -1   5   -0.59    1.18
   1   1  -4  362.26   11.62
  -1  -1   4  344.55   11.81
   1   1  -3  127.25    6.46
  -1  -1   3  108.45    4.99
   1   1  -2   66.78    2.82
  -1  -1   2   64.25    2.92
   1   1  -1  316.52   13.49
  -1  -1   1  289.22   12.63
   1   1   0  375.62   11.42
  -1  -1   0  433.41   13.26
   1   1   1  201.58    7.28
  -1  -1  -1  221.69    7.22
   1   1   2   84.40    3.87
  -1  -1  -2   97.85    5.91
   1   1   3 1215.10   53.32
  -1  -1  -3 1260.74   35.64
   1   1   4 2721.58  105.53
  -1  -1  -4 2281.35   85.38
   1   1   5 6324.18  221.95
   1   1   6 2566.30   98.74
  -1  -1  -6 2558.56  104.02
   1   1   8  665.30   29.24
  -1  -1  -8  572.63   19.49
   1   1   9   -1.61    1.44
  -1  -1  -9   -4.50    1.38
   1   1  10   -4.07    1.64
  -1  -1 -10    0.20    1.44
   1   1  11  100.74    4.99
  -1  -1 -11  103.72    5.15
   1   1  12    1.05    1.51
  -1  -1 -12   -1.44    1.41
   1   1  13    5.68    1.80
  -1  -1 -13    5.45    1.54
   1   1  14    1.48    1.84
  -1  -1 -14    1.77    1.41
   1   1  15    0.30    1.71
  -1  -1 -15   -1.74    1.28
   1   1  16    1.54    1.90
  -1  -1 -16    1.54    1.41
   1   1  17    0.33    1.87
  -1  -1 -17   -1.64    1.48
   1   1  18    0.43    2.17
  -1  -1 -18   -0.62    1.54
   1   1  19    9.29    1.97
  -1  -1 -19   12.24    1.67
   1   1  20   21.20    2.23
  -1  -1 -20   22.74    2.33
   1   1  21   41.44    2.92
  -1  -1 -21   43.02    3.18
   1   1  22   10.63    2.10
  -1  -1 -22   11.98    1.94
   1   1  23   29.79    2.95
  -1  -1 -23   29.27    2.59
   1   1  24   90.27    4.82
  -1  -1 -24   94.04    5.09
   1   1  25   56.28    3.81
  -1  -1 -25   56.21    3.94
   1   1  26  204.50    8.99
  -1  -1 -26  216.11    9.09
   1   1  27  686.53   21.69
  -1  -1 -27  722.33   24.41
   1   1  28   23.66    2.69
  -1  -1 -28   29.20    2.72
   1   1  29  103.92    5.84
  -1  -1 -29  104.22    5.97
   1   1  30   38.23    3.12
  -1  -1 -30   37.44    3.35
   1   1  31    2.33    2.46
  -1  -1 -31    7.42    2.07
   1   1  32    3.08    2.72
  -1  -1 -32   -3.02    3.45
   1   1  33   34.55    3.58
  -1  -1 -33   37.93    3.84
   1   1  34    5.81    2.82
  -1  -1 -34    4.46    2.36
   1   1  35    1.54    3.08
  -1  -1 -35   -7.74    4.23
   1   1  36   -2.82    3.25
  -1  -1 -36    1.48    2.79
   1   1  37   -3.68    3.38
  -1  -1 -37    3.05    2.69
   1   1  38   -3.71    3.58
  -1  -1 -38   -1.28    2.59
   1   1  39    0.95    3.90
  -1  -1 -39   -0.03    3.31
   1   1  40   -1.28    3.54
  -1  -1 -40    4.69    3.15
   1   1  41    4.00    4.23
  -1  -1 -41   -4.17    2.82
   1   1  42   -1.94    4.56
  -1  -1 -42   -1.21    3.41
   1   1  43    2.72    4.10
  -1  -1 -43    0.46    3.25
   1   1  44    5.45    4.63
  -1  -1 -44    4.27    5.05
   1   1  45   -6.89    6.33
  -1  -1 -45    4.17    3.90
   1   1  46    9.68    6.17
  -1  -1 -46   -1.18    3.48
   1   1  47    5.02    6.89
  -1  -1 -47   -2.00    3.77
   1   1  48    9.22    4.79
  -1  -1 -48    6.20    4.13
   1   1  49    1.54    4.99
  -1  -1 -49   -4.86    5.45
   1   1  50    2.69    4.99
  -1  -1 -50   -2.33    3.84
   1   1  51    2.20    5.25
  -1  -1 -51   -1.31    4.00
   1   1  52   -3.22    4.86
  -1  -1 -52   -1.21    5.48
   1   1  53    3.71    5.45
  -1  -1 -53    0.33    4.50
   1   1  54    3.31    5.09
  -1  -1 -54    0.43    5.22
   1   1  55    6.63    6.33
  -1  -1 -55    2.49    4.30
   1   1  56    2.59    9.09
  -1  -1 -56    4.20    4.46
   1   1  57   -2.07    7.38
  -1  -1 -57    3.71    4.43
   1   1  58    8.43    6.60
  -1  -1 -58    3.74    4.59
   1   1  59   -1.31    7.71
  -1  -1 -59    1.28    4.99
   1   1  60   -0.43    6.33
  -1  -1 -60    4.33    4.89
   1   1  61   -6.76    8.14
  -1  -1 -61    5.84    4.56
   1   1  62    6.56    6.23
  -1  -1 -62    1.67    4.66
   1   1  63   -9.98    9.25
  -1  -1 -63   -2.82    5.74
   1   1  64    2.30    6.66
  -1  -1 -64   -2.66    3.97
   1   1  65   -3.87   10.24
  -1  -1 -65   -0.62    4.56
   1   1  66    2.30    7.05
  -1  -1 -66   -2.33    3.74
   1   1  67   -1.90   10.30
   1   2 -65   -1.44    5.68
  -1  -2  65    1.08    3.87
   1   2 -64   -3.54    5.32
  -1  -2  64    2.49    4.99
   1   2 -63   -0.62    2.59
  -1  -2  63   -1.48    5.51
   1   2 -62    0.20    2.66
  -1  -2  62    3.58    6.30
   1   2 -61    3.22    2.13
  -1  -2  61    2.69    6.07
   1   2 -60   -1.71    3.45
  -1  -2  60   -0.49    5.25
   1   2 -59   -0.98    3.08
  -1  -2  59    2.82    5.94
   1   2 -58    4.17    3.90
  -1  -2  58    6.04    5.71
   1   2 -57   -2.20    3.25
  -1  -2  57   -0.43    5.18
   1   2 -56    5.09    4.99
  -1  -2  56    6.23    5.84
   1   2 -55   -1.48    4.10
  -1  -2  55    4.04    5.55
   1   2 -54   -2.36    3.28
  -1  -2  54   10.47    6.76
   1   2 -53   -0.20    6.17
  -1  -2  53    2.53    4.79
   1   2 -52   -3.74    4.07
  -1  -2  52    8.20    6.73
   1   2 -51   -1.21    3.74
  -1  -2  51    3.68    5.02
   1   2 -50   -4.04    3.77
  -1  -2  50    6.99    4.40
   1   2 -49    0.43    3.90
  -1  -2  49    4.56    6.10
   1   2 -48   -4.33    5.32
  -1  -2  48   -2.13    4.30
   1   2 -47    2.13    3.31
  -1  -2  47    8.73    4.73
   1   2 -46    6.92    3.74
  -1  -2  46    6.99    4.00
   1   2 -45   -1.90    3.28
  -1  -2  45    0.72    4.20
   1   2 -44   12.04    4.00
  -1  -2  44   21.49    4.63
   1   2 -43   15.36    4.07
  -1  -2  43   23.00    4.99
   1   2 -42    5.41    3.61
  -1  -2  42    4.30    3.87
   1   2 -41    2.53    3.18
  -1  -2  41   -2.69    3.61
   1   2 -40    1.08    3.22
  -1  -2  40   -1.87    3.48
   1   2 -39    2.43    2.92
  -1  -2  39    1.18    3.28
   1   2 -38   10.01    3.28
  -1  -2  38    2.20    3.38
   1   2 -37   18.90    3.48
  -1  -2  37   17.42    3.41
   1   2 -36   15.46    3.22
  -1  -2  36   16.01    4.56
   1   2 -35   -0.56    2.59
  -1  -2  35    2.49    2.85
   1   2 -34    4.82    2.43
  -1  -2  34    5.51    2.92
   1   2 -33    3.28    2.07
  -1  -2  33   -0.23    3.77
   1   2 -32    1.15    2.26
  -1  -2  32    3.74    2.46
   1   2 -31   29.99    3.58
  -1  -2  31   38.36    3.51
   1   2 -30    3.68    2.20
  -1  -2  30    2.07    2.46
   1   2 -29   13.55    2.40
  -1  -2  29   13.16    2.46
   1   2 -28   65.92    4.30
  -1  -2  28   58.15    3.71
   1   2 -27    7.78    2.17
  -1  -2  27    9.45    2.46
   1   2 -26   23.49    2.66
  -1  -2  26   25.96    2.63
   1   2 -25   52.44    4.56
  -1  -2  25   51.26    3.31
   1   2 -24    3.22    2.63
  -1  -2  24    0.56    2.26
   1   2 -23  387.17   18.70
  -1  -2  23  372.01   12.17
   1   2 -22  808.01   24.58
  -1  -2  22  751.80   21.62
   1   2 -21 1042.27   31.07
  -1  -2  21  978.05   28.58
   1   2 -20  251.55    9.52
  -1  -2  20  231.37    8.27
   1   2 -19  127.12    5.71
  -1  -2  19  117.28    5.02
   1   2 -18  299.13   11.16
  -1  -2  18  287.78    9.94
   1   2 -17   -1.41    1.54
  -1  -2  17   -2.76    2.30
   1   2 -16  201.15    8.14
  -1  -2  16  177.19    9.68
   1   2 -15 1665.96   48.53
  -1  -2  15 1581.53   64.32
   1   2 -14  203.35    8.17
  -1  -2  14  188.22    7.65
   1   2 -13   23.59    2.07
  -1  -2  13   18.77    1.80
   1   2 -12   52.27    3.71
  -1  -2  12   48.96    2.85
   1   2 -11   48.83    2.63
   1   2 -10   23.10    1.64
  -1  -2  10   19.59    1.74
   1   2  -9   83.18    3.74
  -1  -2   9   86.23    6.07
   1   2  -8   47.25    4.04
  -1  -2   8   45.68    2.53
   1   2  -7    0.85    1.41
  -1  -2   7   -0.36    0.98
   1   2  -6  118.75    6.43
  -1  -2   6  124.82    4.95
   1   2  -5    2.33    0.82
  -1  -2   5    1.80    1.35
  -1  -2   4  269.76   11.75
   1   2  -3  390.26   13.32
  -1  -2   3  387.83   14.83
  -1  -2   2  154.65    6.40
  -1  -2   1 3916.33  125.51
  -1  -2  -1 7155.12  228.61
   1   2   2 1901.59   72.91
  -1  -2  -2 1792.29   64.74
   1   2   3   19.79    2.56
  -1  -2  -3   17.16    1.77
   1   2   4  781.36   24.61
  -1  -2  -4  897.75   27.14
   1   2   5    8.43    1.18
   1   2   6  676.26   28.48
  -1  -2  -6  751.96   30.22
   1   2   7   17.03    2.13
  -1  -2  -7   17.33    2.13
   1   2   8   49.42    3.90
  -1  -2  -8   49.94    2.85
   1   2   9   91.58    4.63
  -1  -2  -9   86.04    3.97
   1   2  10   90.76    6.04
  -1  -2 -10   85.78    4.04
   1   2  11   57.75    3.31
  -1  -2 -11   56.83    3.12
   1   2  12   15.78    1.97
  -1  -2 -12   19.59    2.36
   1   2  13    7.61    1.58
  -1  -2 -13    8.20    1.44
   1   2  14  112.95    5.35
  -1  -2 -14  110.25    5.12
   1   2  15  266.94   13.26
  -1  -2 -15  296.21   10.99
   1   2  16  218.11    8.73
  -1  -2 -16  236.78   12.24
   1   2  17  119.08    8.07
  -1  -2 -17  121.94    7.55
   1   2  18   46.56    4.82
   1   2  19   25.17    3.71
  -1  -2 -19   38.00    4.10
   1   2  20    8.47    2.99
  -1  -2 -20    4.33    1.84
   1   2  21  227.60   13.62
  -1  -2 -21  253.98    9.61
   1   2  22  794.52   36.42
  -1  -2 -22  874.92   26.97
   1   2  23  635.31   31.34
  -1  -2 -23  669.50   23.07
   1   2  24  100.57    9.12
  -1  -2 -24  112.35    5.68
   1   2  25  147.83   10.27
  -1  -2 -25  156.16    7.25
   1   2  26    4.43    3.48
  -1  -2 -26   -1.48    2.56
   1   2  27    3.38    3.45
  -1  -2 -27    0.98    2.69
   1   2  28    0.66    2.33
  -1  -2 -28    2.30    2.36
   1   2  29  117.54    6.37
  -1  -2 -29  115.77    6.46
   1   2  30    2.33    2.66
  -1  -2 -30   -1.94    2.20
   1   2  31  100.97    7.65
  -1  -2 -31   83.18    5.58
   1   2  32   86.66    7.51
  -1  -2 -32   95.36    5.91
   1   2  33   28.52    3.68
  -1  -2 -33   22.64    4.46
   1   2  34    8.27    2.76
  -1  -2 -34    6.79    2.33
   1   2  35    9.91    3.15
  -1  -2 -35    9.06    2.56
   1   2  36   10.66    4.27
  -1  -2 -36    4.43    3.94
   1   2  37    1.41    3.15
  -1  -2 -37   -1.90    2.66
   1   2  38   -1.05    3.08
  -1  -2 -38    0.82    2.69
   1   2  39   -5.87    4.63
  -1  -2 -39   -0.75    2.69
   1   2  40   -0.26    3.68
  -1  -2 -40    5.91    4.40
   1   2  41   -3.41    3.77
  -1  -2 -41    2.40    3.02
   1   2  42    3.25    4.27
  -1  -2 -42   -2.20    3.15
   1   2  43   23.53    6.83
  -1  -2 -43   13.32    6.17
   1   2  44    8.33    7.61
  -1  -2 -44   10.76    6.63
   1   2  45   -4.89    4.20
  -1  -2 -45   -4.07    2.99
   1   2  46   12.17    4.76
  -1  -2 -46   12.76    3.97
   1   2  47   10.11    5.38
  -1  -2 -47    1.28    4.40
   1   2  48   10.66    5.25
  -1  -2 -48   10.43    4.43
  -1  -2 -49    1.35    3.51
   1   2  50    7.48    5.78
  -1  -2 -50    8.83    4.07
   1   2  51   -3.28    5.61
  -1  -2 -51   -1.94    3.87
   1   2  52   -0.07    8.76
   1   2  53    8.83    6.27
  -1  -2 -53    3.12    4.07
   1   2  54    3.90    5.51
  -1  -2 -54   -2.92    5.45
   1   2  55   20.77    9.09
  -1  -2 -55    5.15    6.43
   1   2  56   -3.05    5.68
  -1  -2 -56    5.05    6.63
   1   2  57   -0.66    9.52
  -1  -2 -57    3.08    5.78
   1   2  58    7.88    6.10
  -1  -2 -58   -0.23    6.10
   1   2  59    0.49    6.43
  -1  -2 -59    0.36    3.90
   1   2  60    1.77    6.53
  -1  -2 -60   -0.20    6.07
   1   2  61    4.20   10.24
  -1  -2 -61    2.17    5.81
   1   2  62    2.10    6.56
  -1  -2 -62   -4.04    3.94
   1   2  63    1.12    6.73
  -1  -2 -63    2.36    4.27
   1   2  64    0.23    7.12
  -1  -2 -64   -1.05    5.91
   1   2  65    4.79    7.32
  -1  -2 -65    0.16    4.76
   1   2  66    3.77    7.71
  -1  -2 -66   -1.08    4.86
   1   3 -63    1.41    7.05
  -1  -3  63    1.71    5.68
   1   3 -62   -0.56    3.97
  -1  -3  62    5.81    5.38
   1   3 -61    0.95    3.51
  -1  -3  61    6.43    5.64
   1   3 -60   -3.08    3.68
  -1  -3  60   -4.53    5.45
   1   3 -59    2.23    4.10
  -1  -3  59    1.15    7.42
   1   3 -58    0.56    5.87
  -1  -3  58   -0.30    5.64
   1   3 -57   -4.20    4.33
  -1  -3  57    2.63    5.05
   1   3 -56    3.64    4.10
  -1  -3  56    0.82    5.05
   1   3 -55    2.00    4.27
  -1  -3  55    3.94    5.61
   1   3 -54   -5.97    4.59
  -1  -3  54    0.23    4.99
   1   3 -53   -0.56    3.90
  -1  -3  53    6.00    5.02
   1   3 -52   -1.15    4.27
  -1  -3  52   -7.42    4.63
   1   3 -51    2.10    4.23
  -1  -3  51   -4.43    5.02
   1   3 -50   -0.23    4.27
  -1  -3  50   -0.43    4.63
   1   3 -49    4.40    4.89
  -1  -3  49    2.63    4.86
   1   3 -48   -0.39    3.94
  -1  -3  48   -2.59    4.27
   1   3 -47    2.13    4.00
  -1  -3  47    1.05    3.94
   1   3 -46    1.77    3.81
  -1  -3  46    1.51    4.33
   1   3 -45    1.35    3.48
  -1  -3  45    1.84    6.37
   1   3 -44   -2.00    3.12
  -1  -3  44    4.04    4.46
   1   3 -43    2.66    3.45
  -1  -3  43    0.92    3.45
   1   3 -42    1.28    2.99
  -1  -3  42    3.74    3.74
   1   3 -41   -2.00    3.05
  -1  -3  41   -0.79    3.38
   1   3 -40    2.59    3.02
  -1  -3  40    2.26    3.64
   1   3 -39    6.33    3.54
  -1  -3  39   17.62    3.74
   1   3 -38    9.94    3.51
  -1  -3  38   10.76    3.94
   1   3 -37   11.55    3.18
  -1  -3  37    5.45    3.38
   1   3 -36   24.71    3.71
  -1  -3  36   26.15    4.04
   1   3 -35   -0.72    2.82
  -1  -3  35    2.03    3.22
   1   3 -34   -2.82    2.82
  -1  -3  34   -2.30    2.76
   1   3 -33   -0.72    2.46
  -1  -3  33   -2.82    3.15
   1   3 -32    1.35    2.53
  -1  -3  32   10.04    4.07
   1   3 -31   -1.41    2.23
  -1  -3  31   -0.66    2.26
   1   3 -30   -1.35    2.10
  -1  -3  30    4.82    2.72
   1   3 -29    2.30    2.26
  -1  -3  29    2.20    2.46
   1   3 -28    3.68    2.30
  -1  -3  28    0.89    2.33
   1   3 -27    1.77    2.23
  -1  -3  27    1.12    2.26
   1   3 -26   -1.35    2.20
  -1  -3  26   -2.69    2.17
   1   3 -25    8.14    2.23
  -1  -3  25   15.09    2.23
   1   3 -24    8.33    2.26
  -1  -3  24    5.32    3.08
   1   3 -23   -1.97    1.90
  -1  -3  23   -0.59    1.94
   1   3 -22    3.48    2.07
  -1  -3  22    2.03    2.72
   1   3 -21   -0.26    1.84
  -1  -3  21   -0.10    2.03
   1   3 -20    6.04    1.87
  -1  -3  20    6.40    2.10
   1   3 -19    4.59    1.84
  -1  -3  19    2.72    2.00
   1   3 -18    4.53    1.84
  -1  -3  18    1.38    1.90
   1   3 -17   35.14    2.95
  -1  -3  17   34.19    2.85
   1   3 -16   15.62    1.90
  -1  -3  16   10.50    2.00
   1   3 -15   15.49    1.94
  -1  -3  15   13.39    2.07
   1   3 -14    0.59    1.51
  -1  -3  14    5.05    1.80
   1   3 -13    1.28    1.58
  -1  -3  13    0.59    1.51
   1   3 -12   -2.33    1.48
  -1  -3  12    0.49    1.54
   1   3 -11   -0.72    1.84
  -1  -3  11    0.89    1.51
  -1  -3  10   12.83    2.33
  -1  -3   9    0.92    2.03
   1   3  -8    5.15    2.13
  -1  -3   8   -0.79    1.90
   1   3  -6    1.38    1.12
  -1  -3   6    3.58    1.67
   1   3  -5   29.01    1.94
  -1  -3   5   26.87    1.74
   1   3  -4   13.09    1.38
  -1  -3   4   15.82    1.31
   1   3  -3   15.36    1.90
  -1  -3   3   16.64    1.44
  -1  -3   2   49.94    2.53
   1   3  -1    8.14    1.54
   1   3   0   41.77    2.69
  -1  -3   0   35.08    2.53
   1   3   1   42.03    2.43
  -1  -3  -1   40.79    2.30
   1   3   2    9.75    1.84
  -1  -3  -2    7.19    1.21
   1   3   3   60.31    4.95
  -1  -3  -3   53.32    3.54
   1   3   4  214.24    9.55
  -1  -3  -4  219.07    9.06
   1   3   5  713.44   37.37
  -1  -3  -5  629.96   23.17
  -1  -3  -6   22.44    2.07
   1   3   7  264.77   17.85
  -1  -3  -7  241.35   15.29
   1   3   8  111.40   10.14
  -1  -3  -8   95.65    8.04
   1   3   9    3.05    1.74
  -1  -3  -9    3.61    1.67
   1   3  10    2.40    1.90
  -1  -3 -10    1.38    2.26
   1   3  11    0.23    1.87
  -1  -3 -11    0.00    1.54
   1   3  12    2.66    3.41
  -1  -3 -12    1.31    2.56
   1   3  13    2.30    2.07
  -1  -3 -13    0.89    1.71
   1   3  14   -4.36    3.12
  -1  -3 -14    0.95    2.36
   1   3  15    2.30    2.13
  -1  -3 -15    0.79    2.13
   1   3  16    0.39    1.97
   1   3  17   -0.03    2.07
  -1  -3 -17    1.18    2.85
   1   3  18    6.46    3.15
  -1  -3 -18    2.53    1.71
   1   3  19    3.94    3.31
  -1  -3 -19   -2.13    1.77
   1   3  20   -2.13    2.49
  -1  -3 -20    6.43    2.56
   1   3  21    2.79    2.46
  -1  -3 -21   -1.51    1.97
   1   3  22    7.91    2.30
  -1  -3 -22   11.62    3.25
   1   3  23    8.86    2.53
  -1  -3 -23   15.88    2.46
   1   3  24   12.60    2.79
  -1  -3 -24    8.27    3.08
   1   3  25   16.90    2.99
  -1  -3 -25   13.85    3.35
   1   3  26   69.89    6.37
  -1  -3 -26   75.37    4.95
   1   3  27   83.15    7.55
  -1  -3 -27   93.81    5.58
   1   3  28   -1.05    2.69
  -1  -3 -28   -0.43    2.30
   1   3  29   52.90    4.23
  -1  -3 -29   56.18    4.43
   1   3  30    6.60    3.12
  -1  -3 -30    3.54    3.61
   1   3  31    1.31    3.12
  -1  -3 -31    2.13    2.33
   1   3  32   -3.84    3.51
  -1  -3 -32    2.07    2.36
   1   3  33   -0.39    3.18
  -1  -3 -33    0.13    2.53
   1   3  34    0.49    3.28
  -1  -3 -34    0.66    2.99
   1   3  35   -1.54    3.74
  -1  -3 -35    4.30    2.92
   1   3  36    3.81    3.74
  -1  -3 -36    0.49    2.85
   1   3  37   -2.26    3.81
  -1  -3 -37   -2.49    2.69
   1   3  38   -2.72    3.45
  -1  -3 -38   -4.92    2.89
   1   3  39   -1.02    3.84
  -1  -3 -39   -0.20    2.95
   1   3  40    1.35    3.94
  -1  -3 -40   -2.20    3.12
   1   3  41    6.40    6.33
  -1  -3 -41   -0.98    3.58
   1   3  42   14.47    6.00
  -1  -3 -42   -1.15    3.22
   1   3  43    0.33    4.76
  -1  -3 -43    4.50    5.22
   1   3  44    1.28    4.50
  -1  -3 -44   -1.02    4.53
   1   3  45   -4.20    5.12
  -1  -3 -45    0.39    3.68
   1   3  46    5.74    7.91
  -1  -3 -46   -3.18    3.81
   1   3  47   -1.15    5.05
  -1  -3 -47   -2.63    3.87
   1   3  48    2.10    5.61
  -1  -3 -48    6.30    5.51
   1   3  49   -6.37    5.48
  -1  -3 -49   -5.84    4.63
   1   3  50    6.27    5.25
  -1  -3 -50   -4.76    4.17
   1   3  51   -2.59    5.84
  -1  -3 -51   -2.76    4.07
   1   3  52   -4.95    6.00
  -1  -3 -52    1.77    4.66
   1   3  53   13.19    6.04
  -1  -3 -53   -1.74    4.40
   1   3  54    2.07    6.10
  -1  -3 -54   -2.46    4.40
   1   3  55   -4.92    8.66
  -1  -3 -55    3.22    6.43
   1   3  56   -6.63    6.53
  -1  -3 -56   -1.87    5.28
   1   3  57   -0.92    6.14
  -1  -3 -57    2.00    4.50
   1   3  58   16.08   10.47
  -1  -3 -58    0.39    3.90
   1   3  59   -1.08    6.83
  -1  -3 -59    5.94    6.53
   1   3  60   -0.56    6.50
  -1  -3 -60    2.03    3.90
   1   3  61   -4.20    7.02
  -1  -3 -61   -3.38    4.50
   1   3  62   -2.23    9.19
   1   3  63    0.46    6.83
  -1  -3 -63   -0.03    5.48
   1   3  64    3.74    6.50
  -1  -3 -64    0.43    4.33
   1   3  65    3.58    7.58
   1   4 -61   -0.72    4.46
  -1  -4  61    0.59    4.73
   1   4 -60    2.82    4.63
  -1  -4  60    4.46    5.41
   1   4 -59    2.10    4.50
  -1  -4  59   -2.17    8.66
   1   4 -58    3.22    4.27
  -1  -4  58   -3.81    6.23
   1   4 -57    1.21    6.00
  -1  -4  57   -1.77    5.84
   1   4 -56   -4.92    5.68
  -1  -4  56    5.18    4.69
   1   4 -55    0.72    4.56
  -1  -4  55   -5.32    5.05
   1   4 -54    4.89    4.23
  -1  -4  54    6.00    4.79
   1   4 -53   -1.05    6.83
  -1  -4  53    3.90    6.40
   1   4 -52    2.46    4.20
  -1  -4  52    1.77    4.23
   1   4 -51   -4.50    4.20
  -1  -4  51    1.97    4.36
   1   4 -50   -3.58    4.23
  -1  -4  50    0.20    4.56
   1   4 -49    2.36    3.84
  -1  -4  49   -3.22    4.73
   1   4 -48   -1.21    3.87
  -1  -4  48    6.69    4.17
   1   4 -47   -4.43    3.94
  -1  -4  47   -3.38    4.23
   1   4 -46   -0.49    3.54
  -1  -4  46    0.53    4.43
   1   4 -45   -0.95    3.81
  -1  -4  45    0.82    4.10
   1   4 -44    4.69    4.07
  -1  -4  44   11.55    4.46
   1   4 -43    6.00    4.04
  -1  -4  43    2.66    4.59
   1   4 -42    8.01    3.48
  -1  -4  42   -0.66    3.77
   1   4 -41    8.04    3.54
  -1  -4  41   -0.23    3.68
   1   4 -40    1.94    3.41
  -1  -4  40   -1.18    3.68
   1   4 -39    6.20    4.63
  -1  -4  39    3.35    3.81
   1   4 -38   23.36    4.63
  -1  -4  38   24.54    4.46
   1   4 -37    3.64    3.22
  -1  -4  37    5.51    3.58
   1   4 -36    6.89    3.45
  -1  -4  36   16.77    3.58
   1   4 -35   41.28    5.05
  -1  -4  35   46.20    5.12
   1   4 -34   10.27    3.51
  -1  -4  34   11.81    5.45
   1   4 -33    5.38    3.05
  -1  -4  33    6.79    2.76
   1   4 -32    1.44    2.79
  -1  -4  32    2.85    2.76
   1   4 -31   -0.75    2.56
  -1  -4  31    1.05    3.84
   1   4 -30    5.87    3.02
  -1  -4  30    5.68    2.95
   1   4 -29   32.45    3.94
  -1  -4  29   32.65    3.90
   1   4 -28   55.23    4.86
  -1  -4  28   63.27    5.25
   1   4 -27   30.62    3.74
  -1  -4  27   35.01    4.92
   1   4 -26    0.72    2.63
  -1  -4  26    1.67    3.28
   1   4 -25    1.41    2.26
  -1  -4  25    4.33    2.95
   1   4 -24    7.88    2.23
  -1  -4  24    3.97    3.25
   1   4 -23    6.40    4.00
  -1  -4  23    6.69    2.63
   1   4 -22   16.44    2.63
  -1  -4  22   17.42    2.76
   1   4 -21   16.67    2.53
  -1  -4  21   15.00    2.82
   1   4 -20    7.35    2.26
  -1  -4  20    3.97    2.33
   1   4 -19   20.18    2.36
  -1  -4  19   13.19    2.36
   1   4 -18  122.36    6.53
  -1  -4  18   98.15    6.17
   1   4 -17   27.40    2.56
  -1  -4  17   24.09    2.99
   1   4 -16  155.90    7.35
  -1  -4  16  138.08    7.42
   1   4 -15   78.69    4.56
  -1  -4  15   63.04    6.14
   1   4 -14    5.64    2.69
  -1  -4  14    4.00    1.97
  -1  -4  13  187.50   11.91
  -1  -4  12   36.32    4.07
   1   4 -11   25.76    3.97
  -1  -4  11   17.92    3.02
  -1  -4  10    2.23    2.36
   1   4  -9    4.46    2.69
   1   4  -8   19.82    3.54
  -1  -4   8   19.56    3.28
   1   4  -7  136.34    9.84
  -1  -4   7  140.84    9.68
  -1  -4   6  319.02   17.36
   1   4   1  900.25   49.98
   1   4   2   69.43    6.46
  -1  -4  -2   75.37    7.02
   1   4   3  196.03   15.26
  -1  -4  -3  183.13   14.21
  -1  -4  -4  320.33   24.38
   1   4   5   91.03    7.51
   1   4   7    2.33    2.53
  -1  -4  -7    8.76    2.99
   1   4   8    6.86    2.82
   1   4   9   69.40    6.76
   1   4  10   42.49    3.77
  -1  -4 -10   53.03    4.04
   1   4  11   39.90    3.64
  -1  -4 -11   40.33    4.46
   1   4  12   11.98    2.69
  -1  -4 -12    9.68    2.17
   1   4  13   12.40    2.46
  -1  -4 -13    9.88    3.58
   1   4  14    3.64    2.17
  -1  -4 -14    4.99    1.97
   1   4  15   -1.77    2.23
  -1  -4 -15    0.36    1.94
   1   4  16    6.79    2.33
  -1  -4 -16    4.69    2.07
   1   4  17   27.79    3.28
  -1  -4 -17   28.71    3.51
   1   4  18   38.56    3.74
  -1  -4 -18   37.28    3.74
   1   4  19   32.49    3.61
  -1  -4 -19   26.12    3.02
   1   4  20   48.56    4.30
  -1  -4 -20   51.98    4.27
   1   4  21  118.43    7.42
  -1  -4 -21  118.95   12.04
   1   4  22  205.94   10.80
  -1  -4 -22  202.56   15.06
   1   4  23   87.58    6.20
  -1  -4 -23   88.76    5.58
   1   4  24   -5.22    3.18
  -1  -4 -24    0.43    2.43
   1   4  25   91.71    6.73
  -1  -4 -25   94.93    6.46
   1   4  26   18.38    3.54
  -1  -4 -26   17.62    3.08
   1   4  27   -1.84    3.08
  -1  -4 -27    0.26    2.69
   1   4  28    8.04    3.61
   1   4  29   35.37    4.50
  -1  -4 -29   38.52    4.33
   1   4  30   25.59    3.94
  -1  -4 -30   21.36    3.45
   1   4  31    3.84    3.48
  -1  -4 -31    0.49    2.76
   1   4  32    0.59    3.97
  -1  -4 -32    3.77    2.66
   1   4  33    3.68    3.74
  -1  -4 -33    3.97    2.72
   1   4  34    6.23    3.64
  -1  -4 -34    3.41    2.92
   1   4  35   -6.07    4.00
  -1  -4 -35   -1.54    4.36
   1   4  36   -5.64    4.20
  -1  -4 -36    0.49    4.17
   1   4  37   -3.12    4.00
  -1  -4 -37    2.69    3.18
   1   4  38   -6.37    4.13
  -1  -4 -38    3.61    3.18
   1   4  39    2.76    4.00
  -1  -4 -39    3.94    2.92
   1   4  40   15.42    4.82
  -1  -4 -40    8.14    3.54
   1   4  41    0.85    4.66
  -1  -4 -41    1.08    3.18
   1   4  42   -2.59    4.40
  -1  -4 -42   -0.23    3.58
   1   4  43   11.52    5.58
  -1  -4 -43    8.99    4.20
   1   4  44    9.84    5.38
  -1  -4 -44    3.94    3.90
   1   4  45    2.82    5.25
  -1  -4 -45    3.77    3.84
   1   4  46   -7.12    5.09
  -1  -4 -46    7.78    3.71
   1   4  47   -2.76    5.02
  -1  -4 -47    1.18    5.58
   1   4  48   -3.38    5.84
  -1  -4 -48    0.56    5.91
   1   4  49    1.84    5.71
  -1  -4 -49    0.92    4.00
   1   4  50    6.00    6.04
  -1  -4 -50    5.22    4.00
   1   4  51   -2.10    8.66
  -1  -4 -51    0.62    3.87
   1   4  52    4.10    5.78
  -1  -4 -52   -1.08    4.04
   1   4  53   -4.23    5.28
  -1  -4 -53    1.15    3.87
   1   4  54   -6.23    7.81
  -1  -4 -54    0.23    3.48
   1   4  55   -0.92    6.60
  -1  -4 -55    6.89    3.97
   1   4  56    6.79    6.83
  -1  -4 -56    1.97    3.41
   1   4  57   -0.66    6.27
  -1  -4 -57   -0.33    5.87
   1   4  58    7.28    6.66
  -1  -4 -58   -2.85    4.66
   1   4  59   -4.00    6.69
   1   4  60   -2.43    9.88
  -1  -4 -60    0.59    3.64
   1   4  61   -1.54    7.38
  -1  -4 -61   -2.56    5.45
   1   4  62    2.36    7.28
  -1  -4 -62   -0.23    3.54
   1   4  63    4.20    8.47
   1   5 -58   -4.43    4.82
  -1  -5  58   -0.36    4.69
   1   5 -57   -7.74    7.51
  -1  -5  57    0.36    4.89
   1   5 -56    0.56    5.09
  -1  -5  56    3.28    4.69
   1   5 -55   -1.12    4.89
  -1  -5  55    3.84    4.92
   1   5 -54   -2.40    7.19
  -1  -5  54   -1.77    4.66
   1   5 -53   -3.90    4.36
  -1  -5  53   -2.13    4.50
   1   5 -52    2.23    4.23
  -1  -5  52   -0.16    4.46
   1   5 -51    0.13    4.36
  -1  -5  51    1.31    4.20
   1   5 -50    0.56    4.07
  -1  -5  50   -3.90    4.53
   1   5 -49    2.66    4.40
  -1  -5  49    2.69    4.23
   1   5 -48   -2.99    4.20
  -1  -5  48    0.07    4.20
   1   5 -47    2.82    3.68
  -1  -5  47    5.48    4.27
   1   5 -46   -1.38    3.51
  -1  -5  46   -0.07    4.13
   1   5 -45    1.21    3.45
  -1  -5  45   -2.30    4.07
   1   5 -44    3.61    3.84
  -1  -5  44   -0.43    4.07
   1   5 -43   -1.71    3.94
  -1  -5  43    2.82    4.33
   1   5 -42   -0.98    3.77
  -1  -5  42    5.55    3.90
   1   5 -41    0.59    3.38
  -1  -5  41   -4.76    5.18
   1   5 -40    0.33    3.48
  -1  -5  40   -2.79    3.51
   1   5 -39   -2.82    3.71
  -1  -5  39    0.66    4.17
   1   5 -38    4.59    3.41
  -1  -5  38    1.28    3.28
   1   5 -37   -2.53    3.28
  -1  -5  37    5.41    5.68
   1   5 -36    2.46    3.48
  -1  -5  36   -0.07    3.02
   1   5 -35   -0.33    2.89
  -1  -5  35   -2.30    3.18
   1   5 -34   -1.41    3.18
  -1  -5  34   -6.04    4.13
   1   5 -33   -5.68    5.05
  -1  -5  33   -2.92    4.40
   1   5 -32    1.77    2.89
  -1  -5  32   -2.07    2.95
   1   5 -31    2.20    3.02
  -1  -5  31    1.41    3.22
   1   5 -30    5.22    2.99
  -1  -5  30    2.07    3.02
   1   5 -29    0.62    2.79
  -1  -5  29   -2.33    2.82
   1   5 -28   -2.49    2.79
  -1  -5  28    1.51    2.89
   1   5 -27    0.13    2.82
  -1  -5  27   -1.08    2.59
   1   5 -26   -0.43    2.79
  -1  -5  26    1.35    2.72
   1   5 -25   -0.16    2.69
  -1  -5  25   -1.12    2.82
   1   5 -24    0.59    2.66
  -1  -5  24    2.10    2.56
   1   5 -23    4.36    2.59
  -1  -5  23   -1.80    2.72
   1   5 -22    1.74    2.53
  -1  -5  22   -2.72    2.66
   1   5 -21    3.25    2.23
  -1  -5  21    3.41    2.79
   1   5 -20   -1.02    2.95
  -1  -5  20    2.95    2.30
  -1  -5  19   -2.63    2.43
   1   5 -18   -0.79    2.85
  -1  -5  18    4.86    2.46
   1   5 -17    1.94    2.13
  -1  -5  17   -1.51    2.20
   1   5 -16    6.63    2.23
  -1  -5  16   11.06    2.33
   1   5 -15    3.15    2.26
  -1  -5  15    2.66    2.92
   1   5 -14    1.74    3.38
  -1  -5  14   -0.85    2.82
   1   5 -13    3.68    3.48
  -1  -5  13    2.30    2.99
  -1  -5  12    1.48    2.79
  -1  -5  11    0.89    2.72
   1   5 -10    1.18    2.82
  -1  -5  10   -1.77    2.53
   1   5  -9    0.00    2.89
  -1  -5   9   -0.62    2.46
   1   5  -8    4.40    2.92
  -1  -5   8    4.53    2.46
   1   5   1    4.82    2.63
   1   5   2    5.97    2.63
   1   5   3   11.55    3.05
  -1  -5  -3    7.25    3.12
   1   5   4   21.07    3.90
  -1  -5  -4   15.65    4.07
  -1  -5  -5   37.21    6.20
  -1  -5  -7   28.29    5.28
   1   5   9   -0.30    2.43
  -1  -5  -9    4.46    2.85
   1   5  10   -2.92    2.46
   1   5  11    4.27    2.79
  -1  -5 -11   -1.05    1.90
   1   5  12   -0.03    2.10
  -1  -5 -12   -0.46    2.07
   1   5  13    2.76    2.56
  -1  -5 -13   -1.28    1.97
   1   5  14    3.77    3.05
  -1  -5 -14    0.95    2.20
   1   5  15   -0.82    2.30
  -1  -5 -15    2.56    3.05
   1   5  16   -4.23    2.59
  -1  -5 -16   -1.90    3.31
   1   5  17   -1.61    2.53
  -1  -5 -17   -0.36    2.26
   1   5  18    0.56    2.36
  -1  -5 -18   -1.64    3.64
   1   5  19   -3.71    2.92
  -1  -5 -19   -0.10    2.23
   1   5  20   -2.69    2.82
  -1  -5 -20   -3.08    2.17
   1   5  21   -2.63    5.38
  -1  -5 -21   -0.43    2.40
   1   5  22    2.95    3.25
  -1  -5 -22   -2.76    2.59
   1   5  23   -0.26    2.92
  -1  -5 -23   -0.62    2.59
   1   5  24    6.63    4.86
  -1  -5 -24   -1.87    2.53
   1   5  25   -1.18    3.74
  -1  -5 -25   -4.04    2.79
   1   5  26    2.07    3.54
  -1  -5 -26   -1.48    3.54
   1   5  27   11.06    3.81
  -1  -5 -27    9.78    4.40
   1   5  28    3.71    3.81
  -1  -5 -28    5.38    2.82
   1   5  29    6.23    5.64
  -1  -5 -29    2.53    2.53
   1   5  30   -5.74    3.71
  -1  -5 -30    2.99    2.92
   1   5  31   -0.79    3.77
  -1  -5 -31   -5.15    4.30
   1   5  32   -3.48    3.90
  -1  -5 -32    9.32    4.23
   1   5  33   -0.43    4.04
  -1  -5 -33    6.76    4.33
   1   5  34    0.26    4.40
  -1  -5 -34   -4.66    3.12
   1   5  35   -2.17    4.17
  -1  -5 -35    0.89    3.28
   1   5  36   -1.64    4.59
  -1  -5 -36    0.75    4.17
   1   5  37   -0.72    4.13
  -1  -5 -37    4.56    3.61
   1   5  38   -4.56    4.56
  -1  -5 -38    4.50    3.58
   1   5  39   -0.62    4.82
  -1  -5 -39   -1.02    3.74
   1   5  40   -0.95    5.12
  -1  -5 -40   10.27    5.97
   1   5  41    3.64    4.50
  -1  -5 -41   -3.22    5.41
   1   5  42   -5.38    5.15
   1   5  43   -3.81    5.41
  -1  -5 -43    5.84    4.76
   1   5  44    2.63    5.38
  -1  -5 -44    3.48    5.41
   1   5  45   -5.71    5.12
  -1  -5 -45    2.89    3.77
   1   5  46   -2.30    5.12
  -1  -5 -46   -1.05    3.71
   1   5  47    3.15    5.38
  -1  -5 -47    2.49    3.77
   1   5  48   -6.50    5.38
  -1  -5 -48    2.92    3.68
   1   5  49    0.49    5.61
  -1  -5 -49   -1.61    3.94
   1   5  50    4.00    5.94
  -1  -5 -50   -2.82    4.66
   1   5  51   -0.75    8.17
  -1  -5 -51    0.23    5.15
   1   5  52    5.22    6.00
  -1  -5 -52   -0.79    5.74
   1   5  53   -4.86    5.38
  -1  -5 -53   -0.49    6.69
   1   5  54    3.15    5.05
  -1  -5 -54    0.56    4.82
   1   5  55   -4.30    5.68
  -1  -5 -55   -1.67    5.58
   1   5  56    1.05    5.68
  -1  -5 -56    1.74    5.28
   1   5  57    6.17    5.51
  -1  -5 -57   -1.51    3.35
   1   5  58    6.53    4.76
  -1  -5 -58   -2.56    3.08
   1   5  59    3.22    5.12
  -1  -5 -59   -0.62    5.15
   1   5  60    0.39    5.28
  -1  -5 -60    0.30    2.69
  -1  -6  54    1.64    4.69
   1   6 -53   -6.43    5.32
  -1  -6  53    2.17    4.69
   1   6 -52    4.53    3.25
  -1  -6  52    2.36    4.92
   1   6 -51    2.95    3.25
  -1  -6  51   -1.12    6.73
   1   6 -50    3.15    3.81
  -1  -6  50   -3.48    4.95
   1   6 -49    1.77    3.94
  -1  -6  49    2.30    4.50
   1   6 -48   -1.67    3.68
  -1  -6  48    7.02    4.53
   1   6 -47   -0.30    3.71
  -1  -6  47    1.21    4.56
   1   6 -46   -2.26    3.74
  -1  -6  46    4.36    4.43
   1   6 -45    0.53    3.71
  -1  -6  45   -2.85    4.33
   1   6 -44    0.20    3.71
  -1  -6  44   -0.66    3.77
   1   6 -43   -0.53    3.64
  -1  -6  43   -1.31    4.10
   1   6 -42    3.51    4.07
  -1  -6  42    6.00    3.74
   1   6 -41    2.66    3.71
  -1  -6  41   -0.98    3.94
   1   6 -40    2.63    3.18
  -1  -6  40    0.66    3.94
   1   6 -39    0.95    3.68
  -1  -6  39   -2.56    5.51
   1   6 -38    8.37    3.64
  -1  -6  38   11.32    4.40
   1   6 -37    3.12    3.54
  -1  -6  37    3.28    3.74
   1   6 -36    5.55    3.45
  -1  -6  36   13.29    6.07
   1   6 -35    4.92    5.25
  -1  -6  35    7.74    5.78
   1   6 -34    4.30    3.31
  -1  -6  34    1.12    5.35
   1   6 -33    2.26    3.64
  -1  -6  33    0.13    3.54
   1   6 -32    1.31    3.38
  -1  -6  32    1.02    3.48
   1   6 -31   -0.49    3.38
  -1  -6  31    1.90    3.51
   1   6 -30    3.41    3.31
  -1  -6  30   -4.66    3.18
   1   6 -29   -0.72    3.84
  -1  -6  29    0.69    3.02
   1   6 -28   -0.10    4.23
  -1  -6  28    1.25    3.18
   1   6 -27    4.95    3.90
  -1  -6  27    1.48    2.99
   1   6 -26    4.99    3.51
  -1  -6  26    2.99    3.25
   1   6 -25    3.84    2.76
  -1  -6  25    5.97    3.25
   1   6 -24    7.05    2.89
  -1  -6  24    2.56    2.69
   1   6 -23    2.95    2.66
  -1  -6  23   -0.79    2.69
   1   6 -22   -0.26    2.63
  -1  -6  22   -1.41    2.66
   1   6 -21    1.25    2.72
  -1  -6  21    0.03    2.76
   1   6 -20    1.84    2.59
  -1  -6  20   -0.95    2.30
   1   6 -19    0.20    3.38
  -1  -6  19    2.85    2.66
   1   6 -18    1.74    3.35
  -1  -6  18   -0.98    2.33
   1   6 -17   11.32    2.72
  -1  -6  17    2.23    2.36
   1   6 -16   86.46    9.02
  -1  -6  16   83.48    5.64
   1   6 -15   -0.49    3.22
  -1  -6  15    3.35    2.46
   1   6 -14    5.18    2.46
  -1  -6  14   -2.43    2.26
   1   6 -13   38.69    5.22
  -1  -6  13   48.93    3.84
   1   6 -12   -0.59    2.36
  -1  -6  12   -0.79    2.63
   1   6 -11   19.23    2.82
  -1  -6  11   18.28    2.53
   1   6 -10   18.64    2.92
  -1  -6  10   23.95    2.63
   1   6  -9    6.60    2.26
  -1  -6   9   10.21    2.92
   1   6  -8    3.18    2.03
  -1  -6   8    3.41    2.49
   1   6  -7    2.89    3.41
  -1  -6   7    0.82    2.43
   1   6  -3    8.20    3.05
   1   6  -2    4.53    3.54
  -1  -6   2   -1.12    3.54
   1   6  -1   41.51    6.17
  -1  -6   1   43.28    7.28
   1   6   0   64.48    8.70
  -1  -6   0   94.37   11.71
   1   6   1   55.78    7.78
  -1  -6  -1   68.42    9.84
   1   6   2    7.51    3.22
  -1  -6  -2    8.43    4.33
  -1  -6  -3    7.05    3.28
   1   6   4    6.66    3.31
  -1  -6  -4    0.59    3.45
  -1  -6  -5    2.03    3.68
   1   6   6    0.16    3.68
  -1  -6  -6    8.53    4.23
  -1  -6  -8   17.62    4.86
   1   6   9    2.59    3.22
   1   6  10    0.82    3.15
  -1  -6 -10   -0.85    3.45
   1   6  12    3.68    2.36
  -1  -6 -12    0.82    3.38
   1   6  13    2.10    2.46
  -1  -6 -13    1.87    2.10
   1   6  14    2.66    2.82
  -1  -6 -14    2.40    2.20
   1   6  15    3.94    3.68
  -1  -6 -15   -3.81    3.28
   1   6  16   -0.95    3.87
  -1  -6 -16    1.38    3.81
   1   6  17   -5.51    4.27
  -1  -6 -17   -2.20    2.49
   1   6  18    2.10    2.95
  -1  -6 -18   -1.44    2.66
   1   6  19    0.85    2.89
  -1  -6 -19   -3.45    2.30
   1   6  20    0.20    2.99
  -1  -6 -20    0.30    2.69
   1   6  21    6.76    3.77
  -1  -6 -21    8.37    3.12
   1   6  22   14.41    3.68
  -1  -6 -22   17.33    3.51
   1   6  23   11.16    5.94
  -1  -6 -23   15.36    3.12
   1   6  24    3.87    3.71
  -1  -6 -24    5.25    2.82
   1   6  25   -2.13    3.25
  -1  -6 -25   -2.40    4.33
   1   6  26   -1.25    5.25
  -1  -6 -26    0.36    3.05
   1   6  27    4.66    3.87
  -1  -6 -27    4.53    5.22
   1   6  28    2.07    3.97
  -1  -6 -28    5.97    3.81
   1   6  29   -5.18    3.94
  -1  -6 -29   -3.64    3.41
   1   6  30    5.25    4.27
  -1  -6 -30    0.07    3.25
   1   6  31    0.46    4.17
  -1  -6 -31    2.23    3.45
   1   6  32    8.96    4.46
  -1  -6 -32   -0.62    5.12
   1   6  33    1.71    4.53
  -1  -6 -33    3.25    4.95
   1   6  34   -1.35    4.33
  -1  -6 -34   -0.07    4.63
   1   6  35   -1.97    4.82
  -1  -6 -35   -4.56    3.35
   1   6  36    0.89    4.63
  -1  -6 -36   -5.48    4.95
   1   6  37   -8.24    5.02
  -1  -6 -37    2.20    4.79
   1   6  38    6.50    5.35
  -1  -6 -38   -3.54    3.54
   1   6  39    1.80    4.99
  -1  -6 -39    1.31    3.87
   1   6  40   -2.10    5.05
  -1  -6 -40   -2.33    4.79
   1   6  41    4.92    5.38
  -1  -6 -41   -1.12    3.64
   1   6  42    0.49    4.89
  -1  -6 -42   -0.30    4.63
   1   6  43    3.77    5.38
  -1  -6 -43    0.72    3.58
   1   6  44   -2.17    5.51
  -1  -6 -44    5.58    3.64
   1   6  45   12.01    5.68
  -1  -6 -45    5.18    3.87
   1   6  46    2.20    6.00
  -1  -6 -46    1.44    3.54
   1   6  47    4.04    6.30
  -1  -6 -47   -3.22    3.15
   1   6  48    0.85    5.61
  -1  -6 -48    1.90    3.48
   1   6  49    2.49    5.64
  -1  -6 -49   -0.49    3.22
   1   6  50   -7.71    5.68
  -1  -6 -50    1.08    3.05
   1   6  51    2.72    6.27
  -1  -6 -51    0.33    3.31
   1   6  52    2.95    5.68
  -1  -6 -52   -1.84    3.64
   1   6  53    0.36    6.56
  -1  -6 -53   -0.16    3.22
   1   6  54    2.36    6.00
  -1  -6 -54   -2.49    3.02
   1   6  55    2.89    5.87
  -1  -6 -55    3.12    3.35
   1   6  56    0.66    5.71
  -1  -6 -56    2.76    2.82
   1   7 -49   -0.89    6.10
  -1  -7  49   -1.25    4.23
   1   7 -48    1.97    6.14
  -1  -7  48    2.69    4.50
   1   7 -47    0.30    5.61
  -1  -7  47    0.43    4.63
   1   7 -46   -1.80    5.84
  -1  -7  46    1.31    4.66
   1   7 -45   -0.26    5.64
  -1  -7  45   -1.77    4.43
   1   7 -44    3.22    5.25
  -1  -7  44    0.13    4.17
  -1  -7  43   -0.46    6.37
  -1  -7  42   -0.98    5.87
   1   7 -41    0.07    5.28
  -1  -7  41    1.38    6.40
   1   7 -40    1.44    4.73
  -1  -7  40   -0.13    3.84
   1   7 -39    4.89    4.63
  -1  -7  39   -1.41    3.77
   1   7 -38    0.75    4.33
  -1  -7  38    2.79    3.68
   1   7 -37    2.79    4.46
  -1  -7  37   -3.28    5.35
   1   7 -36   -2.76    2.82
  -1  -7  36   -0.03    3.64
   1   7 -35   -0.75    2.95
  -1  -7  35   -2.53    3.41
   1   7 -34   -0.79    3.22
  -1  -7  34   -0.23    3.35
   1   7 -33    1.31    3.12
  -1  -7  33   -1.21    3.41
   1   7 -32    3.81    3.31
  -1  -7  32   -1.08    3.05
   1   7 -31   -1.28    2.95
  -1  -7  31    4.20    3.28
   1   7 -30    1.02    2.89
  -1  -7  30    0.10    3.08
   1   7 -29   -1.08    2.79
  -1  -7  29    2.10    3.08
   1   7 -28    1.90    2.82
  -1  -7  28   -3.38    3.05
   1   7 -27    0.36    2.92
  -1  -7  27    0.33    3.05
   1   7 -26    1.64    2.89
  -1  -7  26    2.00    2.82
   1   7 -25    1.48    2.82
  -1  -7  25    2.13    2.56
   1   7 -24    1.84    2.79
  -1  -7  24    1.41    2.95
   1   7 -23    3.25    3.77
  -1  -7  23   -1.97    2.49
   1   7 -22   -3.58    2.72
  -1  -7  22   -1.74    2.56
   1   7 -21    1.54    2.53
  -1  -7  21    2.72    2.66
   1   7 -20    2.17    3.38
  -1  -7  20   -2.99    2.72
   1   7 -19   -0.20    2.69
  -1  -7  19   -0.56    2.66
   1   7 -18    0.46    3.12
  -1  -7  18    2.17    2.76
   1   7 -17    3.41    2.89
  -1  -7  17    1.80    4.00
   1   7 -16   -0.49    2.53
  -1  -7  16   -1.67    2.72
   1   7 -15    2.46    2.33
  -1  -7  15    4.76    2.43
   1   7 -14    0.66    2.79
  -1  -7  14    3.35    3.25
   1   7 -13    1.51    2.36
  -1  -7  13    1.77    2.20
   1   7 -12    1.18    2.43
  -1  -7  12    2.66    2.17
   1   7 -11   -0.23    2.36
  -1  -7  11    1.44    2.10
   1   7 -10    1.18    2.26
  -1  -7  10   -0.72    2.66
   1   7  -9   -3.61    2.30
  -1  -7   9   -0.16    3.05
   1   7  -8    0.85    2.33
  -1  -7   8   -3.84    2.99
   1   7  -7    5.64    2.89
   1   7  -6    2.17    3.05
  -1  -7   6   -2.07    3.35
   1   7  -5   -0.66    3.41
  -1  -7   5    6.56    3.74
   1   7  -4   -0.49    3.41
  -1  -7   4    4.73    3.81
   1   7  -3    0.36    3.68
  -1  -7   3    4.46    3.87
   1   7  -2    4.00    3.45
  -1  -7   2    2.20    3.77
   1   7  -1    1.31    3.64
  -1  -7   1    0.75    4.04
   1   7   0   -0.16    3.68
  -1  -7   0    4.59    4.00
   1   7   1   -1.28    3.74
  -1  -7  -1    2.00    3.71
   1   7   2   -4.20    3.28
  -1  -7  -2    1.05    3.74
   1   7   3    1.21    3.28
  -1  -7  -3    6.14    4.04
  -1  -7  -4    3.15    3.54
  -1  -7  -5   -0.89    3.87
  -1  -7  -7   -0.92    3.64
   1   7   9    2.66    3.18
  -1  -7  -9   -4.04    3.68
   1   7  10    0.30    3.35
  -1  -7 -10   -0.62    3.31
   1   7  11   -1.67    2.53
  -1  -7 -11    0.20    3.41
   1   7  12   -0.66    2.69
  -1  -7 -12   -0.26    2.36
   1   7  13   -0.36    2.85
  -1  -7 -13    0.00    2.66
   1   7  14   -2.00    2.66
  -1  -7 -14    2.89    2.63
   1   7  15   -0.85    2.85
  -1  -7 -15   -1.18    2.66
   1   7  16   -2.63    4.07
  -1  -7 -16    2.49    3.28
   1   7  17    0.03    4.27
  -1  -7 -17    6.10    3.61
   1   7  18    3.54    3.12
  -1  -7 -18   -6.63    3.74
   1   7  19   -0.79    3.12
  -1  -7 -19    1.21    2.82
   1   7  20    1.77    3.31
  -1  -7 -20   -0.13    3.81
   1   7  21   -4.95    3.22
  -1  -7 -21    1.38    4.50
   1   7  22    0.82    3.61
  -1  -7 -22    3.61    4.13
   1   7  23   -0.36    3.51
  -1  -7 -23    2.20    2.85
   1   7  24   -4.59    3.18
  -1  -7 -24   -0.16    4.27
   1   7  25    1.21    3.71
  -1  -7 -25   -2.69    2.76
   1   7  26    3.97    3.54
  -1  -7 -26   -3.35    2.99
   1   7  27    0.20    4.04
  -1  -7 -27    1.05    3.18
   1   7  28   -2.99    5.32
  -1  -7 -28   -0.07    3.02
   1   7  29    0.66    3.31
  -1  -7 -29   -3.48    4.17
   1   7  30   -0.85    3.87
  -1  -7 -30   -6.30    5.18
   1   7  31   -2.36    4.00
  -1  -7 -31    1.84    3.28
   1   7  32   -0.72    7.09
  -1  -7 -32   -4.13    3.25
   1   7  33    1.94    4.43
  -1  -7 -33    1.38    5.02
   1   7  34    4.33    4.13
  -1  -7 -34   -6.92    5.12
   1   7  35    1.87    4.43
  -1  -7 -35    2.82    5.35
   1   7  36    1.25    4.69
  -1  -7 -36    0.85    3.58
   1   7  37    2.66    4.92
  -1  -7 -37    0.49    3.25
   1   7  38   -5.78    4.59
  -1  -7 -38   -0.39    4.82
   1   7  39    0.36    4.59
  -1  -7 -39   -2.23    3.51
   1   7  40   -2.10    4.76
  -1  -7 -40    0.95    3.61
   1   7  41   -0.59    4.86
  -1  -7 -41    4.20    5.09
   1   7  42   -1.80    5.09
  -1  -7 -42    1.08    3.58
   1   7  43   -5.81    5.09
  -1  -7 -43    3.38    4.53
   1   7  44   -3.08    5.32
   1   7  45    2.10    5.48
  -1  -7 -45    1.77    3.51
   1   7  46    3.25    5.09
  -1  -7 -46   -0.10    3.45
   1   7  47   -1.44    5.58
  -1  -7 -47    0.53    5.91
   1   7  48    9.32    5.78
  -1  -7 -48   -2.40    3.02
   1   7  49    0.03    5.61
  -1  -7 -49   -1.77    4.27
   1   7  50    4.59    5.81
  -1  -7 -50    1.08    2.99
   1   7  51    1.94    5.48
  -1  -7 -51    1.02    2.85
  -1  -7 -52    0.33    3.38
   1   8 -43   -0.16    4.79
  -1  -8  43   -0.69    5.51
   1   8 -42    1.54    4.63
  -1  -8  42    3.51    4.10
   1   8 -41    5.18    4.56
  -1  -8  41    1.31    4.04
   1   8 -40    1.35    3.05
  -1  -8  40    0.53    3.87
   1   8 -39    1.84    2.99
  -1  -8  39    4.27    5.38
   1   8 -38    4.76    2.99
  -1  -8  38    4.46    5.18
   1   8 -37    0.85    3.02
  -1  -8  37    1.44    4.95
   1   8 -36    3.61    3.08
  -1  -8  36   -0.85    5.09
   1   8 -35    0.72    3.15
  -1  -8  35    4.43    4.59
   1   8 -34    0.79    3.02
  -1  -8  34   -2.40    4.69
   1   8 -33   -0.43    2.92
  -1  -8  33    0.26    3.71
   1   8 -32   -2.85    3.12
  -1  -8  32   -1.15    3.31
   1   8 -31   -0.72    2.85
  -1  -8  31    1.12    3.31
   1   8 -30    1.02    3.25
  -1  -8  30    0.79    3.48
   1   8 -29   -0.26    2.82
  -1  -8  29    3.87    3.71
   1   8 -28    1.97    2.95
  -1  -8  28    1.28    4.40
   1   8 -27    1.31    2.69
  -1  -8  27   -3.41    4.20
   1   8 -26   -1.15    2.59
  -1  -8  26   -0.43    3.08
   1   8 -25    1.61    2.82
  -1  -8  25    0.75    2.76
   1   8 -24   -2.20    2.46
  -1  -8  24   -2.13    2.76
   1   8 -23    0.39    2.66
  -1  -8  23   -0.89    2.85
   1   8 -22    0.39    2.36
  -1  -8  22    1.71    2.69
   1   8 -21   -0.10    2.49
  -1  -8  21    0.53    2.89
   1   8 -20    2.33    2.46
  -1  -8  20    0.49    2.69
   1   8 -19    0.03    3.45
  -1  -8  19   -0.46    2.85
   1   8 -18    1.28    2.53
  -1  -8  18    0.39    3.18
   1   8 -17   -0.75    3.45
  -1  -8  17    4.33    4.17
   1   8 -16    4.30    3.02
  -1  -8  16    7.55    2.76
   1   8 -15    3.45    2.79
  -1  -8  15    4.69    2.72
   1   8 -14   -1.51    3.51
  -1  -8  14    2.30    3.48
   1   8 -13   12.67    4.13
  -1  -8  13    8.07    3.18
   1   8 -12   -1.41    3.61
  -1  -8  12    2.07    2.89
   1   8 -11    2.76    3.58
  -1  -8  11    5.71    2.92
   1   8 -10    1.87    2.76
  -1  -8  10    4.40    2.69
   1   8  -9    0.26    2.66
  -1  -8   9    1.58    2.66
   1   8  -8    2.85    2.72
  -1  -8   8    0.46    2.76
   1   8  -7    3.61    2.72
  -1  -8   7    4.79    4.27
   1   8  -6    2.89    3.68
  -1  -8   6   -2.20    4.13
   1   8  -5    4.33    3.94
  -1  -8   5   -0.72    4.23
  -1  -8   4    3.18    4.23
   1   8  -3    0.00    3.64
  -1  -8   3   -1.08    3.90
   1   8  -2    3.28    3.54
  -1  -8   2   -2.40    4.07
  -1  -8   1    0.98    4.17
   1   8   0    1.48    3.61
  -1  -8   0    4.10    3.61
   1   8   1    3.08    4.43
  -1  -8  -1   -0.36    4.23
  -1  -8  -2    0.46    3.71
   1   8   3   -2.10    3.58
   1   8   4   -3.81    2.56
   1   8   5    1.77    3.84
   1   8   6    6.53    3.84
   1   8   7   11.78    3.18
  -1  -8  -7   10.57    4.00
   1   8   8   19.20    5.87
  -1  -8  -8    7.88    4.10
   1   8   9    0.59    2.79
  -1  -8  -9   -2.43    2.43
   1   8  10    1.67    2.99
  -1  -8 -10    0.56    2.56
   1   8  11    0.23    3.28
  -1  -8 -11    1.35    2.76
   1   8  12   -2.79    4.46
  -1  -8 -12    0.59    2.59
   1   8  13    1.25    2.66
  -1  -8 -13    1.38    2.43
   1   8  14   -1.15    3.25
  -1  -8 -14    1.35    2.63
   1   8  15   -2.20    4.79
  -1  -8 -15   -0.75    2.95
   1   8  16    3.74    3.35
  -1  -8 -16    0.43    2.76
   1   8  17    0.75    3.51
   1   8  18    6.07    5.15
  -1  -8 -18   -1.58    2.82
   1   8  19    0.39    3.12
  -1  -8 -19    2.92    2.49
   1   8  20    5.15    3.31
  -1  -8 -20   -3.31    3.74
   1   8  21    1.51    3.25
  -1  -8 -21    4.95    2.99
  -1  -8 -22    2.13    4.20
   1   8  23   -9.35    5.41
  -1  -8 -23    2.69    4.46
   1   8  24   -1.48    3.71
   1   8  25    0.39    3.77
  -1  -8 -25   -0.16    3.71
   1   8  26   -1.97    6.86
  -1  -8 -26    3.84    3.15
   1   8  27   -0.03    4.07
  -1  -8 -27   -1.87    4.10
   1   8  28    4.89    4.10
  -1  -8 -28    5.25    5.05
   1   8  29    3.68    4.04
  -1  -8 -29    2.43    3.12
   1   8  30    0.69    4.04
  -1  -8 -30    0.16    5.12
   1   8  31    2.72    4.10
  -1  -8 -31   -1.54    5.18
   1   8  32    2.79    4.10
  -1  -8 -32    2.40    3.68
   1   8  33   -0.36    4.27
  -1  -8 -33    0.92    3.38
   1   8  34    8.24    4.40
  -1  -8 -34    0.33    4.30
   1   8  35   -1.15    3.94
   1   8  36    3.45    4.46
  -1  -8 -36    2.17    3.51
   1   8  37    2.40    4.10
  -1  -8 -37    2.36    3.51
   1   8  38    1.28    4.04
  -1  -8 -38   -2.17    4.63
   1   8  39    0.75    4.23
  -1  -8 -39    3.68    3.18
   1   8  40    1.12    6.50
  -1  -8 -40    1.02    3.38
   1   8  41   -2.00    7.28
   1   8  42    5.22    6.43
  -1  -8 -42   -0.62    4.69
   1   8  43    2.59    5.94
   1   8  44    3.77    6.43
   1   8  45    5.25    5.91
   1   9 -34    0.75    3.61
   1   9 -33    4.50    3.41
  -1  -9  33    2.43    4.36
   1   9 -32   -0.95    2.76
  -1  -9  32    2.00    5.12
   1   9 -31    2.49    2.72
  -1  -9  31    0.98    2.66
   1   9 -30    0.85    2.66
  -1  -9  30    0.13    2.56
   1   9 -29    2.92    2.59
  -1  -9  29    0.59    2.33
   1   9 -28    3.61    3.22
  -1  -9  28   10.43    4.73
   1   9 -27    3.08    2.59
  -1  -9  27   -0.13    2.30
   1   9 -26   -1.18    2.72
  -1  -9  26   -1.08    2.13
   1   9 -25    0.75    2.59
  -1  -9  25    1.71    2.13
   1   9 -24    1.18    3.58
  -1  -9  24    0.46    4.13
   1   9 -23    0.59    2.59
  -1  -9  23    1.05    4.69
   1   9 -22    2.17    2.63
  -1  -9  22   -1.71    2.43
   1   9 -21    1.64    3.51
  -1  -9  21   -0.89    2.63
   1   9 -20    0.39    2.76
  -1  -9  20   -0.33    2.36
   1   9 -19   -0.79    4.04
  -1  -9  19    2.53    2.69
   1   9 -18    1.38    3.77
  -1  -9  18   -0.72    3.05
   1   9 -17   -2.23    3.81
  -1  -9  17   -1.05    3.05
   1   9 -16    2.07    4.20
  -1  -9  16    0.95    2.72
   1   9 -15    6.27    3.64
   1   9 -14    4.07    3.71
   1   9 -13   -1.74    3.02
  -1  -9  13    0.92    2.76
   1   9 -12   -1.18    2.92
  -1  -9  12    3.45    3.77
   1   9 -11   -0.20    2.76
   1   9 -10   -2.63    3.90
  -1  -9  10    3.22    4.33
   1   9  -9    2.03    3.97
  -1  -9   9    2.76    4.40
   1   9  -8    3.58    4.40
  -1  -9   8    7.25    4.73
   1   9  -7   -1.02    4.76
  -1  -9   7   -2.46    4.23
   1   9  -6    0.49    4.36
  -1  -9   6    0.95    2.89
   1   9  -5    2.03    2.89
  -1  -9   5   -0.30    3.25
   1   9  -4    4.13    4.10
  -1  -9   4   -2.00    2.85
   1   9  -3    2.10    2.69
  -1  -9   3    0.75    3.58
   1   9  -2    0.39    2.66
  -1  -9   2    2.17    3.71
   1   9  -1    2.99    4.13
  -1  -9   1    2.00    2.85
   1   9   0   -2.76    4.20
   1   9   2    4.69    4.10
   1   9   3    1.31    3.77
  -1  -9  -3    1.41    4.00
   1   9   4    2.76    4.27
  -1  -9  -4   -0.49    3.87
   1   9   5    0.69    2.82
  -1  -9  -5   -0.16    2.69
   1   9   6    4.27    3.18
  -1  -9  -6   -1.35    2.76
   1   9   7   -4.13    4.59
  -1  -9  -7    2.82    2.92
   1   9   8   -4.10    4.50
  -1  -9  -8    1.05    2.56
   1   9   9    1.15    3.05
  -1  -9  -9    5.02    4.23
   1   9  10    2.33    3.18
  -1  -9 -10   -1.67    3.48
   1   9  11   -1.48    3.15
  -1  -9 -11    1.18    3.64
   1   9  12   -0.92    3.45
  -1  -9 -12   -0.10    3.68
   1   9  13   -0.36    5.74
  -1  -9 -13   -2.53    2.43
   1   9  14   -0.98    5.02
  -1  -9 -14    2.13    2.66
   1   9  15    1.64    3.25
  -1  -9 -15    3.05    3.28
   1   9  16   -0.92    3.12
  -1  -9 -16    4.86    3.87
   1   9  17    4.30    3.02
  -1  -9 -17   -0.53    2.53
   1   9  18    0.43    2.82
  -1  -9 -18    0.69    2.49
   1   9  19    1.97    2.92
  -1  -9 -19    2.66    4.10
   1   9  20    3.08    4.07
  -1  -9 -20    4.59    3.77
   1   9  21   -0.13    3.12
  -1  -9 -21    1.05    4.10
   1   9  22    1.18    4.23
  -1  -9 -22   -0.36    3.51
   1   9  23   -1.77    3.31
  -1  -9 -23   -2.53    4.63
   1   9  24    0.82    4.95
  -1  -9 -24   -2.20    4.30
   1   9  25    0.26    3.94
  -1  -9 -25   -0.82    4.13
   1   9  26    3.97    5.02
  -1  -9 -26   -0.33    3.81
   1   9  27    0.59    5.45
  -1  -9 -27    4.00    3.87
   1   9  28    1.97    3.81
  -1  -9 -28   -2.10    4.36
   1   9  29    0.98    3.97
  -1  -9 -29    0.92    3.35
   1   9  30    1.64    5.91
  -1  -9 -30   -2.89    4.10
   1   9  31   -1.87    4.10
  -1  -9 -31    5.68    3.97
   1   9  32   -1.18    4.00
  -1  -9 -32    2.72    3.90
   1   9  33    1.08    4.13
  -1  -9 -33    0.30    3.25
   1   9  34    1.61    4.00
   1   9  35   -2.89    6.33
  -1  -9 -35   -1.35    3.51
   1   9  36    4.79    6.00
  -1  -9 -36    0.33    2.43
  -1  -9 -37    0.23    2.53
   1  10 -21    1.44    2.92
  -1 -10  21   -0.82    2.43
   1  10 -20    2.53    3.54
  -1 -10  20    0.92    2.89
  -1 -10  19   -1.15    2.63
  -1 -10  18    2.20    3.12
  -1 -10  17    0.75    3.15
  -1 -10  16    0.69    2.56
  -1 -10  15    2.53    2.89
   1  10 -14   -2.76    3.81
  -1 -10  14    0.39    2.92
  -1 -10  13    5.22    5.12
  -1 -10  12    1.05    5.02
  -1 -10  10    0.07    3.94
  -1 -10   9    0.46    3.84
   1  10  -8    2.00    3.48
  -1 -10   8    2.66    3.68
   1  10  -7    4.56    3.58
  -1 -10   7   -2.03    3.61
  -1 -10   6    3.58    3.61
   1  10  -5   -0.33    3.48
   1  10  -4   -2.20    3.84
  -1 -10   4    0.56    3.94
   1  10  -3   -1.84    4.07
   1  10  -2   -3.22    3.97
  -1 -10   2    1.84    4.13
   1  10  -1   -0.72    3.94
  -1 -10   1    5.12    4.00
   1  10   0   -0.13    3.64
   1  10   1    1.05    3.48
  -1 -10  -1    0.49    2.59
   1  10   2   -1.54    2.66
  -1 -10  -2   -0.23    2.72
   1  10   3   -0.33    4.00
  -1 -10  -3   -0.36    2.76
   1  10   4    3.97    4.07
  -1 -10  -4    1.25    2.72
   1  10   5    4.20    3.97
  -1 -10  -5    0.20    4.66
   1  10   6   -0.03    3.18
  -1 -10  -6   11.42    4.99
   1  10   7    1.31    2.99
  -1 -10  -7    0.95    2.59
   1  10   8   -0.10    3.28
  -1 -10  -8   -0.46    2.53
   1  10   9    3.31    4.99
  -1 -10  -9    0.16    4.53
   1  10  10    8.79    5.35
  -1 -10 -10   -0.16    4.40
   1  10  11   -1.61    5.51
  -1 -10 -11    1.61    4.79
   1  10  12    1.51    3.18
  -1 -10 -12    2.30    4.76
   1  10  13   -4.73    2.99
  -1 -10 -13    3.58    4.79
   1  10  14   -2.92    3.05
   1  10  15    0.62    2.82
   1  10  16   -2.03    2.95
   1  10  17   -3.35    5.38
   1  10  18   -0.26    4.59
  -1 -10 -18    0.62    3.38
   1  10  19   -0.56    4.73
  -1 -10 -19   -1.77    2.99
   1  10  20   -0.89    3.41
  -1 -10 -20    1.02    3.28
   1  10  21    1.94    3.35
  -1 -10 -21   -1.41    3.84
  -1 -10 -22   -2.63    4.33
   1  10  23    3.28    4.46
   2 -10 -16    1.08    4.53
  -2  10  16   -8.66    6.00
   2 -10 -15    1.18    4.53
  -2  10  15    0.26    5.28
   2 -10 -14    1.05    4.00
  -2  10  14   -2.59    9.09
   2 -10 -13   -2.82    4.82
  -2  10  13   -8.24    9.06
   2 -10 -12   -1.94    4.20
  -2  10  12    6.46    8.99
   2 -10 -11    1.35    4.10
   2 -10 -10   -1.54    3.84
   2 -10  -9    1.71    4.43
  -2  10   9    3.25    6.92
   2 -10  -8    4.40    4.59
  -2  10   8    0.98    6.30
   2 -10  -7   -2.20    4.92
  -2  10   7    0.72    7.02
   2 -10  -6   -2.07    4.92
  -2  10   6   -2.00    8.17
   2 -10  -5    1.25    4.92
  -2  10   5   12.93    8.86
   2 -10  -4    3.97    4.92
  -2  10   4    9.32    5.74
   2 -10  -3   -0.20    5.05
  -2  10   3    1.71    5.94
   2 -10  -2    1.02    4.92
  -2  10   2    0.56    5.78
   2 -10  -1    1.02    4.95
  -2  10   1    2.49    5.18
   2 -10   0    0.39    5.48
  -2  10   0    7.05    5.38
   2 -10   1    2.76    5.51
  -2  10  -1    2.20    4.86
   2 -10   2    2.07    5.87
  -2  10  -2    4.66    4.95
   2 -10   3    2.72    5.64
  -2  10  -3    5.09    5.09
   2 -10   4    8.11    6.23
  -2  10  -4    2.82    5.12
   2 -10   5    8.01    5.78
  -2  10  -5   -0.23    5.87
   2 -10   6    3.31    5.91
  -2  10  -6   -4.99    8.20
   2 -10   7   -3.84    8.50
  -2  10  -7    3.18    5.61
   2 -10   8    7.05    8.17
  -2  10  -8    1.94    5.78
   2 -10   9   -0.85    7.02
  -2  10  -9    3.94    7.38
   2 -10  10    3.54    6.14
  -2  10 -10    6.79    7.02
   2 -10  11   -2.76    5.45
  -2  10 -11    0.00    6.14
   2 -10  12    1.58    4.99
  -2  10 -12    3.81    6.83
   2 -10  13   -1.25    4.73
  -2  10 -13    7.32    5.09
   2 -10  14    4.33    5.25
  -2  10 -14    1.21    4.99
   2 -10  15   -1.74    5.35
  -2  10 -15    8.04    5.91
   2  -9 -32    9.45    6.83
  -2   9  32    1.77    5.64
   2  -9 -31   -5.28    4.59
  -2   9  31    2.56    5.09
   2  -9 -30    4.46    4.10
  -2   9  30    6.69    4.92
   2  -9 -29   -2.63    4.50
  -2   9  29    1.18    5.81
   2  -9 -28    0.85    4.69
  -2   9  28   -3.45    5.71
   2  -9 -27    3.68    4.23
  -2   9  27   -3.45    5.74
   2  -9 -26    3.90    4.63
  -2   9  26   -4.82    5.32
   2  -9 -25    2.43    6.46
  -2   9  25   -1.67    7.78
   2  -9 -24    8.24    6.43
  -2   9  24    2.82    5.09
   2  -9 -23   -1.77    6.23
  -2   9  23   -8.99    7.51
   2  -9 -22   -3.31    5.91
  -2   9  22    1.18    4.66
   2  -9 -21   -4.89    5.97
  -2   9  21    2.63    5.32
   2  -9 -20    0.39    6.27
  -2   9  20    3.77    5.09
   2  -9 -19   -0.03    4.86
  -2   9  19    3.54    5.38
   2  -9 -18    0.89    4.33
  -2   9  18    2.00    5.09
   2  -9 -17   -5.64    4.69
  -2   9  17   -1.84    5.58
   2  -9 -16    2.63    4.79
  -2   9  16    0.49    4.82
   2  -9 -15   -3.41    4.79
  -2   9  15    9.65    5.25
   2  -9 -14   -3.18    4.53
  -2   9  14    2.56    5.25
   2  -9 -13   -0.16    4.56
  -2   9  13    8.04    7.42
   2  -9 -12   -1.84    4.46
  -2   9  12    7.94    7.38
   2  -9 -11   -5.05    4.63
  -2   9  11    1.94    5.28
   2  -9 -10    6.73    5.84
  -2   9  10   -3.38    4.79
   2  -9  -9   -4.23    5.61
  -2   9   9    3.81    5.15
  -2   9   8   -0.85    4.56
  -2   9   7    5.94    4.86
   2  -9  -6   -4.66    5.94
  -2   9   6    3.15    4.86
   2  -9  -5    6.04    4.63
  -2   9   5    1.44    4.66
   2  -9  -4    1.28    4.66
  -2   9   4   10.57    4.73
   2  -9  -3   -0.98    5.02
  -2   9   3    5.51    4.43
   2  -9  -2    0.20    4.82
  -2   9   2    3.68    4.63
   2  -9  -1    7.97    6.99
  -2   9   1    1.05    4.43
   2  -9   0    2.63    7.48
  -2   9   0   -2.13    6.89
   2  -9   1    2.49    7.78
  -2   9  -1    0.69    7.05
   2  -9   2   -0.13    7.71
  -2   9  -2    5.45    7.09
   2  -9   3   -0.46    7.42
  -2   9  -3    1.97    7.09
   2  -9   4    8.07    7.58
  -2   9  -4   -7.35    7.28
   2  -9   5    3.94    7.74
  -2   9  -5    1.64    6.99
   2  -9   6    8.01    7.09
  -2   9  -6   -1.87    7.42
   2  -9   7   -0.20    6.56
  -2   9  -7   -4.89    7.02
   2  -9   8   -1.28    6.46
  -2   9  -8    1.38    7.05
   2  -9   9   -4.95    4.53
  -2   9  -9    0.53    6.30
   2  -9  10    1.74    4.92
  -2   9 -10    1.35    6.53
   2  -9  11    0.46    5.51
  -2   9 -11   -3.25    6.92
   2  -9  12   -3.71    6.00
  -2   9 -12   -0.30    6.56
   2  -9  13   -1.18    7.42
  -2   9 -13    6.33    6.73
   2  -9  14    7.68    7.74
  -2   9 -14   -1.08    6.07
   2  -9  15   -0.10    8.27
  -2   9 -15    5.48    6.76
   2  -9  16    4.43    8.86
  -2   9 -16   -4.95    6.43
   2  -9  17   -0.30    8.17
  -2   9 -17   10.40    7.22
   2  -9  18   -4.43    7.55
  -2   9 -18    2.89    7.02
   2  -9  19    0.53    7.12
  -2   9 -19    2.69    6.99
   2  -9  20    0.07    7.71
  -2   9 -20   -1.71    6.92
   2  -9  21    2.56    7.48
  -2   9 -21   -6.27    6.89
   2  -9  22   -4.76    5.87
  -2   9 -22    0.92    5.58
   2  -9  23   -1.74    5.32
  -2   9 -23   -2.76    6.43
   2  -9  24   -2.20    5.15
  -2   9 -24    0.95    5.71
   2  -9  25   -1.61    4.50
  -2   9 -25    1.28    6.30
   2  -9  26    1.67    4.56
  -2   9 -26   -1.44    4.53
   2  -9  27   -3.15    5.55
  -2   9 -27   -2.76    3.87
   2  -9  28    4.59    7.05
  -2   9 -28   -0.10    4.23
   2  -9  29   -8.37    7.22
  -2   9 -29   -0.43    3.58
   2  -9  30   -1.12    7.97
  -2   9 -30    1.18    4.20
   2  -9  31    8.37    7.35
  -2   9 -31    0.43    4.23
   2  -8 -41    8.76    7.35
  -2   8  41    1.44    6.60
   2  -8 -40   -0.33    6.33
  -2   8  40   -2.56    8.56
   2  -8 -39   -2.43    3.28
  -2   8  39   -2.17    8.01
   2  -8 -38   -2.03    3.81
  -2   8  38    6.27    8.43
   2  -8 -37   -1.84    4.53
  -2   8  37    2.72    6.20
   2  -8 -36    1.08    4.10
  -2   8  36    2.43    5.97
   2  -8 -35   -0.66    4.00
  -2   8  35   -0.16    5.22
   2  -8 -34   -2.76    4.63
  -2   8  34    2.17    5.71
   2  -8 -33    3.22    4.43
  -2   8  33   -3.94    5.87
   2  -8 -32    1.12    5.05
  -2   8  32    5.02    6.23
   2  -8 -31    3.51    4.50
  -2   8  31   -9.25    9.32
   2  -8 -30   -0.33    4.82
  -2   8  30   10.01    6.00
   2  -8 -29   -1.41    5.15
  -2   8  29   -3.08    9.29
   2  -8 -28    2.17    4.36
  -2   8  28    1.31    7.94
   2  -8 -27   -5.18    6.76
  -2   8  27   12.96    5.68
   2  -8 -26   -0.66    4.59
  -2   8  26   -2.82    5.97
   2  -8 -25   -7.02    7.55
  -2   8  25    8.30    5.51
   2  -8 -24    5.41    5.84
  -2   8  24    1.08    4.95
   2  -8 -23   -3.77    6.92
  -2   8  23    2.10    5.55
   2  -8 -22    1.67    7.55
  -2   8  22    4.40    5.22
   2  -8 -21    2.46    5.25
  -2   8  21   -7.45    5.74
   2  -8 -20    8.60    4.99
  -2   8  20    4.95    5.51
   2  -8 -19    7.09    7.35
  -2   8  19   12.60    5.51
   2  -8 -18    8.50    5.51
  -2   8  18    4.53    4.89
   2  -8 -17    0.89    4.99
  -2   8  17   -2.89    5.18
   2  -8 -16    1.54    5.28
  -2   8  16    5.55    6.60
   2  -8 -15    3.64    5.35
  -2   8  15    2.33    6.53
   2  -8 -14    9.12    5.22
  -2   8  14    7.74    6.27
   2  -8 -13    1.15    4.99
  -2   8  13    5.58    6.99
   2  -8 -12    6.63    4.99
  -2   8  12    0.79    7.35
   2  -8 -11   15.69    6.10
  -2   8  11    8.79    7.22
   2  -8 -10    6.69    5.61
  -2   8  10   15.49    6.63
   2  -8  -9    0.92    5.38
  -2   8   9    1.94    6.14
   2  -8  -8   -3.74    5.68
  -2   8   8   -8.27    6.86
   2  -8  -7    3.41    5.35
  -2   8   7    0.07    6.96
   2  -8  -6    8.11    5.18
   2  -8  -5    2.17    5.35
  -2   8  -3   47.97   10.07
  -2   8  -4   54.70   12.11
  -2   8  -5   31.83    8.63
  -2   8  -6    5.02    7.71
   2  -8   7   19.10    7.51
  -2   8  -7   35.83    8.66
   2  -8   8   41.77    8.24
  -2   8  -8   42.56    8.99
   2  -8   9   68.71   11.68
  -2   8  -9   68.38   12.99
   2  -8  10   58.70   11.78
  -2   8 -10   66.35   13.68
   2  -8  11   50.73   11.62
  -2   8 -11   54.08   12.11
   2  -8  12   33.77   10.89
  -2   8 -12   46.10   10.89
   2  -8  13   23.69    7.48
  -2   8 -13   40.36    9.61
   2  -8  14   10.40    6.83
  -2   8 -14   14.54    7.42
   2  -8  15    6.66    6.79
  -2   8 -15    2.07    7.05
   2  -8  16   -0.62    6.89
  -2   8 -16    2.99    6.20
   2  -8  17   -1.90    6.04
  -2   8 -17    3.87    6.23
   2  -8  18    1.35    5.25
  -2   8 -18    3.81    5.74
   2  -8  19    2.00    5.41
  -2   8 -19    0.07    5.78
   2  -8  20   -0.59    5.78
  -2   8 -20    4.04    6.10
   2  -8  21   -0.36    6.20
  -2   8 -21    1.12    5.32
   2  -8  22    0.36    6.04
  -2   8 -22    3.05    5.84
   2  -8  23   -9.65    7.22
  -2   8 -23   -0.26    5.25
   2  -8  24   -4.50    7.15
  -2   8 -24    5.02    6.63
   2  -8  25    6.89    7.09
  -2   8 -25    6.14    5.94
   2  -8  26   14.77    8.60
  -2   8 -26    5.64    6.60
   2  -8  27    5.12    8.79
  -2   8 -27   -2.36    5.18
   2  -8  28    5.32    5.09
  -2   8 -28   -2.56    5.25
   2  -8  29    0.36    4.99
  -2   8 -29   -3.87    4.73
   2  -8  30   -0.49    5.15
  -2   8 -30    0.69    4.89
   2  -8  31    0.56    7.65
  -2   8 -31    1.12    5.22
   2  -8  32   -4.53    5.09
  -2   8 -32    3.05    5.55
   2  -8  33    0.56    5.48
  -2   8 -33   -0.82    5.38
   2  -8  34   -4.30    5.51
  -2   8 -34    1.41    5.35
   2  -8  35   -0.59    5.74
  -2   8 -35    3.41    4.92
   2  -8  36   -1.28    5.51
  -2   8 -36   -6.96    5.15
   2  -8  37   -1.02    5.41
  -2   8 -37    5.28    6.20
   2  -8  38   14.47    8.04
  -2   8 -38   -0.53    6.00
   2  -8  39   -1.94    5.68
  -2   8 -39    2.13    6.23
   2  -8  40    2.53    5.51
  -2   8 -40   -0.59    6.40
   2  -8  41    0.23    4.95
  -2   8 -41    1.44    6.27
   2  -7 -48   -1.44    2.95
  -2   7  48    4.04    5.94
   2  -7 -47    2.89    3.35
  -2   7  47   -1.61    6.00
   2  -7 -46    1.35    4.04
  -2   7  46   -0.82    6.40
   2  -7 -45   -0.98    4.10
  -2   7  45   -0.33    6.33
   2  -7 -44    3.35    4.13
  -2   7  44    0.98    6.14
   2  -7 -43    4.76    4.86
  -2   7  43   -1.94    6.63
   2  -7 -42    2.13    4.82
  -2   7  42    4.10    6.66
   2  -7 -41    4.89    4.30
  -2   7  41    4.40    5.78
   2  -7 -40    2.10    4.63
  -2   7  40    3.71    5.87
   2  -7 -39   -6.10    4.40
  -2   7  39    2.63    5.45
   2  -7 -38   -2.63    4.40
  -2   7  38   -3.97    6.30
   2  -7 -37   -2.40    4.43
  -2   7  37    3.15    6.20
   2  -7 -36    0.26    4.07
  -2   7  36    2.03    5.68
   2  -7 -35    2.69    4.66
  -2   7  35    2.99    5.87
   2  -7 -34    3.18    4.66
  -2   7  34   -1.28    6.92
   2  -7 -33    2.72    4.95
  -2   7  33   -1.02    8.40
   2  -7 -32   -2.82    4.86
  -2   7  32    4.79    5.15
   2  -7 -31    1.41    4.40
  -2   7  31   -1.02    6.50
   2  -7 -30   -5.38    4.79
  -2   7  30    8.56    8.53
   2  -7 -29    0.98    4.33
  -2   7  29    4.07    5.38
   2  -7 -28    0.33    5.41
  -2   7  28    1.18    5.05
   2  -7 -27    5.38    5.02
  -2   7  27   -2.46    5.15
   2  -7 -26    3.28    4.66
  -2   7  26   -0.49    5.38
   2  -7 -25    2.46    5.25
  -2   7  25   -2.30    4.92
   2  -7 -24   -1.94    6.20
  -2   7  24    3.15    6.30
   2  -7 -23   -4.95    5.91
  -2   7  23  -12.47    8.37
   2  -7 -22    6.89    4.82
  -2   7  22    4.99    4.86
   2  -7 -21   -2.36    5.18
  -2   7  21   -3.97    7.68
   2  -7 -20    7.55    6.07
  -2   7  20   -2.20    7.25
   2  -7 -19    1.44    5.05
  -2   7  19   -1.77    5.97
   2  -7 -18   -0.26    5.38
  -2   7  18    2.10    6.00
   2  -7 -17   -4.89    5.84
  -2   7  17   -4.27    7.02
   2  -7 -16    3.22    5.38
  -2   7  16   -4.40    7.05
   2  -7 -15   10.66    5.87
  -2   7  15    9.19    7.48
   2  -7 -14   13.49    6.50
  -2   7  14    2.30    6.83
   2  -7 -13    6.56    5.35
  -2   7  13   -1.61    6.60
   2  -7 -12   18.74    7.12
  -2   7  12   29.96    7.91
   2  -7 -11    1.31    5.71
  -2   7  11   -0.89    7.05
   2  -7 -10    5.74    5.61
  -2   7  10    6.66    5.45
   2  -7  -9   -1.51    4.56
  -2   7 -11    1.87    5.45
   2  -7  12    1.97    7.38
  -2   7 -12   -3.61    3.90
   2  -7  13   -1.77    6.50
  -2   7 -13    3.97    4.13
   2  -7  14   -1.61    6.50
  -2   7 -14   -4.86    5.32
   2  -7  15   -0.59    6.40
  -2   7 -15   -3.38    5.32
   2  -7  16   -1.64    6.50
  -2   7 -16   -5.35    4.95
   2  -7  17    8.24    6.96
  -2   7 -17   -4.40    5.28
   2  -7  18   -1.87    6.76
  -2   7 -18   -0.82    5.58
   2  -7  19    5.32    5.84
  -2   7 -19    7.02    6.60
   2  -7  20    0.36    6.56
  -2   7 -20    1.61    6.04
   2  -7  21   -8.24    6.96
  -2   7 -21   12.83    6.50
   2  -7  22  -12.53    6.69
  -2   7 -22   -1.54    6.30
   2  -7  23    2.66    5.78
  -2   7 -23    0.53    5.91
   2  -7  24    1.28    6.40
  -2   7 -24    2.00    6.66
   2  -7  25   -9.32    7.19
  -2   7 -25   -6.86    5.78
   2  -7  26   -2.66    6.10
  -2   7 -26   -0.30    6.27
   2  -7  27    2.82    7.32
  -2   7 -27   -3.48    4.59
   2  -7  28    2.56    5.02
  -2   7 -28    7.91    5.25
   2  -7  29   -6.83    4.89
  -2   7 -29    5.87    4.99
   2  -7  30   -4.73    5.18
  -2   7 -30   -0.75    4.73
   2  -7  31    3.71    5.32
  -2   7 -31    7.81    4.92
   2  -7  32   -0.92    4.92
  -2   7 -32   -1.08    4.95
   2  -7  33    0.33    5.18
  -2   7 -33    0.66    5.02
   2  -7  34   12.63    7.42
  -2   7 -34    2.76    4.53
   2  -7  35   -1.18    5.02
  -2   7 -35   -0.59    4.66
   2  -7  36   -6.46    4.63
  -2   7 -36    1.58    4.40
   2  -7  37    2.46    5.15
  -2   7 -37    4.86    4.79
   2  -7  38   -2.76    5.28
  -2   7 -38   -0.26    4.33
   2  -7  39   -5.05    5.32
  -2   7 -39   -1.15    4.86
   2  -7  40    3.38    5.28
  -2   7 -40   -1.21    4.66
   2  -7  41   -3.68    4.99
  -2   7 -41   -0.59    5.94
   2  -7  42    4.40    5.09
  -2   7 -42    1.87    4.30
   2  -7  43   -2.07    4.92
  -2   7 -43   -0.53    4.36
   2  -7  44   -4.69    4.92
  -2   7 -44   -3.35    5.84
   2  -7  45    1.54    4.07
  -2   7 -45    4.66    4.13
   2  -7  46    2.33    6.27
  -2   7 -46   -0.39    3.61
   2  -7  47    1.80    5.25
  -2   7 -47    2.10    5.32
   2  -7  48   -0.66    5.32
  -2   7 -48    1.61    5.81
   2  -6 -53   -0.23    4.23
  -2   6  53    5.41    5.84
   2  -6 -52    0.03    4.43
  -2   6  52    1.31    5.05
   2  -6 -51   -2.76    4.40
  -2   6  51    5.35    6.30
   2  -6 -50   -1.90    3.74
  -2   6  50    6.30    6.46
   2  -6 -49    0.07    3.28
  -2   6  49   -0.69    5.64
   2  -6 -48    1.80    3.61
  -2   6  48    8.17    5.64
   2  -6 -47   -0.13    4.04
  -2   6  47    2.95    6.56
   2  -6 -46   -2.23    4.23
  -2   6  46    4.82    6.14
   2  -6 -45   -0.95    4.33
  -2   6  45    0.95    6.27
   2  -6 -44    4.53    5.94
  -2   6  44    9.32    6.14
   2  -6 -43    1.35    4.33
  -2   6  43   -2.66    5.61
   2  -6 -42   -0.95    4.63
  -2   6  42   -2.72    6.69
   2  -6 -41   -3.25    4.36
  -2   6  41    3.77    5.87
   2  -6 -40    3.45    4.33
  -2   6  40   10.63    5.87
   2  -6 -39    6.33    5.41
  -2   6  39    4.07    6.40
   2  -6 -38    5.51    4.66
  -2   6  38   -6.86    6.10
   2  -6 -37   -0.62    4.95
  -2   6  37    0.46    5.81
   2  -6 -36    2.36    4.46
  -2   6  36    0.69    5.74
   2  -6 -35    0.20    4.82
  -2   6  35    4.07    6.46
   2  -6 -34   -1.58    4.46
  -2   6  34   -3.28    5.41
   2  -6 -33    2.30    4.95
  -2   6  33    4.17    5.68
   2  -6 -32   -1.87    4.33
  -2   6  32    7.12    5.18
  -2   6  31    7.05    5.81
   2  -6 -30    2.85    4.10
  -2   6  30    2.17    5.25
   2  -6 -29    7.22    4.99
  -2   6  29    8.43    4.89
   2  -6 -28   14.70    5.05
  -2   6  28    0.66    9.02
   2  -6 -27   24.64    5.74
  -2   6  27   19.33   10.11
   2  -6 -26   37.31    6.56
  -2   6  26   47.06    6.46
   2  -6 -25   53.95    7.94
  -2   6  25   60.57    8.83
   2  -6 -24   57.98    7.91
  -2   6  24   43.58    7.38
   2  -6 -23   20.25    5.74
  -2   6  23   16.21    5.55
   2  -6 -22   -2.92    4.40
  -2   6  22   -1.90    6.89
   2  -6 -21   -3.97    4.76
  -2   6  21   -2.89    6.83
   2  -6 -20    5.32    4.59
  -2   6  20    2.23    7.22
   2  -6 -19   -2.72    4.95
  -2   6  19   -7.22    7.38
   2  -6 -18   10.93    4.89
  -2   6  18    9.78    6.17
   2  -6 -17   15.95    6.04
  -2   6  17   10.07    5.68
   2  -6 -16   16.93    5.15
  -2   6  16   11.88    6.37
   2  -6 -15    3.45    5.48
  -2   6  15    7.32    6.04
   2  -6 -14    6.14    5.18
  -2   6  14    5.09    7.05
   2  -6 -13   12.73    5.58
  -2   6  13   10.53    6.56
   2  -6 -12    3.61    3.97
  -2   6  12   -1.54    4.56
   2  -6 -11   10.60    4.86
  -2   6 -12   24.48    7.25
   2  -6  14    7.09    5.18
  -2   6 -14    5.05    4.89
   2  -6  15    9.75    5.41
  -2   6 -15   15.16    6.43
   2  -6  16   -0.95    5.68
  -2   6 -16    2.17    5.64
   2  -6  17   -2.13    5.81
  -2   6 -17    7.35    6.33
   2  -6  18    1.15    6.56
  -2   6 -18    4.07    6.56
   2  -6  19    3.45    6.10
  -2   6 -19   -8.76    5.84
   2  -6  20    1.64    5.32
  -2   6 -20    0.75    5.55
   2  -6  21   -4.50    4.99
  -2   6 -21    1.51    5.61
   2  -6  22    2.07    6.17
  -2   6 -22   11.98    6.10
   2  -6  23   -9.42    6.23
  -2   6 -23    2.43    4.07
   2  -6  24    7.22    5.71
  -2   6 -24   -4.95    4.33
   2  -6  25    0.59    6.04
  -2   6 -25   -3.58    4.59
   2  -6  26    4.76    6.60
  -2   6 -26    7.09    4.73
   2  -6  27   -0.69    4.95
  -2   6 -27   -1.54    4.33
   2  -6  28    3.45    4.73
  -2   6 -28    0.75    4.40
   2  -6  29    8.89    4.86
  -2   6 -29    9.71    4.46
   2  -6  30   12.27    4.86
  -2   6 -30   11.22    5.05
   2  -6  31   -2.03    4.63
  -2   6 -31   -4.36    6.73
   2  -6  32    0.07    4.00
  -2   6 -32    3.02    6.43
   2  -6  33    4.69    4.66
  -2   6 -33   11.03    4.89
   2  -6  34    4.73    4.79
  -2   6 -34    3.58    4.79
   2  -6  35    3.41    5.18
  -2   6 -35   -2.40    4.92
   2  -6  36   -2.03    5.02
  -2   6 -36   -1.38    4.86
   2  -6  37   -2.79    5.48
  -2   6 -37   -1.12    5.74
   2  -6  38   -8.43    6.89
  -2   6 -38    9.94    7.55
   2  -6  39    6.00    4.79
  -2   6 -39    4.23    8.07
   2  -6  40   -1.54    5.41
  -2   6 -40   -4.43    7.68
   2  -6  41    4.36    5.71
  -2   6 -41    0.75    7.19
   2  -6  42    0.62    5.35
  -2   6 -42    0.20    7.05
   2  -6  43   -3.35    5.22
  -2   6 -43   -3.71    4.50
   2  -6  44    1.87    5.05
  -2   6 -44   -1.90    5.05
   2  -6  45   -4.43    5.15
  -2   6 -45    0.82    5.25
   2  -6  46    4.86    4.56
  -2   6 -46    2.33    5.15
   2  -6  47    2.46    4.79
  -2   6 -47    1.64    4.23
   2  -6  48    1.51    4.86
  -2   6 -48   -4.50    4.56
   2  -6  49    0.89    4.56
  -2   6 -49   -3.41    4.76
   2  -6  50    5.84    4.53
  -2   6 -50    2.99    4.95
   2  -6  51    2.43    4.59
  -2   6 -51   -0.20    4.59
   2  -6  52    0.62    4.59
  -2   6 -52   -1.87    4.63
   2  -6  53   -0.56    4.43
  -2   6 -53    1.80    5.51
   2  -5 -57    7.32    6.40
  -2   5  57    6.66    9.02
   2  -5 -56   -0.56    4.66
  -2   5  56    0.30    8.79
   2  -5 -55    0.98    4.69
  -2   5  55    8.76    8.40
   2  -5 -54   -1.05    4.82
  -2   5  54    0.66    9.45
   2  -5 -53    2.30    4.73
  -2   5  53    0.20    6.37
   2  -5 -52    2.53    4.50
  -2   5  52   -4.99    5.87
   2  -5 -51   -1.44    3.94
  -2   5  51    2.92    5.68
   2  -5 -50    1.02    3.77
  -2   5  50   -1.71    4.89
   2  -5 -49    3.58    4.00
  -2   5  49   -1.48    5.71
   2  -5 -48    0.33    3.64
  -2   5  48   -2.00    5.61
   2  -5 -47   -1.38    3.97
  -2   5  47    2.49    5.22
   2  -5 -46   -4.33    3.84
  -2   5  46   -6.10    9.25
   2  -5 -45   -3.15    3.84
  -2   5  45    0.49    5.78
   2  -5 -44   -3.64    4.20
  -2   5  44    0.36    5.41
   2  -5 -43   -2.79    4.63
  -2   5  43   -3.22    5.71
   2  -5 -42    1.12    4.30
  -2   5  42   -0.66    6.14
   2  -5 -41   -1.80    4.13
  -2   5  41    9.29    5.68
   2  -5 -40    2.07    3.94
  -2   5  40   -8.83    5.51
   2  -5 -39    1.51    4.36
  -2   5  39    1.67    5.68
   2  -5 -38    1.18    3.87
  -2   5  38    6.60    4.99
   2  -5 -37    2.46    4.17
  -2   5  37   -2.23    5.02
   2  -5 -36    4.63    3.90
  -2   5  36    2.10    5.09
   2  -5 -35    0.79    4.07
  -2   5  35   -1.84    4.86
   2  -5 -34    7.74    4.23
  -2   5  34    0.26    5.18
   2  -5 -33   -1.12    3.87
  -2   5  33    4.76    4.56
   2  -5 -32   -0.33    3.74
  -2   5  32    1.77    4.36
   2  -5 -31    0.33    4.23
  -2   5  31    1.58    4.33
   2  -5 -30   -1.35    3.97
  -2   5  30   -1.97    3.90
   2  -5 -29   -2.92    4.30
  -2   5  29   -1.94    4.76
   2  -5 -28   -2.30    4.23
  -2   5  28    0.43    4.20
   2  -5 -27    3.64    5.81
  -2   5  27    2.33    6.00
   2  -5 -26    3.74    3.90
  -2   5  26    4.95    4.07
   2  -5 -25   -0.26    4.04
  -2   5  25   -4.56    4.79
   2  -5 -24   -1.71    4.13
  -2   5  24   -5.28    4.79
   2  -5 -23   -0.59    3.81
  -2   5  23   -3.94    3.90
   2  -5 -22   -2.40    3.94
  -2   5  22    1.97    5.51
   2  -5 -21    2.00    3.48
  -2   5  21    0.72    3.94
   2  -5 -20    0.20    3.84
  -2   5  20   -1.67    3.54
   2  -5 -19   -4.53    4.43
  -2   5  19   -1.25    5.68
   2  -5 -18   -1.44    4.46
  -2   5  18    4.17    5.05
   2  -5 -17    6.83    4.07
  -2   5  17   -2.03    5.68
   2  -5 -16    0.30    4.95
  -2   5  16   -0.07    6.14
   2  -5 -15   32.72    6.50
  -2   5  15   26.12    7.97
   2  -5 -14   47.65    7.19
  -2   5  14   49.29    9.52
   2  -5 -13   36.26    5.91
  -2   5  13   38.88    7.12
  -2   5 -16    9.52    5.09
   2  -5  17    5.32    6.10
  -2   5 -17    3.68    5.15
   2  -5  18    4.04    4.99
  -2   5 -18    4.66    4.66
   2  -5  19   -3.81    4.56
  -2   5 -19   -2.20    4.56
   2  -5  20    3.22    5.28
  -2   5 -20   -9.06    4.95
   2  -5  21    9.35    5.09
  -2   5 -21    1.67    6.17
   2  -5  22    0.00    5.45
  -2   5 -22   -5.97    5.55
   2  -5  23    0.62    5.28
  -2   5 -23   -1.38    3.71
   2  -5  24   -1.84    3.94
  -2   5 -24   -0.72    3.97
   2  -5  25   -2.07    4.33
  -2   5 -25    5.28    3.71
   2  -5  26    3.74    4.27
  -2   5 -26   -3.31    3.97
   2  -5  27    4.00    4.04
  -2   5 -27   -4.13    3.61
   2  -5  28   -3.18    4.33
  -2   5 -28    0.53    6.20
   2  -5  29    3.31    4.50
  -2   5 -29    0.66    6.23
   2  -5  30    8.83    4.53
  -2   5 -30   -0.36    6.46
   2  -5  31   10.60    4.40
  -2   5 -31    5.45    4.69
   2  -5  32    4.33    4.00
  -2   5 -32    0.69    4.43
   2  -5  33    5.02    4.23
  -2   5 -33    4.66    5.02
   2  -5  34    2.95    3.94
  -2   5 -34    4.99    4.43
   2  -5  35   -2.30    5.15
  -2   5 -35   -2.26    4.86
   2  -5  36   -0.16    4.69
  -2   5 -36   -2.23    4.46
   2  -5  37    0.53    6.76
  -2   5 -37   -3.77    5.22
   2  -5  38    6.46    5.02
  -2   5 -38   -2.03    4.82
   2  -5  39   -0.82    4.63
  -2   5 -39    2.07    5.15
   2  -5  40   -2.92    5.02
  -2   5 -40   -6.76    4.82
   2  -5  41   -0.56    4.95
  -2   5 -41    2.72    4.95
   2  -5  42   -2.00    4.59
  -2   5 -42   -2.99    5.09
   2  -5  43   -0.72    4.86
  -2   5 -43   -8.07    4.59
   2  -5  44   -3.97    4.66
  -2   5 -44    3.45    4.86
   2  -5  45    4.20    5.09
  -2   5 -45    3.77    4.86
   2  -5  46    0.59    5.15
  -2   5 -46   -2.03    4.69
   2  -5  47   -6.30    5.05
  -2   5 -47   -0.43    4.53
   2  -5  48    2.56    4.92
  -2   5 -48   -1.44    4.73
   2  -5  49    2.33    5.87
  -2   5 -49    0.33    4.69
   2  -5  50    2.66    4.69
  -2   5 -50    0.20    5.05
   2  -5  51   -1.97    5.15
  -2   5 -51   -3.48    4.89
   2  -5  52    0.49    5.51
  -2   5 -52   -0.26    4.63
   2  -5  53    0.56    5.02
  -2   5 -53    1.77    4.59
   2  -5  54    7.94    5.41
  -2   5 -54    2.82    5.02
   2  -5  55    2.03    4.99
  -2   5 -55   -3.94    4.92
   2  -5  56   -3.84    5.35
  -2   5 -56    3.64    4.66
   2  -5  57   -5.64    4.73
  -2   5 -57    2.66    4.33
   2  -4 -60    1.94    3.94
  -2   4  60   -0.79    7.48
   2  -4 -59    0.56    4.17
  -2   4  59    4.76    7.15
   2  -4 -58   -3.28    4.33
  -2   4  58    1.61    8.04
   2  -4 -57    0.59    4.36
  -2   4  57    0.07    4.92
   2  -4 -56   -4.76    6.86
  -2   4  56    7.02    5.48
   2  -4 -55    7.61    3.71
  -2   4  55    1.71    5.22
   2  -4 -54   -1.18    4.17
  -2   4  54    3.22    5.45
   2  -4 -53    4.43    3.74
  -2   4  53    0.98    5.15
   2  -4 -52    7.19    4.79
  -2   4  52    8.14    5.45
   2  -4 -51    1.64    4.27
  -2   4  51    4.43    5.64
   2  -4 -50    0.30    4.20
  -2   4  50    2.63    5.55
   2  -4 -49   -6.86    4.73
  -2   4  49   -5.61    5.78
   2  -4 -48  -13.39    4.40
  -2   4  48    4.76    5.48
   2  -4 -47  -14.63    4.50
  -2   4  47    1.15    5.74
   2  -4 -46   -9.35    4.07
  -2   4  46    3.31    5.55
   2  -4 -45   -9.02    3.77
  -2   4  45   -6.10    5.09
   2  -4 -44   -6.63    3.97
  -2   4  44    1.64    5.18
   2  -4 -43    4.56    4.33
  -2   4  43   -1.38    5.61
   2  -4 -42    5.22    3.97
  -2   4  42    1.18    5.09
   2  -4 -41   11.16    3.87
  -2   4  41    0.00    4.40
   2  -4 -40    7.71    4.07
  -2   4  40   -2.13    5.05
   2  -4 -39    7.81    4.33
  -2   4  39   -2.89    5.28
   2  -4 -38    6.33    3.77
  -2   4  38    8.27    4.76
   2  -4 -37   -0.62    4.00
  -2   4  37    0.62    4.46
   2  -4 -36   -0.23    4.27
  -2   4  36   -0.79    4.79
   2  -4 -35   49.29    6.99
  -2   4  35   64.54    8.11
   2  -4 -34   -5.25    4.63
  -2   4  34   -5.61    4.46
   2  -4 -33   43.31    5.78
  -2   4  33   36.98    5.78
   2  -4 -32   -2.07    4.33
  -2   4  32   -0.26    4.56
   2  -4 -31   -1.67    3.74
  -2   4  31    2.26    3.94
   2  -4 -30   69.37    7.81
  -2   4  30   78.95    7.28
   2  -4 -29  136.60   11.78
  -2   4  29  127.48    9.52
   2  -4 -28  140.57   10.57
  -2   4  28  124.76    8.83
   2  -4 -27  105.73    8.93
  -2   4  27   82.99    7.74
   2  -4 -26   83.64    8.76
  -2   4  26   58.28    6.33
   2  -4 -25   39.15    6.33
  -2   4  25   37.44    5.81
   2  -4 -24   10.40    4.10
  -2   4  24   14.86    4.20
   2  -4 -23   -7.71    4.86
  -2   4  23    0.56    5.81
   2  -4 -22    3.97    3.51
  -2   4  22    2.17    3.71
   2  -4 -21    9.84    3.61
  -2   4  21    1.28    3.51
   2  -4 -20   -3.97    3.45
  -2   4  20    4.00    3.58
   2  -4 -19   -4.23    3.45
  -2   4  19   -1.87    3.28
   2  -4 -18   -0.62    3.18
  -2   4  18    3.22    4.76
   2  -4 -17   -0.43    3.90
  -2   4  17    0.62    4.86
   2  -4 -16    0.03    3.54
  -2   4  16    3.97    5.35
   2  -4 -15   23.76    5.41
  -2   4  15   22.58    5.74
   2  -4 -14    4.59    4.23
   2  -4 -13   50.34    7.88
  -2   4 -15   74.39    7.97
  -2   4 -16   24.09    4.66
   2  -4  17    1.84    5.15
  -2   4 -17    6.96    4.63
   2  -4  18   14.54    5.68
  -2   4 -18    9.16    5.02
   2  -4  19    0.59    5.22
  -2   4 -19   16.01    4.69
   2  -4  20   -0.95    4.20
  -2   4 -20    4.36    2.76
   2  -4  21   -3.48    4.10
  -2   4 -21   -5.45    4.66
   2  -4  22   -2.66    3.45
  -2   4 -22    3.51    4.59
   2  -4  23    0.79    3.71
  -2   4 -23    3.15    3.81
   2  -4  24    1.48    3.12
  -2   4 -24    0.75    3.87
   2  -4  25    6.17    3.90
  -2   4 -25   -3.18    4.04
   2  -4  26   -0.82    3.77
  -2   4 -26    1.44    3.84
   2  -4  27    3.02    3.74
  -2   4 -27   -5.09    4.00
   2  -4  28    0.16    3.48
  -2   4 -28    3.02    3.87
   2  -4  29   -2.82    3.64
  -2   4 -29   -3.12    4.36
   2  -4  30   22.58    4.92
  -2   4 -30   26.38    4.99
   2  -4  31   -4.99    4.69
  -2   4 -31    0.75    4.00
   2  -4  32    4.76    4.07
  -2   4 -32   -3.97    5.02
   2  -4  33   88.43    8.53
  -2   4 -33   70.42    8.50
   2  -4  34   24.12    6.14
  -2   4 -34   22.12    6.14
   2  -4  35   -4.30    4.50
  -2   4 -35   -6.23    4.23
   2  -4  36   23.27    5.55
  -2   4 -36   24.68    6.07
   2  -4  37   26.05    5.81
  -2   4 -37   19.39    7.65
   2  -4  38   -6.50    4.59
  -2   4 -38   -5.48    4.46
   2  -4  39    3.64    4.10
  -2   4 -39   -3.64    4.46
   2  -4  40    4.56    4.69
  -2   4 -40   -0.89    4.82
   2  -4  41   -2.63    4.59
  -2   4 -41    8.14    4.73
   2  -4  42   -1.94    3.90
  -2   4 -42   -0.33    4.99
   2  -4  43    1.44    4.50
  -2   4 -43    2.63    4.69
   2  -4  44   -1.38    4.56
  -2   4 -44    1.71    4.99
   2  -4  45   -0.43    4.59
  -2   4 -45    0.30    4.86
   2  -4  46   -2.69    4.76
  -2   4 -46   -0.69    4.50
   2  -4  47   -1.05    4.92
  -2   4 -47   -0.03    4.50
   2  -4  48    1.12    5.22
  -2   4 -48    3.81    4.92
   2  -4  49    0.85    5.09
  -2   4 -49    8.96    5.09
   2  -4  50    3.81    4.53
  -2   4 -50    3.45    4.99
   2  -4  51   -1.71    4.46
  -2   4 -51    5.97    4.59
   2  -4  52   -3.31    5.09
  -2   4 -52    2.30    4.73
   2  -4  53   -6.20    4.79
  -2   4 -53   -2.23    4.76
   2  -4  54    1.87    5.22
  -2   4 -54    5.87    4.59
   2  -4  55    9.16    5.94
  -2   4 -55    3.71    4.66
   2  -4  56   -1.54    4.86
  -2   4 -56   -1.74    4.63
   2  -4  57    1.28    5.51
  -2   4 -57   -5.91    4.76
   2  -4  58    3.51    5.05
  -2   4 -58   -2.07    4.53
   2  -4  59    5.25    5.45
  -2   4 -59    2.46    6.92
   2  -4  60    1.31    5.28
  -2   4 -60   -4.59    6.99
   2  -4  61   -0.36    5.02
   2  -3 -62   -1.71    4.79
  -2   3  62   -3.22    6.66
   2  -3 -61   -0.56    4.56
  -2   3  61    5.22    6.23
   2  -3 -60   -0.92    4.50
  -2   3  60   -3.02    6.33
   2  -3 -59   -2.17    6.27
  -2   3  59   -4.89    6.27
   2  -3 -58    5.97    4.33
  -2   3  58   -2.17    6.73
   2  -3 -57    1.61    4.30
  -2   3  57   -0.20    6.76
   2  -3 -56   -2.72    3.94
  -2   3  56    1.41    5.94
   2  -3 -55   -0.62    4.59
  -2   3  55    3.45    6.10
   2  -3 -54   -0.89    4.69
  -2   3  54   -7.42    6.14
   2  -3 -53    5.22    4.46
  -2   3  53    1.12    6.46
   2  -3 -52    3.51    6.07
  -2   3  52    5.74    6.60
   2  -3 -51    3.48    4.13
  -2   3  51   -0.72    5.78
   2  -3 -50   -0.16    4.50
  -2   3  50   -3.18    5.61
   2  -3 -49   -3.71    4.13
  -2   3  49    4.56    5.05
   2  -3 -48   -0.46    3.87
  -2   3  48    5.55    5.45
   2  -3 -47    0.23    3.81
  -2   3  47    0.30    5.32
   2  -3 -46    0.56    4.33
  -2   3  46    1.08    5.45
   2  -3 -45    8.24    4.40
  -2   3  45    0.20    5.45
   2  -3 -44    1.12    3.77
  -2   3  44    2.07    5.09
   2  -3 -43    1.31    3.97
  -2   3  43    3.68    5.28
   2  -3 -42    1.80    3.25
  -2   3  42    3.12    4.92
   2  -3 -41    5.64    3.54
  -2   3  41    3.77    4.27
   2  -3 -40    7.68    4.79
  -2   3  40   10.99    4.27
   2  -3 -39    2.66    3.71
  -2   3  39   12.40    4.46
   2  -3 -38    2.72    3.71
  -2   3  38   10.89    4.56
   2  -3 -37   -4.76    3.61
  -2   3  37    2.79    4.13
   2  -3 -36    4.40    4.00
  -2   3  36    4.33    4.53
   2  -3 -35    2.53    4.50
  -2   3  35  -13.65    4.63
   2  -3 -34   13.39    5.58
  -2   3  34   -1.18    6.79
   2  -3 -33    5.32    3.35
  -2   3  33  -20.51    4.63
   2  -3 -32   20.87    4.50
  -2   3  32  -10.66    4.63
   2  -3 -31    9.16    3.31
   2  -3 -30    2.89    4.95
  -2   3  30  -15.13    4.36
   2  -3 -29    4.10    4.17
  -2   3  29    7.78    5.71
   2  -3 -28   -2.20    5.32
  -2   3  28  -10.80    4.17
   2  -3 -27    2.49    4.43
  -2   3  27   -1.71    3.45
   2  -3 -26    2.23    3.84
  -2   3  26    8.04    4.76
   2  -3 -25    4.73    3.51
  -2   3  25   -6.43    5.12
   2  -3 -24   -2.30    4.56
  -2   3  24    1.67    4.79
   2  -3 -23   -6.33    4.30
  -2   3  23  -12.27    5.48
   2  -3 -22  -18.77    3.77
  -2   3  22    1.48    4.59
   2  -3 -21   -2.23    3.77
  -2   3  21    0.98    4.00
  -2   3  20   -2.23    3.97
   2  -3 -19   -0.62    4.27
  -2   3  19    5.84    4.69
  -2   3  18   11.12    5.15
   2  -3 -17   -7.88    2.95
  -2   3  17   -6.17    4.04
   2  -3 -16   -2.20    3.48
  -2   3  16    3.45    3.64
   2  -3 -15   58.01    7.51
  -2   3  15   46.66    6.00
   2  -3 -14   30.71    4.76
   2  -3 -13  207.32   16.31
  -2   3 -14    4.17    3.02
   2  -3  16    4.43    4.00
   2  -3  17    5.12    4.07
  -2   3 -17    8.96    3.05
   2  -3  18    8.20    4.53
  -2   3 -18    7.88    3.02
   2  -3  19    0.00    2.85
  -2   3 -19    4.04    2.69
   2  -3  20   -1.90    2.63
  -2   3 -20    3.25    2.89
   2  -3  21   -0.53    3.25
  -2   3 -21   -3.81    3.05
   2  -3  22    0.72    3.31
  -2   3 -22    4.89    3.51
   2  -3  23   -4.53    3.90
  -2   3 -23    2.03    3.12
   2  -3  24    0.72    3.45
  -2   3 -24   -4.82    3.22
   2  -3  25    2.53    3.54
  -2   3 -25    4.36    3.45
   2  -3  26   -0.85    3.22
  -2   3 -26    1.74    3.45
   2  -3  27   -1.48    3.35
  -2   3 -27   -3.41    3.51
   2  -3  28    1.54    3.18
  -2   3 -28   -1.21    3.58
   2  -3  29    0.56    3.58
  -2   3 -29    6.60    3.68
   2  -3  30   -5.97    3.81
  -2   3 -30   -2.30    3.54
   2  -3  31   21.13    6.33
  -2   3 -31   22.81    4.63
   2  -3  32   -0.59    3.71
  -2   3 -32    0.92    4.23
   2  -3  33   19.82    4.43
  -2   3 -33   17.79    4.20
   2  -3  34   -4.40    3.87
  -2   3 -34    3.08    4.23
   2  -3  35    3.64    3.81
  -2   3 -35    1.71    4.00
   2  -3  36    0.43    3.77
  -2   3 -36   -1.94    4.30
   2  -3  37    7.19    3.81
  -2   3 -37    8.07    4.23
   2  -3  38   -0.13    4.36
  -2   3 -38   -2.82    3.90
   2  -3  39    3.25    4.30
  -2   3 -39    5.87    4.17
   2  -3  40    2.43    3.71
  -2   3 -40    2.49    3.45
   2  -3  41    5.45    4.13
  -2   3 -41   -4.40    4.04
   2  -3  42   -2.82    3.97
  -2   3 -42    0.53    3.90
   2  -3  43    0.92    4.53
  -2   3 -43   -4.95    4.20
   2  -3  44   -2.82    4.76
  -2   3 -44   -1.28    4.56
   2  -3  45   -5.45    4.73
  -2   3 -45   -0.20    4.23
   2  -3  46   -3.15    4.50
  -2   3 -46    0.98    4.20
   2  -3  47    5.35    4.73
  -2   3 -47   -3.77    4.04
   2  -3  48    2.66    7.32
  -2   3 -48    4.20    7.48
   2  -3  49   -1.94    5.05
  -2   3 -49   -8.63    5.15
   2  -3  50   -0.07    5.18
  -2   3 -50   -2.72    4.86
   2  -3  51   -0.03    4.86
  -2   3 -51   -1.94    5.12
   2  -3  52   -2.76    5.15
  -2   3 -52    0.85    5.02
   2  -3  53    2.89    5.18
  -2   3 -53    2.92    4.53
   2  -3  54    1.54    5.64
  -2   3 -54    1.15    4.95
   2  -3  55    6.23    5.78
  -2   3 -55   -2.79    5.12
   2  -3  56   -0.59    5.58
  -2   3 -56    2.72    5.32
   2  -3  57    3.61    6.20
  -2   3 -57   -2.89    5.18
   2  -3  58    4.46    5.48
  -2   3 -58    5.94    7.45
   2  -3  59   -3.08    5.71
  -2   3 -59   -1.77    4.86
   2  -3  60   -5.15    6.37
  -2   3 -60    0.13    4.82
   2  -3  61   -3.41    7.97
  -2   3 -61    4.82    5.05
   2  -3  62    1.38    5.38
  -2   3 -62    0.26    4.95
   2  -3  63   -3.58    4.99
  -2   3 -63   -2.46    4.92
   2  -2 -63    1.54    4.53
  -2   2  63    4.79    6.17
   2  -2 -62   -0.39    4.50
  -2   2  62   -0.30    6.10
   2  -2 -61    1.67    4.27
  -2   2  61   10.70    7.58
   2  -2 -60    3.77    4.20
  -2   2  60    1.51    5.09
   2  -2 -59   -2.95    4.36
  -2   2  59    6.96    6.69
   2  -2 -58    0.00    4.27
  -2   2  58    3.90    6.14
   2  -2 -57   -2.49    4.56
  -2   2  57    7.81    6.10
   2  -2 -56    3.12    4.07
  -2   2  56   -1.12    5.15
   2  -2 -55    0.49    5.91
  -2   2  55    1.25    6.04
   2  -2 -54    2.56    4.20
  -2   2  54   -4.69    6.33
   2  -2 -53    4.86    4.23
  -2   2  53    3.25    6.14
   2  -2 -52   -5.38    4.23
  -2   2  52    0.62    5.71
   2  -2 -51   -4.43    4.07
  -2   2  51   -2.26    5.18
   2  -2 -50   -4.63    4.23
  -2   2  50    5.02    6.00
   2  -2 -49   -1.18    4.27
  -2   2  49   -5.28    6.23
   2  -2 -48   -2.07    4.07
  -2   2  48   -3.15    5.91
   2  -2 -47    7.22    5.55
  -2   2  47   -2.66    5.45
   2  -2 -46   -4.20    3.68
  -2   2  46    6.86    4.99
   2  -2 -45    0.43    3.81
  -2   2  45    0.85    4.59
   2  -2 -44   -1.94    3.28
  -2   2  44    0.16    4.27
   2  -2 -43    6.56    3.97
  -2   2  43   -1.12    4.13
   2  -2 -42    3.58    4.10
  -2   2  42    4.66    4.20
   2  -2 -41    1.48    4.00
  -2   2  41   -5.05    4.33
   2  -2 -40   14.11    4.20
  -2   2  40    8.93    5.02
   2  -2 -39    6.14    3.64
  -2   2  39    4.99    4.86
   2  -2 -38   15.95    3.84
  -2   2  38   19.13    4.53
   2  -2 -37   -1.02    3.81
  -2   2  37   -0.59    4.00
   2  -2 -36   11.78    4.66
  -2   2  36    5.78    4.53
   2  -2 -35  288.66   17.13
  -2   2  35  293.72   16.08
   2  -2 -34   35.70    6.30
  -2   2  34   35.93    6.43
   2  -2 -33  315.34   18.84
  -2   2  33  305.63   16.44
   2  -2 -32   14.50    4.10
  -2   2  32   11.94    4.33
   2  -2 -31   -7.51    4.89
  -2   2  31   -2.07    4.10
   2  -2 -30   60.80    5.87
  -2   2  30   59.00    5.41
   2  -2 -29  135.32   10.17
  -2   2  29  126.92    8.30
   2  -2 -28  107.50    8.27
  -2   2  28  111.99    7.78
   2  -2 -27   65.33    5.94
  -2   2  27   68.84    5.58
   2  -2 -26   29.70    4.30
  -2   2  26   20.64    4.13
   2  -2 -25   32.39    4.04
  -2   2  25   26.87    3.97
   2  -2 -24    4.00    3.05
  -2   2  24    2.46    2.85
   2  -2 -23   -2.03    2.79
  -2   2  23   -1.25    2.46
   2  -2 -22    6.10    2.99
  -2   2  22    1.08    2.92
   2  -2 -21    0.10    3.77
  -2   2  21    0.23    3.28
   2  -2 -20    7.12    3.02
  -2   2  20    3.02    3.02
   2  -2 -19    1.08    2.92
  -2   2  19    6.79    2.76
   2  -2 -18    5.22    2.82
  -2   2  18    3.68    2.53
   2  -2 -17    0.62    2.89
  -2   2  17    4.20    2.99
   2  -2 -16   -1.71    2.36
  -2   2  16    3.74    3.97
   2  -2 -15    0.82    2.49
  -2   2  15   -2.69    3.77
   2  -2 -14   -0.26    2.26
   2  -2 -13  417.49   30.12
   2  -2 -12   65.56    7.05
   2  -2  -6  601.35   36.52
   2  -2  -4   10.43    3.05
   2  -2  -3   27.04    2.82
  -2   2   3   21.36    3.64
  -2   2   1  152.26    9.75
   2  -2   0  104.58    8.96
  -2   2  -1  -10.66    3.02
   2  -2   3    5.61    3.15
   2  -2   4   66.15    6.37
  -2   2 -12   47.09    6.27
  -2   2 -13  173.42   13.88
  -2   2 -14  694.83   37.80
  -2   2 -15  520.07   30.85
   2  -2  16  142.08   11.85
  -2   2 -16  126.46   11.26
   2  -2  17   23.10    5.09
  -2   2 -17   27.63    4.95
   2  -2  18   17.00    5.32
  -2   2 -18   14.67    4.33
  -2   2 -19    9.45    5.05
   2  -2  20   -5.71    2.76
  -2   2 -20    7.12    4.10
   2  -2  21   -4.00    2.72
  -2   2 -21    3.71    4.13
   2  -2  22   -3.28    2.59
  -2   2 -22    4.40    3.90
   2  -2  23    9.29    4.04
  -2   2 -23    9.12    2.95
   2  -2  24   15.39    5.18
  -2   2 -24   19.10    3.38
   2  -2  25   19.13    4.50
  -2   2 -25   15.32    3.25
   2  -2  26    6.53    4.66
  -2   2 -26   13.26    2.85
   2  -2  27    3.31    4.33
  -2   2 -27    8.24    3.15
   2  -2  28   -7.61    5.48
  -2   2 -28    1.35    3.08
   2  -2  29   46.43    5.91
  -2   2 -29   28.19    4.86
   2  -2  30   30.06    3.71
  -2   2 -30   32.19    4.86
   2  -2  31    7.32    3.48
  -2   2 -31    2.00    3.28
   2  -2  32   25.07    4.53
  -2   2 -32   25.86    4.66
   2  -2  33  276.16   13.68
  -2   2 -33  268.78   17.06
   2  -2  34   58.15    5.71
  -2   2 -34   61.33    6.50
   2  -2  35   50.50    6.27
  -2   2 -35   30.42    5.41
   2  -2  36  233.01   12.70
  -2   2 -36  215.46   15.09
   2  -2  37  182.31   10.57
  -2   2 -37  164.13   12.40
   2  -2  38   12.90    4.23
  -2   2 -38   10.24    4.59
   2  -2  39    4.13    3.81
  -2   2 -39   10.73    3.90
   2  -2  40   15.29    4.10
  -2   2 -40   13.98    4.43
   2  -2  41   -2.17    4.20
  -2   2 -41   -3.61    3.84
   2  -2  42    4.23    4.73
  -2   2 -42    7.35    4.20
   2  -2  43   -1.21    4.20
  -2   2 -43    2.63    4.53
   2  -2  44    5.81    4.33
  -2   2 -44    1.80    4.10
   2  -2  45   -2.56    4.23
  -2   2 -45   -1.54    3.97
   2  -2  46    2.43    4.43
  -2   2 -46    5.51    4.36
   2  -2  47   -2.85    4.17
  -2   2 -47    0.82    3.87
   2  -2  48    4.36    6.04
  -2   2 -48    3.18    3.90
   2  -2  49    3.94    4.10
  -2   2 -49   -2.17    4.59
   2  -2  50   -5.51    4.66
  -2   2 -50   -3.84    4.00
   2  -2  51   -2.49    4.79
  -2   2 -51    4.43    4.07
   2  -2  52   -1.28    7.32
  -2   2 -52    0.72    4.36
   2  -2  53   -4.33    8.04
  -2   2 -53    2.56    4.43
   2  -2  54    2.66    5.15
  -2   2 -54    0.00    4.07
   2  -2  55   -0.36    7.09
  -2   2 -55    3.71    4.99
   2  -2  56    1.28    5.22
  -2   2 -56    0.30    5.15
   2  -2  57    4.59    4.99
  -2   2 -57   -2.30    5.09
   2  -2  58   -3.05    5.58
  -2   2 -58   -3.38    5.22
   2  -2  59    3.64    5.12
  -2   2 -59    8.47    5.61
   2  -2  60   -1.51    4.53
  -2   2 -60    0.69    5.61
   2  -2  61   -3.64    4.86
  -2   2 -61    0.75    5.41
   2  -2  62   -1.51    4.79
  -2   2 -62    1.51    5.74
   2  -2  63    2.36    4.95
  -2   2 -63    2.99    5.64
   2  -2  64    4.20    4.36
  -2   2 -64    3.22    6.17
   2  -2  65   13.88    9.32
  -2   2 -65   10.57    8.37
   2  -1 -64    1.18    3.54
  -2   1  64    1.15    6.00
   2  -1 -63    0.56    3.84
  -2   1  63   -3.18    6.14
   2  -1 -62    2.03    4.33
  -2   1  62   -3.84    6.40
   2  -1 -61    0.53    4.79
  -2   1  61   -4.69    6.27
   2  -1 -60   -4.69    4.56
  -2   1  60    1.71    6.27
   2  -1 -59    3.08    4.27
  -2   1  59   -2.33    5.68
   2  -1 -58    0.03    4.23
  -2   1  58    3.38    5.91
   2  -1 -57   -0.16    4.30
  -2   1  57    3.38    6.33
   2  -1 -56   -0.62    4.56
  -2   1  56    2.03    6.04
   2  -1 -55   -3.18    4.07
  -2   1  55    0.23    5.41
   2  -1 -54   -2.59    4.20
  -2   1  54    0.10    6.00
   2  -1 -53   -3.77    4.59
  -2   1  53   -1.25    5.35
   2  -1 -52    4.40    3.81
  -2   1  52    1.08    6.10
   2  -1 -51   -6.37    3.97
  -2   1  51   -3.35    5.78
   2  -1 -50    2.92    5.02
  -2   1  50    0.10    5.48
   2  -1 -49   -1.71    5.68
  -2   1  49   -1.48    5.15
   2  -1 -48   -0.82    4.07
  -2   1  48   10.11    5.38
   2  -1 -47    3.87    4.33
  -2   1  47   -7.68    7.61
   2  -1 -46    0.00    3.84
  -2   1  46    5.09    4.99
   2  -1 -45   -2.63    3.97
  -2   1  45   -2.79    4.92
   2  -1 -44    4.17    3.74
  -2   1  44   -2.36    4.76
   2  -1 -43   -0.30    3.97
  -2   1  43   -1.02    4.63
  -2   1  42   -3.31    4.63
   2  -1 -41   -3.87    3.22
  -2   1  41    5.41    4.53
   2  -1 -40    1.94    3.28
  -2   1  40    4.27    6.86
   2  -1 -39   10.40    3.58
  -2   1  39    2.66    3.68
   2  -1 -38    9.12    3.28
  -2   1  38    7.58    3.84
   2  -1 -37    1.25    3.48
  -2   1  37    3.97    4.04
   2  -1 -36   14.01    3.90
  -2   1  36   23.40    4.27
   2  -1 -35    3.28    2.92
  -2   1  35    2.92    4.00
   2  -1 -34   10.53    3.58
  -2   1  34   11.78    3.61
   2  -1 -33   35.67    4.56
  -2   1  33   28.55    4.50
   2  -1 -32   27.33    5.91
  -2   1  32   23.17    4.46
   2  -1 -31    3.87    2.79
  -2   1  31    8.70    3.45
   2  -1 -30    2.00    3.18
  -2   1  30    5.64    3.22
   2  -1 -29    7.35    2.92
  -2   1  29    8.66    2.95
   2  -1 -28    2.26    2.72
  -2   1  28   -2.36    3.05
   2  -1 -27   10.96    3.87
  -2   1  27    8.70    3.31
   2  -1 -26    3.58    2.56
  -2   1  26    5.61    3.05
   2  -1 -25    1.54    2.53
  -2   1  25    0.89    2.95
   2  -1 -24   -0.82    3.48
  -2   1  24   -1.71    2.63
   2  -1 -23   -1.05    2.46
  -2   1  23   -0.82    2.53
   2  -1 -22    0.95    2.36
  -2   1  22    2.69    2.76
   2  -1 -21    2.20    2.49
  -2   1  21    1.25    2.36
   2  -1 -20   -0.07    2.63
  -2   1  20   -0.39    2.69
   2  -1 -19   -2.43    2.72
  -2   1  19   -0.23    2.53
   2  -1 -18    5.74    2.69
  -2   1  18    5.94    2.79
   2  -1 -17    0.43    2.49
  -2   1  17   -3.05    2.49
   2  -1 -16   18.70    3.51
  -2   1  16   18.38    3.08
   2  -1 -15   23.23    3.18
  -2   1  15   18.74    4.63
   2  -1 -14    9.61    2.53
  -2   1  14    6.63    3.58
   2  -1 -13  312.75   13.42
  -2   1  13  300.71   21.03
   2  -1 -12  241.90   15.95
   2  -1 -11    3.68    2.79
  -2   1   9   73.60    6.46
   2  -1  -8   -0.82    2.30
   2  -1  -7    0.92    1.77
  -2   1   7    3.45    2.56
   2  -1  -6   25.00    2.56
  -2   1   6   17.65    3.45
   2  -1  -5   14.11    2.46
  -2   1   5   14.77    2.99
   2  -1  -4   36.13    3.18
  -2   1   4   35.83    4.00
   2  -1  -3   26.58    2.85
  -2   1   3   23.00    3.51
   2  -1  -2   -1.41    1.77
  -2   1   2    1.25    1.51
   2  -1  -1    3.02    1.90
  -2   1   1    0.30    1.71
   2  -1   0   -3.05    2.13
  -2   1   0   -2.10    1.74
   2  -1   1    1.64    1.80
  -2   1  -1   -4.33    2.26
   2  -1   2   -2.26    1.71
  -2   1  -2    0.33    1.61
   2  -1   3    4.36    1.94
  -2   1  -3    6.20    1.87
   2  -1   4    9.29    2.23
  -2   1  -4    8.89    2.00
   2  -1   5   23.27    3.97
  -2   1  -5   25.40    2.59
   2  -1   6   20.77    3.68
  -2   1  -6   19.16    2.82
   2  -1   7   24.68    4.07
  -2   1  -7   37.05    4.46
  -2   1  -8   77.64    7.91
   2  -1  10   14.93    3.68
   2  -1  11   -2.10    3.15
  -2   1 -11    4.89    2.92
   2  -1  12   87.58    8.01
  -2   1 -12   86.89    5.84
   2  -1  13   -2.10    4.10
  -2   1 -13   -0.66    2.20
   2  -1  14   19.00    3.38
  -2   1 -14   18.01    2.59
   2  -1  15   33.27    3.68
  -2   1 -15   35.37    3.31
   2  -1  16    2.07    2.49
  -2   1 -16    4.79    2.23
   2  -1  17   29.63    3.51
  -2   1 -17   29.79    3.81
   2  -1  18   22.18    3.25
  -2   1 -18   14.24    2.92
   2  -1  19    3.45    2.79
  -2   1 -19    0.66    2.36
   2  -1  20    4.36    2.85
  -2   1 -20    7.28    2.69
   2  -1  21    0.03    2.53
  -2   1 -21    1.18    2.66
   2  -1  22    0.49    3.05
  -2   1 -22    3.28    2.53
   2  -1  23   -1.44    2.99
  -2   1 -23   -1.35    2.36
   2  -1  24   -0.85    3.05
  -2   1 -24    5.22    2.59
   2  -1  25    4.23    2.85
  -2   1 -25    1.54    2.85
   2  -1  26   -2.40    3.02
  -2   1 -26    1.80    2.69
   2  -1  27    1.31    2.99
  -2   1 -27    3.64    2.46
   2  -1  28   -1.67    2.79
  -2   1 -28    6.66    2.99
   2  -1  29    6.66    3.15
  -2   1 -29    3.77    2.53
   2  -1  30    4.27    3.22
  -2   1 -30    1.67    4.00
   2  -1  31   15.09    3.81
  -2   1 -31   20.61    5.02
   2  -1  32   -1.12    3.15
  -2   1 -32   -6.00    3.81
   2  -1  33   30.35    4.33
  -2   1 -33   31.30    5.48
   2  -1  34    0.33    3.38
  -2   1 -34    0.89    4.23
   2  -1  35   -1.48    4.92
  -2   1 -35    2.46    2.72
   2  -1  36    7.32    3.71
  -2   1 -36    3.54    3.38
   2  -1  37    7.74    3.84
  -2   1 -37   -2.63    3.58
   2  -1  38    6.89    4.17
  -2   1 -38   -9.78    3.31
   2  -1  39   12.14    3.97
  -2   1 -39   -3.87    3.25
   2  -1  40   11.48    3.90
  -2   1 -40   -5.28    3.64
   2  -1  41    0.53    3.45
  -2   1 -41  -10.43    3.71
   2  -1  42   11.45    3.74
  -2   1 -42   -7.97    4.04
   2  -1  43    5.55    4.43
  -2   1 -43   -6.60    4.20
   2  -1  44   10.40    4.40
  -2   1 -44   -5.25    3.97
   2  -1  45    7.68    6.27
  -2   1 -45   -4.07    3.94
   2  -1  46    5.32    6.46
  -2   1 -46    4.66    3.94
   2  -1  47   14.96    4.56
  -2   1 -47   12.37    4.07
   2  -1  48   10.70    4.23
  -2   1 -48   10.14    4.46
   2  -1  49    2.10    4.86
  -2   1 -49   10.70    4.40
   2  -1  50   -5.81    5.94
  -2   1 -50   13.75    6.99
   2  -1  51  -12.70    4.86
  -2   1 -51   -3.74    4.40
   2  -1  52  -12.31    5.05
  -2   1 -52    2.79    4.23
   2  -1  53  -15.69    5.58
  -2   1 -53    2.43    4.73
   2  -1  54  -14.86    5.22
  -2   1 -54    1.64    4.59
   2  -1  55  -15.06    5.32
  -2   1 -55   -0.30    4.69
   2  -1  56   -5.15    5.18
  -2   1 -56    5.64    4.63
   2  -1  57   -8.24    5.51
  -2   1 -57    1.90    5.15
   2  -1  58    0.95    7.48
  -2   1 -58   -5.05    4.53
   2  -1  59   -9.58    5.38
  -2   1 -59    2.20    4.76
   2  -1  60   -1.64    5.22
  -2   1 -60   -0.56    4.40
   2  -1  61   -3.05    5.12
  -2   1 -61    2.56    5.12
   2  -1  62    2.63    5.09
  -2   1 -62   -4.86    5.38
   2  -1  63    3.68    5.15
  -2   1 -63   -3.71    5.15
   2  -1  64   -3.54    5.71
  -2   1 -64   -4.30    5.22
   2  -1  65    3.74    5.74
  -2   1 -65   -2.20    5.28
   2  -1  66   -6.86    7.91
  -2   1 -66   -5.94    9.35
   2   0 -64    1.08    3.25
  -2   0  64    5.64    6.73
   2   0 -63    2.92    3.41
  -2   0  63    3.87    6.73
   2   0 -62    1.21    4.10
  -2   0  62   -0.72    6.46
   2   0 -61   -0.23    4.10
  -2   0  61    4.43    6.40
   2   0 -60    0.30    4.33
  -2   0  60    3.64    6.23
   2   0 -59    1.61    3.97
  -2   0  59   -6.96    6.27
   2   0 -58    5.12    4.59
  -2   0  58    4.40    5.94
   2   0 -57   -0.13    4.23
  -2   0  57   13.95    9.81
   2   0 -56   -1.35    4.59
  -2   0  56   -2.20    5.48
   2   0 -55    6.92    4.20
  -2   0  55    2.26    6.10
   2   0 -54   -0.56    5.38
  -2   0  54    3.15    5.32
   2   0 -53   -1.28    4.07
  -2   0  53   -0.33    5.05
   2   0 -52    4.59    4.23
  -2   0  52    1.87    5.25
   2   0 -51   -1.84    3.77
  -2   0  51    5.48    5.28
   2   0 -50   -2.56    4.20
  -2   0  50    2.40    4.46
   2   0 -49    1.61    4.23
  -2   0  49    8.66    4.69
   2   0 -48   -1.97    3.64
  -2   0  48    6.86    5.22
   2   0 -47   -3.58    3.54
  -2   0  47    0.85    4.63
   2   0 -46    4.33    3.87
  -2   0  46   -2.33    4.53
   2   0 -45    1.08    3.81
  -2   0  45    2.46    4.17
   2   0 -44    1.15    3.18
  -2   0  44    3.35    4.13
   2   0 -43    6.79    3.51
  -2   0  43    5.09    3.97
   2   0 -42    9.16    3.71
  -2   0  42    8.27    4.30
   2   0 -41   -2.89    3.31
  -2   0  41   -3.12    3.97
   2   0 -40   11.94    5.51
  -2   0  40   17.62    4.59
   2   0 -39   -0.26    2.95
  -2   0  39    5.25    3.97
   2   0 -38   31.34    4.50
  -2   0  38   33.67    4.99
   2   0 -37    1.08    3.31
  -2   0  37    0.26    3.22
   2   0 -36   -2.79    2.53
  -2   0  36   -3.41    3.54
   2   0 -35  169.45   10.99
  -2   0  35  183.95   11.68
   2   0 -34  143.27   10.11
  -2   0  34  146.78    9.48
   2   0 -33  879.71   35.21
  -2   0  33  989.67   36.59
   2   0 -32    1.97    3.08
  -2   0  32    3.05    4.04
   2   0 -31   18.77    3.51
  -2   0  31   20.02    3.45
   2   0 -30   22.05    3.54
  -2   0  30   22.12    3.68
   2   0 -29  106.91    6.73
  -2   0  29  119.44    7.65
   2   0 -28   38.59    3.87
  -2   0  28   41.90    4.00
   2   0 -27   52.57    4.46
  -2   0  27   56.44    4.69
   2   0 -26    0.69    2.56
  -2   0  26    0.23    2.92
   2   0 -25    1.74    2.63
  -2   0  25   -1.15    3.02
   2   0 -24   43.61    4.13
  -2   0  24   35.90    3.77
   2   0 -23   56.60    4.43
  -2   0  23   46.46    4.23
   2   0 -22  103.33    6.79
  -2   0  22   91.42    6.37
   2   0 -21   22.41    3.97
  -2   0  21   18.97    2.99
   2   0 -20   10.70    2.43
  -2   0  20    9.68    2.49
   2   0 -19   -1.21    2.49
  -2   0  19    4.04    2.53
   2   0 -18    8.86    2.49
  -2   0  18    4.50    2.43
   2   0 -17   -4.79    3.38
  -2   0  17   -2.30    2.26
   2   0 -16   30.22    3.77
  -2   0  16   28.06    3.58
   2   0 -15   19.33    2.89
  -2   0  15   15.59    2.76
   2   0 -14   55.52    5.68
  -2   0  14   48.76    4.43
   2   0 -13   91.52    6.50
  -2   0  13   86.60    8.83
   2   0 -12  480.00   20.08
  -2   0  12  523.61   29.83
   2   0 -11 1290.27   63.72
  -2   0  11 1361.51   66.19
   2   0 -10   41.15    4.66
   2   0  -9  232.22   10.53
  -2   0   9  217.69   15.52
   2   0  -8  625.76   21.99
  -2   0   8  653.55   36.69
   2   0  -7 1153.93   36.26
  -2   0   7 1130.86   53.58
   2   0  -6  469.14   16.24
  -2   0   6  472.29   19.36
   2   0  -5  222.61    9.35
  -2   0   5  211.26    9.94
   2   0  -4    5.02    1.61
  -2   0   4    3.81    1.64
   2   0  -3    1.18    1.58
  -2   0   3    2.49    1.44
   2   0  -2   90.53    5.12
  -2   0   2   85.58    4.53
   2   0  -1    2.03    1.97
  -2   0   1    1.87    1.48
   2   0   0   46.83    3.61
  -2   0   0   44.00    3.02
   2   0   1   12.53    2.85
  -2   0  -1   13.78    1.84
   2   0   2    9.94    1.87
  -2   0  -2    9.81    1.74
   2   0   3   22.74    2.56
  -2   0  -3   19.23    2.17
   2   0   4   34.45    3.05
  -2   0  -4   32.88    2.49
   2   0   5  132.63    7.32
  -2   0  -5  133.85    6.17
   2   0   6   91.81    5.68
  -2   0  -6   98.01    6.30
   2   0   7 1174.05   57.19
  -2   0  -7 1111.90   49.22
   2   0   8   58.77    6.30
  -2   0  -8   53.09    3.48
   2   0   9  275.51   20.05
  -2   0  -9  225.99   10.27
   2   0  10 1249.68   46.37
  -2   0 -10 1114.13   36.78
   2   0  11 2347.27   78.43
  -2   0 -11 2145.27   66.74
   2   0  12  314.59   14.01
  -2   0 -12  318.88   15.36
   2   0  13  215.78   10.96
  -2   0 -13  225.10   11.81
   2   0  14  395.70   18.67
  -2   0 -14  372.90   16.93
   2   0  15  294.77   14.86
  -2   0 -15  306.78   15.26
   2   0  16   64.18    5.18
  -2   0 -16   62.74    5.18
   2   0  17   79.74    5.55
  -2   0 -17   86.43    6.86
   2   0  18  146.25    8.63
  -2   0 -18  143.53    9.68
   2   0  19  187.73   10.76
  -2   0 -19  188.94   11.32
   2   0  20   83.90    6.14
  -2   0 -20   84.00    6.89
   2   0  21   16.87    2.95
  -2   0 -21   15.29    3.18
   2   0  22    6.37    2.72
  -2   0 -22    4.43    2.43
   2   0  23    4.56    2.82
  -2   0 -23    9.55    2.56
   2   0  24    6.83    2.63
  -2   0 -24    5.48    2.30
   2   0  25   -2.03    2.49
  -2   0 -25   -0.95    2.26
   2   0  26    5.25    2.72
  -2   0 -26    3.12    2.23
   2   0  27   51.94    4.50
  -2   0 -27   45.84    4.43
   2   0  28   24.71    3.35
  -2   0 -28   23.99    3.08
   2   0  29  138.11    8.17
  -2   0 -29  137.46    8.33
   2   0  30    0.46    3.05
  -2   0 -30    3.02    3.31
   2   0  31   -7.35    3.12
  -2   0 -31   -0.75    2.66
   2   0  32  189.63   10.76
  -2   0 -32  193.11    9.91
   2   0  33  393.41   25.56
  -2   0 -33  383.23   19.13
   2   0  34  187.50   11.09
  -2   0 -34  186.97   10.93
   2   0  35   74.09    6.92
  -2   0 -35   78.88    6.40
   2   0  36  289.65   15.42
  -2   0 -36  280.20   15.42
   2   0  37  259.29   14.93
  -2   0 -37  245.48   14.63
   2   0  38   28.22    5.02
  -2   0 -38   27.66    4.92
   2   0  39    6.63    3.97
  -2   0 -39    1.38    3.08
   2   0  40    2.95    4.50
  -2   0 -40    4.92    3.35
   2   0  41   22.35    4.76
  -2   0 -41   23.13    4.36
   2   0  42   25.40    5.25
  -2   0 -42   28.71    4.86
   2   0  43   22.90    5.41
  -2   0 -43   12.93    4.04
   2   0  44    6.00    4.89
  -2   0 -44    6.86    3.48
   2   0  45    6.43    4.40
  -2   0 -45    4.36    3.71
   2   0  46    3.68    4.36
  -2   0 -46   -1.44    3.61
   2   0  47    1.31    4.27
  -2   0 -47   -6.43    3.90
   2   0  48    2.43    5.48
  -2   0 -48    1.77    4.13
   2   0  49    0.46    4.33
  -2   0 -49    3.58    3.38
   2   0  50    3.87    4.30
  -2   0 -50    2.07    3.64
   2   0  51    6.63    5.41
  -2   0 -51    1.64    3.84
   2   0  52   -6.20    5.02
  -2   0 -52   -2.79    3.81
   2   0  53   -5.51    4.92
  -2   0 -53    5.09    4.27
   2   0  54   -1.35    5.87
  -2   0 -54    3.81    4.23
   2   0  55   -1.12    5.22
  -2   0 -55    0.46    4.30
   2   0  56    2.99    5.41
  -2   0 -56   -1.74    4.43
   2   0  57    5.55    6.14
  -2   0 -57    4.33    5.28
   2   0  58   -3.84    5.68
  -2   0 -58    2.79    4.92
   2   0  59   11.19    6.04
  -2   0 -59    1.74    5.18
   2   0  60    7.51    5.45
  -2   0 -60    2.20    4.40
   2   0  61    6.92    5.38
  -2   0 -61    3.28    4.56
   2   0  62    0.82    5.25
  -2   0 -62    5.41    6.43
   2   0  63   -2.26    5.25
  -2   0 -63    4.23    5.18
   2   0  64    2.36    5.32
  -2   0 -64    5.15    4.76
   2   0  65  -13.09    8.04
  -2   0 -65   -0.03    6.89
   2   0  66   -4.46    4.92
  -2   0 -66    2.56    5.78
   2   1 -64   -2.10    4.73
  -2  -1  64    5.81    8.56
   2   1 -63   -3.45    4.20
  -2  -1  63   -6.63    9.45
   2   1 -62   -0.53    4.10
  -2  -1  62   -2.46    5.81
   2   1 -61   -1.77    6.89
  -2  -1  61   -1.90    5.84
   2   1 -60    1.77    4.73
  -2  -1  60    2.26    6.30
   2   1 -59   -5.45    4.82
  -2  -1  59    4.79    6.60
   2   1 -58   -7.94    6.46
  -2  -1  58    0.98    5.91
   2   1 -57   -0.95    4.27
  -2  -1  57    3.84    5.94
   2   1 -56   -1.15    4.27
  -2  -1  56    1.74    5.28
   2   1 -55   -0.62    4.27
  -2  -1  55    2.79    5.97
   2   1 -54   -0.75    3.87
  -2  -1  54    1.61    5.51
   2   1 -53    0.16    3.68
  -2  -1  53    3.84    7.48
   2   1 -52    4.46    4.20
  -2  -1  52    2.59    5.74
   2   1 -51    0.13    3.94
  -2  -1  51   -3.90    4.92
   2   1 -50    3.90    4.10
  -2  -1  50    0.39    4.92
   2   1 -49   -4.43    3.74
  -2  -1  49   -3.90    5.84
   2   1 -48    0.89    3.84
  -2  -1  48   -6.07    5.68
   2   1 -47   -3.51    5.28
  -2  -1  47    1.97    4.46
   2   1 -46   -0.98    4.53
  -2  -1  46    1.94    4.43
   2   1 -45    1.12    3.81
  -2  -1  45    1.87    3.90
   2   1 -44    0.75    3.54
  -2  -1  44   -2.03    4.04
   2   1 -43    1.64    3.12
  -2  -1  43    3.64    4.92
   2   1 -42    1.54    3.61
  -2  -1  42    4.50    5.02
   2   1 -41    7.02    3.15
  -2  -1  41    6.60    4.36
   2   1 -40    2.72    3.22
  -2  -1  40    8.17    4.00
   2   1 -39    1.80    2.89
  -2  -1  39   -8.60    4.17
   2   1 -38    8.11    2.99
  -2  -1  38   -0.07    3.61
   2   1 -37    0.69    2.99
  -2  -1  37   -2.69    3.48
   2   1 -36    2.49    2.99
  -2  -1  36    3.28    3.41
   2   1 -35    6.07    2.95
  -2  -1  35   -0.39    3.35
   2   1 -34   16.44    3.12
  -2  -1  34   15.98    3.84
   2   1 -33   48.04    4.46
  -2  -1  33   52.34    4.92
   2   1 -32    1.51    3.05
  -2  -1  32    2.20    4.56
   2   1 -31   27.76    5.84
  -2  -1  31   34.36    5.38
   2   1 -30    0.79    2.63
  -2  -1  30    1.90    2.76
   2   1 -29    5.38    3.41
  -2  -1  29    3.51    4.00
   2   1 -28    3.48    2.23
  -2  -1  28    7.55    4.13
   2   1 -27    0.75    2.36
  -2  -1  27    1.38    3.15
   2   1 -26    1.15    2.72
  -2  -1  26    0.92    2.53
   2   1 -25   -1.21    2.07
   2   1 -24    4.95    1.94
  -2  -1  24    3.28    2.10
   2   1 -23   -0.07    2.00
  -2  -1  23    0.89    2.26
   2   1 -22    0.69    2.20
  -2  -1  22    0.13    2.33
   2   1 -21   -0.33    1.80
  -2  -1  21    0.03    2.07
   2   1 -20   -1.77    2.85
  -2  -1  20   -2.20    1.90
   2   1 -19   -0.39    1.90
  -2  -1  19    0.98    2.20
   2   1 -18   -1.05    1.87
  -2  -1  18   -2.49    2.07
   2   1 -17    4.17    2.56
  -2  -1  17    1.84    1.97
   2   1 -16    3.45    1.87
  -2  -1  16   -1.77    1.97
   2   1 -15    3.38    2.00
  -2  -1  15    1.90    2.10
   2   1 -14   33.77    3.22
  -2  -1  14   30.32    2.99
   2   1 -13   82.59    8.70
  -2  -1  13   70.91    6.99
   2   1 -12   17.88    2.46
  -2  -1  12   13.26    2.26
   2   1 -11  137.92    7.65
  -2  -1  11  132.47    7.32
   2   1 -10  249.61   16.44
  -2  -1  10  253.03   17.03
   2   1  -8    1.18    2.69
  -2  -1   8    4.13    2.63
   2   1  -7   28.35    2.40
  -2  -1   7   29.66    2.56
   2   1  -6    1.35    1.31
  -2  -1   6    3.18    1.38
   2   1  -5   20.74    2.26
  -2  -1   5   18.70    2.00
   2   1  -4   11.52    1.35
  -2  -1   4   13.03    1.58
   2   1  -3   -1.08    1.25
  -2  -1   3   -1.38    1.15
   2   1  -2   27.20    2.00
  -2  -1   2   27.63    2.07
   2   1  -1    0.20    1.44
  -2  -1   1    2.07    1.12
   2   1   0    8.93    1.31
  -2  -1   0    6.00    1.21
   2   1   1   19.13    1.84
  -2  -1  -1   17.75    1.77
   2   1   2    3.51    1.38
  -2  -1  -2    1.74    1.87
   2   1   3   19.29    2.00
  -2  -1  -3   20.51    2.59
   2   1   4    7.45    1.67
   2   1   5   11.91    1.87
  -2  -1  -5   11.35    1.58
   2   1   6   24.94    3.48
  -2  -1  -6   30.71    2.40
   2   1   7    0.66    1.61
  -2  -1  -7    1.61    2.10
   2   1   8    5.25    1.87
  -2  -1  -8    5.91    1.97
   2   1   9   95.03    5.51
  -2  -1  -9   92.99    5.74
   2   1  10   78.06    5.18
  -2  -1 -10   77.80    5.12
   2   1  11  134.54    7.35
  -2  -1 -11  150.52    7.91
   2   1  12   48.24    3.77
  -2  -1 -12   50.43    5.51
   2   1  13   -5.09    2.00
  -2  -1 -13   -0.36    1.94
   2   1  14    2.03    3.41
  -2  -1 -14    3.41    2.17
   2   1  15   -1.31    2.33
  -2  -1 -15    1.58    1.97
   2   1  16   -2.36    3.18
  -2  -1 -16    0.89    2.13
   2   1  17   -0.49    2.17
  -2  -1 -17    0.43    1.97
   2   1  18    1.08    2.10
  -2  -1 -18   -0.66    1.94
   2   1  19   -0.30    2.07
  -2  -1 -19    0.69    2.07
   2   1  20   -2.89    2.03
  -2  -1 -20    0.20    1.90
   2   1  21    2.20    2.26
  -2  -1 -21   -0.16    1.84
   2   1  22   -3.31    2.33
  -2  -1 -22    1.41    2.07
   2   1  23   -0.46    2.53
  -2  -1 -23   -0.59    1.97
   2   1  24   -2.63    3.74
  -2  -1 -24    3.54    1.97
   2   1  25    4.10    2.92
  -2  -1 -25    3.94    2.03
   2   1  26    7.84    2.79
  -2  -1 -26    4.79    2.49
   2   1  27   -0.30    2.63
  -2  -1 -27   -3.22    2.33
   2   1  28   -1.61    2.66
  -2  -1 -28    4.59    2.40
   2   1  29    3.94    3.02
  -2  -1 -29    0.66    2.30
   2   1  30   11.55    2.89
  -2  -1 -30    9.65    2.46
   2   1  31    7.58    3.35
  -2  -1 -31   16.28    2.89
   2   1  32    2.66    3.12
  -2  -1 -32   -0.69    2.66
   2   1  33    6.83    3.31
  -2  -1 -33    4.86    2.43
   2   1  34    3.12    3.41
  -2  -1 -34    8.04    2.89
   2   1  35   -2.00    3.54
  -2  -1 -35    0.23    2.82
   2   1  36    0.92    3.58
  -2  -1 -36    4.66    2.89
   2   1  37    1.77    3.38
  -2  -1 -37    0.39    3.08
   2   1  38    1.25    3.77
  -2  -1 -38   -1.18    2.99
   2   1  39    5.61    3.64
  -2  -1 -39   -0.13    2.82
   2   1  40   -3.90    3.64
  -2  -1 -40    0.13    2.63
   2   1  41    0.75    4.23
  -2  -1 -41    4.36    3.15
   2   1  42    7.68    3.81
  -2  -1 -42    1.80    3.48
   2   1  43    1.48    3.81
  -2  -1 -43    5.74    3.71
   2   1  44   -1.41    6.10
  -2  -1 -44   -0.07    3.22
   2   1  45    1.71    4.27
  -2  -1 -45    6.04    4.66
   2   1  46    0.00    4.79
  -2  -1 -46    3.12    3.35
   2   1  47    0.75    4.10
  -2  -1 -47    5.15    3.41
   2   1  48   -0.69    4.53
  -2  -1 -48   -3.08    3.90
   2   1  49   -7.32    4.95
  -2  -1 -49    6.40    3.90
   2   1  50   -0.66    5.12
  -2  -1 -50    2.53    4.00
   2   1  51   -2.72    5.58
  -2  -1 -51    1.77    3.87
   2   1  52    0.53    5.64
  -2  -1 -52   -0.23    4.10
   2   1  53   -0.62    6.10
  -2  -1 -53    3.28    4.00
   2   1  54   -1.05    6.00
  -2  -1 -54    0.16    4.04
   2   1  55    6.76    7.94
  -2  -1 -55   -3.48    6.76
   2   1  56    2.89    5.64
  -2  -1 -56    1.12    4.13
   2   1  57    0.69    6.37
  -2  -1 -57    0.79    6.69
   2   1  58   11.29    8.30
  -2  -1 -58   -5.45    4.92
   2   1  59   -4.13    6.30
  -2  -1 -59    2.03    4.07
   2   1  60  -12.21    8.56
  -2  -1 -60   -0.36    4.36
   2   1  61    8.70    6.63
  -2  -1 -61    0.20    4.79
   2   1  62   -4.07    8.89
  -2  -1 -62   -0.16    4.63
   2   1  63   -1.05    5.78
  -2  -1 -63   -0.69    4.40
   2   1  64    0.13    6.10
  -2  -1 -64   -1.41    6.53
   2   1  65    3.35    5.64
  -2  -1 -65   -0.92    4.40
  -2  -1 -66    2.00    5.22
   2   2 -63    0.89    6.63
  -2  -2  63    3.97    6.66
   2   2 -62    0.79    4.63
  -2  -2  62   -5.71    8.11
   2   2 -61    0.39    4.33
  -2  -2  61    1.28    7.45
   2   2 -60    1.90    7.19
  -2  -2  60    2.89    5.45
   2   2 -59  -12.73    6.40
  -2  -2  59    0.20    7.91
   2   2 -58    0.43    4.40
  -2  -2  58    1.38    5.51
   2   2 -57    2.17    4.56
  -2  -2  57    4.73    5.09
   2   2 -56    7.19    4.63
  -2  -2  56   -7.28    7.45
   2   2 -55   -1.84    4.20
  -2  -2  55   -4.89    5.02
   2   2 -54    1.71    4.17
  -2  -2  54   -2.69    4.82
   2   2 -53    1.21    4.43
  -2  -2  53    4.92    8.01
   2   2 -52   -0.36    3.97
  -2  -2  52   -2.00    5.09
   2   2 -51    0.43    7.22
  -2  -2  51    0.30    7.81
   2   2 -50    3.22    4.07
  -2  -2  50   -1.28    4.76
   2   2 -49   -0.07    4.10
  -2  -2  49    5.51    8.37
   2   2 -48   -0.10    5.61
  -2  -2  48   -0.62    4.59
   2   2 -47    1.87    4.23
  -2  -2  47    6.20    4.79
   2   2 -46   -4.33    3.64
  -2  -2  46    8.96    5.61
   2   2 -45    4.76    3.38
  -2  -2  45   -0.92    5.87
   2   2 -44    9.75    5.18
  -2  -2  44    6.30    5.97
   2   2 -43   14.01    5.74
  -2  -2  43   14.21    5.02
   2   2 -42   14.54    5.71
  -2  -2  42   15.62    4.66
   2   2 -41    2.13    3.12
  -2  -2  41    2.63    3.74
   2   2 -40   -5.48    4.50
  -2  -2  40   -0.62    3.45
   2   2 -39   -4.23    3.12
  -2  -2  39    0.62    3.38
   2   2 -38    0.95    2.79
  -2  -2  38   -1.71    3.48
   2   2 -37    1.44    2.66
  -2  -2  37   -0.23    3.28
   2   2 -36   -1.28    2.76
  -2  -2  36    2.46    3.15
   2   2 -35    3.05    2.63
  -2  -2  35    3.54    3.45
   2   2 -34   63.00    8.37
  -2  -2  34   61.46    4.92
   2   2 -33  327.84   23.49
  -2  -2  33  346.55   15.36
   2   2 -32   32.03    5.35
  -2  -2  32   36.19    3.90
   2   2 -31   31.93    5.09
  -2  -2  31   33.70    3.61
   2   2 -30   17.62    2.72
  -2  -2  30   23.66    3.18
   2   2 -29    1.18    2.26
  -2  -2  29    1.97    2.43
   2   2 -28   24.32    2.76
  -2  -2  28   29.30    3.08
   2   2 -27   -1.97    2.13
  -2  -2  27   -2.69    3.22
   2   2 -26   -0.56    1.94
  -2  -2  26   -0.85    2.07
   2   2 -25   15.59    3.08
  -2  -2  25   13.26    2.10
   2   2 -24   -4.23    2.36
  -2  -2  24    3.22    2.07
   2   2 -23   18.38    2.30
  -2  -2  23   11.85    2.63
   2   2 -22   88.27    6.20
  -2  -2  22   78.43    5.41
   2   2 -21   73.27    4.36
  -2  -2  21   68.48    4.00
   2   2 -20   42.79    4.30
  -2  -2  20   42.36    2.99
   2   2 -19   23.04    3.22
  -2  -2  19   24.35    3.18
   2   2 -18   22.21    2.26
  -2  -2  18   27.27    3.22
   2   2 -17   35.70    3.31
  -2  -2  17   38.39    3.35
   2   2 -16   28.61    2.40
  -2  -2  16   30.68    4.53
   2   2 -15   14.41    1.71
  -2  -2  15   16.77    1.94
   2   2 -14    6.86    1.44
  -2  -2  14    8.60    1.64
   2   2 -13    0.89    1.38
  -2  -2  13    1.74    1.44
   2   2 -12  269.14    9.88
  -2  -2  12  242.26   16.60
   2   2 -11  275.67   10.04
  -2  -2  11  261.07   16.21
   2   2 -10  327.68   18.47
  -2  -2  10  342.97   11.98
   2   2  -9   56.37    3.61
  -2  -2   9   54.04    3.41
  -2  -2   8    2.33    1.48
   2   2  -7    8.43    1.05
  -2  -2   7    6.33    1.02
   2   2  -6   33.11    1.74
  -2  -2   6   32.09    1.74
   2   2  -5    2.85    0.85
  -2  -2   5   -0.20    1.08
   2   2  -4   20.90    1.80
  -2  -2   4   17.39    1.21
   2   2  -3  146.71    4.56
   2   2  -1   27.83    1.41
  -2  -2   1   26.28    2.49
   2   2   0  274.23   11.29
  -2  -2   0  319.61    9.42
   2   2   1  236.33    7.15
  -2  -2  -1  275.28    8.14
   2   2   2   97.88    3.87
  -2  -2  -2  111.73    4.04
   2   2   3    3.45    0.98
  -2  -2  -3    6.20    1.31
   2   2   4    4.50    1.38
  -2  -2  -4    6.04    1.15
   2   2   5    1.08    1.48
  -2  -2  -5    0.62    1.12
   2   2   6   77.70    4.13
  -2  -2  -6  112.65    5.05
   2   2   7   61.69    6.37
  -2  -2  -7   77.01    3.90
   2   2   8   61.07    5.91
  -2  -2  -8   60.02    3.35
   2   2   9   27.96    2.26
  -2  -2  -9   28.52    2.20
   2   2  10  348.68   12.70
  -2  -2 -10  325.58   12.14
   2   2  11  304.41   11.19
  -2  -2 -11  297.82   11.52
   2   2  12   26.45    2.30
  -2  -2 -12   28.52    2.13
   2   2  13  559.08   18.80
  -2  -2 -13  552.62   18.67
   2   2  14  354.91   12.96
  -2  -2 -14  330.07   12.11
   2   2  15  257.69    9.68
  -2  -2 -15  247.78    9.75
   2   2  16   89.48    4.53
  -2  -2 -16   82.33    4.27
   2   2  17   59.56    5.02
  -2  -2 -17   63.69    5.02
   2   2  18   22.25    2.40
  -2  -2 -18   23.82    2.40
   2   2  19   -1.44    2.00
  -2  -2 -19   -1.31    1.58
   2   2  20   15.46    2.46
  -2  -2 -20   15.26    2.07
   2   2  21   36.78    3.28
  -2  -2 -21   30.65    3.51
   2   2  22   17.59    2.56
  -2  -2 -22   23.33    2.40
   2   2  23   11.03    2.49
  -2  -2 -23   14.37    2.17
   2   2  24   12.83    2.66
  -2  -2 -24    9.45    3.77
   2   2  25   30.78    2.85
  -2  -2 -25   32.16    4.04
   2   2  26   19.43    2.53
  -2  -2 -26   16.77    2.30
   2   2  27    0.07    2.46
  -2  -2 -27    2.00    2.00
   2   2  28   21.76    3.05
  -2  -2 -28   20.18    2.66
   2   2  29   12.24    2.59
  -2  -2 -29   12.27    2.56
   2   2  30   49.78    6.40
  -2  -2 -30   48.83    3.81
   2   2  31   21.69    3.51
  -2  -2 -31   23.20    4.20
   2   2  32  137.65    7.55
  -2  -2 -32  139.79    8.04
   2   2  33   28.78    3.74
  -2  -2 -33   34.36    3.54
   2   2  34   38.49    4.33
  -2  -2 -34   34.42    5.02
   2   2  35  164.33    9.68
  -2  -2 -35  164.27   10.43
   2   2  36  290.93   14.73
  -2  -2 -36  277.15   14.14
   2   2  37  220.31   13.49
  -2  -2 -37  236.00   13.88
   2   2  38   70.98    6.63
  -2  -2 -38   67.20    6.63
   2   2  39   31.40    5.05
  -2  -2 -39   33.47    4.79
   2   2  40   29.53    5.09
  -2  -2 -40   19.03    5.97
   2   2  41   16.96    4.79
  -2  -2 -41   12.47    3.87
   2   2  42   -1.21    4.40
  -2  -2 -42    3.41    3.68
   2   2  43   -1.12    4.17
  -2  -2 -43    0.79    3.31
   2   2  44    4.59    6.50
  -2  -2 -44   11.03    5.12
   2   2  45    1.90    4.66
  -2  -2 -45    2.95    3.48
   2   2  46    6.17    6.46
  -2  -2 -46    3.87    5.35
   2   2  47    1.15    4.53
  -2  -2 -47   -1.08    3.68
   2   2  48   -3.58    6.63
  -2  -2 -48    3.97    4.33
   2   2  49   -2.07    5.05
  -2  -2 -49    3.45    3.68
   2   2  50   -2.30    6.83
  -2  -2 -50    0.33    4.04
   2   2  51    1.77    4.99
  -2  -2 -51    3.58    4.66
   2   2  52   -0.92    5.81
  -2  -2 -52    7.97    4.82
   2   2  53    3.28    5.45
  -2  -2 -53    0.59    6.50
   2   2  54   -1.54    6.00
  -2  -2 -54   -1.61    4.13
   2   2  55   -3.90    5.41
   2   2  56   -2.43    5.48
  -2  -2 -56    1.48    4.43
   2   2  57    8.24   10.17
  -2  -2 -57   -2.92    4.30
   2   2  58    5.41    8.76
  -2  -2 -58    6.14    5.97
   2   2  59    3.51    5.87
  -2  -2 -59   -0.43    4.69
   2   2  60    7.15    8.79
  -2  -2 -60   -1.15    5.18
   2   2  61    2.20    5.68
  -2  -2 -61   -2.89    4.56
   2   2  62   -7.74    8.56
  -2  -2 -62    1.05    6.27
   2   2  63   -3.15    6.00
  -2  -2 -63   -1.15    4.00
  -2  -2 -64    0.59    6.14
   2   2  65   -0.72    5.71
  -2  -2 -65    0.85    4.40
  -2  -3  61    6.43    8.24
  -2  -3  60    3.48    5.81
   2   3 -59    2.72    4.76
  -2  -3  59    3.18    6.76
   2   3 -58   -1.25    5.41
  -2  -3  58    0.23    5.25
   2   3 -57    1.15    3.84
  -2  -3  57   -0.85    5.45
   2   3 -56    0.95    3.97
  -2  -3  56    5.91    7.15
   2   3 -55    4.43    5.58
  -2  -3  55    2.69    5.09
   2   3 -54   -2.43    3.74
  -2  -3  54    0.82    7.25
   2   3 -53    2.53    5.25
  -2  -3  53    7.71    6.83
  -2  -3  52   -0.07    4.95
   2   3 -51    0.16    3.90
  -2  -3  51    6.14    6.86
   2   3 -50    2.23    3.87
  -2  -3  50    1.31    6.00
   2   3 -49    2.00    5.58
  -2  -3  49   -0.82    4.46
   2   3 -48    0.43    3.74
  -2  -3  48    1.31    6.17
   2   3 -47    2.20    3.94
   2   3 -46    0.98    4.69
  -2  -3  46   -3.68    4.30
   2   3 -45    3.58    3.74
  -2  -3  45   -1.12    4.17
   2   3 -44    0.59    3.12
  -2  -3  44   -4.66    5.12
   2   3 -43   -0.75    3.35
  -2  -3  43   -1.31    6.00
   2   3 -42   -3.64    5.12
  -2  -3  42    1.58    4.04
   2   3 -41   -1.02    3.38
  -2  -3  41    1.51    5.15
   2   3 -40    1.28    4.53
  -2  -3  40   -1.41    3.68
   2   3 -39    1.74    3.41
  -2  -3  39    0.62    3.45
   2   3 -38    5.91    4.30
  -2  -3  38   -0.30    3.45
   2   3 -37    0.16    2.82
  -2  -3  37   -3.74    4.17
   2   3 -36   -0.66    3.08
  -2  -3  36   -1.41    2.92
   2   3 -35   -2.63    2.69
  -2  -3  35    2.23    2.72
   2   3 -34    2.89    2.46
  -2  -3  34    4.33    2.85
   2   3 -33    3.58    3.48
  -2  -3  33   14.57    3.28
   2   3 -32   -0.26    3.87
  -2  -3  32   -1.15    2.76
   2   3 -31    4.36    2.43
  -2  -3  31    6.86    2.82
   2   3 -30    3.08    2.30
  -2  -3  30    1.25    2.46
   2   3 -29   -1.94    2.07
  -2  -3  29    0.75    3.15
   2   3 -28   -0.49    2.07
  -2  -3  28   -1.12    3.25
   2   3 -27    1.58    2.03
  -2  -3  27   -0.82    2.92
   2   3 -26    2.82    2.03
  -2  -3  26    1.35    2.82
   2   3 -25    2.95    2.13
  -2  -3  25    1.31    2.63
   2   3 -24    0.36    1.77
  -2  -3  24    1.38    1.97
   2   3 -23    0.82    1.71
  -2  -3  23   -2.33    2.10
   2   3 -22    4.17    1.77
  -2  -3  22    2.66    1.97
   2   3 -21    0.39    1.61
  -2  -3  21    0.00    1.84
   2   3 -19   10.50    2.72
  -2  -3  19   13.03    2.89
   2   3 -18   -2.07    1.54
  -2  -3  18   -3.15    2.46
  -2  -3  17    3.71    2.76
  -2  -3  16    5.48    1.51
   2   3 -15   -2.40    2.07
   2   3 -14    2.69    2.00
  -2  -3  14    5.64    2.23
   2   3 -13   38.03    3.90
   2   3 -12    6.00    1.44
  -2  -3  12    4.66    2.00
   2   3 -11  199.05   10.04
  -2  -3  11  180.48    7.61
   2   3 -10  183.59    6.56
  -2  -3  10  184.58    7.32
  -2  -3   9    1.90    1.02
   2   3   3   24.81    2.00
   2   3   4   16.90    2.33
  -2  -3  -4   14.90    1.28
   2   3   5    0.82    1.08
  -2  -3  -5    0.62    1.44
   2   3   6   33.90    2.63
  -2  -3  -6   27.96    2.10
   2   3   7   -0.10    1.84
  -2  -3  -7   -2.00    1.64
   2   3   8    0.56    2.17
  -2  -3  -8    0.98    1.67
   2   3   9   96.37    7.09
  -2  -3  -9   64.64    4.86
   2   3  10    3.35    1.48
  -2  -3 -10   -0.23    1.77
   2   3  11  169.61    9.81
  -2  -3 -11  129.38    8.43
  -2  -3 -12   84.66    6.83
  -2  -3 -13   13.58    1.80
   2   3  14    3.38    2.56
  -2  -3 -14    6.50    1.51
   2   3  15    2.43    2.40
  -2  -3 -15    1.02    1.54
   2   3  16    1.12    1.80
   2   3  17    0.79    1.77
  -2  -3 -17    2.33    1.61
   2   3  18    4.89    2.07
   2   3  19    2.56    1.90
  -2  -3 -19    2.40    2.20
   2   3  20   12.60    2.26
  -2  -3 -20   10.76    1.97
   2   3  21    0.26    2.26
  -2  -3 -21    4.46    1.74
   2   3  22   -0.79    2.43
  -2  -3 -22   -1.97    1.64
   2   3  23    3.81    3.68
  -2  -3 -23    4.23    2.03
   2   3  24    4.86    4.46
  -2  -3 -24    1.08    2.00
   2   3  25   -2.33    3.58
  -2  -3 -25    0.85    1.87
   2   3  26   -0.39    2.49
  -2  -3 -26    0.85    2.17
   2   3  27    1.02    2.79
  -2  -3 -27    0.66    2.13
   2   3  28    3.08    3.05
   2   3  29   -2.10    3.18
   2   3  30    9.02    3.22
  -2  -3 -30    2.07    3.61
   2   3  31    1.31    3.05
  -2  -3 -31    6.69    2.53
   2   3  32    3.68    4.63
  -2  -3 -32    0.75    2.49
   2   3  33    3.97    3.35
  -2  -3 -33    9.16    4.04
   2   3  34   -1.35    4.00
  -2  -3 -34   -1.51    3.41
   2   3  35    1.94    3.64
  -2  -3 -35   -0.03    2.89
   2   3  36    0.62    3.58
  -2  -3 -36    2.82    2.99
   2   3  37    3.77    5.48
  -2  -3 -37    0.72    2.66
   2   3  38   -1.94    4.40
  -2  -3 -38    0.66    4.13
   2   3  39   -6.50    5.32
  -2  -3 -39    3.45    3.41
   2   3  40    6.23    3.84
  -2  -3 -40   -3.51    3.05
   2   3  41    3.08    5.94
  -2  -3 -41    1.15    4.40
   2   3  42    5.97    7.58
  -2  -3 -42   -2.40    4.07
  -2  -3 -43   -0.43    4.73
   2   3  44    3.15    4.82
  -2  -3 -44    6.30    5.71
   2   3  45   -4.82    4.76
  -2  -3 -45    1.05    3.84
   2   3  46    1.12    6.56
  -2  -3 -46   -2.30    5.18
   2   3  47    0.98    4.89
  -2  -3 -47   -1.51    3.54
   2   3  48    0.26    7.38
  -2  -3 -48    0.07    3.77
   2   3  49   -4.36    7.38
  -2  -3 -49   -1.67    4.66
   2   3  50    5.68    5.22
  -2  -3 -50   -0.10    3.81
   2   3  51    0.85    8.47
  -2  -3 -51    0.53    3.87
   2   3  52    0.16    5.32
   2   3  53    3.51    5.22
  -2  -3 -53    4.20    4.50
   2   3  54   -4.13    8.40
  -2  -3 -54    5.78    6.40
   2   3  55    0.00    5.81
  -2  -3 -55   -1.41    5.87
   2   3  56    3.77    6.14
  -2  -3 -56   -3.58    4.30
   2   3  57   11.81    9.38
  -2  -3 -57    3.90    5.22
   2   3  58    1.61    6.23
  -2  -3 -58   -1.71    4.27
   2   3  59    7.78    6.53
  -2  -3 -59    0.20    5.25
   2   3  60   -4.82    9.52
  -2  -3 -60    0.89    6.76
   2   3  61   -3.74    6.27
  -2  -3 -61    1.38    4.59
   2   3  62    2.20    6.00
  -2  -3 -62    0.89    3.28
   2   3  63   -1.02    8.99
  -2  -3 -63   -0.89    4.86
  -2  -3 -64   -2.66    4.40
   2   4 -59    2.26    5.81
  -2  -4  59   -0.23    3.97
   2   4 -58    4.40    3.71
  -2  -4  58    1.31    6.63
   2   4 -57    4.07    6.07
  -2  -4  57    6.37    7.05
   2   4 -56   -2.85    5.68
  -2  -4  56   -1.15    4.86
   2   4 -55    0.43    4.23
  -2  -4  55   -0.59    4.30
   2   4 -54    0.75    4.04
  -2  -4  54   -2.17    4.79
   2   4 -53   -4.27    4.00
  -2  -4  53    0.10    4.76
   2   4 -52   -0.33    3.94
  -2  -4  52    1.51    4.69
   2   4 -51   -3.22    6.56
  -2  -4  51    0.53    4.59
   2   4 -50    3.58    4.33
  -2  -4  50   -1.08    4.27
   2   4 -49   -3.02    3.54
  -2  -4  49    2.66    4.30
   2   4 -48   -1.08    3.64
  -2  -4  48   -2.17    4.40
   2   4 -47    0.95    3.35
  -2  -4  47    1.67    4.27
   2   4 -46   14.67    5.41
  -2  -4  46    1.31    3.84
   2   4 -45    0.07    3.61
  -2  -4  45   -3.05    5.51
   2   4 -44    0.16    3.25
  -2  -4  44    0.69    4.00
   2   4 -43    0.82    5.38
  -2  -4  43    1.25    3.84
   2   4 -42    0.46    3.58
  -2  -4  42    2.69    5.05
   2   4 -41    2.53    3.35
  -2  -4  41    3.71    4.92
   2   4 -40    1.44    3.08
  -2  -4  40   -3.81    3.25
   2   4 -39    0.39    2.99
  -2  -4  39    3.28    3.61
   2   4 -38   -1.80    3.41
  -2  -4  38   -0.33    3.25
   2   4 -37   -3.18    2.92
  -2  -4  37    4.00    3.35
   2   4 -36    2.56    4.00
  -2  -4  36   -0.23    3.94
   2   4 -35    4.07    3.18
  -2  -4  35    1.58    3.35
   2   4 -34   -3.48    2.99
  -2  -4  34    4.17    4.00
   2   4 -33    7.12    2.99
  -2  -4  33   15.09    4.95
   2   4 -32    3.08    2.89
  -2  -4  32    1.02    2.92
   2   4 -31   19.56    3.58
  -2  -4  31   25.92    3.87
   2   4 -30    1.02    2.49
  -2  -4  30    0.30    3.41
   2   4 -29    3.18    3.74
  -2  -4  29    5.28    4.07
   2   4 -28    8.30    2.69
  -2  -4  28    9.58    2.63
   2   4 -27    0.03    3.41
  -2  -4  27    4.33    2.33
   2   4 -26    1.80    3.41
  -2  -4  26    4.79    2.36
   2   4 -25    0.98    3.45
  -2  -4  25    6.40    3.35
   2   4 -24    1.84    3.45
  -2  -4  24   -1.90    3.35
   2   4 -23   32.72    5.48
  -2  -4  23   36.42    5.12
   2   4 -22  103.79    9.35
  -2  -4  22  121.25    6.27
   2   4 -21  141.49   11.16
  -2  -4  21  165.87    7.74
   2   4 -20   83.41    7.58
  -2  -4  20   91.62    5.09
   2   4 -19   15.42    3.31
  -2  -4  19   18.84    2.36
   2   4 -18    0.10    2.36
  -2  -4  18    0.39    1.84
   2   4 -17    1.15    2.30
  -2  -4  17    4.59    1.71
   2   4 -16    2.92    2.59
  -2  -4  16    8.47    1.67
   2   4 -15   18.90    1.97
  -2  -4  15   15.39    2.95
   2   4 -14   35.50    3.15
  -2  -4  14   30.32    3.35
   2   4 -13   44.69    3.64
  -2  -4  13   46.83    4.43
   2   4 -12    1.28    1.51
  -2  -4  -3   41.87    2.36
   2   4   5   18.74    2.10
   2   4   6    7.28    1.84
  -2  -4  -6    3.31    1.51
   2   4   7   15.85    2.36
  -2  -4  -7    9.48    1.61
   2   4   8    3.51    2.49
  -2  -4  -8    0.49    1.18
   2   4   9   19.39    2.07
  -2  -4  -9   14.60    1.67
   2   4  10  155.18    6.92
  -2  -4 -10  125.78    5.51
   2   4  11    9.98    1.87
  -2  -4 -11    7.81    1.61
   2   4  12    2.17    1.90
  -2  -4 -12   -0.39    2.03
   2   4  13   29.24    2.69
  -2  -4 -13   29.83    3.08
   2   4  14    3.41    2.00
  -2  -4 -14   -2.36    2.23
   2   4  15   17.72    2.43
  -2  -4 -15   15.69    2.76
   2   4  16   29.04    2.76
  -2  -4 -16   29.20    2.82
   2   4  17   22.15    2.63
  -2  -4 -17   25.63    2.85
   2   4  18   22.18    2.85
  -2  -4 -18   21.13    2.69
   2   4  19   15.13    2.59
  -2  -4 -19   10.63    2.36
   2   4  20   -1.64    3.22
  -2  -4 -20    3.61    2.92
   2   4  21   20.48    4.07
  -2  -4 -21   21.03    3.05
   2   4  22   86.04    5.45
  -2  -4 -22   75.57    5.48
   2   4  23   77.64    7.45
  -2  -4 -23   81.77    7.35
   2   4  24   27.50    3.84
  -2  -4 -24   29.66    3.12
   2   4  25    0.72    4.04
  -2  -4 -25   -1.87    3.18
   2   4  26    2.56    3.12
  -2  -4 -26    0.62    3.05
   2   4  27   -1.08    3.54
  -2  -4 -27   -1.74    3.02
   2   4  28    5.64    2.95
  -2  -4 -28    6.10    2.56
   2   4  29    4.23    3.35
  -2  -4 -29    2.56    3.77
   2   4  30    1.54    3.38
  -2  -4 -30   -1.12    3.41
   2   4  31   12.08    3.68
  -2  -4 -31   -1.35    4.43
   2   4  32   73.21    9.22
  -2  -4 -32   76.39    9.32
   2   4  33    3.77    5.41
  -2  -4 -33   12.37    3.28
   2   4  34    3.08    5.55
  -2  -4 -34   -2.20    2.82
   2   4  35   12.34    6.56
  -2  -4 -35   26.48    3.77
   2   4  36   19.49    5.84
  -2  -4 -36   21.49    3.71
   2   4  37    6.23    5.87
  -2  -4 -37    0.85    3.15
   2   4  38    2.82    5.25
  -2  -4 -38   -0.82    2.99
   2   4  39    3.05    6.40
   2   4  40    3.87    5.48
  -2  -4 -40    5.41    4.99
   2   4  41   -0.03    4.46
   2   4  42   -5.71    5.22
  -2  -4 -42    4.82    5.02
   2   4  43   -0.20    5.25
  -2  -4 -43    1.84    4.73
   2   4  44    4.30    5.09
   2   4  45    6.86    5.25
  -2  -4 -45   -2.13    3.77
   2   4  46    1.38    7.28
  -2  -4 -46   -1.21    4.82
   2   4  47    6.43    8.01
   2   4  48    0.53    5.78
  -2  -4 -48   -3.87    5.51
   2   4  49    2.03    5.41
  -2  -4 -50   -2.92    3.97
   2   4  51    1.18    7.91
  -2  -4 -51    1.77    4.10
   2   4  52   -1.31    5.97
  -2  -4 -52   -7.97    5.78
   2   4  53    4.40    7.15
  -2  -4 -53   -2.99    6.00
   2   4  54   -2.13    8.76
  -2  -4 -54    6.04    4.89
  -2  -4 -55   -2.17    4.59
   2   4  56    0.33    6.00
   2   4  57   -4.00    5.05
  -2  -4 -57   -1.94    6.73
   2   4  58   -0.92    5.78
  -2  -4 -58   -8.76    7.28
   2   4  59    5.58    9.52
  -2  -4 -59    4.59    6.10
   2   4  60   15.49   10.01
  -2  -4 -60   -0.95    5.61
   2   4  61   -6.63    5.41
  -2  -4 -61   -3.84    3.97
  -2  -4 -62   -0.56    4.27
   2   5 -56    6.33    6.37
  -2  -5  56    7.25    6.99
   2   5 -55    8.07    6.07
  -2  -5  55    0.56    5.91
   2   5 -54   -4.07    5.91
  -2  -5  54    1.08    4.33
   2   5 -53   -2.82    4.86
  -2  -5  53    0.62    4.10
   2   5 -52    4.43    5.05
  -2  -5  52   -1.25    4.56
   2   5 -51    1.67    5.38
  -2  -5  51    3.84    6.79
   2   5 -50    5.35    3.41
  -2  -5  50   -0.39    6.53
   2   5 -49   -3.41    5.18
   2   5 -48    2.03    3.84
  -2  -5  48   -4.92    5.32
   2   5 -47   -1.44    4.40
  -2  -5  47   -0.36    4.04
   2   5 -46   -2.36    3.61
  -2  -5  46   -1.05    5.74
   2   5 -45    0.43    3.81
  -2  -5  45    0.75    4.20
   2   5 -44   -1.44    3.15
  -2  -5  44    2.89    3.74
   2   5 -43    0.07    3.71
  -2  -5  43    1.74    4.04
   2   5 -42   -2.20    3.64
  -2  -5  42   -0.72    3.68
   2   5 -41   -6.60    5.55
  -2  -5  41   -0.79    4.86
   2   5 -40   -1.12    3.58
  -2  -5  40    2.33    4.95
   2   5 -39    1.77    5.61
  -2  -5  39    0.56    4.46
   2   5 -38    1.35    3.38
  -2  -5  38   -0.56    3.45
   2   5 -37    1.64    4.53
  -2  -5  37   -2.89    4.69
   2   5 -36    2.89    2.95
  -2  -5  36   -0.30    2.99
   2   5 -35   -4.20    4.56
  -2  -5  35   -0.69    2.95
   2   5 -34    1.28    4.13
  -2  -5  34    2.13    3.90
   2   5 -33    0.43    4.33
  -2  -5  33    7.12    3.25
   2   5 -32    0.59    2.69
  -2  -5  32   -4.59    3.87
   2   5 -31   -0.16    2.59
  -2  -5  31   -3.28    2.82
   2   5 -30    3.41    4.76
  -2  -5  30   -2.07    4.00
   2   5 -29   -0.69    2.72
  -2  -5  29    1.25    4.04
   2   5 -28   -1.61    2.49
  -2  -5  28   -0.66    2.76
   2   5 -27   -0.59    2.36
  -2  -5  27    0.95    3.38
   2   5 -26   -0.62    2.26
  -2  -5  26   -0.16    2.56
   2   5 -25   -1.51    2.23
  -2  -5  25   -2.53    3.02
   2   5 -24    2.07    2.26
  -2  -5  24    4.69    2.23
   2   5 -23   -1.71    2.26
  -2  -5  23   -0.98    2.23
   2   5 -22   -1.41    2.03
  -2  -5  22    2.17    2.10
   2   5 -21   -0.69    1.90
  -2  -5  21   -0.30    2.17
   2   5 -20   -1.94    2.23
  -2  -5  20    0.36    1.90
   2   5 -19   -1.44    2.56
  -2  -5  19    1.77    2.00
   2   5 -18    3.12    2.49
  -2  -5  18   -1.15    1.71
   2   5 -17   -2.40    2.03
  -2  -5  17   -0.33    1.61
   2   5 -16    2.33    1.67
  -2  -5  16    6.63    1.58
   2   5 -15    0.00    1.38
  -2  -5  15   -0.36    1.38
   2   5 -14    1.58    1.28
  -2  -5  14    0.85    1.25
   2   5 -13    4.46    1.15
  -2  -5  13    4.82    1.28
   2   5 -12    0.95    0.92
  -2  -5  12    0.39    1.21
  -2  -5  11   44.82    2.03
  -2  -5  -1    0.92    1.18
  -2  -5  -2    1.15    1.31
   2   5   3    7.78    1.48
  -2  -5  -3    5.58    1.51
   2   5   4    5.05    1.61
  -2  -5  -4    3.18    1.51
   2   5   5   -0.13    1.74
   2   5   6    7.94    2.07
   2   5   7    1.31    2.00
  -2  -5  -7   -1.58    1.77
   2   5   8    2.53    2.46
  -2  -5  -8   -0.33    1.77
   2   5   9   14.90    2.92
   2   5  10    0.56    2.56
  -2  -5 -10    4.30    2.17
   2   5  11   36.16    3.15
  -2  -5 -11   31.63    2.92
   2   5  12    8.30    2.00
  -2  -5 -12    8.63    1.77
   2   5  13   12.93    2.23
  -2  -5 -13    7.15    2.00
   2   5  14   12.60    2.49
  -2  -5 -14   10.86    2.59
   2   5  15   -1.80    2.30
  -2  -5 -15    3.81    2.99
   2   5  16   -2.00    2.40
  -2  -5 -16    0.98    1.94
   2   5  17    4.76    2.36
  -2  -5 -17    2.03    1.87
   2   5  18    1.25    2.46
  -2  -5 -18    0.10    2.03
   2   5  19    1.77    2.53
  -2  -5 -19    0.26    2.46
   2   5  20    2.49    2.82
  -2  -5 -20    0.20    2.20
   2   5  21    2.63    2.95
  -2  -5 -21    1.51    2.30
   2   5  22    5.15    3.05
  -2  -5 -22    0.92    2.43
   2   5  23    2.33    2.95
  -2  -5 -23    1.25    2.30
   2   5  24    2.85    3.12
  -2  -5 -24    2.17    2.30
   2   5  25    0.72    2.85
  -2  -5 -25    2.13    3.02
   2   5  26   -1.12    3.25
  -2  -5 -26   -0.59    2.30
   2   5  27   -6.79    3.38
  -2  -5 -27   -1.12    2.99
   2   5  28    6.40    3.41
  -2  -5 -28    3.22    3.05
   2   5  29    0.85    3.64
  -2  -5 -29    0.79    2.69
   2   5  30   -0.33    3.22
  -2  -5 -30    5.55    3.45
   2   5  31    4.33    3.97
  -2  -5 -31    1.64    3.05
   2   5  32    6.14    5.45
  -2  -5 -32    0.36    2.82
   2   5  33    2.07    3.71
  -2  -5 -33    2.89    4.30
   2   5  34   -1.44    5.02
  -2  -5 -34    1.90    3.05
   2   5  35   -0.43    3.74
  -2  -5 -35    2.95    3.08
   2   5  36   -0.79    4.30
  -2  -5 -36   -1.02    3.25
   2   5  37   -3.74    3.81
  -2  -5 -37   -2.26    4.40
   2   5  38   -2.85    4.36
  -2  -5 -38   -4.00    4.40
   2   5  39    1.28    4.50
  -2  -5 -39   -2.56    4.17
   2   5  40    3.84    6.30
  -2  -5 -40    0.98    5.02
   2   5  41   -0.66    6.50
  -2  -5 -41    0.49    3.68
   2   5  42    5.02    4.95
  -2  -5 -42   -3.68    3.54
   2   5  43    0.46    5.45
  -2  -5 -43    3.48    3.41
   2   5  44    3.18    5.18
  -2  -5 -44   -5.18    3.38
   2   5  45   -1.02    5.09
  -2  -5 -45   -5.71    4.79
   2   5  46    1.77    4.99
  -2  -5 -46    2.33    3.61
   2   5  47    0.95    7.78
  -2  -5 -48   -4.10    5.05
   2   5  49   -3.90    6.20
   2   5  50   -0.92    6.79
  -2  -5 -50   -2.36    6.27
   2   5  51    1.41    6.27
  -2  -5 -51    2.95    6.14
   2   5  52    0.85    6.17
  -2  -5 -52   -0.49    3.87
   2   5  53   -0.62    5.81
  -2  -5 -53   -1.41    4.07
   2   5  54   -9.84    6.89
  -2  -5 -54   -1.80    5.15
   2   5  55   -2.03    8.60
  -2  -5 -55   -2.20    4.13
   2   5  56    0.26   10.17
   2   5  57    5.25    8.73
  -2  -5 -57   -0.98    7.35
   2   5  58   -6.83    9.32
  -2  -5 -58    5.22    4.13
   2   5  59    8.60    7.55
  -2  -5 -59    1.05    4.00
   2   6 -52    6.17    6.53
  -2  -6  52    5.09    6.60
   2   6 -51   -0.49    5.91
  -2  -6  51    4.82    6.83
   2   6 -50   -4.10    6.30
  -2  -6  50   -1.38    6.07
   2   6 -49   -0.92    5.97
  -2  -6  49   -4.13    4.13
   2   6 -48   -2.56    5.91
  -2  -6  48    1.77    4.23
   2   6 -47   -0.72    3.18
  -2  -6  47   -1.67    5.87
   2   6 -46   -2.33    3.48
  -2  -6  46    1.21    4.00
   2   6 -45    2.13    5.32
  -2  -6  45    3.58    6.10
   2   6 -44   -2.03    3.51
  -2  -6  44   -1.51    4.13
   2   6 -43   -4.07    5.51
  -2  -6  43    4.07    5.97
   2   6 -42    4.56    3.48
  -2  -6  42   -0.36    4.69
   2   6 -41   -3.35    5.55
  -2  -6  41   -0.98    3.54
   2   6 -40    2.89    3.28
  -2  -6  40    0.07    4.36
   2   6 -39    5.48    5.51
  -2  -6  39    2.07    3.54
   2   6 -38    2.85    5.18
  -2  -6  38   -0.69    3.22
   2   6 -37    5.12    4.30
  -2  -6  37    0.20    4.89
   2   6 -36   -1.67    4.99
  -2  -6  36    0.00    3.41
   2   6 -35    3.22    3.28
  -2  -6  35    6.69    5.38
   2   6 -34    2.99    5.09
  -2  -6  34   -0.69    4.99
   2   6 -33    6.73    3.05
  -2  -6  33    5.09    4.92
   2   6 -32    0.89    2.92
  -2  -6  32    1.54    3.08
   2   6 -31    3.87    2.95
  -2  -6  31    1.64    3.05
   2   6 -30   -2.36    2.79
  -2  -6  30   -0.07    4.33
   2   6 -29    8.07    3.71
  -2  -6  29    2.72    2.95
  -2  -6  28    5.71    3.02
   2   6 -27    5.05    3.51
  -2  -6  27    7.71    2.95
  -2  -6  26    1.77    2.76
   2   6 -25    1.58    2.36
  -2  -6  25    1.51    2.56
   2   6 -24   -1.02    2.10
  -2  -6  24   -1.18    2.36
   2   6 -23    0.10    1.90
  -2  -6  23    0.39    2.40
   2   6 -22    5.32    2.00
  -2  -6  22    2.92    2.20
   2   6 -21    2.56    1.84
  -2  -6  21    4.92    2.20
   2   6 -20    0.13    1.87
  -2  -6  20    1.97    1.84
   2   6 -19    3.51    1.90
  -2  -6  19    1.64    1.74
   2   6 -18    7.12    1.87
  -2  -6  18    8.07    1.87
   2   6 -17    6.30    1.67
  -2  -6  17    9.16    1.87
   2   6 -16    1.84    1.44
  -2  -6  16   -1.38    1.74
   2   6 -15   -0.46    1.74
  -2  -6  15    0.85    1.67
   2   6 -14   -1.12    1.18
  -2  -6  14    1.97    1.48
   2   6 -13    3.87    1.25
  -2  -6  13    4.07    1.80
   2   6 -12    3.94    1.80
  -2  -6  12    4.27    1.31
  -2  -6  11   14.27    1.97
  -2  -6   0  257.19   12.17
   2   6   2   75.31    4.66
   2   6   3   13.03    2.26
   2   6   4   47.51    3.77
   2   6   5   37.60    3.48
  -2  -6  -5   37.44    3.81
   2   6   6    6.96    2.33
  -2  -6  -6    5.32    2.59
   2   6   7    2.33    2.36
  -2  -6  -7    7.81    2.66
   2   6   8    7.71    2.82
  -2  -6  -8   11.12    2.69
   2   6   9    6.89    2.49
   2   6  10    0.46    2.72
   2   6  11    5.02    2.95
   2   6  12   10.73    2.30
  -2  -6 -12   13.26    3.12
   2   6  13    4.79    2.46
  -2  -6 -13    2.10    2.23
   2   6  14    1.38    2.20
  -2  -6 -14    2.43    2.20
   2   6  15    2.17    2.46
  -2  -6 -15    2.30    1.97
   2   6  16   -0.23    2.72
  -2  -6 -16    2.40    2.13
   2   6  17    4.66    2.46
  -2  -6 -17    0.03    3.02
   2   6  18    3.31    2.99
  -2  -6 -18   -1.28    2.69
   2   6  19    0.79    2.99
  -2  -6 -19    4.86    3.41
   2   6  20    8.30    3.08
  -2  -6 -20   10.63    4.00
   2   6  21   25.04    4.13
  -2  -6 -21   17.92    4.17
   2   6  22   21.43    4.40
  -2  -6 -22   18.80    3.45
   2   6  23   18.54    3.61
  -2  -6 -23   15.19    4.86
   2   6  24    0.66    3.35
  -2  -6 -24   -3.22    2.59
   2   6  25   -3.68    3.31
  -2  -6 -25    4.73    2.56
   2   6  26    1.08    3.68
  -2  -6 -26    5.02    2.72
   2   6  27    8.50    3.51
  -2  -6 -27    5.38    2.53
   2   6  28   -0.56    3.68
  -2  -6 -28   -0.10    3.87
   2   6  29    4.10    4.00
  -2  -6 -29   -1.54    2.66
   2   6  30    0.85    3.84
  -2  -6 -30    1.25    2.72
   2   6  31   -2.53    4.17
  -2  -6 -31   -0.98    2.79
   2   6  32    2.40    3.54
  -2  -6 -32    1.21    2.79
   2   6  33    0.75    4.27
  -2  -6 -33    2.53    2.95
   2   6  34   -0.82    3.68
  -2  -6 -34   -4.40    2.76
   2   6  35   -4.86    4.04
  -2  -6 -35   -4.56    4.17
   2   6  36   -1.08    4.36
  -2  -6 -36   -1.84    3.31
   2   6  37    3.51    4.17
  -2  -6 -37   -1.21    3.48
   2   6  38   -2.59    4.89
  -2  -6 -38   -1.31    5.71
   2   6  39    1.61    4.36
  -2  -6 -39    1.35    3.94
   2   6  40    2.63    4.10
  -2  -6 -40    3.87    3.48
   2   6  41    3.74    4.66
  -2  -6 -41   -5.68    4.76
   2   6  42   -3.12    4.73
  -2  -6 -42    8.17    5.09
   2   6  43    3.02    4.99
  -2  -6 -43   -1.54    5.15
   2   6  44    4.36    4.79
  -2  -6 -44   -2.30    3.90
   2   6  45   -1.44    5.05
  -2  -6 -45   -1.21    4.07
   2   6  46    0.16    5.05
  -2  -6 -46    0.46    4.10
   2   6  47   -1.80    5.32
  -2  -6 -47    0.10    4.07
   2   6  48   -1.58    5.45
   2   6  49    5.84    5.45
  -2  -6 -49   -3.02    5.51
   2   6  50    5.91    5.61
   2   6  51    0.03    8.27
  -2  -6 -51    4.23    5.84
   2   6  52    1.71    5.74
   2   6  53    3.81    8.60
  -2  -6 -53    6.07    6.00
   2   6  54   -1.74    5.45
   2   6  55   -1.77    7.15
  -2  -6 -55    6.66    6.56
   2   7 -47    2.00    4.79
  -2  -7  47    0.89    5.18
   2   7 -46    0.07    3.15
  -2  -7  46    1.02    3.41
   2   7 -45    0.33    3.12
  -2  -7  45   -0.89    3.25
   2   7 -44   -1.97    3.12
  -2  -7  44   -0.49    3.64
   2   7 -42   -1.41    4.07
  -2  -7  41    1.48    3.41
   2   7 -40   -2.76    3.97
  -2  -7  40   -1.05    4.76
  -2  -7  39   -3.51    3.71
  -2  -7  38    0.56    5.32
  -2  -7  37    0.98    3.51
   2   7 -36    0.00    3.84
  -2  -7  36    2.89    4.66
   2   7 -35   -2.92    3.58
  -2  -7  35   -0.13    4.07
   2   7 -34   -0.43    3.51
  -2  -7  34   -2.10    2.99
   2   7 -33    0.82    2.53
  -2  -7  33    0.30    2.99
   2   7 -32   -0.26    2.36
  -2  -7  32    2.36    2.72
   2   7 -31   -1.61    2.33
  -2  -7  31    2.56    3.87
   2   7 -30   -2.95    2.13
  -2  -7  30   -1.94    2.85
   2   7 -29    2.66    3.12
  -2  -7  29   -0.69    2.79
   2   7 -28    2.03    2.26
  -2  -7  28    0.26    2.69
   2   7 -27    1.84    2.33
  -2  -7  27   -0.53    2.59
   2   7 -26   -2.23    2.23
  -2  -7  26   -1.94    2.49
   2   7 -25   -0.30    2.20
  -2  -7  25   -1.28    2.33
   2   7 -24    2.95    2.13
  -2  -7  24    0.53    2.26
   2   7 -23   -0.10    2.07
  -2  -7  23    0.56    2.23
   2   7 -22    2.43    1.84
  -2  -7  22    0.16    2.10
   2   7 -21    2.10    1.80
  -2  -7  21    0.66    2.07
   2   7 -20    1.28    1.77
  -2  -7  20   -1.61    2.00
   2   7 -19    0.85    1.67
  -2  -7  19    0.16    1.97
   2   7 -18   -0.10    1.64
  -2  -7  18    1.18    1.77
   2   7 -17    0.69    1.48
  -2  -7  17   -0.82    1.71
   2   7 -16    0.98    1.44
  -2  -7  16   -0.75    1.61
   2   7 -15   -0.62    1.67
  -2  -7  15    0.53    1.51
   2   7 -14   -0.66    1.12
  -2  -7  14    0.66    1.54
  -2  -7  13    2.07    2.23
  -2  -7  12    3.28    2.13
  -2  -7   5   -1.21    1.67
  -2  -7   4   -1.94    1.84
  -2  -7   1    0.43    2.13
  -2  -7   0   -3.02    2.17
   2   7   1    1.05    1.90
   2   7   2    0.82    2.23
   2   7   4   -1.54    1.41
   2   7   5   -2.49    1.64
   2   7   6   -1.12    1.67
   2   7   7    3.48    1.77
   2   7   8   -2.36    1.90
   2   7   9    0.30    2.03
  -2  -7  -9    0.30    2.40
   2   7  10   -1.51    2.82
  -2  -7 -10    2.82    2.43
   2   7  11    5.15    2.17
  -2  -7 -11   10.86    3.08
   2   7  12    1.87    2.33
   2   7  13    6.07    2.69
  -2  -7 -13    3.25    2.92
   2   7  14    0.49    2.69
  -2  -7 -14    0.26    2.17
   2   7  15   -0.20    2.49
  -2  -7 -15    1.64    2.95
   2   7  16    2.20    2.63
  -2  -7 -16    1.35    2.20
   2   7  17   -2.89    2.76
  -2  -7 -17   -0.36    3.05
   2   7  18    1.90    2.59
  -2  -7 -18    1.31    2.82
   2   7  19    2.20    2.92
  -2  -7 -19    0.69    2.13
   2   7  20    1.74    2.89
  -2  -7 -20   -0.66    3.15
   2   7  21    3.41    2.89
  -2  -7 -21    0.46    3.22
   2   7  22    2.79    3.12
  -2  -7 -22    1.08    3.51
   2   7  23    0.59    3.18
  -2  -7 -23    4.10    3.28
   2   7  24    0.59    3.22
  -2  -7 -24   -2.89    2.53
   2   7  25    1.35    3.25
  -2  -7 -25    1.87    3.90
   2   7  26   -0.39    3.25
  -2  -7 -26   -0.13    3.61
   2   7  27   -3.12    3.48
  -2  -7 -27   -3.94    2.92
   2   7  28    0.20    3.84
  -2  -7 -28    4.92    4.10
   2   7  29    1.02    3.64
  -2  -7 -29    0.59    3.02
   2   7  30   -1.05    3.90
   2   7  31    1.12    3.77
  -2  -7 -31   -1.94    3.15
   2   7  32    0.07    3.45
  -2  -7 -32   -0.75    2.95
   2   7  33   -0.79    4.07
  -2  -7 -33   -0.23    3.18
   2   7  34   -1.87    4.04
  -2  -7 -34   -2.46    2.95
   2   7  35    2.30    3.97
  -2  -7 -35    0.23    3.48
   2   7  36    1.97    4.33
  -2  -7 -36   -4.13    3.28
   2   7  37    4.73    4.46
  -2  -7 -37   -0.10    3.68
   2   7  38   -7.25    8.24
  -2  -7 -38    2.33    3.68
   2   7  39   -2.46    4.92
  -2  -7 -39   -1.71    3.48
   2   7  40   -2.17    4.76
  -2  -7 -40   -1.38    3.45
   2   7  41    0.59    4.82
  -2  -7 -41    0.85    3.81
   2   7  42   -6.83    6.63
  -2  -7 -42    2.43    3.71
   2   7  43   -0.43    5.28
  -2  -7 -43   -0.10    3.74
   2   7  44    2.10    5.05
  -2  -7 -44   -1.67    3.51
   2   7  45   -0.33    5.15
  -2  -7 -45   -0.92    3.64
   2   7  46   -1.15    7.78
  -2  -7 -46    1.58    4.86
   2   7  47    3.68    4.95
  -2  -7 -47    0.75    3.68
   2   7  48   -1.25    8.83
  -2  -7 -48    0.43    3.71
   2   7  49   -3.71    5.25
  -2  -7 -49    5.81    5.35
   2   7  50   -6.14    9.35
  -2  -7 -50    1.41    3.35
   2   8 -40    2.49    3.87
  -2  -8  40    1.15    4.43
   2   8 -39    0.66    4.07
  -2  -8  39    1.97    2.92
   2   8 -38    2.46    3.51
  -2  -8  38    5.71    3.58
   2   8 -37    2.72    3.31
   2   8 -36   -0.23    3.12
   2   8 -35   -0.59    3.12
  -2  -8  35    2.23    2.49
   2   8 -34    1.15    3.22
  -2  -8  34    0.62    3.48
   2   8 -33    0.30    3.08
  -2  -8  33    1.15    3.02
   2   8 -32   -0.10    2.72
  -2  -8  32    0.82    2.26
   2   8 -31    1.18    2.00
  -2  -8  31   -0.69    2.30
   2   8 -30    1.44    2.07
  -2  -8  30    2.13    3.25
   2   8 -29   -0.95    1.94
  -2  -8  29   -0.23    2.33
   2   8 -28    0.43    2.03
  -2  -8  28   -0.36    2.49
   2   8 -27    2.59    2.69
  -2  -8  27    2.23    2.30
   2   8 -26    0.26    2.63
  -2  -8  26    1.28    2.40
   2   8 -25   -0.98    1.97
  -2  -8  25    1.51    2.33
   2   8 -24    1.15    1.90
  -2  -8  24    2.49    2.17
   2   8 -23    0.00    1.90
  -2  -8  23   -2.10    2.10
   2   8 -22    0.16    1.84
  -2  -8  22   -0.30    2.00
   2   8 -21   -0.03    1.77
  -2  -8  21    1.25    2.72
   2   8 -20   -0.92    1.64
  -2  -8  20    4.59    2.56
   2   8 -19   -0.66    1.44
  -2  -8  19   -1.94    1.84
  -2  -8  18    0.00    1.67
  -2  -8  17   -0.46    1.58
  -2  -8  16    2.10    2.23
  -2  -8   4   -0.26    2.13
  -2  -8   3    0.72    2.20
  -2  -8   0   10.73    2.95
   2   8   2    7.02    2.17
  -2  -8  -2    6.60    2.92
   2   8   3    2.30    1.54
   2   8   4    1.58    1.64
   2   8   5    0.92    1.71
  -2  -8  -5    4.76    2.89
   2   8   6    2.00    1.80
  -2  -8  -6    3.31    2.79
   2   8   7   -2.56    2.07
  -2  -8  -7    0.16    2.59
   2   8   8    1.08    2.10
  -2  -8  -8    2.85    2.79
   2   8   9    0.82    2.13
  -2  -8  -9   -0.89    2.69
   2   8  10    0.00    2.23
   2   8  11    1.12    2.23
   2   8  12    2.17    2.53
  -2  -8 -12   -0.85    2.76
   2   8  13    1.44    2.56
  -2  -8 -13   -0.89    2.59
   2   8  14   -0.89    3.28
  -2  -8 -14   -3.68    2.63
   2   8  15    1.31    2.63
  -2  -8 -15    0.33    2.66
   2   8  16   -0.95    2.66
  -2  -8 -16    2.40    2.63
   2   8  17    2.20    3.08
  -2  -8 -17   -0.46    3.28
   2   8  18   -3.48    2.92
  -2  -8 -18    3.87    2.46
   2   8  19    0.56    3.25
  -2  -8 -19    1.38    3.81
   2   8  20    2.69    3.08
  -2  -8 -20    0.26    3.41
   2   8  21    3.28    3.35
  -2  -8 -21    0.56    3.64
   2   8  22    2.03    3.15
   2   8  23   -0.16    3.45
  -2  -8 -23    2.07    3.84
   2   8  24    0.43    3.25
  -2  -8 -24    2.43    2.46
   2   8  25    1.58    3.41
  -2  -8 -25    3.25    3.81
   2   8  26   -3.18    3.38
  -2  -8 -26   -1.71    2.59
   2   8  27    5.38    3.58
  -2  -8 -27    4.46    2.66
   2   8  28    2.30    3.68
  -2  -8 -28    2.53    3.77
   2   8  29   -4.46    3.81
  -2  -8 -29    0.30    2.82
   2   8  30    0.36    3.74
  -2  -8 -30    0.75    4.00
   2   8  31    1.31    3.58
  -2  -8 -31    0.95    2.85
   2   8  32   -1.18    3.51
  -2  -8 -32    0.07    2.85
   2   8  33    4.10    3.54
  -2  -8 -33    0.10    3.02
   2   8  34    2.13    4.04
  -2  -8 -34    0.69    3.02
   2   8  35    1.35    3.68
  -2  -8 -35    0.13    2.89
   2   8  36    4.00    4.04
  -2  -8 -36   -0.20    3.28
   2   8  37    1.61    3.77
  -2  -8 -37    2.59    3.48
   2   8  38    1.31    6.66
  -2  -8 -38   -0.43    3.15
   2   8  39    3.02    4.17
  -2  -8 -39    0.62    3.25
   2   8  40    0.69    6.86
  -2  -8 -40    1.12    3.08
   2   8  41   -0.39    4.33
  -2  -8 -41   -4.46    2.99
   2   8  42    2.76    7.81
  -2  -8 -42   -3.97    3.97
   2   8  43    0.95    6.33
  -2  -8 -43    1.05    3.22
  -2  -8 -44   -0.46    3.38
  -2  -9  31   -1.44    3.02
  -2  -9  28   -1.18    2.89
  -2  -9  26    5.71    3.08
  -2  -9   1   -0.43    2.30
   2   9   5    2.10    2.23
   2   9   6    1.64    1.74
  -2  -9  -6    1.28    3.15
   2   9   7   -1.25    1.97
  -2  -9  -7    1.61    3.22
   2   9   8   -0.13    1.90
  -2  -9  -8   -2.00    3.28
   2   9   9    1.08    2.03
  -2  -9  -9    0.82    3.35
   2   9  10   -1.18    2.17
  -2  -9 -10   -0.26    3.51
   2   9  11   -1.28    2.33
  -2  -9 -11    3.02    3.68
   2   9  12    1.38    2.40
  -2  -9 -12   -2.36    3.45
   2   9  13   -2.13    2.49
   2   9  14   -1.64    2.36
   2   9  15   -1.25    2.56
   2   9  16    2.36    2.56
  -2  -9 -16   -2.43    2.85
   2   9  17   -3.08    2.76
  -2  -9 -17    3.22    2.95
   2   9  18    0.23    2.85
  -2  -9 -18   -0.43    3.22
   2   9  19    3.38    3.74
  -2  -9 -19    1.74    3.41
   2   9  20   -1.90    2.85
  -2  -9 -20    1.35    3.28
   2   9  21    0.10    3.12
  -2  -9 -21   -0.53    2.30
   2   9  22    0.30    3.18
  -2  -9 -22    2.36    3.41
   2   9  23   -2.49    3.25
  -2  -9 -23   -0.46    3.68
   2   9  24    0.79    3.02
  -2  -9 -24    0.20    3.68
   2   9  25    0.36    3.18
  -2  -9 -25    0.30    3.48
   2   9  26    0.26    3.18
  -2  -9 -26   -0.20    3.94
   2   9  27    0.20    2.99
  -2  -9 -27    0.56    3.68
   2   9  28    0.92    3.38
  -2  -9 -28    3.97    4.13
   2   9  29   -0.92    3.58
  -2  -9 -29   -0.72    2.76
   2   9  30    1.71    3.77
  -2  -9 -30   -0.62    2.89
   2   9  31    0.39    3.81
  -2  -9 -31    0.43    2.56
   2   9  32   -0.20    3.74
  -2  -9 -32   -1.80    2.63
   2   9  33   11.42    5.55
  -2  -9 -33    0.36    2.53
   2   9  34    3.12    5.68
  -2 -10  -4    1.31    2.33
   2  10  10   -0.82    2.89
   2  10  11   -0.10    3.02
  -2 -10 -11   -2.89    3.64
   2  10  12   -2.79    3.31
  -2 -10 -12    3.48    3.68
   2  10  13    0.20    3.45
  -2 -10 -13    1.44    3.64
   2  10  14    2.63    2.59
  -2 -10 -14    1.64    4.07
   2  10  15    0.16    2.69
  -2 -10 -15   -1.21    3.64
   2  10  16    0.92    2.66
   2  10  17   -3.51    2.76
   2  10  18    2.72    2.76
   2  10  19    2.99    2.95
   2  10  20    1.48    4.04
   3  -9 -25   -1.38    7.09
  -3   9  25   -0.23    6.00
   3  -9 -24   -8.93    6.89
  -3   9  24    3.41    5.12
   3  -9 -23    3.15    5.41
  -3   9  23   -0.49    5.05
   3  -9 -22   -2.76    6.66
  -3   9  22    0.33    6.99
   3  -9 -21    7.51    7.22
  -3   9  21   -3.77    5.41
   3  -9 -20   -6.89    6.17
  -3   9  20    4.13    5.38
   3  -9 -19    1.90    6.73
  -3   9  19   -3.68    8.33
   3  -9 -18   -3.68    7.58
  -3   9  18    0.10    5.48
   3  -9 -17    1.67    3.97
  -3   9  17    8.07    7.48
   3  -9 -16    1.48    5.64
  -3   9  16    3.81    5.22
   3  -9 -15   -1.67    5.58
  -3   9  15    3.58    7.61
   3  -9 -14   -0.56    6.76
  -3   9  14   -0.56    8.14
   3  -9 -13    0.72    6.17
  -3   9  13   -6.17    7.84
   3  -9 -12    0.43    6.53
  -3   9  12    1.12    7.19
   3  -9 -11   -5.18    6.50
  -3   9  11   -1.51    7.65
  -3   9  10   -2.13    5.38
  -3   9   9   -3.12    5.87
  -3   9   8   -2.79    5.58
   3  -9  -7   -1.48    7.02
  -3   9   7    4.23    5.58
   3  -9  -6   -3.61    7.55
  -3   9   6   -0.46    5.41
   3  -9  -5   -0.36    5.71
  -3   9   5   -1.41    5.74
   3  -9  -4    5.97    5.22
  -3   9   4   -1.25    5.02
   3  -9  -3   -4.20    6.66
  -3   9   3    0.20    4.66
   3  -9  -2   -2.46    4.76
  -3   9   2    0.75    4.89
   3  -9  -1   -0.49    4.92
  -3   9   1    1.05    4.27
   3  -9   0   -3.22    4.99
  -3   9   0    0.85    3.58
   3  -9   1    3.58    5.02
  -3   9  -1   -0.66    4.73
   3  -9   2   -7.09    7.02
  -3   9  -2    0.30    5.87
   3  -9   3    3.02    6.56
  -3   9  -3   -1.18    6.23
   3  -9   4    3.64    7.25
  -3   9  -4   -1.38    6.20
   3  -9   5    3.87    6.96
  -3   9  -5   -6.99    7.25
   3  -9   6   -0.13    6.73
  -3   9  -6   -3.64    8.33
   3  -9   7   -9.78    7.97
  -3   9  -7    1.97    7.25
   3  -9   8    4.10    8.40
  -3   9  -8   -0.59    7.58
   3  -9   9   -5.15    8.01
  -3   9  -9   -0.10    8.07
   3  -9  10   -1.58    8.60
  -3   9 -10    0.56    7.81
   3  -9  11    1.71    8.79
  -3   9 -11    0.33    8.11
   3  -9  12    8.76    7.09
  -3   9 -12   -0.59    7.84
   3  -9  13    2.26    7.22
  -3   9 -13   -3.58    7.19
   3  -9  14   -3.81    7.22
  -3   9 -14    1.31    7.09
   3  -9  15   -5.87    8.83
  -3   9 -15   -2.20    8.20
   3  -9  16   -0.46    8.63
  -3   9 -16    2.36    8.30
   3  -9  17   -6.92    8.76
  -3   9 -17    6.89    9.02
   3  -9  18    1.77    9.58
  -3   9 -18   -0.46    8.14
   3  -9  19   -7.22    8.30
  -3   9 -19    0.30    6.76
   3  -9  20    1.21    6.89
  -3   9 -20    2.95    6.96
   3  -9  21    0.30    6.53
  -3   9 -21    3.71    6.63
   3  -9  22    9.02    6.30
  -3   9 -22   -1.31    6.56
   3  -9  23   -4.63    5.94
  -3   9 -23    4.73    4.92
   3  -9  24   -2.00    5.25
  -3   9 -24    9.42    5.45
   3  -9  25   -0.98    6.40
  -3   9 -25   -1.74    5.87
   3  -9  26    2.53    6.66
  -3   9 -26   -2.69    5.05
   3  -8 -36    6.43    7.35
  -3   8  36    3.22    5.38
   3  -8 -35    0.98    4.17
  -3   8  35    3.41    6.33
   3  -8 -34   -1.05    4.50
  -3   8  34    5.09    6.63
   3  -8 -33   -0.53    4.59
  -3   8  33   -1.80    6.50
   3  -8 -32    4.73    4.92
  -3   8  32    1.94    6.83
   3  -8 -31    0.79    4.76
  -3   8  31    4.23    7.05
   3  -8 -30    4.73    5.28
  -3   8  30    7.25    6.43
   3  -8 -29    5.94    5.28
  -3   8  29   -1.87    6.30
   3  -8 -28   -2.82    5.55
  -3   8  28    4.86    6.33
   3  -8 -27    9.75    7.28
  -3   8  27   -6.86    6.40
   3  -8 -26    7.74    6.73
  -3   8  26   -3.77    5.87
   3  -8 -25    4.89    4.59
  -3   8  25   -1.18    5.35
   3  -8 -24   -2.56    6.50
  -3   8  24   -4.73    8.56
   3  -8 -23   -6.33    6.89
  -3   8  23    0.39    8.60
   3  -8 -22   -1.77    6.56
  -3   8  22    5.68    8.24
   3  -8 -21    7.58    6.30
  -3   8  21   -0.92    7.15
   3  -8 -20   -9.22    7.38
  -3   8  20    4.56    7.25
   3  -8 -19   -0.49    7.74
  -3   8  19   -4.20    8.27
   3  -8 -18   -7.09    7.19
  -3   8  18   -2.43    8.86
   3  -8 -17    1.90    5.74
  -3   8  17    6.23    7.58
   3  -8 -16    2.82    6.04
  -3   8  16    0.53    6.92
   3  -8 -15   -1.90    6.53
  -3   8  15   -3.81    6.79
   3  -8 -14   -1.25    6.10
  -3   8  14   -4.04    8.30
   3  -8 -13   -3.15    5.91
  -3   8  13    3.97    8.27
   3  -8 -12   -3.35    6.27
  -3   8  12    6.89    8.20
   3  -8 -11    0.69    5.91
  -3   8  11    1.51    8.20
   3  -8 -10   -2.46    6.27
  -3   8  10    7.28    8.20
   3  -8  -9    2.26    6.00
  -3   8   9    3.38    7.84
   3  -8  -8    4.53    5.94
  -3   8   8    1.35    7.71
   3  -8  -7    4.20    6.04
  -3   8   7    4.59    7.74
  -3   8   6   -0.95    7.38
  -3   8   5    3.22    7.78
   3  -8  -4    5.68    6.66
  -3   8   4   10.47    7.94
   3  -8  -3    3.02    8.17
  -3   8  -3    7.71    6.46
  -3   8  -4   10.11    6.76
  -3   8  -5    6.20    7.15
  -3   8  -6   -3.58    6.27
   3  -8   7   -0.10    6.53
  -3   8  -7   14.63    7.05
   3  -8   8    9.45    6.53
  -3   8  -8   20.71    7.32
   3  -8   9    6.92    6.23
  -3   8  -9    6.04    7.58
   3  -8  10    4.66    7.78
  -3   8 -10    7.02    6.30
   3  -8  11    6.14    8.99
  -3   8 -11    6.56    6.63
   3  -8  12   20.34    9.61
  -3   8 -12   26.48    7.42
   3  -8  13   -3.08    6.89
  -3   8 -13    8.30    6.53
   3  -8  14    4.92    8.17
  -3   8 -14    8.01    6.86
   3  -8  15   13.62    7.97
  -3   8 -15   11.75    7.91
   3  -8  16    9.02    8.43
  -3   8 -16    3.38    8.33
   3  -8  17   10.63    8.66
  -3   8 -17    6.99    7.88
   3  -8  18    4.17    7.42
  -3   8 -18    8.30    8.07
   3  -8  19   -2.49    7.74
  -3   8 -19   -8.40    8.24
   3  -8  20   -6.17    7.81
  -3   8 -20   -0.30    5.84
   3  -8  21   -0.82    5.84
  -3   8 -21    4.59    6.14
   3  -8  22   -5.09    7.74
  -3   8 -22   -4.40    7.38
   3  -8  23   12.76    8.14
  -3   8 -23    3.84    6.37
   3  -8  24    4.99    7.48
  -3   8 -24   -3.38    6.86
   3  -8  25    7.25    6.60
  -3   8 -25    5.32    5.68
   3  -8  26   -3.22    8.30
  -3   8 -26   -0.89    6.69
   3  -8  27   -1.15    9.29
  -3   8 -27    0.46    7.35
   3  -8  28   -4.43    8.14
  -3   8 -28   -2.92    5.81
   3  -8  29   -4.59    9.19
  -3   8 -29   -2.76    7.32
   3  -8  30    1.21    5.87
  -3   8 -30   -0.39    4.79
   3  -8  31    0.89    5.02
  -3   8 -31    0.59    4.89
   3  -8  32    9.55    5.38
  -3   8 -32    5.05    4.95
   3  -8  33    4.46    5.55
  -3   8 -33   -2.00    4.79
   3  -8  34    4.10    5.48
  -3   8 -34    2.10    5.05
   3  -8  35   -1.15    5.78
  -3   8 -35   -0.49    5.55
   3  -8  36    3.41    5.55
  -3   8 -36   -4.50    5.45
   3  -8  37    0.75    5.74
  -3   8 -37    2.07    6.83
   3  -7 -43   -1.08    6.99
  -3   7  43   -0.69    5.68
   3  -7 -42   -3.28    4.27
  -3   7  42   -0.26    5.25
   3  -7 -41    3.61    4.50
  -3   7  41    5.02    6.60
   3  -7 -40   -5.48    5.78
  -3   7  40   -2.20    4.82
   3  -7 -39   -2.92    4.82
  -3   7  39    1.77    4.43
   3  -7 -38    3.84    4.86
  -3   7  38    3.48    5.48
   3  -7 -37    2.46    4.33
  -3   7  37   -6.33    4.86
   3  -7 -36    0.36    4.07
  -3   7  36    4.46    6.07
   3  -7 -35    0.36    4.40
  -3   7  35   10.93    6.23
   3  -7 -34    1.05    4.56
  -3   7  34    7.32    6.60
   3  -7 -33    1.02    4.76
  -3   7  33    5.68    6.20
   3  -7 -32    4.36    5.18
  -3   7  32   -2.26    5.97
   3  -7 -31   -8.20    6.46
  -3   7  31    1.38    5.32
   3  -7 -30   -0.56    5.28
  -3   7  30    1.51    6.20
   3  -7 -29   -0.30    4.76
  -3   7  29   -5.18    6.79
   3  -7 -28   -2.85    6.83
  -3   7  28   -4.04    8.86
   3  -7 -27    6.23    6.56
  -3   7  27   -9.55    7.58
   3  -7 -26    0.82    6.30
  -3   7  26    2.56    5.58
   3  -7 -25    2.69    7.42
  -3   7  25    5.25    8.73
   3  -7 -24   -1.05    7.38
  -3   7  24   -3.61    8.53
   3  -7 -23    5.97    7.25
  -3   7  23   -2.76    6.86
   3  -7 -22   -3.51    6.66
  -3   7  22   -2.36    6.46
   3  -7 -21    1.87    7.05
  -3   7  21   13.26    7.81
   3  -7 -20   -1.58    7.88
  -3   7  20   -0.10    7.32
   3  -7 -19    2.82    7.71
  -3   7  19   -0.59    7.74
   3  -7 -18    2.43    6.00
  -3   7  18   -1.38    7.78
   3  -7 -17    2.92    5.68
  -3   7  17    2.76    6.40
   3  -7 -16    0.56    5.58
  -3   7  16    0.20    5.94
   3  -7 -15   -2.23    6.43
  -3   7  15    8.20    6.86
   3  -7 -14   -7.35    6.73
  -3   7  14    1.64    6.46
   3  -7 -13   -1.21    6.14
  -3   7  13   -0.85    5.97
   3  -7 -12    0.20    5.51
  -3   7  12   -4.89    5.64
   3  -7 -11   -1.48    6.07
  -3   7  11   -2.17    6.37
   3  -7 -10   -1.58    5.94
  -3   7  10   -1.80    6.60
   3  -7  -9   -2.23    6.14
  -3   7   9    2.66    7.09
   3  -7  -8    1.90    5.61
  -3   7   8    4.23    6.92
   3  -7  -7   -1.67    5.02
  -3   7   7    1.71    6.10
   3  -7  -6    2.17    5.32
  -3   7   6   14.86    5.94
   3  -7  -5   -0.49    4.89
   3  -7  -4    1.18    4.99
  -3   7  -7    4.79    5.81
   3  -7  10    4.95    7.19
  -3   7 -10   11.75    7.58
   3  -7  11   -1.44    6.86
  -3   7 -11   14.24    6.99
   3  -7  12   -2.72    5.38
  -3   7 -12    7.28    6.04
   3  -7  13   -7.74    5.97
  -3   7 -13    5.87    5.22
   3  -7  14   -3.05    5.58
  -3   7 -14    2.89    5.87
   3  -7  15   10.66    7.38
  -3   7 -15    1.58    7.35
   3  -7  16   -0.13    7.19
  -3   7 -16    1.54    7.09
   3  -7  17   -6.60    6.76
  -3   7 -17    0.53    7.32
   3  -7  18   -7.88    7.48
  -3   7 -18   -9.68    7.02
   3  -7  19    3.71    7.51
  -3   7 -19    5.02    7.12
   3  -7  20    4.36    8.40
  -3   7 -20   -0.16    6.76
   3  -7  21    2.92    8.86
  -3   7 -21    1.90    6.10
   3  -7  22   -8.63    6.86
  -3   7 -22   -0.07    5.48
   3  -7  23    2.00    7.09
  -3   7 -23   -3.97    6.07
   3  -7  24    3.22    7.78
  -3   7 -24    0.33    7.45
   3  -7  25   -8.76    7.97
  -3   7 -25   -1.84    7.78
   3  -7  26    5.87    6.43
  -3   7 -26    1.38    8.47
   3  -7  27    0.69    7.25
  -3   7 -27    8.50    7.09
   3  -7  28   -7.35    8.63
  -3   7 -28   -3.77    7.22
   3  -7  29    8.01    5.41
  -3   7 -29    5.41    5.22
   3  -7  30    2.99    5.02
  -3   7 -30    2.79    6.20
   3  -7  31    1.31    5.48
  -3   7 -31    6.96    7.78
   3  -7  32    1.90    5.58
  -3   7 -32   -4.30    5.87
   3  -7  33   -0.16    5.61
  -3   7 -33    2.40    5.22
   3  -7  34   -0.62    5.78
  -3   7 -34    0.66    5.58
   3  -7  35    0.13    4.69
  -3   7 -35    4.43    4.63
   3  -7  36    8.37    5.78
  -3   7 -36   -0.72    5.32
   3  -7  37   -0.56    7.09
  -3   7 -37    5.09    5.09
   3  -7  38   -4.04    5.18
  -3   7 -38    2.40    5.25
   3  -7  39    6.92    5.18
  -3   7 -39    1.48    4.82
   3  -7  40    2.00    5.15
  -3   7 -40    1.15    5.22
   3  -7  41    3.61    6.56
  -3   7 -41   -1.48    4.86
   3  -7  42   -6.17    8.20
  -3   7 -42   -1.51    5.12
   3  -7  43   -4.82    5.48
  -3   7 -43    5.48    4.82
   3  -7  44    4.86    5.81
  -3   7 -44    2.72    6.00
   3  -6 -49   11.78    6.27
  -3   6  49    7.42    6.40
   3  -6 -48    2.03    6.17
  -3   6  48    5.18    6.10
   3  -6 -47    1.80    3.64
  -3   6  47    4.00    6.04
   3  -6 -46    1.87    4.00
  -3   6  46   -0.10    6.10
   3  -6 -45   -0.89    4.59
  -3   6  45    0.56    6.20
   3  -6 -44    2.26    4.07
  -3   6  44   -3.61    6.33
   3  -6 -43    2.43    4.33
  -3   6  43    6.04    5.68
   3  -6 -42    0.10    4.76
  -3   6  42    2.49    7.71
   3  -6 -41    3.51    5.64
  -3   6  41   -4.66    6.20
   3  -6 -40    9.45    6.53
  -3   6  40   -1.44    6.37
   3  -6 -39    3.77    7.09
  -3   6  39    1.05    5.94
   3  -6 -38   -3.28    4.63
  -3   6  38   -0.33    5.55
   3  -6 -37   -2.20    4.99
  -3   6  37    2.92    5.41
   3  -6 -36    0.59    4.69
  -3   6  36   -3.45    6.04
   3  -6 -35   -3.45    4.46
  -3   6  35    6.00    5.97
   3  -6 -34   -1.38    4.43
  -3   6  34    0.00    5.32
   3  -6 -33   -6.20    4.76
  -3   6  33    3.22    5.51
   3  -6 -32    5.91    4.69
  -3   6  32    2.89    5.25
   3  -6 -31   -1.84    4.86
  -3   6  31    0.66    6.14
   3  -6 -30    1.67    4.50
  -3   6  30   -0.62    5.64
   3  -6 -29   -0.95    5.35
  -3   6  29   -3.51    5.51
   3  -6 -28   -1.25    5.12
  -3   6  28   -1.67    5.71
   3  -6 -27    2.00    5.25
  -3   6  27    1.64    5.58
   3  -6 -26    1.35    5.48
  -3   6  26    6.56    8.27
   3  -6 -25   14.73    5.51
  -3   6  25    8.89    7.51
   3  -6 -24    0.30    7.48
  -3   6  24    5.25    6.99
   3  -6 -23    5.94    6.83
  -3   6  23   -1.51    6.46
   3  -6 -22    5.48    6.66
  -3   6  22    4.10    7.51
   3  -6 -21   10.01    6.92
  -3   6  21   15.46    8.73
   3  -6 -20   -1.61    5.78
  -3   6  20    2.82    7.05
   3  -6 -19    1.05    6.17
  -3   6  19   -3.35    5.58
   3  -6 -18   12.24    7.12
  -3   6  18    2.76    6.46
   3  -6 -17    7.32    6.17
  -3   6  17    9.65    6.27
   3  -6 -16   14.77    5.51
  -3   6  16    7.28    6.46
   3  -6 -15    6.14    5.12
  -3   6  15    4.36    5.84
   3  -6 -14    1.54    5.58
  -3   6  14    1.71    5.68
   3  -6 -13   14.21    5.84
  -3   6  13    8.37    5.48
   3  -6 -12   22.61    7.32
  -3   6  12   22.58    7.05
   3  -6 -11   68.81   10.89
  -3   6  11   76.82   12.83
   3  -6 -10   91.55   12.37
   3  -6  -9    4.79    6.50
   3  -6  -7   22.87    6.43
  -3   6 -12  234.78   26.71
  -3   6 -13   33.93    8.93
   3  -6  14   20.61    8.33
  -3   6 -14   25.04    7.35
   3  -6  15   98.67   16.51
  -3   6 -15  115.08   16.37
   3  -6  16   16.28    6.96
  -3   6 -16   17.19    6.37
   3  -6  17   -1.84    7.15
  -3   6 -17   -1.18    5.81
   3  -6  18   -4.73    7.45
  -3   6 -18   10.50    6.69
   3  -6  19    7.25    7.88
  -3   6 -19    4.95    6.46
   3  -6  20  -12.50    7.35
  -3   6 -20    9.68    6.56
   3  -6  21    1.64    7.28
  -3   6 -21    2.49    7.22
   3  -6  22    5.22    8.37
  -3   6 -22   17.85    7.38
   3  -6  23   -0.59    7.84
  -3   6 -23    6.27    6.50
   3  -6  24   -9.16    6.56
  -3   6 -24    5.91    6.10
   3  -6  25   22.90    7.51
  -3   6 -25   12.96    6.89
   3  -6  26   12.40    7.45
  -3   6 -26   25.27    9.19
   3  -6  27   -0.98    7.68
  -3   6 -27    9.78    5.38
   3  -6  28   -0.53    4.76
  -3   6 -28    2.72    5.05
   3  -6  29    0.85    4.63
  -3   6 -29    3.71    4.50
   3  -6  30   -1.41    5.64
  -3   6 -30   -3.84    4.69
   3  -6  31    5.18    5.48
  -3   6 -31    4.79    5.32
   3  -6  32    4.13    5.38
  -3   6 -32    6.23    4.73
   3  -6  33    2.82    5.35
  -3   6 -33   -3.28    5.25
   3  -6  34   -2.00    4.92
  -3   6 -34    5.18    5.05
   3  -6  35    1.25    5.41
  -3   6 -35   -2.82    5.51
   3  -6  36    3.81    5.38
  -3   6 -36   11.19    5.48
   3  -6  37    4.53    6.14
  -3   6 -37    4.36    5.45
   3  -6  38   -0.56    5.81
  -3   6 -38    3.35    5.22
   3  -6  39    2.53    5.45
  -3   6 -39   -1.71    4.73
   3  -6  40    2.36    5.94
  -3   6 -40    4.40    4.92
   3  -6  41    3.25    6.00
  -3   6 -41    3.28    5.35
   3  -6  42    3.64    5.28
  -3   6 -42    1.54    4.46
   3  -6  43    2.46    5.78
  -3   6 -43    1.58    4.76
   3  -6  44    3.84    5.74
  -3   6 -44   -0.03    4.50
   3  -6  45    1.35    5.35
  -3   6 -45    3.15    4.20
   3  -6  46   -0.98    5.32
  -3   6 -46    6.76    4.66
   3  -6  47    1.48    5.45
  -3   6 -47    5.81    4.69
   3  -6  48    4.27    5.15
  -3   6 -48   -0.13    4.07
   3  -6  49   -2.23    5.02
  -3   6 -49   -2.46    3.81
   3  -6  50   -1.18    5.09
  -3   6 -50   -5.15    5.91
   3  -5 -53    1.97    5.74
  -3   5  53    4.10    5.51
   3  -5 -52    1.67    5.35
  -3   5  52   -2.36    5.84
   3  -5 -51   -4.40    5.68
  -3   5  51   -1.38    5.78
   3  -5 -50    1.51    5.55
  -3   5  50   -1.41    8.86
   3  -5 -49   -1.31    5.51
  -3   5  49    3.64    5.51
   3  -5 -48    3.35    3.25
  -3   5  48    5.12    5.81
   3  -5 -47    2.00    2.69
  -3   5  47    8.53    6.27
   3  -5 -46   -1.97    2.89
  -3   5  46    8.30    5.45
   3  -5 -45   -5.74    3.94
  -3   5  45   -2.43    5.41
   3  -5 -44   -3.64    4.66
  -3   5  44    5.38    6.50
   3  -5 -43   -6.53    4.46
  -3   5  43    3.02    5.51
   3  -5 -42   -2.40    4.17
  -3   5  42    2.85    5.38
   3  -5 -41   -1.41    4.66
  -3   5  41  -12.99    6.20
   3  -5 -40    2.43    4.17
  -3   5  40   -1.51    5.71
   3  -5 -39   -0.69    4.27
  -3   5  39   -3.15    5.71
   3  -5 -38    1.51    4.73
  -3   5  38    2.82    6.27
   3  -5 -37    2.59    4.13
  -3   5  37   -1.28    5.87
   3  -5 -36    2.53    4.33
  -3   5  36   -4.36    5.48
   3  -5 -35   -0.98    4.33
  -3   5  35   -6.40    4.92
   3  -5 -34    2.69    4.95
  -3   5  34   -1.87    5.25
   3  -5 -33    2.72    4.36
  -3   5  33    6.33    5.32
   3  -5 -32   -2.99    4.46
  -3   5  32    2.63    4.76
   3  -5 -31   -3.81    5.51
  -3   5  31   -5.22    6.27
   3  -5 -30    9.42    5.35
  -3   5  30   20.41    8.73
   3  -5 -29    0.43    4.43
  -3   5  29   -2.20    4.56
   3  -5 -28    3.58    4.53
  -3   5  28    4.86    4.95
   3  -5 -27   -6.14    4.69
  -3   5  27   -2.53    5.05
   3  -5 -26    5.61    4.82
  -3   5  26   -3.90    4.86
   3  -5 -25    6.30    4.50
  -3   5  25   -2.69    4.46
   3  -5 -24    0.36    4.30
  -3   5  24   -0.49    3.51
   3  -5 -23    6.69    4.69
  -3   5  23    0.66    4.69
   3  -5 -22   -0.72    6.50
  -3   5  22    5.51    7.45
   3  -5 -21   -0.46    6.53
  -3   5  21    5.38    6.83
   3  -5 -20   -3.64    5.78
  -3   5  20    1.90    6.40
   3  -5 -19    3.58    5.45
  -3   5  19   -1.90    6.43
   3  -5 -18    5.55    5.32
  -3   5  18    3.02    7.05
   3  -5 -17   -4.56    5.09
  -3   5  17    0.13    5.87
   3  -5 -16   -1.18    4.82
  -3   5  16    2.43    6.27
   3  -5 -15   -4.13    5.58
  -3   5  15    3.35    6.07
   3  -5 -14    4.82    5.02
  -3   5  14    8.47    6.00
   3  -5 -13   -3.48    6.07
   3  -5 -12   -7.25    6.14
   3  -5 -11    3.48    5.51
  -3   5 -15   -3.58    5.64
   3  -5  16    2.92    6.50
  -3   5 -16    5.38    5.28
   3  -5  17    0.79    6.66
  -3   5 -17   -7.02    5.71
   3  -5  18   -0.53    6.17
  -3   5 -18    5.25    6.14
   3  -5  19   -1.25    6.10
  -3   5 -19   -2.17    5.68
   3  -5  20    3.74    5.78
  -3   5 -20   -5.71    5.12
   3  -5  21    3.15    5.38
  -3   5 -21    0.59    5.55
   3  -5  22    7.25    7.02
  -3   5 -22    4.07    5.78
   3  -5  23    3.12    8.24
  -3   5 -23    1.48    5.09
   3  -5  24    1.35    7.35
  -3   5 -24   -4.66    6.79
   3  -5  25    1.90    5.97
  -3   5 -25   -5.25    6.63
   3  -5  26    4.59    4.23
  -3   5 -26    1.35    4.56
   3  -5  27    0.30    4.40
  -3   5 -27    2.63    4.17
   3  -5  28    0.46    4.59
  -3   5 -28   -2.36    4.27
   3  -5  29    0.43    5.09
  -3   5 -29    3.05    5.05
   3  -5  30    2.89    5.25
  -3   5 -30    5.12    4.79
   3  -5  31   -0.23    4.73
  -3   5 -31    0.43    4.82
   3  -5  32    0.10    5.35
  -3   5 -32    0.26    4.86
   3  -5  33    0.56    5.48
  -3   5 -33    1.87    5.25
   3  -5  34    1.18    4.79
  -3   5 -34   -2.79    5.18
   3  -5  35    7.91    4.99
  -3   5 -35    4.82    4.89
   3  -5  36    2.76    4.89
  -3   5 -36   -2.56    8.50
   3  -5  37    2.69    4.86
  -3   5 -37   -0.39    8.30
   3  -5  38   -3.45    5.45
  -3   5 -38    3.94    9.81
   3  -5  39    0.20    5.38
  -3   5 -39   -3.84    9.12
   3  -5  40   -3.87    5.25
  -3   5 -40   -3.15    5.61
   3  -5  41    1.38    5.61
  -3   5 -41    0.26    5.25
   3  -5  42    4.53    5.61
  -3   5 -42   -0.26    5.25
   3  -5  43   -3.84    4.89
  -3   5 -43   -1.87    4.63
   3  -5  44    0.23    5.12
  -3   5 -44    0.30    5.12
   3  -5  45   -1.35    5.25
  -3   5 -45   -3.64    5.05
   3  -5  46   -1.58    4.86
  -3   5 -46    3.68    4.92
   3  -5  47    1.44    4.92
  -3   5 -47   -1.74    5.02
   3  -5  48    2.26    5.15
  -3   5 -48    0.53    5.22
   3  -5  49    1.80    5.18
  -3   5 -49    1.74    4.73
   3  -5  50   -2.59    5.28
  -3   5 -50    2.59    4.86
   3  -5  51   -4.10    5.22
  -3   5 -51    2.46    4.33
   3  -5  52    1.05    5.05
  -3   5 -52   -0.59    5.02
   3  -5  53    1.94    4.95
  -3   5 -53   -1.21    4.63
   3  -5  54    2.59    5.32
  -3   5 -54    0.98    4.86
   3  -5  55   -4.92    5.97
  -3   5 -55    0.59    6.89
   3  -4 -56   -0.92    4.23
  -3   4  56   -3.61    6.86
   3  -4 -55    1.21    4.00
  -3   4  55   -1.58    6.50
   3  -4 -54    4.56    3.97
  -3   4  54    1.54    6.00
   3  -4 -53    0.30    4.33
  -3   4  53    1.05    5.87
   3  -4 -52    0.49    4.20
  -3   4  52   -2.30    5.94
   3  -4 -51   -1.84    4.17
  -3   4  51   -0.59    5.84
   3  -4 -50    0.72    4.46
  -3   4  50    1.05    5.38
   3  -4 -49    0.33    4.56
  -3   4  49    6.20    5.28
   3  -4 -48   -3.25    4.76
  -3   4  48    2.99    5.81
   3  -4 -47   -0.49    4.13
  -3   4  47    0.92    5.78
   3  -4 -46    1.94    4.50
  -3   4  46    2.40    5.94
   3  -4 -45    0.62    4.76
  -3   4  45   10.30    6.20
   3  -4 -44   -1.21    5.02
  -3   4  44    1.41    6.07
   3  -4 -43    3.84    4.73
  -3   4  43    5.12    6.10
   3  -4 -42    1.77    4.36
  -3   4  42   -3.94    5.68
   3  -4 -41   -5.91    6.69
  -3   4  41    6.96    5.18
   3  -4 -40    1.80    7.12
  -3   4  40   15.55    5.94
   3  -4 -39    8.40    6.00
  -3   4  39   16.14    5.68
   3  -4 -38    3.02    4.86
  -3   4  38   12.83    5.28
   3  -4 -37    2.17    4.23
  -3   4  37    2.33    4.82
   3  -4 -36    1.31    3.97
  -3   4  36    8.83    4.50
   3  -4 -35   -0.95    4.13
  -3   4  35   12.86    5.28
   3  -4 -34    3.81    4.10
  -3   4  34   10.43    4.66
   3  -4 -33   -3.15    4.17
  -3   4  33    7.32    4.63
   3  -4 -32    9.32    4.43
  -3   4  32    2.59    4.79
   3  -4 -31    0.89    3.41
  -3   4  31   -6.73    4.33
   3  -4 -30    2.72    4.40
  -3   4  30   -4.43    4.66
   3  -4 -29   -1.94    4.10
  -3   4  29  -12.47    4.59
   3  -4 -28    7.88    4.50
  -3   4  28  -12.21    4.99
   3  -4 -27   35.24    6.23
   3  -4 -26   48.01    9.58
  -3   4  26   38.10    8.33
   3  -4 -25  122.59   16.14
   3  -4 -24  111.57   14.54
   3  -4 -23   62.71   10.24
  -3   4  23   28.68    6.83
   3  -4 -22    9.29    5.78
  -3   4  22   13.95    6.37
   3  -4 -21   -2.17    4.79
  -3   4  21    2.66    5.81
   3  -4 -20    1.51    5.41
  -3   4  20    9.25    5.97
   3  -4 -19   -5.84    5.48
  -3   4  19    1.74    5.81
   3  -4 -18   -1.25    5.32
  -3   4  18   -3.02    5.58
   3  -4 -17   10.30    5.51
  -3   4  17   12.14    6.86
   3  -4 -16   43.68    7.65
  -3   4  16   29.60    7.25
   3  -4 -15   35.96    6.53
  -3   4  15   30.58    7.84
   3  -4 -14   18.01    4.92
  -3   4  14    7.38    6.79
   3  -4 -13   -3.41    4.04
   3  -4 -12    6.99    4.63
  -3   4 -15   37.83    6.66
  -3   4 -16    3.64    4.27
   3  -4  17   15.55    5.41
  -3   4 -17   17.56    4.63
   3  -4  18    4.66    4.82
  -3   4 -18   -1.87    4.59
   3  -4  19   -4.13    5.84
  -3   4 -19   -2.56    5.18
   3  -4  20    9.38    7.84
  -3   4 -20   14.83    5.38
   3  -4  21    7.51    6.76
  -3   4 -21   11.75    6.10
   3  -4  22    4.99    5.94
  -3   4 -22    0.00    5.55
   3  -4  23    2.82    6.04
  -3   4 -23   -0.30    4.04
   3  -4  24    5.15    5.12
  -3   4 -24   12.04    4.79
   3  -4  25   16.34    6.33
  -3   4 -25   15.65    4.56
   3  -4  26   16.90    5.12
  -3   4 -26   17.69    4.46
   3  -4  27   -3.02    4.59
  -3   4 -27    4.23    6.66
   3  -4  28    0.75    4.79
  -3   4 -28    8.37    7.84
   3  -4  29   20.94    5.51
  -3   4 -29   17.42    9.48
   3  -4  30   24.61    5.71
  -3   4 -30   26.55    5.84
   3  -4  31   19.66    4.89
  -3   4 -31   11.91    5.61
   3  -4  32    4.92    4.36
  -3   4 -32    0.23    4.99
   3  -4  33    1.94    4.23
  -3   4 -33    2.79    4.99
   3  -4  34    0.98    4.56
  -3   4 -34   -0.75    5.45
   3  -4  35   -8.53    4.63
  -3   4 -35    1.12    4.92
   3  -4  36   -0.75    4.95
  -3   4 -36   -7.97    5.35
   3  -4  37    6.56    6.66
  -3   4 -37   -2.36    5.02
   3  -4  38    0.85    4.23
  -3   4 -38   -6.76    5.12
   3  -4  39   -7.42    5.84
  -3   4 -39    6.30    4.69
   3  -4  40   -3.64    5.05
  -3   4 -40   -5.45    5.55
   3  -4  41   -3.38    6.04
  -3   4 -41    8.79    7.05
   3  -4  42   -3.64    5.05
  -3   4 -42   -3.71    4.69
   3  -4  43   -0.92    5.51
  -3   4 -43    3.48    4.89
   3  -4  44    0.23    5.74
  -3   4 -44   -1.05    5.05
   3  -4  45   -3.64    5.64
  -3   4 -45   -3.68    4.53
   3  -4  46    4.95    5.25
  -3   4 -46    0.10    4.99
   3  -4  47   -0.10    5.12
  -3   4 -47    2.76    5.09
   3  -4  48    5.12    5.64
  -3   4 -48   -2.07    4.20
   3  -4  49   -1.15    4.89
  -3   4 -49    2.30    4.53
   3  -4  50    1.28    4.56
  -3   4 -50   -1.38    4.46
   3  -4  51   -2.56    4.89
  -3   4 -51   -2.95    4.56
   3  -4  52    0.85    4.99
  -3   4 -52   -2.63    4.76
   3  -4  53    0.49    5.61
  -3   4 -53   -3.94    5.18
   3  -4  54    7.38    5.74
  -3   4 -54    1.08    4.33
   3  -4  55    3.05    5.81
  -3   4 -55   -0.95    4.76
   3  -4  56   -4.63    4.99
  -3   4 -56   -0.82    4.07
   3  -4  57    1.80    5.09
  -3   4 -57    0.10    4.46
   3  -4  58    1.61    5.48
  -3   4 -58    2.92    3.97
   3  -3 -59    1.84    4.07
  -3   3  59    2.95    7.81
   3  -3 -58    0.20    4.50
  -3   3  58    2.72    4.82
   3  -3 -57    0.72    4.69
  -3   3  57   -0.03    4.63
   3  -3 -56    9.84    6.17
  -3   3  56    1.71    5.05
   3  -3 -55   -4.76    6.40
  -3   3  55   -2.59    4.36
   3  -3 -54    7.74    4.66
  -3   3  54    1.48    4.53
   3  -3 -53   -3.81    4.23
  -3   3  53    0.33    4.73
   3  -3 -52   -1.80    4.36
  -3   3  52   -2.00    4.92
   3  -3 -51   -1.41    4.95
  -3   3  51    5.61    4.89
   3  -3 -50    4.43    4.73
  -3   3  50    0.43    5.51
   3  -3 -49   -0.72    4.69
  -3   3  49   -6.73    6.10
   3  -3 -48   -0.39    4.30
  -3   3  48   -8.56    5.58
   3  -3 -47    0.16    4.07
  -3   3  47   -2.20    5.91
   3  -3 -46    2.99    3.97
  -3   3  46   -0.53    5.18
   3  -3 -45    2.85    4.20
  -3   3  45   -4.50    4.86
   3  -3 -44   -1.08    4.36
  -3   3  44    0.62    5.38
   3  -3 -43   -0.23    4.13
  -3   3  43    2.56    5.48
   3  -3 -42    7.28    4.23
  -3   3  42    3.15    5.05
   3  -3 -41   -0.16    4.40
  -3   3  41   -0.66    5.05
   3  -3 -40   -2.66    4.17
  -3   3  40    2.76    4.86
   3  -3 -39   -2.30    4.46
  -3   3  39   -1.51    5.78
   3  -3 -38    0.53    5.84
  -3   3  38    2.00    4.66
   3  -3 -37    2.89    4.00
  -3   3  37   -3.18    4.50
   3  -3 -36    3.97    3.68
  -3   3  36    2.63    3.84
   3  -3 -35   -0.26    4.43
  -3   3  35    3.90    4.10
   3  -3 -34   -0.43    3.90
  -3   3  34    5.51    3.97
   3  -3 -33    4.86    4.13
  -3   3  33   -4.63    4.33
   3  -3 -32   -3.58    3.61
  -3   3  32   -3.02    4.20
   3  -3 -31    9.32    3.90
  -3   3  31    7.78    4.27
   3  -3 -30   29.63    5.02
  -3   3  30   31.53    4.56
   3  -3 -29   -2.89    3.61
  -3   3  29    0.49    4.00
   3  -3 -28   39.38    6.37
  -3   3  28   43.64    6.10
   3  -3 -27   -0.13    4.56
  -3   3  27   -1.21    4.04
   3  -3 -26    6.66    4.07
  -3   3  26    5.38    3.74
   3  -3 -25    1.51    3.74
  -3   3  25   -0.03    4.20
   3  -3 -24    3.97    3.54
  -3   3  24    2.43    4.30
   3  -3 -23    1.08    3.94
  -3   3  23    2.30    4.07
   3  -3 -22    5.25    3.71
  -3   3  22    0.85    3.74
   3  -3 -21    8.14    4.33
  -3   3  21   -4.79    3.71
   3  -3 -20    4.99    5.15
  -3   3  20    0.95    5.35
   3  -3 -19    2.43    5.18
  -3   3  19    3.02    5.94
   3  -3 -18   -2.66    4.82
  -3   3  18    5.45    6.46
   3  -3 -17    0.95    4.50
  -3   3  17   -4.53    5.58
   3  -3 -16    6.23    4.50
  -3   3  16    9.71    5.71
   3  -3 -15   -0.20    4.17
  -3   3  15   -0.20    4.59
   3  -3 -14   -4.43    4.89
  -3   3  14    8.17    5.09
   3  -3  17  -28.25    6.27
   3  -3  18  -30.52    6.37
   3  -3  19  -31.80    6.43
   3  -3  20  -39.25    7.19
   3  -3  21  -40.92    7.22
   3  -3  22  -18.34    4.30
  -3   3 -22   -6.10    5.68
   3  -3  23   -9.48    3.81
  -3   3 -23    0.03    5.68
   3  -3  24  -15.98    3.97
  -3   3 -24    5.02    5.12
   3  -3  25   -9.25    4.13
  -3   3 -25   -2.43    5.12
   3  -3  26   -4.82    3.58
  -3   3 -26   -1.05    5.64
   3  -3  27   -4.36    4.04
  -3   3 -27   12.04    4.50
   3  -3  28    8.37    3.90
  -3   3 -28    8.66    4.53
   3  -3  29    7.25    3.58
  -3   3 -29    7.35    3.77
   3  -3  30   -6.73    5.71
  -3   3 -30    2.40    4.00
   3  -3  31    8.53    3.90
  -3   3 -31    4.63    4.50
   3  -3  32   13.95    4.50
  -3   3 -32    5.45    4.13
   3  -3  33   14.21    3.94
  -3   3 -33   11.06    4.86
   3  -3  34    3.28    4.33
  -3   3 -34    3.90    4.56
   3  -3  35   46.20    6.73
  -3   3 -35   30.94    6.10
   3  -3  36    2.92    3.87
  -3   3 -36    5.22    4.79
   3  -3  37   19.39    5.81
  -3   3 -37   13.58    5.22
   3  -3  38    3.77    4.59
  -3   3 -38    4.36    4.33
   3  -3  39    6.10    4.79
  -3   3 -39    0.79    4.82
   3  -3  40    4.27    5.45
  -3   3 -40   -4.40    4.27
   3  -3  41   -0.95    4.27
  -3   3 -41    1.67    4.30
   3  -3  42    1.44    4.46
  -3   3 -42    1.90    4.86
   3  -3  43    2.07    4.92
  -3   3 -43    1.58    4.66
   3  -3  44   -2.63    4.92
  -3   3 -44   -2.56    4.50
   3  -3  45   -4.63    4.50
  -3   3 -45   -5.35    4.73
   3  -3  46   -0.92    5.15
  -3   3 -46    0.95    5.18
   3  -3  47    1.31    4.95
  -3   3 -47    1.08    4.73
   3  -3  48    0.53    5.48
  -3   3 -48    3.87    4.66
   3  -3  49   -2.40    4.43
  -3   3 -49    3.12    4.66
   3  -3  50   -1.94    5.15
  -3   3 -50   -2.20    4.69
   3  -3  51    1.02    4.89
  -3   3 -51   -2.63    4.82
   3  -3  52    1.28    4.66
  -3   3 -52    1.67    4.99
   3  -3  53    0.00    8.83
  -3   3 -53   -0.20    4.99
   3  -3  54    7.42    5.81
  -3   3 -54    1.51    5.22
   3  -3  55    2.20    6.23
  -3   3 -55    2.59    4.95
   3  -3  56   -3.22    5.32
  -3   3 -56    1.74    4.76
   3  -3  57    6.69    5.35
  -3   3 -57   -2.33    4.33
   3  -3  58    1.90    5.48
  -3   3 -58   -1.77    4.00
   3  -3  59    4.76    6.07
  -3   3 -59   -3.68    4.50
   3  -3  60   -1.64    5.97
  -3   3 -60    0.62    4.86
   3  -3  61    1.74    6.76
   3  -2 -60    2.00    4.40
  -3   2  60   -5.78    8.50
   3  -2 -59   -1.74    4.10
  -3   2  59   -2.40    5.78
   3  -2 -58    3.64    4.63
  -3   2  58   -0.10    5.74
   3  -2 -57    2.63    4.13
  -3   2  57    1.41    6.00
   3  -2 -56    7.65    4.56
  -3   2  56    2.07    5.71
   3  -2 -55    2.66    6.63
  -3   2  55    3.48    5.68
   3  -2 -54    3.87    4.53
  -3   2  54    0.26    5.81
   3  -2 -53    4.86    4.33
  -3   2  53   -5.05    5.12
   3  -2 -52    4.86    4.43
  -3   2  52    4.66    5.35
   3  -2 -51   -5.35    4.33
  -3   2  51   -0.85    5.45
   3  -2 -50    6.14    4.53
  -3   2  50   -1.67    5.71
   3  -2 -49    7.38    4.73
  -3   2  49    8.37    6.30
   3  -2 -48    0.95    4.17
  -3   2  48    5.41    5.28
   3  -2 -47    6.30    4.23
  -3   2  47   -0.95    5.15
   3  -2 -46   -4.76    4.40
  -3   2  46   -8.89    6.14
   3  -2 -45    4.82    4.23
  -3   2  45    2.69    5.51
   3  -2 -44    0.43    4.00
  -3   2  44   -0.72    4.92
   3  -2 -43    0.49    3.61
  -3   2  43   -0.20    4.86
   3  -2 -42   -0.33    4.07
  -3   2  42    6.23    4.69
   3  -2 -41   -2.07    4.07
  -3   2  41    3.48    4.86
   3  -2 -40   -3.31    3.68
  -3   2  40    2.13    4.79
   3  -2 -39    3.51    4.04
  -3   2  39    6.17    4.56
   3  -2 -38    4.40    3.87
  -3   2  38    4.89    4.86
   3  -2 -37    1.38    3.68
  -3   2  37   -1.77    4.59
   3  -2 -36    5.81    4.00
  -3   2  36   -0.49    4.23
   3  -2 -35    6.37    4.00
  -3   2  35    7.71    4.66
   3  -2 -34    8.43    3.64
  -3   2  34    2.69    4.17
   3  -2 -33    2.33    4.04
  -3   2  33   -6.33    4.10
   3  -2 -32   15.29    4.13
  -3   2  32   13.91    3.81
   3  -2 -31   -3.84    3.28
  -3   2  31   -4.66    3.68
   3  -2 -30   89.38   12.73
  -3   2  30   98.28    8.17
   3  -2 -29  134.96   11.42
  -3   2  29  125.18    8.79
   3  -2 -28  113.67    9.94
  -3   2  28  106.25    7.74
   3  -2 -27  203.91   13.98
  -3   2  27  192.98   12.08
   3  -2 -26   97.69    9.06
  -3   2  26   92.57    7.51
   3  -2 -25   76.46   10.04
  -3   2  25   67.69    6.00
   3  -2 -24   28.02    4.99
  -3   2  24   34.09    4.82
   3  -2 -23    6.63    3.61
  -3   2  23    7.55    3.74
   3  -2 -22    5.71    3.25
  -3   2  22    6.46    3.31
   3  -2 -21   23.17    3.87
  -3   2  21   16.83    3.74
   3  -2 -20   12.11    3.68
  -3   2  20   11.62    3.87
   3  -2 -19   -1.84    3.31
  -3   2  19    2.56    3.31
   3  -2 -18    0.10    2.95
  -3   2  18    4.30    3.97
   3  -2 -17    5.15    3.54
  -3   2  17    1.74    4.73
   3  -2 -16   -2.82    3.94
  -3   2  16    2.07    4.86
  -3   2   3   43.48    4.82
  -3   2 -13   -0.43    3.48
  -3   2 -14  262.51   18.38
  -3   2 -15    4.66    3.05
   3  -2  16    2.10    3.97
   3  -2  17   22.31    5.58
   3  -2  18   -0.59    4.27
  -3   2 -18    5.94    3.08
   3  -2  19   -0.92    3.97
  -3   2 -19    3.77    3.51
   3  -2  20    1.15    3.08
  -3   2 -20    4.66    3.02
   3  -2  21   -0.79    3.25
  -3   2 -21    1.12    2.85
   3  -2  22    5.05    3.35
  -3   2 -22    3.74    2.99
   3  -2  23   11.16    4.17
  -3   2 -23    8.70    3.45
   3  -2  24    1.51    4.20
  -3   2 -24   -0.16    3.08
   3  -2  25    1.74    3.84
  -3   2 -25    4.17    3.51
   3  -2  26    4.99    3.81
  -3   2 -26    4.36    3.84
   3  -2  27    2.82    3.81
  -3   2 -27    7.19    5.51
   3  -2  28    2.53    4.40
  -3   2 -28    0.33    3.12
   3  -2  29    1.48    4.13
  -3   2 -29    5.94    3.71
   3  -2  30    6.43    3.68
  -3   2 -30    2.59    4.33
   3  -2  31    2.59    4.33
  -3   2 -31    4.82    3.90
   3  -2  32    9.68    5.25
  -3   2 -32   16.05    4.56
   3  -2  33   36.49    5.71
  -3   2 -33   28.58    5.91
   3  -2  34   38.39    6.23
  -3   2 -34   30.48    5.71
   3  -2  35    1.54    4.00
  -3   2 -35    0.39    4.13
   3  -2  36    4.43    4.07
  -3   2 -36   15.82    5.41
   3  -2  37   19.33    4.69
  -3   2 -37   20.87    5.02
   3  -2  38   -3.81    4.20
  -3   2 -38   -2.26    4.50
   3  -2  39    3.94    4.79
  -3   2 -39   15.23    4.33
   3  -2  40    0.56    3.97
  -3   2 -40    7.78    4.46
   3  -2  41    5.87    4.69
  -3   2 -41    5.58    4.30
   3  -2  42   -2.49    4.43
  -3   2 -42    0.79    4.17
   3  -2  43    2.85    4.20
  -3   2 -43    8.47    4.59
   3  -2  44    6.14    3.97
  -3   2 -44    1.31    4.30
   3  -2  45    6.10    4.59
  -3   2 -45   -4.04    4.76
   3  -2  46    1.54    4.95
  -3   2 -46   -2.63    4.89
   3  -2  47    4.43    5.68
  -3   2 -47   -7.48    4.66
   3  -2  48    0.66    5.05
  -3   2 -48   -8.47    4.69
   3  -2  49   10.47    5.48
  -3   2 -49   -5.87    4.43
   3  -2  50   11.98    5.64
  -3   2 -50   -6.27    4.17
   3  -2  51    8.66    5.05
  -3   2 -51   -6.60    4.30
   3  -2  52    9.38    5.48
  -3   2 -52   -6.07    5.09
   3  -2  53   11.62    5.18
  -3   2 -53   -1.35    4.99
   3  -2  54    9.25    5.45
  -3   2 -54    3.22    4.56
   3  -2  55    4.86    5.18
  -3   2 -55   -0.56    4.86
   3  -2  56    4.17    5.64
  -3   2 -56    4.07    4.43
   3  -2  57   -1.84    5.64
  -3   2 -57    0.07    4.89
   3  -2  58   -3.58    5.61
  -3   2 -58    1.02    5.35
   3  -2  59   -0.49    5.58
  -3   2 -59    3.41    4.82
   3  -2  60   -5.91    6.92
  -3   2 -60   -3.12    5.91
   3  -2  61   -2.23    8.11
  -3   2 -61    0.33    4.66
   3  -2  62    0.07    7.74
  -3   2 -62   -0.10    4.66
   3  -1 -61    4.59    3.61
  -3   1  61   11.32    6.76
   3  -1 -60    1.12    3.48
  -3   1  60   -3.74    5.87
   3  -1 -59   -1.51    3.71
  -3   1  59    2.43    6.37
   3  -1 -58   -1.51    3.61
  -3   1  58    3.31    6.33
   3  -1 -57    6.50    4.04
  -3   1  57   -2.03    5.81
   3  -1 -56   -2.63    3.84
  -3   1  56   -2.00    5.61
   3  -1 -55   -3.15    4.20
  -3   1  55   -0.30    5.84
   3  -1 -54   -0.10    4.04
  -3   1  54    0.85    6.27
   3  -1 -53    3.05    4.50
  -3   1  53   -0.23    5.58
   3  -1 -52   -0.53    4.40
  -3   1  52   -5.55    8.20
   3  -1 -51    1.35    4.04
  -3   1  51    3.05    5.55
   3  -1 -50    3.35    4.20
  -3   1  50    0.89    5.64
   3  -1 -49   -1.90    4.17
  -3   1  49    1.84    5.45
   3  -1 -48   -0.13    4.13
  -3   1  48   -0.03    5.15
   3  -1 -47   -0.82    5.41
  -3   1  47   -0.16    5.81
   3  -1 -46    6.17    6.20
  -3   1  46   -5.32    5.32
   3  -1 -45   -1.51    5.25
  -3   1  45   -4.53    5.09
   3  -1 -44    5.05    4.10
  -3   1  44    3.28    4.53
   3  -1 -43   -1.61    3.84
  -3   1  43    1.61    4.69
   3  -1 -42    0.98    3.90
  -3   1  42   -3.51    4.53
   3  -1 -41   -0.10    3.71
  -3   1  41    1.94    4.33
   3  -1 -40   -0.03    3.41
  -3   1  40    2.30    3.94
   3  -1 -39   -0.46    3.31
  -3   1  39    1.08    3.94
   3  -1 -38   -0.53    3.58
  -3   1  38   -1.71    4.10
   3  -1 -37    2.30    3.18
  -3   1  37    0.95    4.36
   3  -1 -36    0.98    3.38
  -3   1  36    0.75    3.90
   3  -1 -35    1.48    3.28
  -3   1  35   -3.25    4.07
   3  -1 -34    8.43    3.77
  -3   1  34    5.94    3.87
   3  -1 -33   16.14    3.90
  -3   1  33   19.59    4.40
   3  -1 -32   12.53    4.10
  -3   1  32   14.57    4.04
   3  -1 -31   43.41    5.87
  -3   1  31   52.24    5.64
   3  -1 -30   50.27    5.38
  -3   1  30   48.99    8.60
   3  -1 -29   19.82    4.10
  -3   1  29   25.20    4.92
   3  -1 -28  174.21   11.42
  -3   1  28  162.13   10.27
   3  -1 -27   11.55    3.68
  -3   1  27    7.78    5.22
   3  -1 -26    4.43    3.48
  -3   1  26   -1.25    3.08
   3  -1 -25    0.69    2.92
  -3   1  25    3.15    3.02
   3  -1 -24    2.43    2.56
  -3   1  24   -0.26    3.12
   3  -1 -23   -0.36    2.82
  -3   1  23    0.75    3.08
   3  -1 -22   -1.61    3.87
  -3   1  22   -4.95    3.12
   3  -1 -21    0.75    2.72
  -3   1  21    1.51    3.02
   3  -1 -20    2.63    2.89
  -3   1  20    0.46    2.92
   3  -1 -19    2.43    3.18
  -3   1  19    4.43    2.72
   3  -1 -18   -1.15    2.92
  -3   1  18   -1.97    2.79
   3  -1 -17   -0.95    2.76
  -3   1  17    1.44    4.07
   3  -1 -16   -5.25    4.36
  -3   1  16   -1.38    3.84
  -3   1 -14   37.41    4.95
   3  -1  15  163.77   12.53
  -3   1 -15  168.76    9.29
   3  -1  16   61.49    4.86
  -3   1 -16   64.54    5.28
   3  -1  17    3.58    2.72
  -3   1 -17    5.12    2.76
   3  -1  18    1.64    2.72
  -3   1 -18   -4.04    2.36
   3  -1  19   -2.59    3.05
  -3   1 -19   -0.85    2.69
   3  -1  20    1.15    2.56
  -3   1 -20    1.74    2.76
   3  -1  21    1.44    2.99
  -3   1 -21    1.64    2.76
   3  -1  22    0.92    3.15
  -3   1 -22    1.08    2.82
   3  -1  23    0.62    3.05
  -3   1 -23    2.82    3.08
   3  -1  24   -0.23    2.89
  -3   1 -24   -0.85    3.15
   3  -1  25    0.59    2.99
  -3   1 -25   -1.90    3.25
   3  -1  26   -1.48    3.22
  -3   1 -26   -0.20    3.35
   3  -1  27    0.20    3.22
  -3   1 -27   -1.21    3.64
   3  -1  28   -0.98    3.71
  -3   1 -28    2.85    3.05
   3  -1  29   -3.41    3.58
  -3   1 -29    0.66    3.71
   3  -1  30    2.23    3.58
  -3   1 -30   -2.63    3.77
   3  -1  31    3.54    3.41
  -3   1 -31   -0.66    4.69
   3  -1  32    3.81    4.13
  -3   1 -32   -0.23    4.00
   3  -1  33    2.59    3.74
  -3   1 -33   -0.13    3.74
   3  -1  34   -3.74    3.87
  -3   1 -34   -1.77    4.27
   3  -1  35   76.69    8.14
  -3   1 -35   80.39    8.24
   3  -1  36    2.17    4.36
  -3   1 -36  -10.60    4.56
   3  -1  37  146.38   10.93
  -3   1 -37  119.44   10.66
   3  -1  38   10.47    5.09
  -3   1 -38   12.96    4.50
   3  -1  39    1.61    4.46
  -3   1 -39    2.69    4.30
   3  -1  40   -3.94    4.46
  -3   1 -40   -6.20    3.94
   3  -1  41   -1.05    4.30
  -3   1 -41   -1.94    3.84
   3  -1  42   -0.79    4.53
  -3   1 -42   -1.67    4.00
   3  -1  43    0.79    4.33
  -3   1 -43   -1.97    4.00
   3  -1  44    2.69    5.09
  -3   1 -44   -4.10    4.23
   3  -1  45   -0.36    6.10
  -3   1 -45    1.71    4.36
   3  -1  46    3.05    5.22
  -3   1 -46   -2.46    4.73
   3  -1  47   -1.97    4.66
  -3   1 -47   -1.51    4.30
   3  -1  48   -5.09    4.89
  -3   1 -48   -2.10    4.59
   3  -1  49   -0.20    4.89
  -3   1 -49   -7.35    4.56
   3  -1  50   -4.13    5.35
  -3   1 -50    0.13    4.04
   3  -1  51    0.26    5.09
  -3   1 -51   -4.36    4.79
   3  -1  52    2.79    5.35
  -3   1 -52    1.64    4.59
   3  -1  53    5.64    5.41
  -3   1 -53    2.92    4.23
   3  -1  54    1.35    5.05
  -3   1 -54    3.12    4.63
   3  -1  55    3.05    5.51
  -3   1 -55    1.18    4.36
   3  -1  56    0.72    8.33
  -3   1 -56    1.64    6.86
   3  -1  57    1.41    5.32
  -3   1 -57   -3.68    4.82
   3  -1  58   -2.17    5.64
  -3   1 -58    6.56    5.28
   3  -1  59    4.69    5.71
  -3   1 -59   -1.18    5.58
   3  -1  60    0.79    9.45
  -3   1 -60    0.85    5.61
   3  -1  61    3.31    8.37
  -3   1 -61   -4.43    4.73
   3  -1  62    2.59    8.63
  -3   1 -62   -2.76    5.09
   3  -1  63   -0.79    7.15
  -3   1 -63    3.12    5.48
   3   0 -61   -1.61    3.38
  -3   0  61   -5.58    5.97
   3   0 -60   -3.48    3.71
  -3   0  60   -0.75    5.09
   3   0 -59   -2.66    3.45
  -3   0  59    1.77    5.38
   3   0 -58    2.99    4.17
  -3   0  58    3.74    7.61
   3   0 -57    0.98    4.00
  -3   0  57    0.16    5.55
   3   0 -56   -0.23    3.71
  -3   0  56    7.51    5.71
   3   0 -55    1.31    3.48
  -3   0  55   -2.43    5.61
   3   0 -54    3.05    3.71
  -3   0  54   -2.03    5.81
   3   0 -53   -4.00    3.87
  -3   0  53   -3.31    5.15
   3   0 -52    2.56    3.87
  -3   0  52   -2.13    5.18
   3   0 -51    0.16    3.74
  -3   0  51    0.16    5.55
   3   0 -50    3.51    4.13
  -3   0  50    1.48    5.22
   3   0 -49   -1.80    4.30
  -3   0  49    1.97    4.86
   3   0 -48    3.51    3.97
  -3   0  48   -2.79    5.64
   3   0 -47    2.33    3.84
  -3   0  47   -1.05    5.68
   3   0 -46    3.54    5.09
  -3   0  46   -1.05    4.99
   3   0 -45   -1.48    4.04
  -3   0  45    0.59    4.79
   3   0 -44   -7.45    3.77
  -3   0  44    8.53    6.76
   3   0 -43    1.12    3.77
  -3   0  43   -1.97    3.90
   3   0 -42   -2.63    3.54
  -3   0  42   -0.26    4.20
   3   0 -41   -0.98    3.77
  -3   0  41   -4.89    4.00
   3   0 -40    2.76    3.51
  -3   0  40    5.25    4.46
   3   0 -39    9.81    3.61
  -3   0  39   11.65    4.30
   3   0 -38    5.84    5.61
  -3   0  38   10.27    4.20
   3   0 -37   -1.21    4.56
  -3   0  37   -5.28    4.40
   3   0 -36   45.84    5.64
  -3   0  36   40.62    6.14
   3   0 -35   76.42    7.78
  -3   0  35   84.04    8.20
   3   0 -34   52.93    5.71
  -3   0  34   46.30    6.30
   3   0 -33    0.46    3.18
  -3   0  33   -5.32    3.61
   3   0 -32   42.00    5.64
  -3   0  32   48.27    5.61
   3   0 -31   16.37    4.17
  -3   0  31   14.96    4.17
   3   0 -30   58.08    5.51
  -3   0  30   47.51    5.25
   3   0 -29  214.73   13.26
  -3   0  29  222.08   11.94
   3   0 -28   29.14    4.66
  -3   0  28   28.02    4.66
   3   0 -27  111.37    8.33
  -3   0  27  106.61    7.74
   3   0 -26   54.18    4.76
  -3   0  26   55.06    5.25
   3   0 -25    0.00    4.13
  -3   0  25    4.79    3.18
   3   0 -24    5.38    3.15
  -3   0  24    2.82    2.79
   3   0 -23   -1.38    2.92
  -3   0  23    2.13    2.76
   3   0 -22    1.44    2.66
  -3   0  22   -0.03    2.20
   3   0 -21   -0.85    2.49
  -3   0  21   -1.38    2.49
   3   0 -20   -0.33    2.26
  -3   0  20    3.64    2.59
   3   0 -19    5.71    2.53
  -3   0  19    4.40    2.59
   3   0 -18    2.40    2.69
  -3   0  18    1.05    3.64
   3   0 -17   -0.98    2.82
  -3   0  17    2.46    2.53
   3   0 -16    0.75    2.30
  -3   0  16    1.97    2.53
   3   0 -15   -1.90    3.94
  -3   0  15    1.12    2.13
   3   0 -14   16.70    4.50
   3   0 -13   49.35    6.63
   3   0 -12   44.27    6.00
   3   0  -3    2.69    2.23
   3   0  -1   72.68    5.74
   3   0   0   60.18    6.27
   3   0   2   12.53    2.66
   3   0  11  181.03   13.85
   3   0  12  122.69    9.68
   3   0  13   25.37    3.41
  -3   0 -13   23.36    3.15
   3   0  14  336.67   16.74
  -3   0 -14  347.30   15.52
   3   0  15  335.59   16.41
  -3   0 -15  356.72   16.18
   3   0  16  105.53    7.05
  -3   0 -16  108.09    7.55
   3   0  17   34.06    3.64
  -3   0 -17   33.11    4.13
   3   0  18   21.46    3.38
  -3   0 -18   26.55    3.64
   3   0  19    9.22    3.15
  -3   0 -19    9.22    3.25
   3   0  20   -2.03    2.85
  -3   0 -20    3.31    4.27
   3   0  21    6.17    3.08
  -3   0 -21    5.28    2.85
   3   0  22   -1.08    3.28
  -3   0 -22   -3.02    2.66
   3   0  23    2.17    3.31
  -3   0 -23   -1.77    2.85
   3   0  24    4.92    3.28
  -3   0 -24    5.15    3.25
   3   0  25   -0.53    3.22
  -3   0 -25    3.71    3.68
   3   0  26    8.17    3.87
  -3   0 -26   -0.33    2.85
   3   0  27   -0.82    3.51
  -3   0 -27    3.08    3.15
   3   0  28    8.43    3.58
  -3   0 -28   -0.10    3.41
   3   0  29   -0.39    3.61
  -3   0 -29   -2.69    3.08
   3   0  30   -0.36    3.61
  -3   0 -30    3.08    2.92
   3   0  31    3.31    3.68
  -3   0 -31   -1.87    3.12
   3   0  32   16.05    4.89
  -3   0 -32   14.47    4.82
   3   0  33   59.23    5.78
  -3   0 -33   50.50    6.10
   3   0  34   61.56    6.00
  -3   0 -34   44.17    5.38
   3   0  35   -2.03    4.20
  -3   0 -35   -8.83    3.87
   3   0  36  113.17    8.79
  -3   0 -36   95.49    9.58
   3   0  37  113.77    9.78
  -3   0 -37  105.79    9.19
   3   0  38   38.59    5.84
  -3   0 -38   32.49    5.87
   3   0  39   -2.10    4.20
  -3   0 -39   -2.69    3.84
   3   0  40   18.77    4.63
  -3   0 -40   17.82    4.30
   3   0  41   -4.86    3.97
  -3   0 -41    0.79    4.20
   3   0  42   13.72    6.07
  -3   0 -42    3.68    4.13
   3   0  43    9.32    4.40
  -3   0 -43    3.74    3.77
   3   0  44    0.89    4.27
  -3   0 -44   -1.77    4.10
   3   0  45    0.75    4.76
  -3   0 -45    6.23    4.04
   3   0  46    1.67    4.30
  -3   0 -46   -0.72    4.43
   3   0  47    0.75    4.86
  -3   0 -47    2.36    4.30
   3   0  48   -3.71    4.36
  -3   0 -48   -5.58    4.33
   3   0  49   -2.03    5.22
  -3   0 -49   -3.28    4.33
   3   0  50   -0.53    4.82
  -3   0 -50   -4.00    3.74
   3   0  51    2.07    4.79
  -3   0 -51   -1.54    3.90
   3   0  52   -0.26    5.09
  -3   0 -52   -0.53    4.36
   3   0  53   -0.66    4.95
  -3   0 -53   -4.17    3.90
   3   0  54    1.61    5.12
  -3   0 -54    3.25    4.23
   3   0  55   -1.21    4.86
  -3   0 -55   -6.66    4.73
   3   0  56   -0.53    4.73
  -3   0 -56    0.23    4.73
   3   0  57   -4.27    5.05
  -3   0 -57    1.87    5.15
   3   0  58   -6.56    8.37
  -3   0 -58    4.53    4.82
   3   0  59    5.55    5.64
  -3   0 -59   -6.00    7.97
   3   0  60   -0.10    4.95
  -3   0 -60   -5.05    4.89
   3   0  61    1.05    4.69
  -3   0 -61   -1.58    5.05
   3   0  62    0.46    5.48
  -3   0 -62    3.68    5.15
   3   0  63    0.53    5.55
  -3   0 -63    0.26    5.74
   3   0  64   -4.50    5.32
  -3   0 -64    8.56    8.53
   3   1 -61   -1.94    3.90
  -3  -1  61    2.20    6.20
   3   1 -60   -0.72    3.97
  -3  -1  60   -1.35    5.78
   3   1 -59    4.17    3.74
  -3  -1  59    4.95    6.27
   3   1 -58    0.92    3.05
  -3  -1  58    4.27    6.00
   3   1 -57    1.48    3.38
  -3  -1  57    1.35    5.41
   3   1 -56    0.62    4.07
  -3  -1  56    1.28    5.18
   3   1 -55   -3.68    3.97
  -3  -1  55    7.25    7.25
   3   1 -54   -0.92    3.81
  -3  -1  54    0.03    5.05
   3   1 -53   -1.21    3.81
  -3  -1  53   -0.89    4.69
   3   1 -52   -1.31    3.38
  -3  -1  52    1.41    5.05
   3   1 -51    0.59    3.51
  -3  -1  51   -4.43    5.12
   3   1 -50    3.35    4.00
  -3  -1  50    2.99    5.32
   3   1 -49    0.89    4.27
  -3  -1  49    5.45    4.99
   3   1 -48   -0.82    3.68
  -3  -1  48   -2.13    4.95
   3   1 -47    0.39    3.45
  -3  -1  47    5.28    5.15
   3   1 -46   -2.13    3.84
  -3  -1  46    3.12    5.02
   3   1 -45    2.63    3.87
  -3  -1  45    3.48    4.82
   3   1 -44    0.72    3.77
  -3  -1  44    8.14    4.86
   3   1 -43   -3.25    3.61
  -3  -1  43    0.46    4.56
   3   1 -42   -2.92    3.61
  -3  -1  42    2.89    4.07
   3   1 -41   -1.44    3.77
  -3  -1  41    0.10    4.36
   3   1 -40   -0.13    3.15
  -3  -1  40   -2.03    4.59
   3   1 -39    2.69    3.54
  -3  -1  39   -5.05    5.87
   3   1 -38    0.75    3.48
  -3  -1  38    5.68    4.13
   3   1 -37    1.31    4.27
  -3  -1  37    9.68    4.20
   3   1 -36   -1.94    5.12
  -3  -1  36   -0.23    3.54
  -3  -1  35    4.53    3.87
   3   1 -34   16.93    5.22
  -3  -1  34   19.39    4.27
   3   1 -33    8.40    3.18
  -3  -1  33    4.20    3.64
   3   1 -32   13.19    4.76
  -3  -1  32   17.52    4.40
   3   1 -31   15.78    3.68
  -3  -1  31   24.02    4.17
   3   1 -30   12.70    3.68
  -3  -1  30   18.87    3.97
   3   1 -29   65.50    5.78
  -3  -1  29   71.73    6.37
   3   1 -28  189.43   10.60
  -3  -1  28  184.12   10.60
   3   1 -27    1.94    2.89
  -3  -1  27    6.27    3.54
   3   1 -26    7.05    2.56
  -3  -1  26    1.51    3.12
   3   1 -25   24.91    3.41
  -3  -1  25   26.94    3.64
   3   1 -24    0.23    2.59
  -3  -1  24   -1.51    2.82
   3   1 -23    1.71    2.23
  -3  -1  23   -0.39    2.46
   3   1 -22    5.05    2.49
  -3  -1  22    3.08    2.72
   3   1 -21   -1.61    2.36
  -3  -1  21    1.05    2.63
   3   1 -20    0.16    2.26
  -3  -1  20    0.75    2.26
   3   1 -19   -1.31    2.20
  -3  -1  19    5.91    3.48
   3   1 -18    2.33    2.13
  -3  -1  18   -1.08    2.10
   3   1 -17   -1.28    2.07
  -3  -1  17   -1.54    2.10
   3   1 -16   -1.77    3.12
  -3  -1  16    0.69    1.97
   3   1 -15    7.02    3.35
  -3  -1  15    3.12    2.92
   3   1 -14   -0.26    2.76
  -3  -1  14   -0.20    2.89
   3   1 -13    8.73    3.48
  -3  -1  13    3.64    3.15
   3   1 -11   -2.95    3.61
  -3  -1  11    5.94    2.66
   3   1 -10   15.52    3.74
  -3  -1   1    4.63    1.54
  -3  -1   0   12.83    2.10
  -3  -1  -1   -1.80    1.54
   3   1   2    0.89    2.13
   3   1   7   10.11    3.05
   3   1   8    4.36    2.99
  -3  -1  -8    2.49    2.89
   3   1   9    6.10    2.99
  -3  -1  -9    8.53    3.51
   3   1  10    7.71    3.08
  -3  -1 -10   16.05    3.87
   3   1  11   14.27    3.71
  -3  -1 -11   22.05    4.73
   3   1  12    9.38    2.49
  -3  -1 -12   10.01    2.56
   3   1  13   36.19    3.48
  -3  -1 -13   42.07    3.87
   3   1  14   23.89    3.05
  -3  -1 -14   24.22    3.45
   3   1  15  175.06    9.94
  -3  -1 -15  194.85   10.96
   3   1  16   87.19    9.45
  -3  -1 -16  112.12    7.84
   3   1  17   18.67    3.22
  -3  -1 -17   24.74    3.64
   3   1  18    3.25    2.46
  -3  -1 -18    5.18    2.36
   3   1  19    1.02    2.40
  -3  -1 -19    4.59    2.26
   3   1  20   -0.69    2.36
  -3  -1 -20    4.89    2.49
   3   1  21   -0.43    2.30
  -3  -1 -21    4.20    2.36
   3   1  22    3.51    2.66
  -3  -1 -22   -0.03    2.10
   3   1  23   -3.28    2.59
  -3  -1 -23   -3.64    2.69
   3   1  24    1.38    2.66
  -3  -1 -24    0.00    2.49
   3   1  25    4.07    2.89
  -3  -1 -25    5.09    2.49
   3   1  26    4.30    3.08
  -3  -1 -26   -1.12    2.63
   3   1  27   -2.43    2.85
  -3  -1 -27    0.07    2.76
   3   1  28   -0.46    4.79
  -3  -1 -28    1.35    2.79
   3   1  29   -1.12    3.22
  -3  -1 -29   -0.62    2.89
   3   1  30    1.48    3.18
  -3  -1 -30    2.07    2.95
   3   1  31    6.63    3.31
  -3  -1 -31    5.97    2.85
   3   1  32    5.38    4.40
  -3  -1 -32    3.64    3.61
   3   1  33    5.78    3.35
  -3  -1 -33   -2.36    3.28
   3   1  34    3.94    3.74
  -3  -1 -34   -0.53    2.85
   3   1  35   42.23    7.97
  -3  -1 -35   43.64    5.48
   3   1  36    1.67    3.94
  -3  -1 -36   -9.12    3.87
   3   1  37  177.46   12.34
  -3  -1 -37  165.12   12.31
   3   1  38   15.88    5.05
  -3  -1 -38    8.99    4.56
   3   1  39   46.37    6.20
  -3  -1 -39   46.92    6.23
   3   1  40   -1.28    4.50
  -3  -1 -40   -4.30    3.58
   3   1  41   -4.23    4.00
  -3  -1 -41    3.05    3.90
   3   1  42    0.66    3.94
  -3  -1 -42    2.66    3.58
   3   1  43    2.56    4.40
  -3  -1 -43    2.20    5.18
   3   1  44   -2.56    4.30
  -3  -1 -44    0.82    3.90
   3   1  45   -2.10    4.04
  -3  -1 -45    3.90    4.13
   3   1  46   -3.45    4.89
  -3  -1 -46   -2.79    4.20
   3   1  47   -6.63    4.76
  -3  -1 -47   -5.48    3.87
   3   1  48   -5.18    4.66
  -3  -1 -48    4.59    4.59
   3   1  49    5.35    5.18
  -3  -1 -49    4.53    4.92
   3   1  50    2.43    4.86
  -3  -1 -50    3.54    4.53
   3   1  51   -0.10    4.99
  -3  -1 -51    2.40    4.36
   3   1  52    5.45    5.18
  -3  -1 -52   -0.33    5.09
   3   1  53   -3.05    4.66
  -3  -1 -53   -2.46    4.20
   3   1  54   -0.85    5.55
  -3  -1 -54    1.28    6.14
   3   1  55    5.97    5.61
  -3  -1 -55    1.02    4.82
   3   1  56   -2.20    5.71
  -3  -1 -56   -1.15    4.79
   3   1  57   -0.33    5.78
  -3  -1 -57    1.67    4.92
   3   1  58    3.81    5.74
  -3  -1 -58    5.81    4.89
   3   1  59    0.03    5.55
  -3  -1 -59    6.86    5.22
   3   1  60   -3.97    9.06
  -3  -1 -60    5.74    5.55
   3   1  61   -5.48    5.71
  -3  -1 -61   -0.49    5.71
   3   1  62   -2.56    8.14
  -3  -1 -62   -0.53    8.04
  -3  -1 -63   -6.63    5.41
  -3  -1 -64   -1.90    7.88
   3   2 -60    0.62    3.15
  -3  -2  60   -0.30    8.93
   3   2 -59    5.81    3.94
  -3  -2  59   -1.58    6.10
   3   2 -58    0.30    6.23
  -3  -2  58    0.13    8.01
   3   2 -57    5.18    6.79
  -3  -2  57    2.95    5.94
   3   2 -56   -2.76    4.30
  -3  -2  56    2.43    6.46
   3   2 -55   -4.40    3.87
  -3  -2  55   -0.49    5.87
   3   2 -54    2.10    4.20
  -3  -2  54   -1.51    5.58
   3   2 -53    5.48    3.90
  -3  -2  53    0.39    5.78
   3   2 -52   -2.69    5.12
  -3  -2  52    0.33    4.86
   3   2 -51   -0.10    4.30
  -3  -2  51    3.38    5.09
   3   2 -50   -1.51    4.50
  -3  -2  50    3.28    5.25
   3   2 -49   -0.75    3.74
  -3  -2  49    9.19    5.12
   3   2 -48    7.61    3.87
  -3  -2  48    3.05    5.15
   3   2 -47    0.13    4.13
  -3  -2  47    2.85    4.86
   3   2 -46   -0.46    3.64
  -3  -2  46    3.77    4.69
   3   2 -45    7.94    5.22
  -3  -2  45   -3.51    7.22
   3   2 -44   -5.18    3.61
  -3  -2  44    3.68    3.97
   3   2 -43    5.91    3.68
  -3  -2  43    2.13    4.17
   3   2 -42   -0.56    3.61
  -3  -2  42   -0.30    3.94
   3   2 -41   -1.54    3.94
  -3  -2  41   -0.66    3.74
   3   2 -40    8.60    4.46
  -3  -2  40    6.76    4.07
   3   2 -39    8.43    3.97
  -3  -2  39    9.84    3.81
   3   2 -38    5.87    3.05
  -3  -2  38    5.41    4.56
   3   2 -37    0.26    3.25
  -3  -2  37   -2.99    3.58
   3   2 -36   15.69    3.97
  -3  -2  36   15.29    4.59
   3   2 -35   24.28    5.78
  -3  -2  35   31.04    5.12
   3   2 -34    7.28    3.41
  -3  -2  34   11.32    3.90
   3   2 -33    7.05    3.35
  -3  -2  33    9.25    3.61
   3   2 -32   42.66    4.56
  -3  -2  32   44.69    5.05
   3   2 -31   12.76    3.45
  -3  -2  31   13.49    3.48
   3   2 -30    5.12    2.99
  -3  -2  30    6.30    3.45
   3   2 -29  133.75    8.53
  -3  -2  29  158.65   10.27
   3   2 -28   19.23    3.28
  -3  -2  28   16.60    5.45
   3   2 -27   10.53    2.92
  -3  -2  27    8.86    5.35
   3   2 -26   36.06    5.87
  -3  -2  26   24.35    5.38
   3   2 -25    3.18    3.31
  -3  -2  25    0.85    3.77
   3   2 -24    9.16    3.71
  -3  -2  24   -2.99    4.46
   3   2 -23   13.39    4.40
  -3  -2  23   14.21    4.17
   3   2 -22   11.78    3.87
  -3  -2  22    9.68    2.40
   3   2 -21    5.78    2.17
  -3  -2  21    9.09    2.63
   3   2 -20    2.63    2.00
  -3  -2  20    4.53    2.43
   3   2 -19    0.33    1.90
  -3  -2  19    0.46    2.13
   3   2 -18   -0.56    1.71
  -3  -2  18    3.64    2.13
   3   2 -17    1.21    1.80
  -3  -2  17   -1.48    2.03
   3   2 -16    1.31    1.80
  -3  -2  16    2.49    2.13
   3   2 -15    4.10    1.80
  -3  -2  15    6.20    1.90
   3   2 -14    1.58    1.84
  -3  -2  14    2.53    1.64
   3   2 -13   12.11    3.18
  -3  -2  13    7.61    2.59
  -3  -2  12    3.64    2.43
   3   2 -11   29.47    3.77
  -3  -2  10   41.21    4.66
   3   2  -9   30.25    4.76
  -3  -2   9   14.01    2.76
   3   2  -8  267.79   17.65
  -3  -2   8  303.66   19.82
  -3  -2   6  134.80   11.78
   3   2   0    1.12    2.00
   3   2   1   -4.10    2.17
  -3  -2  -1    2.36    2.40
   3   2   2    2.79    2.23
  -3  -2  -2    0.43    2.43
   3   2   3    1.18    2.33
  -3  -2  -3    2.63    2.40
   3   2   4   -0.20    2.36
   3   2   5   -1.38    2.40
   3   2   6   16.41    2.95
  -3  -2  -6   30.62    4.00
   3   2   7  104.61    7.45
  -3  -2  -7  168.14   10.73
   3   2   8  230.91   13.36
   3   2   9  120.30    8.76
  -3  -2  -9  169.39   11.35
   3   2  10    0.46    2.00
  -3  -2 -10   12.04    3.90
   3   2  11   49.52    4.13
  -3  -2 -11   51.22    3.58
   3   2  12   60.11    4.43
  -3  -2 -12   66.58    4.43
   3   2  13    8.33    2.26
  -3  -2 -13    7.61    1.97
   3   2  14    9.84    2.43
  -3  -2 -14   12.67    2.33
   3   2  15  219.36   10.93
  -3  -2 -15  226.68   10.50
   3   2  16  178.64    9.35
  -3  -2 -16  189.83    9.12
   3   2  17    6.92    2.36
  -3  -2 -17    6.00    2.07
   3   2  18   27.10    3.35
  -3  -2 -18   29.93    2.95
   3   2  19   56.57    4.63
  -3  -2 -19   62.81    4.69
   3   2  20   17.46    2.95
  -3  -2 -20   21.89    2.85
   3   2  21    2.89    3.81
  -3  -2 -21    3.38    2.36
   3   2  22    3.84    2.76
  -3  -2 -22    1.12    4.13
   3   2  23    6.20    2.72
  -3  -2 -23   10.80    2.69
   3   2  24    4.40    2.72
  -3  -2 -24    6.86    2.53
   3   2  25    3.02    3.61
  -3  -2 -25    0.16    3.05
   3   2  26    3.35    2.79
  -3  -2 -26   -0.36    2.63
   3   2  27    3.64    3.25
  -3  -2 -27    4.13    2.63
   3   2  28    7.05    3.31
  -3  -2 -28    8.17    3.28
   3   2  29   19.92    3.41
  -3  -2 -29   16.77    3.22
   3   2  30   26.09    5.45
  -3  -2 -30   22.64    3.61
   3   2  31    9.65    3.22
  -3  -2 -31    4.56    2.89
   3   2  32   -1.41    3.35
  -3  -2 -32    1.67    3.41
   3   2  33   36.16    4.86
  -3  -2 -33   32.19    4.56
   3   2  34   37.97    5.12
  -3  -2 -34   40.85    5.02
   3   2  35    0.72    3.71
  -3  -2 -35   -2.59    3.25
   3   2  36   95.65   11.55
  -3  -2 -36   96.44    8.43
   3   2  37   97.42    8.96
  -3  -2 -37  105.56    8.43
   3   2  38   39.41    6.17
  -3  -2 -38   37.18    5.74
   3   2  39   -0.03    4.10
  -3  -2 -39   -1.84    3.05
   3   2  40    4.23    4.13
  -3  -2 -40    3.15    3.38
   3   2  41   -1.94    4.20
  -3  -2 -41    0.10    3.35
   3   2  42    2.10    4.13
  -3  -2 -42    6.99    3.74
   3   2  43    4.13    4.73
  -3  -2 -43    5.97    5.25
   3   2  44    9.06    4.99
  -3  -2 -44    0.20    3.61
   3   2  45    1.15    4.53
  -3  -2 -45    4.04    3.87
   3   2  46    0.72    4.43
  -3  -2 -46    1.64    3.25
   3   2  47   -6.89    4.82
  -3  -2 -47    1.84    3.61
   3   2  48   -3.87    5.22
  -3  -2 -48   -3.64    4.69
   3   2  49    2.92    4.73
  -3  -2 -49   -3.81    4.20
   3   2  50    2.03    4.89
  -3  -2 -50   -2.49    4.50
   3   2  51    1.35    5.25
  -3  -2 -51    8.33    4.00
   3   2  52   -2.36    4.89
  -3  -2 -52    0.26    4.79
   3   2  53    1.80    8.43
  -3  -2 -53   -4.82    4.27
   3   2  54   -1.48    5.64
  -3  -2 -54   -1.90    4.36
   3   2  55   10.76    7.78
  -3  -2 -55    2.30    4.27
   3   2  56    0.10    5.09
  -3  -2 -56    3.18    6.83
   3   2  57    0.92    7.09
  -3  -2 -57    2.13    7.28
   3   2  58    1.15    5.48
  -3  -2 -58    1.97    5.18
   3   2  59   -3.77    7.48
  -3  -2 -59    1.21    5.71
   3   2  60   -0.75    5.15
  -3  -2 -60   -1.80    5.38
   3   2  61    1.02    4.82
  -3  -2 -61   -6.17    7.94
   3   2  62    4.43    4.36
  -3  -2 -62   -1.51    5.18
  -3  -2 -63    6.27    7.61
   3   3 -58   -1.15    3.35
  -3  -3  58    1.80    5.81
   3   3 -57    2.46    4.92
  -3  -3  57    2.30    6.14
   3   3 -56   -3.18    5.68
  -3  -3  56   -5.81    9.35
  -3  -3  55    4.17    5.15
   3   3 -54    5.38    5.58
  -3  -3  54   -1.05    7.15
   3   3 -52   -1.61    4.17
  -3  -3  52   -6.14    7.32
   3   3 -51    4.66    5.45
  -3  -3  51   -3.74    4.33
   3   3 -50    3.28    3.64
  -3  -3  50   -3.12    4.30
   3   3 -49   -1.90    5.15
  -3  -3  49    0.69    4.23
   3   3 -48   -3.15    4.69
  -3  -3  48    5.02    4.33
   3   3 -47   -1.41    4.00
  -3  -3  47   -0.39    6.14
   3   3 -46   -1.54    3.71
  -3  -3  46   -1.05    4.46
   3   3 -45    2.40    3.38
  -3  -3  45   -1.28    5.41
   3   3 -44    1.12    3.74
  -3  -3  44   -1.05    4.07
   3   3 -43    0.49    3.54
  -3  -3  43    5.25    3.71
   3   3 -42    0.10    3.38
  -3  -3  42   -0.07    5.94
   3   3 -41   -1.31    3.35
  -3  -3  41    2.17    3.54
   3   3 -40    2.26    3.28
  -3  -3  40    1.94    4.04
   3   3 -39   -2.72    4.10
  -3  -3  39    1.31    3.64
   3   3 -38   -7.02    4.30
  -3  -3  38    3.38    3.35
   3   3 -37    2.46    3.28
  -3  -3  37    2.10    3.68
   3   3 -36   -1.25    2.85
  -3  -3  36    1.64    3.51
   3   3 -35   -1.48    2.99
  -3  -3  35    0.10    3.58
   3   3 -34    3.25    3.45
  -3  -3  34    0.16    3.18
   3   3 -33    1.71    3.35
  -3  -3  33    1.28    3.22
   3   3 -32    2.59    3.18
  -3  -3  32    7.22    3.08
   3   3 -31    2.03    3.74
  -3  -3  31    4.07    3.05
   3   3 -30   -0.07    2.63
  -3  -3  30    2.56    2.82
   3   3 -29   12.34    3.54
  -3  -3  29   17.49    3.22
   3   3 -28   23.89    3.28
  -3  -3  28   34.52    3.97
   3   3 -27   -2.40    2.26
  -3  -3  27   -1.18    2.59
   3   3 -26    7.58    2.30
  -3  -3  26   10.80    4.10
   3   3 -25    3.45    2.36
  -3  -3  25    9.91    2.36
   3   3 -24   -3.15    2.20
  -3  -3  24    0.13    2.03
   3   3 -23    2.26    2.03
  -3  -3  23    3.05    2.17
   3   3 -22   -0.16    1.97
  -3  -3  22    0.66    2.17
   3   3 -21   -1.02    1.87
  -3  -3  21    0.00    1.94
   3   3 -20    1.54    1.74
  -3  -3  20   -0.92    2.07
   3   3 -19   -1.21    1.54
  -3  -3  19   -2.07    1.90
   3   3 -18    0.69    1.58
  -3  -3  18    0.79    1.71
   3   3 -17   -1.38    1.58
  -3  -3  17   -1.61    1.54
   3   3 -16   -0.30    1.58
  -3  -3  16   -0.46    1.44
   3   3 -15   -0.07    1.51
  -3  -3  15   -0.10    1.25
   3   3 -14    1.97    1.67
  -3  -3  14    3.35    1.31
   3   3 -13    0.62    1.58
  -3  -3  13    0.53    1.21
   3   3 -12    6.69    1.58
  -3  -3  12    6.10    1.21
   3   3 -11   -2.07    1.31
  -3  -3  11    0.69    0.92
   3   3 -10    8.79    1.25
  -3  -3  10   10.07    1.38
   3   3  -9   13.78    1.21
  -3  -3  -3   -1.64    0.95
  -3  -3  -4    1.90    1.18
  -3  -3  -7    1.35    1.41
  -3  -3  -8    1.51    1.48
  -3  -3  -9    8.56    1.64
   3   3  10   -1.21    2.23
  -3  -3 -10    0.43    1.28
   3   3  11   14.47    3.25
  -3  -3 -11   14.11    1.77
   3   3  12   10.24    3.05
  -3  -3 -12   16.05    2.76
   3   3  13    0.26    2.79
  -3  -3 -13    1.54    1.48
   3   3  14    4.07    2.85
  -3  -3 -14    4.10    3.22
   3   3  15   24.84    2.49
  -3  -3 -15   27.33    2.43
   3   3  16   18.11    2.20
  -3  -3 -16   20.90    2.26
   3   3  17    7.91    3.25
  -3  -3 -17   11.29    2.07
   3   3  18    4.43    3.22
  -3  -3 -18    6.17    2.13
   3   3  19    3.15    3.31
  -3  -3 -19   -1.80    1.74
   3   3  20    0.13    3.15
  -3  -3 -20    0.33    1.94
   3   3  21    1.31    2.20
  -3  -3 -21   -0.75    1.97
   3   3  22   -1.71    3.58
  -3  -3 -22   -0.07    3.12
   3   3  23   -2.43    4.00
  -3  -3 -23   -0.46    3.45
   3   3  24   -1.80    2.59
  -3  -3 -24   -3.77    2.85
   3   3  25    1.12    2.82
  -3  -3 -25   -0.46    2.30
   3   3  26    0.95    3.02
  -3  -3 -26   -4.89    3.51
   3   3  27   -2.69    2.66
  -3  -3 -27   -1.48    2.26
   3   3  28   -1.12    3.05
  -3  -3 -28   -0.23    2.49
   3   3  29   -0.79    3.15
  -3  -3 -29   -1.61    2.23
   3   3  30    2.69    3.28
  -3  -3 -30    1.97    2.95
   3   3  31    1.67    3.41
  -3  -3 -31    1.90    3.54
   3   3  32   -6.50    4.79
  -3  -3 -32   -0.85    3.81
   3   3  33   -0.23    3.41
  -3  -3 -33    3.68    3.08
   3   3  34    5.84    3.84
  -3  -3 -34    5.91    2.99
   3   3  35    4.36    3.81
  -3  -3 -35    6.69    3.08
   3   3  36   -4.13    3.77
  -3  -3 -36   -2.79    3.22
   3   3  37   35.83    5.55
  -3  -3 -37   28.91    4.63
   3   3  38    2.03    6.23
  -3  -3 -38   -0.23    3.48
   3   3  39   14.31    6.83
  -3  -3 -39   15.29    4.20
   3   3  40   -1.74    4.13
  -3  -3 -40   -3.71    4.76
   3   3  41   -6.04    5.71
  -3  -3 -41    2.07    3.64
   3   3  42    0.07    6.76
  -3  -3 -42    4.30    4.66
   3   3  43    3.15    6.69
  -3  -3 -43    8.76    4.99
   3   3  44    6.37    6.17
  -3  -3 -44   -5.18    4.63
   3   3  45   -0.10    4.59
  -3  -3 -45   -2.53    5.78
   3   3  46    5.38    7.19
  -3  -3 -46   -2.99    3.61
   3   3  47    0.30    4.86
  -3  -3 -47   10.11    5.25
   3   3  48   -0.53    7.19
  -3  -3 -48   -2.85    5.81
   3   3  49   -1.41    7.28
  -3  -3 -49   -1.74    4.00
   3   3  50   -4.40    4.66
  -3  -3 -50    2.33    5.91
   3   3  51    1.15    7.88
  -3  -3 -51   -3.90    4.20
   3   3  52    1.05    6.00
  -3  -3 -52    0.07    5.71
   3   3  53   10.27    5.84
  -3  -3 -53    0.72    3.87
   3   3  54    0.07    7.81
  -3  -3 -54    4.56    4.66
   3   3  55   -4.63    8.30
  -3  -3 -55   -1.80    6.10
   3   3  56    7.38    5.68
  -3  -3 -56    2.03    4.63
   3   3  57   -4.53    7.05
  -3  -3 -57    0.75    5.71
   3   3  58   -2.95    5.05
  -3  -3 -58   -1.80    6.46
   3   3  59    5.64    5.87
  -3  -3 -59   -2.76    4.13
   3   3  60    1.87    4.69
  -3  -3 -60    0.23    5.41
  -3  -3 -61   -0.39    4.20
  -3  -4  56    0.16    4.30
   3   4 -55    1.31    4.73
  -3  -4  55    1.61    5.02
   3   4 -54    2.92    4.36
  -3  -4  54   -0.53    4.76
   3   4 -53    1.54    4.53
  -3  -4  53    6.23    4.63
   3   4 -52    1.48    4.23
  -3  -4  52    9.61    4.89
   3   4 -51    2.92    5.68
  -3  -4  51    7.15    6.99
   3   4 -50    0.66    5.25
  -3  -4  50    1.58    4.23
   3   4 -49    4.86    5.18
  -3  -4  49   -1.71    4.53
   3   4 -48    2.00    3.87
  -3  -4  48    1.94    6.14
   3   4 -47    4.20    3.54
  -3  -4  47    2.26    4.27
   3   4 -46    1.58    3.61
  -3  -4  46   -1.71    4.07
   3   4 -45    1.44    5.09
  -3  -4  45    1.05    4.00
   3   4 -44   -0.36    4.56
  -3  -4  44   -1.12    4.36
   3   4 -43    0.39    5.18
  -3  -4  43    1.51    4.10
   3   4 -42   -0.43    4.76
  -3  -4  42    3.68    3.90
   3   4 -41    1.54    4.59
  -3  -4  41   -1.12    3.64
   3   4 -40   -2.40    4.50
  -3  -4  40   -0.82    5.25
   3   4 -39    5.58    4.56
  -3  -4  39   -0.07    3.61
   3   4 -38    1.94    3.22
  -3  -4  38   -3.12    3.38
   3   4 -37    2.79    3.22
  -3  -4  37    1.12    3.45
   3   4 -36    2.07    3.08
  -3  -4  36    3.58    3.22
   3   4 -35    1.61    3.97
  -3  -4  35    2.46    3.35
   3   4 -34    4.07    4.13
  -3  -4  34    2.63    3.18
   3   4 -33    1.90    2.82
  -3  -4  33    6.20    3.08
   3   4 -32    4.59    3.48
  -3  -4  32    6.23    4.92
   3   4 -31    1.97    2.63
  -3  -4  31    0.53    3.08
   3   4 -30    0.82    2.66
  -3  -4  30   -1.58    2.72
   3   4 -29    7.68    3.61
  -3  -4  29    1.71    2.76
   3   4 -28    0.72    3.74
  -3  -4  28    1.02    3.87
   3   4 -27    1.35    2.40
  -3  -4  27    5.12    2.95
   3   4 -26    4.53    2.26
  -3  -4  26    7.51    3.77
   3   4 -25   -0.89    2.13
  -3  -4  25    0.79    2.33
   3   4 -24    1.67    2.99
  -3  -4  24   -6.14    2.30
   3   4 -23    0.07    2.07
  -3  -4  23    6.20    2.20
   3   4 -22    8.24    2.30
  -3  -4  22    4.82    2.17
   3   4 -21    3.45    1.90
  -3  -4  21    5.15    2.07
   3   4 -20    8.86    1.94
  -3  -4  20    8.70    2.10
   3   4 -19    3.35    1.74
  -3  -4  19    8.86    2.49
   3   4 -18    3.94    1.58
  -3  -4  18    2.95    2.13
   3   4 -17   -0.36    1.41
  -3  -4  17    1.35    1.44
   3   4 -16    2.85    1.18
  -3  -4  16    0.59    1.21
   3   4 -15    1.35    1.28
  -3  -4  15    1.84    1.35
   3   4   7    0.82    1.74
  -3  -4  -7    1.08    1.35
   3   4   8    2.82    2.17
  -3  -4  -8    1.05    1.51
   3   4   9    4.89    2.40
  -3  -4  -9    1.31    1.74
   3   4  10   -1.54    1.58
  -3  -4 -10   -1.21    1.94
   3   4  11    3.38    1.64
  -3  -4 -11   -0.89    1.51
   3   4  12    1.67    2.49
  -3  -4 -12    1.21    2.23
   3   4  13   16.21    3.31
  -3  -4 -13   17.69    3.25
   3   4  14   12.80    3.12
  -3  -4 -14   15.39    3.31
   3   4  15   72.09    6.10
  -3  -4 -15   65.73    6.92
   3   4  16  136.47   10.80
  -3  -4 -16  109.30    9.45
   3   4  17    1.25    3.25
  -3  -4 -17    3.87    1.90
   3   4  18    2.26    2.36
  -3  -4 -18   -2.00    3.18
   3   4  19   15.52    3.74
  -3  -4 -19   13.06    3.22
   3   4  20   -0.82    2.36
  -3  -4 -20   -0.82    2.20
   3   4  21    6.04    2.49
  -3  -4 -21    2.92    2.23
   3   4  22    6.20    3.41
  -3  -4 -22    5.25    3.12
   3   4  23    1.21    4.56
  -3  -4 -23    1.84    3.18
   3   4  24   -0.69    4.10
  -3  -4 -24   -0.39    3.08
   3   4  25   -2.13    4.33
  -3  -4 -25    1.18    3.35
   3   4  26    2.92    4.56
  -3  -4 -26    5.09    2.56
   3   4  27   -4.36    4.59
  -3  -4 -27    3.35    2.53
   3   4  28    2.82    3.08
  -3  -4 -28    0.03    2.46
   3   4  29    3.08    3.08
  -3  -4 -29    1.51    2.63
   3   4  30    2.17    3.28
  -3  -4 -30   -0.69    2.85
   3   4  31    1.44    4.69
  -3  -4 -31   -1.31    2.82
   3   4  32   -2.36    5.28
  -3  -4 -32    1.61    3.18
   3   4  33   -0.75    5.45
  -3  -4 -33   -4.53    4.46
   3   4  34   12.93    5.28
   3   4  35    6.43    4.07
   3   4  36   30.55    8.40
   3   4  37   44.50    9.78
  -3  -4 -37   39.21    7.61
   3   4  38   22.18    7.35
  -3  -4 -38   23.43    4.79
   3   4  39    2.85    6.14
  -3  -4 -39    8.60    3.94
   3   4  40   -5.15    7.38
  -3  -4 -40    2.20    3.71
   3   4  41   -8.63    4.76
  -3  -4 -41    3.12    4.63
   3   4  42   -2.53    4.43
  -3  -4 -42    1.12    3.84
   3   4  43   -6.83    6.50
  -3  -4 -43   -2.23    3.38
   3   4  44   -4.95    6.92
  -3  -4 -44    0.30    4.79
   3   4  45   -2.76    4.95
  -3  -4 -45   -7.58    5.51
   3   4  46   -2.00    4.95
  -3  -4 -46    1.51    4.86
   3   4  47   -1.38    8.17
  -3  -4 -47   -1.61    3.97
   3   4  48    3.08    8.07
  -3  -4 -48   -3.51    5.91
   3   4  49    1.21    4.95
  -3  -4 -49   -0.75    3.77
   3   4  50   10.11    7.94
  -3  -4 -50    3.68    5.74
   3   4  51   -2.89    8.20
  -3  -4 -51    1.31    5.55
   3   4  52   -1.05    5.78
  -3  -4 -52   -0.98    5.15
   3   4  53   -0.95    5.61
  -3  -4 -53    1.35    5.35
  -3  -4 -54   -2.46    4.73
   3   4  55   -1.41    6.89
  -3  -4 -55   -0.69    3.41
   3   4  56   -5.68    5.58
  -3  -4 -56   -0.95    4.30
   3   4  57   -0.59    6.60
  -3  -4 -57    4.73    3.90
   3   4  58    2.33    4.04
   3   4  59   -2.07    9.16
  -3  -4 -59   -0.49    3.90
  -3  -5  53    1.28    6.20
  -3  -5  52    0.36    4.07
   3   5 -51   -3.31    3.90
  -3  -5  51    0.92    5.94
   3   5 -50    0.30    4.33
  -3  -5  50    2.79    4.17
   3   5 -49    3.94    4.53
  -3  -5  49   -3.02    4.13
   3   5 -48   -1.87    4.63
  -3  -5  48   -1.58    4.04
   3   5 -47   -0.30    4.46
  -3  -5  47    2.13    3.84
   3   5 -46    0.10    4.17
  -3  -5  46    4.40    5.25
   3   5 -45    5.28    4.79
  -3  -5  45   -0.89    5.22
   3   5 -44    0.10    3.94
  -3  -5  44    2.53    3.77
   3   5 -43    0.16    4.50
  -3  -5  43    5.18    3.90
   3   5 -42    2.49    3.28
  -3  -5  42   -2.72    3.77
   3   5 -41    0.33    3.15
  -3  -5  41    2.89    5.09
   3   5 -40    1.94    3.15
  -3  -5  40    1.84    3.45
   3   5 -39   -1.58    3.64
  -3  -5  39    3.38    5.22
   3   5 -38   -1.08    3.97
  -3  -5  38   -3.81    4.69
   3   5 -37   -4.17    3.90
  -3  -5  37    0.39    3.41
   3   5 -36   -0.56    3.68
   3   5 -35   -0.07    3.58
  -3  -5  35    3.61    3.12
   3   5 -34    2.36    3.12
  -3  -5  34   -1.38    2.92
   3   5 -33   -3.77    3.84
  -3  -5  33    2.26    2.95
   3   5 -32   -2.26    4.10
  -3  -5  32    3.90    2.82
   3   5 -31    0.98    2.53
  -3  -5  31    0.30    2.56
   3   5 -30    0.07    2.33
  -3  -5  30   -2.53    3.38
   3   5 -29    3.81    3.31
  -3  -5  29   -1.12    2.43
   3   5 -28    1.61    2.56
  -3  -5  28    0.92    3.28
   3   5 -27   -0.30    3.48
  -3  -5  27    1.44    2.33
   3   5 -26   -0.26    3.12
  -3  -5  26   -0.53    2.33
   3   5 -25    0.69    3.18
  -3  -5  25   -1.05    2.03
   3   5 -24   -0.82    2.72
  -3  -5  24   -0.89    2.03
   3   5 -23    1.41    1.74
  -3  -5  23   -1.38    2.03
   3   5 -22   -1.44    2.40
  -3  -5  22   -0.13    1.80
   3   5 -21    1.38    2.03
  -3  -5  21    0.00    1.51
   3   5 -20    0.10    1.74
  -3  -5  20    1.21    1.35
  -3  -5  -9    3.54    1.71
   3   5  10    2.30    1.61
  -3  -5 -10    0.07    2.07
   3   5  11   -0.49    1.35
  -3  -5 -11    2.13    1.41
   3   5  12    1.58    1.51
  -3  -5 -12    1.12    1.48
   3   5  13   -1.44    1.94
  -3  -5 -13    1.90    1.67
   3   5  14    1.31    2.10
  -3  -5 -14    1.28    1.74
   3   5  15   -0.36    2.07
  -3  -5 -15    1.31    1.84
   3   5  16   -1.90    2.23
  -3  -5 -16    1.31    1.84
   3   5  17    0.85    2.49
  -3  -5 -17    3.84    2.66
   3   5  18    1.44    2.69
  -3  -5 -18    3.94    2.03
   3   5  19   -2.33    2.76
  -3  -5 -19    1.08    2.92
   3   5  20    1.31    2.85
  -3  -5 -20    6.63    3.58
   3   5  21   -5.41    4.33
  -3  -5 -21    5.41    3.02
   3   5  22    1.94    3.08
   3   5  23   -1.21    2.82
  -3  -5 -23   -0.95    2.46
   3   5  24    1.35    3.22
  -3  -5 -24   -1.44    3.87
   3   5  25   -1.02    2.85
  -3  -5 -25   -4.76    2.63
   3   5  26    0.53    2.99
  -3  -5 -26    0.43    3.77
   3   5  27    0.95    4.56
  -3  -5 -27    0.85    2.59
   3   5  28    4.00    4.33
   3   5  29   -4.23    5.09
  -3  -5 -29    0.23    3.71
   3   5  30    1.77    5.15
  -3  -5 -30    1.15    2.92
   3   5  31    3.38    3.64
  -3  -5 -31    6.33    4.82
   3   5  32   -1.90    3.68
  -3  -5 -32   -0.03    4.13
   3   5  33    0.39    5.32
  -3  -5 -33    3.77    4.95
   3   5  34    3.54    5.32
  -3  -5 -34    2.53    4.07
   3   5  35    1.05    5.71
  -3  -5 -35   -6.99    4.69
  -3  -5 -36   -1.44    4.50
  -3  -5 -37    1.51    3.35
  -3  -5 -38    4.46    4.43
   3   5  39    2.69    5.97
  -3  -5 -39    4.13    5.18
   3   5  40   -2.49    6.73
  -3  -5 -40   -0.16    4.95
   3   5  41    3.97    6.89
  -3  -5 -41   -2.89    3.97
   3   5  42   -8.17    6.86
  -3  -5 -42    3.84    3.41
[truncated: 214,567 more chars]
