# Supplementary material for: Large Thermo- and Mechanosalient Actuation via Cooperative Twist Elasticity-Induced Packing Motif Conversion
Source: J Am Chem Soc. 2026 Jul 1;148(27):28602–15. doi: 10.1021/jacs.6c05413 (PMC13383629; doi:10.1021/jacs.6c05413)
Supplement: Supplementary file 1 [file ja6c05413_si_001.zip › Cif and checkcif/Y-phase_100K.cif]

 
data_a12Y100
 
_audit_creation_method            'SHELXL-2019/3'
_shelx_SHELXL_version_number      '2019/3'
_chemical_name_systematic         ?
_chemical_name_common             ?
_chemical_melting_point           ?
_chemical_formula_moiety           'C48 H64 N2 O2' 
_chemical_formula_sum
 'C48 H64 N2 O2' 
_chemical_formula_weight          701.01

loop_
 _atom_type_symbol
 _atom_type_description
 _atom_type_scat_dispersion_real
 _atom_type_scat_dispersion_imag
 _atom_type_scat_source
 'C'  'C'   0.0030   0.0016
 'International Tables Vol C Tables 4.2.6.8 and 6.1.1.4'
 'H'  'H'   0.0000   0.0000
 'International Tables Vol C Tables 4.2.6.8 and 6.1.1.4'
 'N'  'N'   0.0059   0.0032
 'International Tables Vol C Tables 4.2.6.8 and 6.1.1.4'
 'O'  'O'   0.0105   0.0059
 'International Tables Vol C Tables 4.2.6.8 and 6.1.1.4'
 
_space_group_crystal_system       triclinic
_space_group_IT_number            2
_space_group_name_H-M_alt         'P -1'
_space_group_name_Hall            '-P 1'
 
_shelx_space_group_comment
;
The symmetry employed for this shelxl refinement is uniquely defined
by the following loop, which should always be used as a source of
symmetry information in preference to the above space-group names.
They are only intended as comments.
;
 
loop_
 _space_group_symop_operation_xyz
 'x, y, z'
 '-x, -y, -z'
 
_cell_length_a                    5.7010(11)
_cell_length_b                    7.4030(15)
_cell_length_c                    48.250(10)
_cell_angle_alpha                 88.30(3)
_cell_angle_beta                  87.70(3)
_cell_angle_gamma                 89.92(3)
_cell_volume                      2033.8(7)
_cell_formula_units_Z             2
_cell_measurement_temperature     100(2)
_cell_measurement_reflns_used     21575
_cell_measurement_theta_min       0.401
_cell_measurement_theta_max       29.535
 
_exptl_crystal_description        'needle'
_exptl_crystal_colour             'colorless'
_exptl_crystal_density_meas       ?
_exptl_crystal_density_method     ?
_exptl_crystal_density_diffrn     1.145          
_exptl_crystal_F_000              764
_exptl_transmission_factor_min    ?
_exptl_transmission_factor_max    ?
_exptl_crystal_size_max           0.125
_exptl_crystal_size_mid           0.009
_exptl_crystal_size_min           0.008
_exptl_absorpt_coefficient_mu     0.066
_shelx_estimated_absorpt_T_min    0.992
_shelx_estimated_absorpt_T_max    0.999
_exptl_absorpt_correction_type    'empirical'
_exptl_absorpt_correction_T_min   0.890
_exptl_absorpt_correction_T_max   1.000
_exptl_absorpt_process_details    '<i>HKL3000sm Scalepack</i>(Otwinowski et.al,2003)'
_exptl_absorpt_special_details    ?
_diffrn_ambient_temperature       100(2)
_diffrn_radiation_wavelength      0.700
_diffrn_radiation_type            synchrotron
_diffrn_source                    'PLSII 2D bending magnet'
_diffrn_measurement_device_type   'Rayonix MX225HS CCD area detector'
_diffrn_measurement_method        'omega scan'
_diffrn_detector_area_resol_mean  ?
_diffrn_reflns_number             12543
_diffrn_reflns_av_unetI/netI      0.1989
_diffrn_reflns_av_R_equivalents   0.1146
_diffrn_reflns_limit_h_min        -7
_diffrn_reflns_limit_h_max        7
_diffrn_reflns_limit_k_min        -9
_diffrn_reflns_limit_k_max        9
_diffrn_reflns_limit_l_min        -59
_diffrn_reflns_limit_l_max        57
_diffrn_reflns_theta_min          1.665
_diffrn_reflns_theta_max          26.993
_diffrn_reflns_theta_full         24.835
_diffrn_measured_fraction_theta_max   0.713
_diffrn_measured_fraction_theta_full  0.816
_diffrn_reflns_Laue_measured_fraction_max    0.713
_diffrn_reflns_Laue_measured_fraction_full   0.816
_diffrn_reflns_point_group_measured_fraction_max   0.713
_diffrn_reflns_point_group_measured_fraction_full  0.816
_reflns_number_total              6646
_reflns_number_gt                 1968
_reflns_threshold_expression      'I > 2\s(I)'
_reflns_Friedel_coverage          0.000
_reflns_Friedel_fraction_max      .
_reflns_Friedel_fraction_full     .
 
_reflns_special_details
;
 Reflections were merged by SHELXL according to the crystal
 class for the calculation of statistics and refinement.
 
 _reflns_Friedel_fraction is defined as the number of unique
 Friedel pairs measured divided by the number that would be
 possible theoretically, ignoring centric projections and
 systematic absences.
;
 
_computing_data_collection        '<i>PAL BL2D-SMDC Program</i>(Shin et.al, 2016)'
_computing_cell_refinement        '<i>HKL3000sm</i>(Otwinowski & Minor, 1997)'
_computing_data_reduction         '<i>HKL3000sm</i>(Otwinowski & Minor, 1997)'
_computing_structure_solution     '<i>SHELXT-2018</i>(Sheldrick, 2018)'
_computing_structure_refinement   '<i>SHELXL-2018</i>(Sheldrick, 2018)'
_computing_molecular_graphics     '<i>DIAMOND 4</i>(Putx&Brandenburg, 2014)'
_computing_publication_material   '<i>publCIF</i>(Westrip, 2010)'
_refine_special_details           ?
_refine_ls_structure_factor_coef  Fsqd
_refine_ls_matrix_type            full
_refine_ls_weighting_scheme       calc
_refine_ls_weighting_details
'w=1/[\s^2^(Fo^2^)+(0.0883P)^2^] where P=(Fo^2^+2Fc^2^)/3'
_atom_sites_solution_primary      ?
_atom_sites_solution_secondary    ?
_atom_sites_solution_hydrogens    geom
_refine_ls_hydrogen_treatment     constr
_refine_ls_extinction_method      none
_refine_ls_extinction_coef        .
_refine_ls_number_reflns          6646
_refine_ls_number_parameters      471
_refine_ls_number_restraints      0
_refine_ls_R_factor_all           0.2540
_refine_ls_R_factor_gt            0.0863
_refine_ls_wR_factor_ref          0.2611
_refine_ls_wR_factor_gt           0.1872
_refine_ls_goodness_of_fit_ref    0.899
_refine_ls_restrained_S_all       0.899
_refine_ls_shift/su_max           0.000
_refine_ls_shift/su_mean          0.000
 
loop_
 _atom_site_label
 _atom_site_type_symbol
 _atom_site_fract_x
 _atom_site_fract_y
 _atom_site_fract_z
 _atom_site_U_iso_or_equiv
 _atom_site_adp_type
 _atom_site_occupancy
 _atom_site_site_symmetry_order  
 _atom_site_calc_flag
 _atom_site_refinement_flags_posn
 _atom_site_refinement_flags_adp
 _atom_site_refinement_flags_occupancy
 _atom_site_disorder_assembly
 _atom_site_disorder_group
O1 O 0.4828(8) 0.2536(6) 0.69624(8) 0.0498(12) Uani 1 1 d . . . . .
O2 O 0.5659(8) 0.2738(5) 0.30336(9) 0.0503(12) Uani 1 1 d . . . . .
N1 N -0.0049(9) 0.4624(6) 0.56978(10) 0.0498(14) Uani 1 1 d . . . . .
N2 N 0.9999(9) 0.0394(6) 0.43259(10) 0.0469(13) Uani 1 1 d . . . . .
C1 C 0.1675(11) 0.3879(8) 0.56508(13) 0.0437(16) Uani 1 1 d . . . . .
C2 C 0.3876(11) 0.2943(8) 0.55863(12) 0.0414(15) Uani 1 1 d . . . . .
C3 C 0.8259(11) 0.1159(8) 0.43615(12) 0.0418(15) Uani 1 1 d . . . . .
C4 C 0.6073(10) 0.2072(8) 0.44163(12) 0.0383(14) Uani 1 1 d . . . . .
C5 C 0.4413(12) 0.2743(8) 0.52886(12) 0.0409(15) Uani 1 1 d . . . . .
C6 C 0.6573(11) 0.1976(8) 0.51956(13) 0.0431(16) Uani 1 1 d . . . . .
H6 H 0.770055 0.161074 0.532574 0.052 Uiso 1 1 calc R U . . .
C7 C 0.7035(11) 0.1761(7) 0.49149(12) 0.0433(16) Uani 1 1 d . . . . .
H7 H 0.848783 0.123242 0.485772 0.052 Uiso 1 1 calc R U . . .
C8 C 0.5488(11) 0.2278(7) 0.47127(13) 0.0396(15) Uani 1 1 d . . . . .
C9 C 0.3323(10) 0.3067(7) 0.48062(12) 0.0382(14) Uani 1 1 d . . . . .
H9 H 0.221395 0.346816 0.467598 0.046 Uiso 1 1 calc R U . . .
C10 C 0.2852(11) 0.3244(7) 0.50851(12) 0.0426(16) Uani 1 1 d . . . . .
H10 H 0.137832 0.373607 0.514275 0.051 Uiso 1 1 calc R U . . .
C11 C 0.5212(11) 0.2335(7) 0.57957(12) 0.0410(15) Uani 1 1 d . . . . .
H11 H 0.660783 0.174523 0.573312 0.049 Uiso 1 1 calc R U . . .
C12 C 0.4954(11) 0.2398(8) 0.60932(12) 0.0404(15) Uani 1 1 d . . . . .
C13 C 0.3061(11) 0.3069(7) 0.62548(13) 0.0434(16) Uani 1 1 d . . . . .
H13 H 0.172434 0.352702 0.616451 0.052 Uiso 1 1 calc R U . . .
C14 C 0.3081(11) 0.3083(8) 0.65397(13) 0.0455(17) Uani 1 1 d . . . . .
H14 H 0.177505 0.356302 0.664147 0.055 Uiso 1 1 calc R U . . .
C15 C 0.4994(12) 0.2402(8) 0.66813(13) 0.0434(16) Uani 1 1 d . . . . .
C16 C 0.6857(12) 0.1699(8) 0.65295(13) 0.0465(17) Uani 1 1 d . . . . .
H16 H 0.816502 0.120945 0.662197 0.056 Uiso 1 1 calc R U . . .
C17 C 0.6836(11) 0.1703(8) 0.62430(13) 0.0465(17) Uani 1 1 d . . . . .
H17 H 0.814760 0.121432 0.614325 0.056 Uiso 1 1 calc R U . . .
C18 C 0.6911(12) 0.2100(9) 0.71101(12) 0.0544(17) Uani 1 1 d . . . . .
H18A H 0.829710 0.268216 0.701520 0.065 Uiso 1 1 calc R U . . .
H18B H 0.716390 0.077647 0.711532 0.065 Uiso 1 1 calc R U . . .
C19 C 0.6599(12) 0.2763(8) 0.73966(12) 0.0522(17) Uani 1 1 d . . . . .
H19A H 0.633417 0.408470 0.738586 0.063 Uiso 1 1 calc R U . . .
H19B H 0.807548 0.255037 0.749386 0.063 Uiso 1 1 calc R U . . .
C20 C 0.4591(12) 0.1895(8) 0.75694(12) 0.0515(17) Uani 1 1 d . . . . .
H20A H 0.310620 0.212286 0.747455 0.062 Uiso 1 1 calc R U . . .
H20B H 0.484090 0.057091 0.757923 0.062 Uiso 1 1 calc R U . . .
C21 C 0.4338(12) 0.2581(8) 0.78619(12) 0.0528(17) Uani 1 1 d . . . . .
H21A H 0.414250 0.391006 0.785165 0.063 Uiso 1 1 calc R U . . .
H21B H 0.580674 0.231817 0.795820 0.063 Uiso 1 1 calc R U . . .
C22 C 0.2285(12) 0.1765(8) 0.80345(12) 0.0486(16) Uani 1 1 d . . . . .
H22A H 0.081764 0.202850 0.793793 0.058 Uiso 1 1 calc R U . . .
H22B H 0.248042 0.043557 0.804410 0.058 Uiso 1 1 calc R U . . .
C23 C 0.2020(12) 0.2439(8) 0.83269(12) 0.0544(17) Uani 1 1 d . . . . .
H23A H 0.183059 0.376896 0.831711 0.065 Uiso 1 1 calc R U . . .
H23B H 0.348569 0.217213 0.842345 0.065 Uiso 1 1 calc R U . . .
C24 C -0.0028(12) 0.1635(8) 0.84994(12) 0.0519(17) Uani 1 1 d . . . . .
H24A H -0.149293 0.189331 0.840204 0.062 Uiso 1 1 calc R U . . .
H24B H 0.016739 0.030577 0.851035 0.062 Uiso 1 1 calc R U . . .
C25 C -0.0305(12) 0.2312(8) 0.87887(12) 0.0515(16) Uani 1 1 d . . . . .
H25A H -0.050574 0.364094 0.877848 0.062 Uiso 1 1 calc R U . . .
H25B H 0.115450 0.205155 0.888690 0.062 Uiso 1 1 calc R U . . .
C26 C -0.2379(12) 0.1485(8) 0.89587(12) 0.0550(17) Uani 1 1 d . . . . .
H26A H -0.383795 0.174433 0.886022 0.066 Uiso 1 1 calc R U . . .
H26B H -0.217700 0.015669 0.896898 0.066 Uiso 1 1 calc R U . . .
C27 C -0.2665(12) 0.2168(8) 0.92506(12) 0.0522(17) Uani 1 1 d . . . . .
H27A H -0.288064 0.349551 0.924092 0.063 Uiso 1 1 calc R U . . .
H27B H -0.120679 0.191344 0.934946 0.063 Uiso 1 1 calc R U . . .
C28 C -0.4741(13) 0.1316(9) 0.94174(13) 0.0616(19) Uani 1 1 d . . . . .
H28A H -0.620095 0.156550 0.931861 0.074 Uiso 1 1 calc R U . . .
H28B H -0.452230 -0.001034 0.942882 0.074 Uiso 1 1 calc R U . . .
C29 C -0.5009(14) 0.2030(10) 0.97101(13) 0.075(2) Uani 1 1 d . . . . .
H29A H -0.634186 0.143142 0.980886 0.112 Uiso 1 1 calc R U . . .
H29B H -0.528445 0.333653 0.970010 0.112 Uiso 1 1 calc R U . . .
H29C H -0.357230 0.177970 0.980941 0.112 Uiso 1 1 calc R U . . .
C30 C 0.4734(12) 0.2645(7) 0.42032(12) 0.0429(16) Uani 1 1 d . . . . .
H30 H 0.330636 0.320963 0.426096 0.051 Uiso 1 1 calc R U . . .
C31 C 0.5089(12) 0.2554(8) 0.39010(13) 0.0433(17) Uani 1 1 d . . . . .
C32 C 0.7095(11) 0.1855(8) 0.37645(12) 0.0436(16) Uani 1 1 d . . . . .
H32 H 0.831949 0.135956 0.387092 0.052 Uiso 1 1 calc R U . . .
C33 C 0.7320(11) 0.1873(8) 0.34832(13) 0.0436(16) Uani 1 1 d . . . . .
H33 H 0.868857 0.137694 0.339598 0.052 Uiso 1 1 calc R U . . .
C34 C 0.5563(12) 0.2611(8) 0.33200(13) 0.0432(16) Uani 1 1 d . . . . .
C35 C 0.3566(11) 0.3265(7) 0.34531(13) 0.0430(16) Uani 1 1 d . . . . .
H35 H 0.232572 0.372225 0.334550 0.052 Uiso 1 1 calc R U . . .
C36 C 0.3329(11) 0.3272(7) 0.37349(13) 0.0425(16) Uani 1 1 d . . . . .
H36 H 0.195322 0.377022 0.382020 0.051 Uiso 1 1 calc R U . . .
C37 C 0.7853(11) 0.2222(8) 0.28982(11) 0.0494(16) Uani 1 1 d . . . . .
H37A H 0.799296 0.088822 0.289973 0.059 Uiso 1 1 calc R U . . .
H37B H 0.918381 0.271325 0.299791 0.059 Uiso 1 1 calc R U . . .
C38 C 0.7910(11) 0.2957(8) 0.26043(12) 0.0493(16) Uani 1 1 d . . . . .
H38A H 0.787790 0.429446 0.260496 0.059 Uiso 1 1 calc R U . . .
H38B H 0.649838 0.254526 0.251133 0.059 Uiso 1 1 calc R U . . .
C39 C 1.0115(12) 0.2334(8) 0.24417(12) 0.0515(17) Uani 1 1 d . . . . .
H39A H 1.151248 0.264161 0.254614 0.062 Uiso 1 1 calc R U . . .
H39B H 1.006561 0.100294 0.242853 0.062 Uiso 1 1 calc R U . . .
C40 C 1.0385(12) 0.3172(8) 0.21503(12) 0.0532(17) Uani 1 1 d . . . . .
H40A H 0.894812 0.292485 0.204931 0.064 Uiso 1 1 calc R U . . .
H40B H 1.052714 0.449930 0.216391 0.064 Uiso 1 1 calc R U . . .
C41 C 1.2489(12) 0.2476(8) 0.19846(12) 0.0520(17) Uani 1 1 d . . . . .
H41A H 1.232589 0.115433 0.196652 0.062 Uiso 1 1 calc R U . . .
H41B H 1.392239 0.269383 0.208802 0.062 Uiso 1 1 calc R U . . .
C42 C 1.2793(11) 0.3357(8) 0.16951(11) 0.0498(16) Uani 1 1 d . . . . .
H42A H 1.300808 0.467433 0.171328 0.060 Uiso 1 1 calc R U . . .
H42B H 1.134090 0.317283 0.159366 0.060 Uiso 1 1 calc R U . . .
C43 C 1.4879(12) 0.2607(8) 0.15249(12) 0.0510(16) Uani 1 1 d . . . . .
H43A H 1.633351 0.281208 0.162495 0.061 Uiso 1 1 calc R U . . .
H43B H 1.467873 0.128529 0.151032 0.061 Uiso 1 1 calc R U . . .
C44 C 1.5168(12) 0.3449(8) 0.12346(12) 0.0527(17) Uani 1 1 d . . . . .
H44A H 1.536149 0.477054 0.124950 0.063 Uiso 1 1 calc R U . . .
H44B H 1.371389 0.324053 0.113472 0.063 Uiso 1 1 calc R U . . .
C45 C 1.7241(11) 0.2715(8) 0.10642(12) 0.0508(16) Uani 1 1 d . . . . .
H45A H 1.869297 0.292415 0.116457 0.061 Uiso 1 1 calc R U . . .
H45B H 1.704720 0.139295 0.105024 0.061 Uiso 1 1 calc R U . . .
C46 C 1.7551(12) 0.3540(9) 0.07740(12) 0.0584(18) Uani 1 1 d . . . . .
H46A H 1.775444 0.486206 0.078678 0.070 Uiso 1 1 calc R U . . .
H46B H 1.610688 0.332892 0.067230 0.070 Uiso 1 1 calc R U . . .
C47 C 1.9634(13) 0.2777(9) 0.06103(12) 0.0588(18) Uani 1 1 d . . . . .
H47A H 1.943397 0.145421 0.059705 0.071 Uiso 1 1 calc R U . . .
H47B H 2.108162 0.299003 0.071123 0.071 Uiso 1 1 calc R U . . .
C48 C 1.9919(13) 0.3622(10) 0.03174(13) 0.071(2) Uani 1 1 d . . . . .
H48A H 2.126234 0.306855 0.021921 0.107 Uiso 1 1 calc R U . . .
H48B H 2.018633 0.492455 0.032929 0.107 Uiso 1 1 calc R U . . .
H48C H 1.849174 0.341470 0.021636 0.107 Uiso 1 1 calc R U . . .
 
loop_
 _atom_site_aniso_label
 _atom_site_aniso_U_11
 _atom_site_aniso_U_22
 _atom_site_aniso_U_33
 _atom_site_aniso_U_23
 _atom_site_aniso_U_13
 _atom_site_aniso_U_12
O1 0.029(3) 0.072(3) 0.047(3) -0.001(2) -0.0001(19) 0.005(2)
O2 0.031(3) 0.070(3) 0.051(3) -0.009(2) 0.002(2) 0.005(2)
N1 0.027(4) 0.057(3) 0.065(4) -0.001(3) 0.004(2) 0.001(3)
N2 0.024(3) 0.051(3) 0.065(4) -0.006(2) 0.007(2) 0.005(2)
C1 0.023(4) 0.047(4) 0.060(4) -0.006(3) 0.005(3) 0.001(3)
C2 0.024(4) 0.044(4) 0.056(4) -0.006(3) 0.004(3) -0.003(3)
C3 0.034(4) 0.046(4) 0.045(4) -0.003(3) 0.005(3) -0.002(3)
C4 0.013(3) 0.048(4) 0.054(4) -0.007(3) -0.001(3) 0.006(3)
C5 0.025(4) 0.051(4) 0.047(4) -0.003(3) 0.001(3) 0.002(3)
C6 0.019(4) 0.048(4) 0.062(5) -0.005(3) -0.002(3) 0.002(3)
C7 0.018(4) 0.055(4) 0.057(4) -0.007(3) 0.003(3) 0.002(3)
C8 0.015(3) 0.038(3) 0.066(4) -0.001(3) -0.004(3) 0.000(2)
C9 0.010(3) 0.055(4) 0.050(4) -0.005(3) -0.003(2) 0.005(3)
C10 0.016(4) 0.050(4) 0.061(4) -0.005(3) 0.005(3) 0.001(3)
C11 0.020(4) 0.048(4) 0.056(4) -0.005(3) 0.003(3) 0.003(3)
C12 0.015(4) 0.051(4) 0.056(4) -0.005(3) -0.003(3) 0.005(3)
C13 0.017(4) 0.052(4) 0.061(5) -0.006(3) 0.002(3) -0.002(3)
C14 0.020(4) 0.059(4) 0.058(5) -0.011(3) 0.008(3) 0.001(3)
C15 0.022(4) 0.055(4) 0.054(4) -0.001(3) -0.001(3) -0.002(3)
C16 0.028(4) 0.057(4) 0.055(5) -0.007(3) 0.001(3) 0.009(3)
C17 0.022(4) 0.052(4) 0.065(5) -0.007(3) 0.005(3) -0.001(3)
C18 0.030(4) 0.077(4) 0.056(4) 0.001(3) 0.000(3) 0.005(3)
C19 0.024(4) 0.072(4) 0.060(4) -0.001(3) 0.001(3) -0.003(3)
C20 0.036(5) 0.070(4) 0.048(4) 0.004(3) 0.006(3) 0.001(3)
C21 0.036(5) 0.068(4) 0.055(4) -0.002(3) 0.002(3) 0.003(3)
C22 0.037(4) 0.055(4) 0.054(4) -0.002(3) -0.004(3) 0.000(3)
C23 0.037(5) 0.067(4) 0.059(4) -0.005(3) 0.001(3) 0.006(3)
C24 0.033(4) 0.061(4) 0.061(4) -0.003(3) 0.004(3) 0.001(3)
C25 0.031(4) 0.065(4) 0.059(4) -0.004(3) -0.001(3) 0.002(3)
C26 0.032(4) 0.072(4) 0.061(4) 0.000(3) 0.001(3) 0.005(3)
C27 0.037(5) 0.070(4) 0.049(4) -0.001(3) 0.001(3) 0.007(3)
C28 0.044(5) 0.086(5) 0.053(4) 0.001(3) 0.011(3) 0.007(4)
C29 0.059(6) 0.101(6) 0.063(5) 0.000(4) 0.013(4) 0.005(4)
C30 0.020(4) 0.048(4) 0.061(5) -0.007(3) -0.003(3) -0.002(3)
C31 0.028(4) 0.043(4) 0.058(4) -0.008(3) 0.011(3) -0.004(3)
C32 0.021(4) 0.056(4) 0.054(4) -0.004(3) 0.003(3) 0.009(3)
C33 0.017(4) 0.055(4) 0.059(4) 0.000(3) 0.003(3) 0.003(3)
C34 0.023(4) 0.060(4) 0.047(4) -0.012(3) 0.004(3) -0.004(3)
C35 0.019(4) 0.052(4) 0.058(5) -0.004(3) -0.001(3) 0.000(3)
C36 0.021(4) 0.047(4) 0.060(5) -0.006(3) -0.002(3) -0.003(3)
C37 0.026(4) 0.073(4) 0.050(4) -0.017(3) 0.002(3) 0.007(3)
C38 0.028(4) 0.064(4) 0.056(4) -0.007(3) 0.005(3) -0.008(3)
C39 0.035(4) 0.066(4) 0.053(4) -0.014(3) 0.006(3) 0.002(3)
C40 0.036(5) 0.075(4) 0.048(4) -0.010(3) 0.003(3) -0.002(3)
C41 0.035(4) 0.067(4) 0.054(4) -0.007(3) 0.001(3) 0.004(3)
C42 0.028(4) 0.072(4) 0.049(4) -0.008(3) -0.003(3) 0.000(3)
C43 0.033(4) 0.071(4) 0.049(4) 0.001(3) 0.001(3) 0.001(3)
C44 0.037(5) 0.072(4) 0.049(4) -0.009(3) 0.005(3) 0.001(3)
C45 0.028(4) 0.068(4) 0.056(4) 0.000(3) 0.004(3) 0.010(3)
C46 0.037(5) 0.079(5) 0.059(5) -0.008(3) 0.008(3) 0.005(3)
C47 0.043(5) 0.084(5) 0.049(4) -0.006(3) 0.003(3) 0.002(4)
C48 0.049(6) 0.105(5) 0.059(5) -0.008(4) 0.012(4) -0.005(4)
 
_geom_special_details
;
 All esds (except the esd in the dihedral angle between two l.s. planes)
 are estimated using the full covariance matrix.  The cell esds are taken
 into account individually in the estimation of esds in distances, angles
 and torsion angles; correlations between esds in cell parameters are only
 used when they are defined by crystal symmetry.  An approximate (isotropic)
 treatment of cell esds is used for estimating esds involving l.s. planes.
;
 
loop_
 _geom_bond_atom_site_label_1
 _geom_bond_atom_site_label_2
 _geom_bond_distance
 _geom_bond_site_symmetry_2
 _geom_bond_publ_flag
O1 C15 1.362(7) . ?
O1 C18 1.440(8) . ?
O2 C34 1.381(7) . ?
O2 C37 1.444(7) . ?
N1 C1 1.144(7) . ?
N2 C3 1.151(7) . ?
C1 C2 1.460(8) . ?
C2 C11 1.355(9) . ?
C2 C5 1.468(8) . ?
C3 C4 1.436(8) . ?
C4 C30 1.362(8) . ?
C4 C8 1.468(8) . ?
C5 C10 1.393(9) . ?
C5 C6 1.417(8) . ?
C6 C7 1.383(8) . ?
C6 H6 0.9500 . ?
C7 C8 1.386(9) . ?
C7 H7 0.9500 . ?
C8 C9 1.427(8) . ?
C9 C10 1.372(7) . ?
C9 H9 0.9500 . ?
C10 H10 0.9500 . ?
C11 C12 1.439(8) . ?
C11 H11 0.9500 . ?
C12 C13 1.405(7) . ?
C12 C17 1.406(8) . ?
C13 C14 1.375(8) . ?
C13 H13 0.9500 . ?
C14 C15 1.396(9) . ?
C14 H14 0.9500 . ?
C15 C16 1.377(8) . ?
C16 C17 1.383(8) . ?
C16 H16 0.9500 . ?
C17 H17 0.9500 . ?
C18 C19 1.485(8) . ?
C18 H18A 0.9900 . ?
C18 H18B 0.9900 . ?
C19 C20 1.521(8) . ?
C19 H19A 0.9900 . ?
C19 H19B 0.9900 . ?
C20 C21 1.516(8) . ?
C20 H20A 0.9900 . ?
C20 H20B 0.9900 . ?
C21 C22 1.524(8) . ?
C21 H21A 0.9900 . ?
C21 H21B 0.9900 . ?
C22 C23 1.512(8) . ?
C22 H22A 0.9900 . ?
C22 H22B 0.9900 . ?
C23 C24 1.518(8) . ?
C23 H23A 0.9900 . ?
C23 H23B 0.9900 . ?
C24 C25 1.500(8) . ?
C24 H24A 0.9900 . ?
C24 H24B 0.9900 . ?
C25 C26 1.530(8) . ?
C25 H25A 0.9900 . ?
C25 H25B 0.9900 . ?
C26 C27 1.513(8) . ?
C26 H26A 0.9900 . ?
C26 H26B 0.9900 . ?
C27 C28 1.530(8) . ?
C27 H27A 0.9900 . ?
C27 H27B 0.9900 . ?
C28 C29 1.524(8) . ?
C28 H28A 0.9900 . ?
C28 H28B 0.9900 . ?
C29 H29A 0.9800 . ?
C29 H29B 0.9800 . ?
C29 H29C 0.9800 . ?
C30 C31 1.468(8) . ?
C30 H30 0.9500 . ?
C31 C32 1.402(8) . ?
C31 C36 1.404(9) . ?
C32 C33 1.358(8) . ?
C32 H32 0.9500 . ?
C33 C34 1.400(9) . ?
C33 H33 0.9500 . ?
C34 C35 1.379(8) . ?
C35 C36 1.361(8) . ?
C35 H35 0.9500 . ?
C36 H36 0.9500 . ?
C37 C38 1.503(7) . ?
C37 H37A 0.9900 . ?
C37 H37B 0.9900 . ?
C38 C39 1.533(7) . ?
C38 H38A 0.9900 . ?
C38 H38B 0.9900 . ?
C39 C40 1.522(7) . ?
C39 H39A 0.9900 . ?
C39 H39B 0.9900 . ?
C40 C41 1.513(8) . ?
C40 H40A 0.9900 . ?
C40 H40B 0.9900 . ?
C41 C42 1.528(7) . ?
C41 H41A 0.9900 . ?
C41 H41B 0.9900 . ?
C42 C43 1.531(7) . ?
C42 H42A 0.9900 . ?
C42 H42B 0.9900 . ?
C43 C44 1.519(7) . ?
C43 H43A 0.9900 . ?
C43 H43B 0.9900 . ?
C44 C45 1.521(7) . ?
C44 H44A 0.9900 . ?
C44 H44B 0.9900 . ?
C45 C46 1.515(7) . ?
C45 H45A 0.9900 . ?
C45 H45B 0.9900 . ?
C46 C47 1.518(8) . ?
C46 H46A 0.9900 . ?
C46 H46B 0.9900 . ?
C47 C48 1.531(8) . ?
C47 H47A 0.9900 . ?
C47 H47B 0.9900 . ?
C48 H48A 0.9800 . ?
C48 H48B 0.9800 . ?
C48 H48C 0.9800 . ?
 
loop_
 _geom_angle_atom_site_label_1
 _geom_angle_atom_site_label_2
 _geom_angle_atom_site_label_3
 _geom_angle
 _geom_angle_site_symmetry_1
 _geom_angle_site_symmetry_3
 _geom_angle_publ_flag
C15 O1 C18 116.4(4) . . ?
C34 O2 C37 116.1(5) . . ?
N1 C1 C2 179.1(7) . . ?
C11 C2 C1 119.6(6) . . ?
C11 C2 C5 126.0(6) . . ?
C1 C2 C5 114.5(6) . . ?
N2 C3 C4 177.7(7) . . ?
C30 C4 C3 120.4(6) . . ?
C30 C4 C8 125.7(6) . . ?
C3 C4 C8 113.8(5) . . ?
C10 C5 C6 116.6(6) . . ?
C10 C5 C2 122.9(5) . . ?
C6 C5 C2 120.4(6) . . ?
C7 C6 C5 119.8(6) . . ?
C7 C6 H6 120.1 . . ?
C5 C6 H6 120.1 . . ?
C6 C7 C8 123.4(6) . . ?
C6 C7 H7 118.3 . . ?
C8 C7 H7 118.3 . . ?
C7 C8 C9 116.8(6) . . ?
C7 C8 C4 121.7(5) . . ?
C9 C8 C4 121.5(6) . . ?
C10 C9 C8 119.6(6) . . ?
C10 C9 H9 120.2 . . ?
C8 C9 H9 120.2 . . ?
C9 C10 C5 123.7(5) . . ?
C9 C10 H10 118.1 . . ?
C5 C10 H10 118.1 . . ?
C2 C11 C12 133.3(6) . . ?
C2 C11 H11 113.4 . . ?
C12 C11 H11 113.4 . . ?
C13 C12 C17 115.4(6) . . ?
C13 C12 C11 128.4(6) . . ?
C17 C12 C11 116.2(5) . . ?
C14 C13 C12 122.1(6) . . ?
C14 C13 H13 119.0 . . ?
C12 C13 H13 119.0 . . ?
C13 C14 C15 120.9(5) . . ?
C13 C14 H14 119.5 . . ?
C15 C14 H14 119.5 . . ?
O1 C15 C16 126.2(6) . . ?
O1 C15 C14 115.3(5) . . ?
C16 C15 C14 118.5(6) . . ?
C15 C16 C17 120.3(6) . . ?
C15 C16 H16 119.8 . . ?
C17 C16 H16 119.8 . . ?
C16 C17 C12 122.8(5) . . ?
C16 C17 H17 118.6 . . ?
C12 C17 H17 118.6 . . ?
O1 C18 C19 108.4(5) . . ?
O1 C18 H18A 110.0 . . ?
C19 C18 H18A 110.0 . . ?
O1 C18 H18B 110.0 . . ?
C19 C18 H18B 110.0 . . ?
H18A C18 H18B 108.4 . . ?
C18 C19 C20 115.0(5) . . ?
C18 C19 H19A 108.5 . . ?
C20 C19 H19A 108.5 . . ?
C18 C19 H19B 108.5 . . ?
C20 C19 H19B 108.5 . . ?
H19A C19 H19B 107.5 . . ?
C21 C20 C19 113.8(6) . . ?
C21 C20 H20A 108.8 . . ?
C19 C20 H20A 108.8 . . ?
C21 C20 H20B 108.8 . . ?
C19 C20 H20B 108.8 . . ?
H20A C20 H20B 107.7 . . ?
C20 C21 C22 114.3(5) . . ?
C20 C21 H21A 108.7 . . ?
C22 C21 H21A 108.7 . . ?
C20 C21 H21B 108.7 . . ?
C22 C21 H21B 108.7 . . ?
H21A C21 H21B 107.6 . . ?
C23 C22 C21 114.8(5) . . ?
C23 C22 H22A 108.6 . . ?
C21 C22 H22A 108.6 . . ?
C23 C22 H22B 108.6 . . ?
C21 C22 H22B 108.6 . . ?
H22A C22 H22B 107.6 . . ?
C22 C23 C24 115.0(5) . . ?
C22 C23 H23A 108.5 . . ?
C24 C23 H23A 108.5 . . ?
C22 C23 H23B 108.5 . . ?
C24 C23 H23B 108.5 . . ?
H23A C23 H23B 107.5 . . ?
C25 C24 C23 115.0(5) . . ?
C25 C24 H24A 108.5 . . ?
C23 C24 H24A 108.5 . . ?
C25 C24 H24B 108.5 . . ?
C23 C24 H24B 108.5 . . ?
H24A C24 H24B 107.5 . . ?
C24 C25 C26 114.2(5) . . ?
C24 C25 H25A 108.7 . . ?
C26 C25 H25A 108.7 . . ?
C24 C25 H25B 108.7 . . ?
C26 C25 H25B 108.7 . . ?
H25A C25 H25B 107.6 . . ?
C27 C26 C25 114.3(6) . . ?
C27 C26 H26A 108.7 . . ?
C25 C26 H26A 108.7 . . ?
C27 C26 H26B 108.7 . . ?
C25 C26 H26B 108.7 . . ?
H26A C26 H26B 107.6 . . ?
C26 C27 C28 113.4(6) . . ?
C26 C27 H27A 108.9 . . ?
C28 C27 H27A 108.9 . . ?
C26 C27 H27B 108.9 . . ?
C28 C27 H27B 108.9 . . ?
H27A C27 H27B 107.7 . . ?
C29 C28 C27 112.6(6) . . ?
C29 C28 H28A 109.1 . . ?
C27 C28 H28A 109.1 . . ?
C29 C28 H28B 109.1 . . ?
C27 C28 H28B 109.1 . . ?
H28A C28 H28B 107.8 . . ?
C28 C29 H29A 109.5 . . ?
C28 C29 H29B 109.5 . . ?
H29A C29 H29B 109.5 . . ?
C28 C29 H29C 109.5 . . ?
H29A C29 H29C 109.5 . . ?
H29B C29 H29C 109.5 . . ?
C4 C30 C31 131.9(6) . . ?
C4 C30 H30 114.0 . . ?
C31 C30 H30 114.0 . . ?
C32 C31 C36 117.2(6) . . ?
C32 C31 C30 124.9(6) . . ?
C36 C31 C30 117.8(5) . . ?
C33 C32 C31 121.3(6) . . ?
C33 C32 H32 119.4 . . ?
C31 C32 H32 119.4 . . ?
C32 C33 C34 120.9(5) . . ?
C32 C33 H33 119.6 . . ?
C34 C33 H33 119.6 . . ?
C35 C34 O2 116.8(6) . . ?
C35 C34 C33 118.0(6) . . ?
O2 C34 C33 125.2(5) . . ?
C36 C35 C34 121.6(6) . . ?
C36 C35 H35 119.2 . . ?
C34 C35 H35 119.2 . . ?
C35 C36 C31 120.9(5) . . ?
C35 C36 H36 119.6 . . ?
C31 C36 H36 119.6 . . ?
O2 C37 C38 108.6(5) . . ?
O2 C37 H37A 110.0 . . ?
C38 C37 H37A 110.0 . . ?
O2 C37 H37B 110.0 . . ?
C38 C37 H37B 110.0 . . ?
H37A C37 H37B 108.3 . . ?
C37 C38 C39 111.3(5) . . ?
C37 C38 H38A 109.4 . . ?
C39 C38 H38A 109.4 . . ?
C37 C38 H38B 109.4 . . ?
C39 C38 H38B 109.4 . . ?
H38A C38 H38B 108.0 . . ?
C40 C39 C38 113.8(5) . . ?
C40 C39 H39A 108.8 . . ?
C38 C39 H39A 108.8 . . ?
C40 C39 H39B 108.8 . . ?
C38 C39 H39B 108.8 . . ?
H39A C39 H39B 107.7 . . ?
C41 C40 C39 113.7(5) . . ?
C41 C40 H40A 108.8 . . ?
C39 C40 H40A 108.8 . . ?
C41 C40 H40B 108.8 . . ?
C39 C40 H40B 108.8 . . ?
H40A C40 H40B 107.7 . . ?
C40 C41 C42 113.5(5) . . ?
C40 C41 H41A 108.9 . . ?
C42 C41 H41A 108.9 . . ?
C40 C41 H41B 108.9 . . ?
C42 C41 H41B 108.9 . . ?
H41A C41 H41B 107.7 . . ?
C41 C42 C43 113.3(5) . . ?
C41 C42 H42A 108.9 . . ?
C43 C42 H42A 108.9 . . ?
C41 C42 H42B 108.9 . . ?
C43 C42 H42B 108.9 . . ?
H42A C42 H42B 107.7 . . ?
C44 C43 C42 113.7(5) . . ?
C44 C43 H43A 108.8 . . ?
C42 C43 H43A 108.8 . . ?
C44 C43 H43B 108.8 . . ?
C42 C43 H43B 108.8 . . ?
H43A C43 H43B 107.7 . . ?
C43 C44 C45 114.1(5) . . ?
C43 C44 H44A 108.7 . . ?
C45 C44 H44A 108.7 . . ?
C43 C44 H44B 108.7 . . ?
C45 C44 H44B 108.7 . . ?
H44A C44 H44B 107.6 . . ?
C46 C45 C44 114.8(5) . . ?
C46 C45 H45A 108.6 . . ?
C44 C45 H45A 108.6 . . ?
C46 C45 H45B 108.6 . . ?
C44 C45 H45B 108.6 . . ?
H45A C45 H45B 107.6 . . ?
C45 C46 C47 113.3(5) . . ?
C45 C46 H46A 108.9 . . ?
C47 C46 H46A 108.9 . . ?
C45 C46 H46B 108.9 . . ?
C47 C46 H46B 108.9 . . ?
H46A C46 H46B 107.7 . . ?
C46 C47 C48 112.6(5) . . ?
C46 C47 H47A 109.1 . . ?
C48 C47 H47A 109.1 . . ?
C46 C47 H47B 109.1 . . ?
C48 C47 H47B 109.1 . . ?
H47A C47 H47B 107.8 . . ?
C47 C48 H48A 109.5 . . ?
C47 C48 H48B 109.5 . . ?
H48A C48 H48B 109.5 . . ?
C47 C48 H48C 109.5 . . ?
H48A C48 H48C 109.5 . . ?
H48B C48 H48C 109.5 . . ?
 
loop_
 _geom_torsion_atom_site_label_1
 _geom_torsion_atom_site_label_2
 _geom_torsion_atom_site_label_3
 _geom_torsion_atom_site_label_4
 _geom_torsion
 _geom_torsion_site_symmetry_1
 _geom_torsion_site_symmetry_2
 _geom_torsion_site_symmetry_3
 _geom_torsion_site_symmetry_4
 _geom_torsion_publ_flag
C11 C2 C5 C10 173.6(7) . . . . ?
C1 C2 C5 C10 -5.9(8) . . . . ?
C11 C2 C5 C6 -5.0(9) . . . . ?
C1 C2 C5 C6 175.5(6) . . . . ?
C10 C5 C6 C7 0.0(9) . . . . ?
C2 C5 C6 C7 178.7(5) . . . . ?
C5 C6 C7 C8 0.7(9) . . . . ?
C6 C7 C8 C9 0.0(9) . . . . ?
C6 C7 C8 C4 178.3(5) . . . . ?
C30 C4 C8 C7 -175.5(6) . . . . ?
C3 C4 C8 C7 5.1(8) . . . . ?
C30 C4 C8 C9 2.8(9) . . . . ?
C3 C4 C8 C9 -176.6(6) . . . . ?
C7 C8 C9 C10 -1.3(8) . . . . ?
C4 C8 C9 C10 -179.6(5) . . . . ?
C8 C9 C10 C5 2.1(9) . . . . ?
C6 C5 C10 C9 -1.4(9) . . . . ?
C2 C5 C10 C9 180.0(5) . . . . ?
C1 C2 C11 C12 0.0(11) . . . . ?
C5 C2 C11 C12 -179.5(6) . . . . ?
C2 C11 C12 C13 3.9(11) . . . . ?
C2 C11 C12 C17 -176.0(7) . . . . ?
C17 C12 C13 C14 1.6(9) . . . . ?
C11 C12 C13 C14 -178.3(5) . . . . ?
C12 C13 C14 C15 -0.8(9) . . . . ?
C18 O1 C15 C16 7.9(9) . . . . ?
C18 O1 C15 C14 -170.9(6) . . . . ?
C13 C14 C15 O1 178.4(5) . . . . ?
C13 C14 C15 C16 -0.5(9) . . . . ?
O1 C15 C16 C17 -177.7(5) . . . . ?
C14 C15 C16 C17 1.1(10) . . . . ?
C15 C16 C17 C12 -0.3(10) . . . . ?
C13 C12 C17 C16 -1.0(9) . . . . ?
C11 C12 C17 C16 178.9(5) . . . . ?
C15 O1 C18 C19 165.7(5) . . . . ?
O1 C18 C19 C20 62.6(7) . . . . ?
C18 C19 C20 C21 179.2(5) . . . . ?
C19 C20 C21 C22 178.2(6) . . . . ?
C20 C21 C22 C23 179.9(5) . . . . ?
C21 C22 C23 C24 179.8(6) . . . . ?
C22 C23 C24 C25 -179.6(5) . . . . ?
C23 C24 C25 C26 180.0(6) . . . . ?
C24 C25 C26 C27 -179.9(5) . . . . ?
C25 C26 C27 C28 -179.7(6) . . . . ?
C26 C27 C28 C29 -179.6(6) . . . . ?
C3 C4 C30 C31 -1.3(10) . . . . ?
C8 C4 C30 C31 179.3(6) . . . . ?
C4 C30 C31 C32 -2.8(10) . . . . ?
C4 C30 C31 C36 179.5(6) . . . . ?
C36 C31 C32 C33 -0.1(9) . . . . ?
C30 C31 C32 C33 -177.8(5) . . . . ?
C31 C32 C33 C34 0.8(9) . . . . ?
C37 O2 C34 C35 173.8(6) . . . . ?
C37 O2 C34 C33 -6.4(8) . . . . ?
C32 C33 C34 C35 -2.1(10) . . . . ?
C32 C33 C34 O2 178.1(5) . . . . ?
O2 C34 C35 C36 -177.4(5) . . . . ?
C33 C34 C35 C36 2.8(9) . . . . ?
C34 C35 C36 C31 -2.1(9) . . . . ?
C32 C31 C36 C35 0.7(9) . . . . ?
C30 C31 C36 C35 178.7(5) . . . . ?
C34 O2 C37 C38 -163.0(5) . . . . ?
O2 C37 C38 C39 -175.6(6) . . . . ?
C37 C38 C39 C40 -174.8(6) . . . . ?
C38 C39 C40 C41 -176.8(6) . . . . ?
C39 C40 C41 C42 -178.5(6) . . . . ?
C40 C41 C42 C43 -178.2(6) . . . . ?
C41 C42 C43 C44 178.9(6) . . . . ?
C42 C43 C44 C45 179.8(6) . . . . ?
C43 C44 C45 C46 179.9(6) . . . . ?
C44 C45 C46 C47 180.0(7) . . . . ?
C45 C46 C47 C48 179.9(6) . . . . ?
 
_refine_diff_density_max    0.291
_refine_diff_density_min   -0.243
_refine_diff_density_rms    0.050

_shelx_res_file
;
TITL a12Y100 in P-1
    a12Y100.res
    created by SHELXL-2019/3 at 12:13:55 on 01-Jul-2025
CELL  0.70000   5.7010   7.4030  48.2500   88.297   87.705   89.916
ZERR    2.000   0.0011   0.0015   0.0097    0.030    0.030    0.030
LATT  1
SFAC C H N O
DISP C          0.0030         0.0016          10.98
DISP H          0.0000         0.0000           0.67
DISP N          0.0059         0.0032          18.71
DISP O          0.0105         0.0059          30.82
UNIT 96 128 4 4
OMIT 2 -2 34
OMIT 4 0 29
OMIT 2 6 3
OMIT -3 -6 1
OMIT 7 1 15
OMIT 2 4 2
OMIT -7 2 18
OMIT 2 4 1
OMIT -1 -2 1
OMIT -3 54
TEMP -173
SIZE 0.125 0.009 0.008
L.S. 15
BOND $H
LIST 4
ACTA
PLAN 32
MERG 2
CONF
FMAP 2
WGHT    0.088300
FVAR       0.41085
O1    4    0.482799    0.253576    0.696236    11.00000    0.02932    0.07246 =
         0.04737   -0.00092   -0.00014    0.00484
O2    4    0.565874    0.273775    0.303356    11.00000    0.03066    0.06982 =
         0.05054   -0.00937    0.00170    0.00523
N1    3   -0.004882    0.462362    0.569779    11.00000    0.02728    0.05703 =
         0.06460   -0.00121    0.00442    0.00136
N2    3    0.999949    0.039417    0.432595    11.00000    0.02376    0.05143 =
         0.06497   -0.00563    0.00703    0.00465
C1    1    0.167490    0.387873    0.565080    11.00000    0.02311    0.04721 =
         0.06035   -0.00619    0.00531    0.00118
C2    1    0.387640    0.294256    0.558631    11.00000    0.02354    0.04402 =
         0.05646   -0.00622    0.00399   -0.00266
C3    1    0.825920    0.115861    0.436154    11.00000    0.03393    0.04638 =
         0.04475   -0.00335    0.00540   -0.00159
C4    1    0.607268    0.207168    0.441633    11.00000    0.01299    0.04845 =
         0.05370   -0.00716   -0.00141    0.00581
C5    1    0.441252    0.274270    0.528863    11.00000    0.02458    0.05104 =
         0.04698   -0.00336    0.00106    0.00237
C6    1    0.657285    0.197614    0.519560    11.00000    0.01930    0.04778 =
         0.06248   -0.00491   -0.00175    0.00240
AFIX  43
H6    2    0.770055    0.161074    0.532574    11.00000   -1.20000
AFIX   0
C7    1    0.703519    0.176140    0.491491    11.00000    0.01761    0.05494 =
         0.05726   -0.00655    0.00279    0.00155
AFIX  43
H7    2    0.848783    0.123242    0.485772    11.00000   -1.20000
AFIX   0
C8    1    0.548799    0.227833    0.471273    11.00000    0.01480    0.03787 =
         0.06614   -0.00055   -0.00382    0.00022
C9    1    0.332275    0.306748    0.480619    11.00000    0.01023    0.05461 =
         0.05002   -0.00505   -0.00281    0.00535
AFIX  43
H9    2    0.221395    0.346816    0.467598    11.00000   -1.20000
AFIX   0
C10   1    0.285216    0.324398    0.508509    11.00000    0.01623    0.05012 =
         0.06110   -0.00476    0.00487    0.00111
AFIX  43
H10   2    0.137832    0.373607    0.514275    11.00000   -1.20000
AFIX   0
C11   1    0.521203    0.233502    0.579566    11.00000    0.01969    0.04754 =
         0.05564   -0.00456    0.00294    0.00269
AFIX  43
H11   2    0.660783    0.174523    0.573312    11.00000   -1.20000
AFIX   0
C12   1    0.495390    0.239823    0.609319    11.00000    0.01512    0.05055 =
         0.05597   -0.00530   -0.00338    0.00512
C13   1    0.306081    0.306883    0.625482    11.00000    0.01666    0.05212 =
         0.06141   -0.00618    0.00212   -0.00185
AFIX  43
H13   2    0.172434    0.352702    0.616451    11.00000   -1.20000
AFIX   0
C14   1    0.308137    0.308291    0.653967    11.00000    0.01973    0.05875 =
         0.05774   -0.01105    0.00789    0.00117
AFIX  43
H14   2    0.177505    0.356302    0.664147    11.00000   -1.20000
AFIX   0
C15   1    0.499394    0.240195    0.668132    11.00000    0.02223    0.05450 =
         0.05351   -0.00149   -0.00114   -0.00158
C16   1    0.685749    0.169920    0.652948    11.00000    0.02794    0.05694 =
         0.05460   -0.00669    0.00062    0.00856
AFIX  43
H16   2    0.816502    0.120945    0.662197    11.00000   -1.20000
AFIX   0
C17   1    0.683581    0.170257    0.624305    11.00000    0.02186    0.05247 =
         0.06484   -0.00678    0.00504   -0.00138
AFIX  43
H17   2    0.814760    0.121432    0.614325    11.00000   -1.20000
AFIX   0
C18   1    0.691071    0.210014    0.711005    11.00000    0.02975    0.07723 =
         0.05601    0.00093    0.00042    0.00474
AFIX  23
H18A  2    0.829710    0.268216    0.701520    11.00000   -1.20000
H18B  2    0.716390    0.077647    0.711532    11.00000   -1.20000
AFIX   0
C19   1    0.659938    0.276300    0.739658    11.00000    0.02446    0.07200 =
         0.06002   -0.00122    0.00087   -0.00267
AFIX  23
H19A  2    0.633417    0.408470    0.738586    11.00000   -1.20000
H19B  2    0.807548    0.255037    0.749386    11.00000   -1.20000
AFIX   0
C20   1    0.459070    0.189451    0.756936    11.00000    0.03579    0.06994 =
         0.04792    0.00425    0.00579    0.00100
AFIX  23
H20A  2    0.310620    0.212286    0.747455    11.00000   -1.20000
H20B  2    0.484090    0.057091    0.757923    11.00000   -1.20000
AFIX   0
C21   1    0.433804    0.258105    0.786191    11.00000    0.03555    0.06762 =
         0.05482   -0.00187    0.00220    0.00323
AFIX  23
H21A  2    0.414250    0.391006    0.785165    11.00000   -1.20000
H21B  2    0.580674    0.231817    0.795820    11.00000   -1.20000
AFIX   0
C22   1    0.228480    0.176467    0.803448    11.00000    0.03725    0.05501 =
         0.05363   -0.00223   -0.00391   -0.00043
AFIX  23
H22A  2    0.081764    0.202850    0.793793    11.00000   -1.20000
H22B  2    0.248042    0.043557    0.804410    11.00000   -1.20000
AFIX   0
C23   1    0.201951    0.243930    0.832689    11.00000    0.03681    0.06720 =
         0.05901   -0.00527    0.00120    0.00629
AFIX  23
H23A  2    0.183059    0.376896    0.831711    11.00000   -1.20000
H23B  2    0.348569    0.217213    0.842345    11.00000   -1.20000
AFIX   0
C24   1   -0.002840    0.163464    0.849941    11.00000    0.03277    0.06116 =
         0.06133   -0.00307    0.00367    0.00100
AFIX  23
H24A  2   -0.149293    0.189331    0.840204    11.00000   -1.20000
H24B  2    0.016739    0.030577    0.851035    11.00000   -1.20000
AFIX   0
C25   1   -0.030534    0.231235    0.878870    11.00000    0.03123    0.06452 =
         0.05871   -0.00352   -0.00143    0.00156
AFIX  23
H25A  2   -0.050574    0.364094    0.877848    11.00000   -1.20000
H25B  2    0.115450    0.205155    0.888690    11.00000   -1.20000
AFIX   0
C26   1   -0.237889    0.148512    0.895867    11.00000    0.03234    0.07156 =
         0.06077    0.00042    0.00090    0.00524
AFIX  23
H26A  2   -0.383795    0.174433    0.886022    11.00000   -1.20000
H26B  2   -0.217700    0.015669    0.896898    11.00000   -1.20000
AFIX   0
C27   1   -0.266473    0.216828    0.925056    11.00000    0.03701    0.06968 =
         0.04950   -0.00075    0.00107    0.00701
AFIX  23
H27A  2   -0.288064    0.349551    0.924092    11.00000   -1.20000
H27B  2   -0.120679    0.191344    0.934946    11.00000   -1.20000
AFIX   0
C28   1   -0.474082    0.131631    0.941737    11.00000    0.04373    0.08642 =
         0.05344    0.00150    0.01106    0.00704
AFIX  23
H28A  2   -0.620095    0.156550    0.931861    11.00000   -1.20000
H28B  2   -0.452230   -0.001034    0.942882    11.00000   -1.20000
AFIX   0
C29   1   -0.500878    0.202967    0.971006    11.00000    0.05891    0.10067 =
         0.06345   -0.00050    0.01294    0.00503
AFIX 137
H29A  2   -0.634186    0.143142    0.980886    11.00000   -1.50000
H29B  2   -0.528445    0.333653    0.970010    11.00000   -1.50000
H29C  2   -0.357230    0.177970    0.980941    11.00000   -1.50000
AFIX   0
C30   1    0.473434    0.264546    0.420324    11.00000    0.01972    0.04837 =
         0.06096   -0.00705   -0.00313   -0.00172
AFIX  43
H30   2    0.330636    0.320963    0.426096    11.00000   -1.20000
AFIX   0
C31   1    0.508919    0.255379    0.390102    11.00000    0.02820    0.04345 =
         0.05760   -0.00844    0.01117   -0.00353
C32   1    0.709465    0.185498    0.376451    11.00000    0.02107    0.05594 =
         0.05369   -0.00434    0.00277    0.00930
AFIX  43
H32   2    0.831949    0.135956    0.387092    11.00000   -1.20000
AFIX   0
C33   1    0.731994    0.187264    0.348317    11.00000    0.01708    0.05453 =
         0.05877   -0.00028    0.00282    0.00330
AFIX  43
H33   2    0.868857    0.137694    0.339598    11.00000   -1.20000
AFIX   0
C34   1    0.556255    0.261146    0.331998    11.00000    0.02343    0.05960 =
         0.04676   -0.01244    0.00386   -0.00438
C35   1    0.356630    0.326529    0.345311    11.00000    0.01890    0.05232 =
         0.05777   -0.00445   -0.00091    0.00048
AFIX  43
H35   2    0.232572    0.372225    0.334550    11.00000   -1.20000
AFIX   0
C36   1    0.332858    0.327242    0.373485    11.00000    0.02070    0.04689 =
         0.06023   -0.00621   -0.00178   -0.00261
AFIX  43
H36   2    0.195322    0.377022    0.382020    11.00000   -1.20000
AFIX   0
C37   1    0.785267    0.222152    0.289824    11.00000    0.02611    0.07257 =
         0.05020   -0.01656    0.00231    0.00660
AFIX  23
H37A  2    0.799296    0.088822    0.289973    11.00000   -1.20000
H37B  2    0.918381    0.271325    0.299791    11.00000   -1.20000
AFIX   0
C38   1    0.791040    0.295750    0.260429    11.00000    0.02764    0.06428 =
         0.05576   -0.00695    0.00511   -0.00767
AFIX  23
H38A  2    0.787790    0.429446    0.260496    11.00000   -1.20000
H38B  2    0.649838    0.254526    0.251133    11.00000   -1.20000
AFIX   0
C39   1    1.011486    0.233423    0.244170    11.00000    0.03528    0.06637 =
         0.05299   -0.01438    0.00552    0.00168
AFIX  23
H39A  2    1.151248    0.264161    0.254614    11.00000   -1.20000
H39B  2    1.006561    0.100294    0.242853    11.00000   -1.20000
AFIX   0
C40   1    1.038508    0.317250    0.215034    11.00000    0.03649    0.07493 =
         0.04816   -0.00953    0.00301   -0.00156
AFIX  23
H40A  2    0.894812    0.292485    0.204931    11.00000   -1.20000
H40B  2    1.052714    0.449930    0.216391    11.00000   -1.20000
AFIX   0
C41   1    1.248924    0.247631    0.198464    11.00000    0.03548    0.06676 =
         0.05373   -0.00725    0.00102    0.00435
AFIX  23
H41A  2    1.232589    0.115433    0.196652    11.00000   -1.20000
H41B  2    1.392239    0.269383    0.208802    11.00000   -1.20000
AFIX   0
C42   1    1.279281    0.335700    0.169512    11.00000    0.02815    0.07245 =
         0.04921   -0.00827   -0.00338    0.00050
AFIX  23
H42A  2    1.300808    0.467433    0.171328    11.00000   -1.20000
H42B  2    1.134090    0.317283    0.159366    11.00000   -1.20000
AFIX   0
C43   1    1.487945    0.260672    0.152491    11.00000    0.03263    0.07085 =
         0.04909    0.00108    0.00064    0.00147
AFIX  23
H43A  2    1.633351    0.281208    0.162495    11.00000   -1.20000
H43B  2    1.467873    0.128529    0.151032    11.00000   -1.20000
AFIX   0
C44   1    1.516800    0.344865    0.123462    11.00000    0.03716    0.07151 =
         0.04932   -0.00886    0.00542    0.00074
AFIX  23
H44A  2    1.536149    0.477054    0.124950    11.00000   -1.20000
H44B  2    1.371389    0.324053    0.113472    11.00000   -1.20000
AFIX   0
C45   1    1.724144    0.271540    0.106421    11.00000    0.02827    0.06772 =
         0.05587    0.00021    0.00380    0.00991
AFIX  23
H45A  2    1.869297    0.292415    0.116457    11.00000   -1.20000
H45B  2    1.704720    0.139295    0.105024    11.00000   -1.20000
AFIX   0
C46   1    1.755090    0.353969    0.077399    11.00000    0.03700    0.07921 =
         0.05855   -0.00757    0.00786    0.00455
AFIX  23
H46A  2    1.775444    0.486206    0.078678    11.00000   -1.20000
H46B  2    1.610688    0.332892    0.067230    11.00000   -1.20000
AFIX   0
C47   1    1.963423    0.277658    0.061031    11.00000    0.04327    0.08411 =
         0.04872   -0.00552    0.00345    0.00204
AFIX  23
H47A  2    1.943397    0.145421    0.059705    11.00000   -1.20000
H47B  2    2.108162    0.299003    0.071123    11.00000   -1.20000
AFIX   0
C48   1    1.991931    0.362219    0.031743    11.00000    0.04865    0.10477 =
         0.05907   -0.00765    0.01233   -0.00527
AFIX 137
H48A  2    2.126234    0.306855    0.021921    11.00000   -1.50000
H48B  2    2.018633    0.492455    0.032929    11.00000   -1.50000
H48C  2    1.849174    0.341470    0.021636    11.00000   -1.50000

REM <hkl>
REM a12Y100.hkl
REM </hkl>
AFIX   0
HKLF 4


REM  a12Y100 in P-1
REM wR2 = 0.2611, GooF = S = 0.899, Restrained GooF = 0.899 for all data
REM R1 = 0.0863 for 1968 Fo > 4sig(Fo) and 0.2540 for all 6646 data
REM 471 parameters refined using 0 restraints

END

WGHT      0.0872      0.0000

REM Highest difference peak  0.291,  deepest hole -0.243,  1-sigma level  0.050
Q1    1   0.8583  0.1204  0.4085  11.00000  0.05    0.29
Q2    1   0.9779  0.0481  0.4572  11.00000  0.05    0.28
Q3    1   0.2888  0.3276  0.5315  11.00000  0.05    0.24
Q4    1   0.0139  0.4522  0.5446  11.00000  0.05    0.24
Q5    1   0.1465  0.3739  0.5914  11.00000  0.05    0.23
Q6    1   0.7229  0.1681  0.4686  11.00000  0.05    0.23
Q7    1   0.3778  0.3028  0.5805  11.00000  0.05    0.23
Q8    1   0.5972  0.1980  0.4231  11.00000  0.05    0.22
Q9    1   0.7612  0.1998  0.3183  11.00000  0.05    0.22
Q10   1   1.4548  0.2431  0.1775  11.00000  0.05    0.22
Q11   1   1.0457  0.0453  0.4045  11.00000  0.05    0.21
Q12   1   0.4867  0.2342  0.6406  11.00000  0.05    0.21
Q13   1   0.3595  0.3394  0.3227  11.00000  0.05    0.21
Q14   1   0.6788  0.1939  0.4015  11.00000  0.05    0.21
Q15   1   0.2269  0.3677  0.5345  11.00000  0.05    0.20
Q16   1   0.4165  0.2962  0.4447  11.00000  0.05    0.20
Q17   1   0.8304  0.1264  0.4579  11.00000  0.05    0.20
Q18   1   0.3194  0.3108  0.6020  11.00000  0.05    0.20
Q19   1   0.1841  0.3808  0.5397  11.00000  0.05    0.20
Q20   1   0.6230  0.1889  0.5496  11.00000  0.05    0.20
Q21   1   0.3201  0.3132  0.4592  11.00000  0.05    0.20
Q22   1   0.7888  0.0535  0.6195  11.00000  0.05    0.20
Q23   1   0.5532  0.2857  0.3539  11.00000  0.05    0.19
Q24   1   0.4873  0.2593  0.4028  11.00000  0.05    0.19
Q25   1   0.5183  0.2627  0.3631  11.00000  0.05    0.19
Q26   1   0.6604  0.1595  0.6799  11.00000  0.05    0.19
Q27   1   0.5668  0.2075  0.5553  11.00000  0.05    0.18
Q28   1   0.2857  0.3184  0.6771  11.00000  0.05    0.18
Q29   1  -0.0326  0.4536  0.5962  11.00000  0.05    0.18
Q30   1   2.0361  0.5256  0.0784  11.00000  0.05    0.18
Q31   1   0.2816  0.4891  0.4452  11.00000  0.05    0.18
Q32   1   0.5540  0.2333  0.4890  11.00000  0.05    0.18
;
_shelx_res_checksum   96149

_shelx_hkl_file
;
   0   0   4  300.38   20.07
   0   0  -4  335.73   20.90
   0   0   5   67.36    7.76
   0   0  -5   63.90    6.93
   0   0   6   20.78    4.54
   0   0  -6   22.45    4.66
   0   0   7  132.69   11.23
   0   0  -7  131.62   12.66
   0   0   8   78.83    8.36
   0   0  -8   84.32    9.91
   0   0   9    5.14    5.49
   0   0  -9    7.88    3.46
   0   0  10  174.61   19.11
   0   0 -10  171.15   10.39
   0   0  11    5.37    5.26
   0   0 -11    2.63    4.66
   0   0  12   13.14    4.66
   0   0 -12    3.58    4.18
   0   0  13  170.79   14.33
   0   0 -13  149.53   10.63
   0   0  14  202.56   14.93
   0   0 -14  196.47   13.74
   0   0  15  324.74   19.59
   0   0 -15  322.36   21.86
   0   0  16  240.90   17.56
   0   0 -16  233.26   16.48
   0   0  17   61.63    9.44
   0   0 -17   77.16    7.76
   0   0  18   -2.99    5.37
   0   0 -18   12.18    5.37
   0   0  19   39.77    5.85
   0   0 -19   27.59    6.69
   0   0  20   20.54    5.61
   0   0 -20   24.36    4.78
   0   0  21   48.01    6.93
   0   0 -21   52.67    7.29
   0   0  22 3640.03  150.25
   0   0 -22 3753.49  163.63
   0   0  23  160.88   14.93
   0   0 -23  178.68   15.77
   0   0  24   15.17    6.81
   0   0 -24    7.29    5.73
   0   0  25   32.25    6.93
   0   0 -25   35.95    7.64
   0   0  26   20.07    6.81
   0   0 -26   21.26    6.57
   0   0  27   32.73    6.81
   0   0 -27   38.58    6.45
   0   0  28   14.45    4.66
   0   0 -28   16.84    4.06
   0   0  29   26.28    4.18
   0   0 -29   15.29    4.30
   0   0  30   22.21    7.17
   0   0 -30   35.35    7.76
   0   0  31   18.15    7.29
   0   0 -31   16.60    5.49
   0   0  32   41.92    8.36
   0   0 -32   63.66    9.08
   0   0  33    7.17    4.90
   0   0 -33    1.19    4.42
   0   0  34   17.20    5.61
   0   0 -34   16.72    4.42
   0   0  35    1.43    4.06
   0   0 -35   -0.96    4.06
   0   0  36   -3.58    5.85
   0   0 -36    1.19    4.30
   0   0  37   13.85    7.64
   0   0 -37   17.80    6.09
   0   0  38   -6.09    6.45
   0   0 -38   10.87    6.93
   0   0  39    2.27    6.69
   0   0 -39   -4.30    6.57
   0   0  40    8.12    4.78
   0   0 -40   19.71    5.02
   0   0  41   11.82    5.61
   0   0 -41   15.17    5.49
   0   0  42    5.14    4.90
   0   0 -42    2.99    5.14
   0   0  43    2.03    6.33
   0   0 -43    4.78    5.61
   0   0  44  167.45   19.59
   0   0 -44  174.85   20.90
   0   0  45    1.79    8.60
   0   0 -45   -4.54    7.40
   0   0  46   24.60   10.03
   0   0 -46   28.66    8.24
   0   0  47   13.14    5.49
   0   0 -47   18.15    6.21
   0   0  48    4.90    6.09
   0   0 -48    0.96    4.66
   0   0  49    0.00    5.61
   0   0 -49    7.40    6.09
   0   0  50    5.14    8.84
   0   0 -50   -3.94    6.33
   0   0  51   -0.72    7.64
   0   0 -51   -3.11    6.81
   0   0  52   11.35   11.23
   0   0 -52   -7.05    8.72
   0   0  53   -1.55    5.49
   0   0 -53    6.09    7.17
   0   0 -54    3.34    7.17
   0   0 -55    2.39    6.33
   0   1 -55    8.72    8.96
   0  -1  55    9.55   10.63
   0   1 -54    2.39    4.78
   0  -1  54   -5.14    6.93
   0   1 -53    3.58    5.97
   0  -1  53   -0.60    5.85
   0   1 -52   -0.96    4.90
   0  -1  52    1.67    4.66
   0   1 -51    1.91    4.90
   0  -1  51   -0.24    5.49
   0   1 -50   -2.63    5.26
   0  -1  50   -1.43    4.66
   0   1 -49    6.33    6.93
   0  -1  49    1.19    7.40
   0   1 -48    7.40    5.85
   0  -1  48   -0.96    6.81
   0   1 -47    5.85    4.78
   0  -1  47    4.54    5.37
   0   1 -46    1.55    5.73
   0  -1  46   -1.07    5.49
   0   1 -45   -2.27    4.54
   0  -1  45   -7.76    5.37
   0   1 -44   -1.67    5.26
   0  -1  44   -0.36    4.78
   0   1 -43   17.20    5.14
   0  -1  43   17.32    6.21
   0   1 -42   -0.12    5.14
   0  -1  42   11.82    7.40
   0   1 -41    8.48    6.69
   0  -1  41    5.37    5.85
   0   1 -40   -2.15    4.18
   0  -1  40   -2.51    4.54
   0   1 -39   -2.15    4.78
   0  -1  39    2.63    5.49
   0   1 -38   -4.42    4.18
   0  -1  38   -2.99    4.90
   0   1 -37    2.03    3.34
   0  -1  37    0.36    5.02
   0   1 -36   -1.91    4.78
   0  -1  36    1.55    4.30
   0   1 -35   -2.63    5.73
   0  -1  35    4.18    5.49
   0   1 -34    2.99    4.78
   0  -1  34   -0.96    3.94
   0   1 -33    5.02    4.06
   0  -1  33    0.96    5.73
   0   1 -32    1.31    4.06
   0  -1  32   -3.22    4.42
   0   1 -31   -8.72    5.49
   0  -1  31   -0.12    4.06
   0   1 -30    3.34    4.18
   0  -1  30    5.37    5.61
   0   1 -29   -5.02    4.78
   0  -1  29    3.34    4.78
   0   1 -28    0.96    4.78
   0  -1  28   -6.57    5.37
   0   1 -27    8.96    4.42
   0  -1  27    5.61    4.78
   0   1 -26    9.91    4.18
   0  -1  26    7.64    3.82
   0   1 -25    3.34    4.18
   0  -1  25    0.60    3.70
   0   1 -24   52.67    6.21
   0  -1  24   40.01    6.45
   0   1 -23   93.88    9.79
   0  -1  23   84.20    9.67
   0   1 -22   -1.07    4.06
   0  -1  22   -1.55    4.66
   0   1 -21  172.23   11.35
   0  -1  21  170.67   11.94
   0   1 -20  141.77   11.47
   0  -1  20  151.80   13.14
   0   1 -19    1.43    3.94
   0  -1  19   -0.12    3.70
   0   1 -18    2.03    3.46
   0  -1  18   -0.48    3.82
   0   1 -17    4.06    4.06
   0  -1  17    2.63    4.54
   0   1 -16    5.85    3.70
   0  -1  16    0.96    4.42
   0   1 -15    4.42    3.82
   0  -1  15    1.19    3.94
   0   1 -14   -1.31    4.06
   0  -1  14    0.96    3.58
   0   1 -13    0.84    3.22
   0  -1  13    2.51    4.18
   0   1 -12    7.88    2.63
   0  -1  12    7.05    3.11
   0   1 -11    3.34    2.63
   0  -1  11    0.60    2.63
   0   1 -10    4.06    2.75
   0  -1  10   -1.31    2.75
   0   1  -9    5.97    2.75
   0  -1   9    7.64    2.99
   0   1  -8    4.06    2.63
   0  -1   8    8.36    2.63
   0   1  -7    5.73    2.27
   0  -1   7    2.75    2.27
   0   1  -6    5.97    1.67
   0  -1   6    8.96    2.15
   0   1  -5    5.26    1.79
   0  -1   5    2.51    2.03
   0   1  -4    3.46    1.07
   0  -1   4    4.90    1.43
   0   1  -3    1.79    0.96
   0  -1   3    1.91    0.84
   0   1  -1    0.36    0.48
   0   1   0   -0.60    0.84
   0  -1   0    2.15    0.84
   0   1   1    5.37    1.07
   0  -1  -1    4.30    1.31
   0   1   2    6.21    1.67
   0  -1  -2    2.99    1.43
   0   1   3    3.46    1.91
   0  -1  -3    3.22    1.91
   0   1   4   -1.79    2.03
   0  -1  -4    4.78    2.03
   0   1   5   10.03    2.75
   0  -1  -5    6.93    2.51
   0   1   6    6.57    4.30
   0  -1  -6   -0.60    2.39
   0   1   7   -2.51    2.27
   0  -1  -7    0.12    2.27
   0   1   8   -2.87    2.51
   0  -1  -8    3.46    2.63
   0   1   9    2.63    3.70
   0  -1  -9   -2.03    2.63
   0   1  10    5.49    3.58
   0  -1 -10    6.33    3.22
   0   1  11    5.73    4.42
   0  -1 -11    9.20    3.58
   0   1  12    1.07    4.42
   0  -1 -12    3.58    5.02
   0   1  13    8.96    4.90
   0  -1 -13   19.35    4.90
   0   1  14    4.42    3.82
   0  -1 -14   12.54    5.14
   0   1  15   -5.02    3.82
   0  -1 -15  -12.42    6.33
   0   1  16    8.24    3.70
   0  -1 -16    7.64    6.33
   0   1  17   16.84    6.33
   0  -1 -17    8.60    7.40
   0   1  18    8.84    4.78
   0  -1 -18   -5.85    8.12
   0   1  19   -0.96    4.90
   0  -1 -19    3.34    7.64
   0   1  20  168.16   23.89
   0  -1 -20  190.50   22.57
   0   1  21   91.49   14.21
   0  -1 -21  124.81   16.00
   0   1  22    3.34    4.90
   0  -1 -22   -5.73    4.66
   0   1  23  123.38   15.77
   0  -1 -23  126.00   19.71
   0   1  24   54.22   13.85
   0  -1 -24   48.13   11.11
   0   1  25    0.00    7.52
   0  -1 -25    0.96    8.12
   0   1  26   -1.67    5.73
   0  -1 -26   -5.73    6.21
   0   1  27  -10.75    6.57
   0  -1 -27    5.97    8.60
   0   1  28   -9.91    5.14
   0  -1 -28   -1.79    6.81
   0   1  29   -7.88    5.02
   0  -1 -29    3.58    7.29
   0   1  30   -5.26    4.30
   0  -1 -30    5.61    5.61
   0   1  31  -14.09    7.40
   0  -1 -31    5.97    8.24
   0   1  32   -2.99    6.09
   0  -1 -32    6.69    6.33
   0   1  33    3.46    3.94
   0  -1 -33    4.42    4.90
   0   1  34   -2.03    9.08
   0  -1 -34   -0.60    4.06
   0   1  35    5.73    5.97
   0  -1 -35    2.15    4.54
   0   1  36    3.22    6.69
   0  -1 -36   -1.19    4.78
   0   1  37   13.74    6.09
   0  -1 -37    6.21    4.18
   0   1  38    7.05    6.45
   0  -1 -38    6.33    6.57
   0   1  39    7.40    7.05
   0  -1 -39   -1.07    5.97
   0   1  40    3.58    6.57
   0  -1 -40    2.15    4.78
   0   1  41    2.03    6.33
   0  -1 -41    0.48    5.14
   0   1  42    7.17    5.26
   0  -1 -42    0.12    4.54
   0   1  43    3.94    5.26
   0  -1 -43    0.00    4.42
   0   1  44   17.68    7.64
   0  -1 -44   15.77    6.57
   0   1  45   32.25    9.44
   0  -1 -45    6.81    7.76
   0   1  46    3.70    8.12
   0  -1 -46    3.34    8.72
   0   1  47   -0.96    5.97
   0  -1 -47   -1.31    4.90
   0   1  48    1.55    5.26
   0  -1 -48    3.34    4.66
   0   1  49   -7.64    6.33
   0  -1 -49    3.22    4.90
   0   1  50   -5.37    6.45
   0  -1 -50   11.47    5.97
   0   1  51   -8.00   10.87
   0  -1 -51    5.26   12.18
   0   1  52    2.75   11.59
   0  -1 -52    4.66    9.20
   0   1  53    1.91   11.47
   0  -1 -53   -6.33   10.87
   0   1  54   -2.63   10.03
   0  -1 -54   -4.30    9.79
   0  -2  55    3.22   11.11
   0   2 -54    1.79    5.85
   0  -2  54   -0.24    7.29
   0   2 -53    2.51    5.97
   0  -2  53   -1.07    5.02
   0   2 -52   -1.19    5.97
   0  -2  52   -1.19    5.61
   0   2 -51    4.78    4.30
   0  -2  51   -1.79    7.17
   0   2 -50    5.85    5.73
   0  -2  50    7.76    5.73
   0   2 -49    6.81    4.66
   0  -2  49    9.67    5.14
   0   2 -48    0.00    4.66
   0  -2  48   -2.99    5.97
   0   2 -47    1.19    4.78
   0  -2  47    7.05    5.97
   0   2 -46   -1.91    6.09
   0  -2  46    7.40    4.66
   0   2 -45   -3.22    4.66
   0  -2  45    1.91    4.30
   0   2 -44  105.34   11.82
   0  -2  44   69.39   10.27
   0   2 -43   37.02    7.05
   0  -2  43   42.04    8.24
   0   2 -42    2.03    5.02
   0  -2  42   -4.66    6.57
   0   2 -41   23.53    6.81
   0  -2  41    7.88    5.26
   0   2 -40   15.77    5.37
   0  -2  40   17.08    7.29
   0   2 -39   22.10    5.97
   0  -2  39   10.39    7.17
   0   2 -38   44.79    8.96
   0  -2  38   49.80    8.00
   0   2 -37   41.68    6.69
   0  -2  37   48.13    7.05
   0   2 -36  119.67    9.55
   0  -2  36  116.21   11.59
   0   2 -35  110.12   11.11
   0  -2  35   85.04   10.03
   0   2 -34   72.38    8.00
   0  -2  34   63.30    7.64
   0   2 -33    3.34    4.54
   0  -2  33    2.87    4.90
   0   2 -32    1.43    4.90
   0  -2  32    3.11    5.14
   0   2 -31    8.00    5.02
   0  -2  31   -8.36    4.78
   0   2 -30    3.82    4.78
   0  -2  30    3.34    4.78
   0   2 -29   42.52    5.49
   0  -2  29   40.85    5.37
   0   2 -28  120.63    8.72
   0  -2  28  108.09    7.52
   0   2 -27   67.96    6.57
   0  -2  27   62.11    6.57
   0   2 -26    4.18    2.99
   0  -2  26    3.46    4.18
   0   2 -25   51.83    5.97
   0  -2  25   69.27    6.21
   0   2 -24   22.10    4.66
   0  -2  24   10.87    4.42
   0   2 -23   61.03    6.33
   0  -2  23   75.12    8.12
   0   2 -22  508.79   27.95
   0  -2  22  476.43   29.02
   0   2 -21   47.18    5.97
   0  -2  21   37.26    5.14
   0   2 -20  288.20   17.20
   0  -2  20  303.48   16.72
   0   2 -19   -0.72    3.70
   0  -2  19   -0.60    4.06
   0   2 -18   14.09    3.94
   0  -2  18   15.88    3.82
   0   2 -17    2.99    3.58
   0  -2  17   -6.33    2.99
   0   2 -16   -1.43    2.51
   0  -2  16   -4.06    2.87
   0   2 -15   34.88    3.94
   0  -2  15   28.55    4.42
   0   2 -14   97.70    6.69
   0  -2  14   98.65    6.57
   0   2 -13  220.48   11.35
   0  -2  13  224.30   11.11
   0   2 -12  176.88   10.15
   0  -2  12  167.69    8.48
   0   2 -11   54.82    4.42
   0  -2  11   51.83    4.42
   0   2 -10   -3.46    2.03
   0  -2  10    0.24    2.39
   0   2  -9   10.87    2.39
   0  -2   9   13.02    2.27
   0   2  -8   84.92    5.14
   0  -2   8   81.81    6.33
   0   2  -7  197.43    9.55
   0  -2   7  194.68   10.27
   0   2  -6  619.51   22.45
   0  -2   6  657.13   24.01
   0  -2   5  393.78   13.14
   0   2  -1  120.03   10.51
   0  -2   1   64.38    5.02
   0   2   1 1668.51   78.23
   0  -2  -1 1716.76   86.95
   0   2   2 2160.94   75.96
   0  -2  -2 2115.32   71.42
   0   2   3    4.78    2.27
   0  -2  -3    3.11    2.51
   0   2   4  515.00   26.87
   0  -2  -4  504.02   26.04
   0   2   5   24.13    3.94
   0  -2  -5   28.07    3.94
   0   2   6    5.49    3.46
   0  -2  -6    7.05    2.99
   0   2   7  173.90   11.94
   0  -2  -7  180.23   12.18
   0   2   8   33.80    3.46
   0  -2  -8   33.68    4.30
   0   2   9  201.13   13.02
   0  -2  -9  184.05   12.42
   0   2  10  122.06    9.67
   0  -2 -10  107.61    8.60
   0   2  11  147.50   10.63
   0  -2 -11  146.79   11.35
   0   2  12   11.11    4.54
   0  -2 -12    8.00    4.66
   0   2  13    6.81    4.66
   0  -2 -13    2.63    3.70
   0   2  14    2.63    5.37
   0  -2 -14    0.72    4.18
   0   2  15   -6.81    5.14
   0  -2 -15   -0.60    4.18
   0   2  16   20.18    5.37
   0  -2 -16   26.16    5.73
   0   2  17   73.45    7.76
   0  -2 -17   77.99    7.40
   0   2  18  134.25   10.27
   0  -2 -18  148.94   11.47
   0   2  19   79.54    8.00
   0  -2 -19   88.86    8.12
   0   2  20   69.75    7.76
   0  -2 -20   70.83    8.96
   0   2  21   -7.64    4.78
   0  -2 -21   -3.94    3.94
   0   2  22 1076.23   50.88
   0  -2 -22 1149.56   55.90
   0   2  23  143.08   11.59
   0  -2 -23  172.94   13.74
   0   2  24  131.74   13.26
   0  -2 -24  144.64   13.97
   0   2  25   21.86    6.93
   0  -2 -25   17.68    6.33
   0   2  26   76.56    7.88
   0  -2 -26   58.28    8.36
   0   2  27   23.41    5.49
   0  -2 -27   27.83    5.14
   0   2  28   15.77    5.49
   0  -2 -28    9.67    5.02
   0   2  29   62.58    8.12
   0  -2 -29   50.52    6.93
   0   2  30    1.43    5.14
   0  -2 -30    3.82    4.66
   0   2  31   20.90    6.45
   0  -2 -31   12.30    5.61
   0   2  32    8.12    4.06
   0  -2 -32    7.05    4.78
   0   2  33   32.37    7.17
   0  -2 -33   34.52    7.05
   0   2  34    6.57    6.33
   0  -2 -34    6.69    5.14
   0   2  35   -0.36    5.85
   0  -2 -35   -3.22    5.49
   0   2  36   -2.63    5.37
   0  -2 -36   -2.63    5.73
   0   2  37    5.37    5.49
   0  -2 -37    0.84    6.81
   0   2  38   -5.85    6.33
   0  -2 -38    9.32    5.97
   0   2  39    3.70    6.81
   0  -2 -39   -1.55    5.37
   0   2  40    7.64    7.05
   0  -2 -40    1.91    5.73
   0   2  41   -1.55    5.37
   0  -2 -41    3.46    5.02
   0   2  42   29.14    5.49
   0  -2 -42   37.62    8.36
   0   2  43   -4.30    7.17
   0  -2 -43    6.33    4.78
   0   2  44  133.41   13.85
   0  -2 -44  124.69   12.42
   0   2  45   28.07    9.32
   0  -2 -45   32.25    8.84
   0   2  46   19.59    7.05
   0  -2 -46   14.81    6.33
   0   2  47   -8.12    6.69
   0  -2 -47   -3.34    6.81
   0   2  48    7.40    6.09
   0  -2 -48   -6.09    5.37
   0   2  49    4.90    5.73
   0  -2 -49    2.99    7.52
   0   2  50   -3.82    8.12
   0  -2 -50    6.81    8.72
   0   2  51   -9.20   12.06
   0  -2 -51   -0.36   12.78
   0   2  52    0.72   10.99
   0  -2 -52    4.78   11.11
   0   3 -53   -1.55    7.64
   0   3 -52   -0.24    7.88
   0  -3  52    4.06    8.60
   0   3 -51   -0.24    4.78
   0  -3  51    1.19    6.33
   0   3 -50    0.12    4.30
   0  -3  50   -3.11    4.78
   0   3 -49   -1.07    4.18
   0  -3  49    0.96    4.18
   0   3 -48    6.33    4.42
   0  -3  48    1.19    6.33
   0   3 -47   -4.90    5.97
   0  -3  47    5.85    7.17
   0   3 -46    5.26    5.26
   0  -3  46    3.22    5.85
   0   3 -45    6.09    4.78
   0  -3  45    3.94    5.97
   0   3 -44    8.84    5.97
   0  -3  44   18.03    6.93
   0   3 -43   26.99    5.97
   0  -3  43   27.95    6.81
   0   3 -42   -2.51    5.02
   0  -3  42   -0.72    4.42
   0   3 -41   14.33    4.66
   0  -3  41    2.87    4.42
   0   3 -40    7.52    4.90
   0  -3  40    7.52    3.70
   0   3 -39    1.67    4.90
   0  -3  39   -1.43    5.61
   0   3 -38   -0.60    4.54
   0  -3  38   -1.19    5.85
   0   3 -37    2.27    4.42
   0  -3  37    3.58    5.61
   0   3 -36    9.55    4.30
   0  -3  36   -6.33    6.09
   0   3 -35    0.12    5.02
   0  -3  35   -3.46    4.66
   0   3 -34   -4.30    4.78
   0  -3  34    2.75    4.42
   0   3 -33   -0.24    4.78
   0  -3  33   -0.60    3.94
   0   3 -32    4.30    4.06
   0  -3  32   -1.79    2.99
   0   3 -31    1.55    3.22
   0  -3  31   -2.99    3.82
   0   3 -30   14.69    3.34
   0  -3  30   17.44    4.90
   0   3 -29   -6.57    3.94
   0  -3  29    0.36    3.11
   0   3 -28    1.79    4.06
   0  -3  28   -1.67    2.99
   0   3 -27   15.88    4.18
   0  -3  27   18.27    4.18
   0   3 -26   -2.39    3.34
   0  -3  26    1.43    3.22
   0   3 -25    4.78    3.46
   0  -3  25   -0.84    3.11
   0   3 -24    4.90    3.34
   0  -3  24    8.12    3.34
   0   3 -23   11.70    3.70
   0  -3  23   11.59    3.58
   0   3 -22   64.50    6.69
   0  -3  22   77.75    6.93
   0   3 -21  270.88   18.15
   0  -3  21  272.07   17.08
   0   3 -20   47.65    5.73
   0  -3  20   52.43    5.61
   0   3 -19   40.97    4.66
   0  -3  19   55.54    5.49
   0   3 -18   19.23    3.22
   0  -3  18   22.57    3.94
   0   3 -17   -1.07    2.15
   0  -3  17    2.87    2.27
   0   3 -16    5.61    2.99
   0  -3  16    7.52    2.39
   0   3 -15    9.79    2.27
   0  -3  15    3.94    2.27
   0   3 -14    2.51    2.03
   0  -3  14   -0.12    2.03
   0   3 -13    1.07    2.03
   0  -3  13   -0.24    1.91
   0   3 -12    3.70    1.91
   0  -3  12    7.64    1.91
   0   3 -11    4.66    1.67
   0  -3  11   -0.12    1.79
   0   3 -10    0.12    1.55
   0  -3  10    0.36    1.55
   0   3  -9    5.37    1.19
   0  -3   9    5.37    1.19
   0  -3   1    0.12    1.31
   0   3   0   -1.67    1.19
   0  -3   0   -1.19    1.19
   0   3   1    1.31    1.31
   0  -3  -1   -2.27    1.67
   0   3   2    0.84    1.67
   0  -3  -2   -3.46    2.03
   0   3   3    0.84    2.15
   0  -3  -3   -0.72    2.03
   0   3   4    1.79    2.27
   0  -3  -4    0.00    2.39
   0   3   5   -1.55    2.63
   0  -3  -5    0.36    2.63
   0   3   6   -0.24    2.51
   0  -3  -6   -0.48    2.51
   0   3   7    3.70    2.75
   0  -3  -7    6.09    2.63
   0   3   8    1.67    3.22
   0  -3  -8    2.03    2.87
   0   3   9    0.96    3.11
   0  -3  -9    2.27    2.63
   0   3  10    1.31    2.87
   0  -3 -10    1.31    3.46
   0   3  11    4.54    3.70
   0  -3 -11    2.39    3.34
   0   3  12    0.12    3.82
   0  -3 -12    1.19    4.06
   0   3  13    4.54    4.30
   0  -3 -13    4.42    3.58
   0   3  14    9.08    4.30
   0  -3 -14    9.67    4.06
   0   3  15    2.87    4.06
   0  -3 -15    0.84    3.46
   0   3  16    5.97    4.42
   0  -3 -16    1.31    3.46
   0   3  17   10.39    3.82
   0  -3 -17    5.02    3.82
   0   3  18    3.82    3.82
   0  -3 -18    1.19    3.82
   0   3  19   -0.12    3.34
   0  -3 -19   -6.69    4.06
   0   3  20   45.50    5.37
   0  -3 -20   37.02    4.06
   0   3  21    4.42    3.46
   0  -3 -21    1.67    3.11
   0   3  22  179.87   11.47
   0  -3 -22  193.13   14.57
   0   3  23  259.17   17.68
   0  -3 -23  244.72   16.12
   0   3  24    9.55    5.61
   0  -3 -24   18.27    4.06
   0   3  25   22.69    5.85
   0  -3 -25   22.10    6.09
   0   3  26    4.30    5.61
   0  -3 -26    4.90    5.61
   0   3  27    1.67    5.97
   0  -3 -27    3.58    5.61
   0   3  28   16.24    7.17
   0  -3 -28   10.99    5.37
   0   3  29    8.84    7.17
   0  -3 -29   -5.14    5.49
   0   3  30   -3.82    5.61
   0  -3 -30   -4.30    4.42
   0   3  31    1.55    4.42
   0  -3 -31   12.30    4.66
   0   3  32   -0.84    3.82
   0  -3 -32    2.87    4.42
   0   3  33    6.09    5.14
   0  -3 -33   -2.63    3.94
   0   3  34    2.15    5.61
   0  -3 -34    0.24    4.30
   0   3  35   -1.67    5.49
   0  -3 -35   -4.54    5.85
   0   3  36    0.12    5.61
   0  -3 -36    0.48    5.85
   0   3  37    9.08    7.64
   0  -3 -37    0.96    5.85
   0   3  38   -0.60    4.78
   0  -3 -38    8.12    6.69
   0   3  39   -1.07    5.37
   0  -3 -39   -0.12    5.14
   0   3  40    2.75    5.73
   0  -3 -40   -3.34    5.02
   0   3  41   -2.27    5.85
   0  -3 -41   -1.43    4.66
   0   3  42    4.54    5.85
   0  -3 -42    6.45    6.09
   0   3  43    4.06    7.64
   0  -3 -43   -3.22    5.26
   0   3  44   40.97    8.96
   0  -3 -44   45.50    7.88
   0   3  45   34.04   10.27
   0  -3 -45   31.53    6.81
   0   3  46    3.58    7.76
   0  -3 -46   -7.52    7.40
   0   3  47   -3.58    8.48
   0  -3 -47    2.51    7.40
   0   3  48   -2.39    6.21
   0  -3 -48    7.29    7.05
   0   3  49    6.21   13.38
   0  -3 -49    5.73   10.39
   0   3  50  -11.82   11.35
   0  -3 -50    0.60    9.44
   0   3  51   13.26   11.82
   0  -3 -51   15.17   10.03
   0   3  52  -12.90   12.78
   0  -3 -52    5.49   11.47
   0   4 -52   -3.70    5.26
   0   4 -51   -4.42    6.33
   0   4 -50    6.93    6.81
   0   4 -49   -4.42    8.36
   0  -4  49    8.36   11.23
   0   4 -48    4.06    3.82
   0  -4  48    3.70    5.37
   0   4 -47    1.19    4.90
   0  -4  47   -2.03    5.02
   0   4 -46   -1.55    3.70
   0  -4  46    3.34    5.14
   0   4 -45    1.19    4.42
   0  -4  45   -2.99    5.02
   0   4 -44    2.51    4.18
   0  -4  44    5.14    5.14
   0   4 -43    6.21    4.18
   0  -4  43   -3.58    5.73
   0   4 -42   35.59    4.90
   0  -4  42   35.47    6.57
   0   4 -41   10.15    4.90
   0  -4  41   10.03    6.33
   0   4 -40    4.18    3.94
   0  -4  40    9.55    5.02
   0   4 -39    8.72    4.30
   0  -4  39   17.68    5.97
   0   4 -38   21.38    4.90
   0  -4  38   12.18    5.26
   0   4 -37   34.16    6.21
   0  -4  37   42.04    6.69
   0   4 -36   56.37    7.40
   0  -4  36   69.75    7.88
   0   4 -35   57.33    6.57
   0  -4  35   54.46    7.88
   0   4 -34   -0.24    3.34
   0  -4  34    2.87    4.42
   0   4 -33   10.63    4.06
   0  -4  33   13.02    4.66
   0   4 -32   33.56    4.54
   0  -4  32   26.99    5.14
   0   4 -31    2.99    4.18
   0  -4  31    5.37    2.87
   0   4 -30    6.09    3.34
   0  -4  30   -0.24    3.46
   0   4 -29    6.09    3.70
   0  -4  29    9.32    4.30
   0   4 -28    2.99    2.75
   0  -4  28    5.49    4.30
   0   4 -27    0.00    3.11
   0  -4  27    1.19    4.30
   0   4 -26    3.34    2.75
   0  -4  26    0.48    3.70
   0   4 -25   31.29    4.54
   0  -4  25   38.82    4.78
   0   4 -24    5.49    2.63
   0  -4  24   10.51    3.58
   0   4 -23   20.78    3.58
   0  -4  23   17.08    3.34
   0   4 -22   29.74    3.70
   0  -4  22   35.47    3.94
   0   4 -21    5.37    2.51
   0  -4  21    3.70    3.34
   0   4 -20   13.26    2.51
   0  -4  20   16.84    3.34
   0   4 -19   37.02    3.82
   0  -4  19   44.07    3.82
   0   4 -18   36.19    3.58
   0  -4  18   35.95    4.06
   0   4 -17   44.79    4.06
   0  -4  17   44.19    3.82
   0   4 -16   16.60    2.51
   0  -4  16   19.11    2.27
   0   4 -15   25.92    2.63
   0  -4  15   27.83    2.63
   0   4 -14   23.41    2.27
   0  -4  14   21.98    2.15
   0   4 -13   27.47    1.79
   0  -4  13   26.99    3.11
   0  -4   0  445.25   20.54
   0   4   1  528.86   20.07
   0  -4  -1  534.59   20.18
   0   4   2  330.60   15.29
   0  -4  -2  303.60   15.53
   0   4   3   40.01    4.18
   0  -4  -3   39.41    3.94
   0   4   4   19.11    2.99
   0  -4  -4   19.47    3.11
   0   4   5   20.66    3.34
   0  -4  -5   16.24    2.51
   0   4   6   13.02    2.39
   0  -4  -6   19.83    3.22
   0   4   7   56.13    4.90
   0  -4  -7   67.36    5.73
   0   4   8   78.23    6.33
   0  -4  -8   89.10    5.97
   0   4   9   24.96    3.58
   0  -4  -9   24.96    3.70
   0   4  10   -0.72    3.22
   0  -4 -10    1.19    2.99
   0   4  11    2.63    3.58
   0  -4 -11    5.61    3.46
   0   4  12    0.60    3.82
   0  -4 -12   -1.55    3.46
   0   4  13   12.66    4.30
   0  -4 -13    8.24    3.94
   0   4  14    0.00    3.58
   0  -4 -14    9.20    4.30
   0   4  15    5.02    4.18
   0  -4 -15    1.91    3.34
   0   4  16    0.84    2.99
   0  -4 -16    8.84    3.11
   0   4  17   -3.22    3.46
   0  -4 -17    0.96    3.46
   0   4  18    5.85    3.58
   0  -4 -18    0.00    3.22
   0   4  19    9.20    5.02
   0  -4 -19    2.27    3.70
   0   4  20    6.57    5.02
   0  -4 -20    6.69    3.94
   0   4  21   -0.96    4.30
   0  -4 -21   -1.55    3.94
   0   4  22  109.04   10.51
   0  -4 -22  103.31    9.91
   0   4  23  122.90   11.35
   0  -4 -23  114.18   12.54
   0   4  24   -0.36    5.26
   0  -4 -24   11.23    5.26
   0   4  25    5.61    5.97
   0  -4 -25   10.15    5.49
   0   4  26   -0.36    5.61
   0  -4 -26   -1.55    5.14
   0   4  27    6.57    5.97
   0  -4 -27    1.31    5.14
   0   4  28    2.03    6.09
   0  -4 -28    1.19    5.37
   0   4  29    6.81    4.66
   0  -4 -29    5.49    6.21
   0   4  30    7.40    6.21
   0  -4 -30    6.09    5.14
   0   4  31    0.12    3.82
   0  -4 -31    7.29    5.73
   0   4  32   11.23    5.26
   0  -4 -32   13.62    4.30
   0   4  33   21.38    4.54
   0  -4 -33   21.74    4.90
   0   4  34   14.57    5.61
   0  -4 -34    7.17    5.37
   0   4  35    1.67    5.61
   0  -4 -35   -3.34    4.30
   0   4  36    6.93    5.97
   0  -4 -36   13.97    4.78
   0   4  37    8.72    8.00
   0  -4 -37    5.49    5.37
   0   4  38   -8.36    7.52
   0  -4 -38    6.93    7.40
   0   4  39   18.51    7.64
   0  -4 -39   15.88    7.29
   0   4  40   13.02    7.88
   0  -4 -40    7.40    6.57
   0   4  41    0.48    5.97
   0  -4 -41    0.72    6.57
   0   4  42    8.36    6.69
   0  -4 -42   11.35    6.21
   0   4  43   -2.99    6.45
   0  -4 -43    2.87    7.64
   0   4  44    7.88    6.93
   0  -4 -44    7.76    5.97
   0   4  45   40.13   11.59
   0  -4 -45   27.11   12.18
   0   4  46    7.64    9.67
   0  -4 -46   -1.67    9.79
   0   4  47    0.12   11.47
   0  -4 -47    4.78    8.96
   0   4  48    1.91   11.47
   0  -4 -48   -8.48    9.08
   0   4  50   -2.87    8.48
   0  -4 -50   -2.27    5.85
   0   4  51    5.02    8.48
   0  -4 -51    2.15    9.08
   0   5 -46    1.55    5.14
   0  -5  46    0.12    5.26
   0   5 -45    4.90    4.54
   0  -5  45   -3.22    4.54
   0   5 -44   -1.91    3.22
   0  -5  44    6.33    4.78
   0   5 -43    9.20    4.06
   0  -5  43   12.54    5.61
   0   5 -42   -4.06    3.34
   0  -5  42   -1.67    4.78
   0   5 -41    8.96    3.94
   0  -5  41    9.91    5.49
   0   5 -40    2.51    3.34
   0  -5  40    4.42    4.78
   0   5 -39   -0.48    3.70
   0  -5  39    1.67    3.46
   0   5 -38    3.46    3.58
   0  -5  38   -3.22    4.18
   0   5 -37    3.22    2.99
   0  -5  37    1.91    4.54
   0   5 -36   -4.54    3.34
   0  -5  36    2.39    4.42
   0   5 -35   -0.36    3.22
   0  -5  35    1.55    4.06
   0   5 -34    0.48    2.75
   0  -5  34    0.60    3.70
   0   5 -33   -1.91    2.63
   0  -5  33   -3.22    3.70
   0   5 -32    3.70    2.75
   0  -5  32    0.84    3.58
   0   5 -31    0.60    2.39
   0  -5  31    1.67    3.11
   0   5 -30    1.91    2.99
   0  -5  30    4.30    2.99
   0   5 -29    2.87    2.75
   0  -5  29   -2.27    2.99
   0   5 -28   -1.31    2.75
   0  -5  28    0.84    2.99
   0   5 -27    2.15    2.39
   0  -5  27    3.46    3.22
   0   5 -26    1.55    2.75
   0  -5  26   -2.51    2.75
   0   5 -25    1.55    2.15
   0  -5  25    2.75    2.87
   0   5 -24    1.31    1.91
   0  -5  24    0.48    2.39
   0   5 -23   -0.12    2.03
   0  -5  23    0.24    2.15
   0   5 -22   43.71    4.06
   0  -5  22   42.52    4.18
   0   5 -21   64.73    4.90
   0  -5  21   65.21    4.90
   0   5 -20    2.99    1.55
   0  -5  20    4.54    1.79
   0   5 -19   75.48    3.94
   0  -5  19   75.96    7.52
   0   5   2   -0.12    1.79
   0  -5  -2    0.36    1.19
   0   5   3   -0.72    1.55
   0  -5  -3   -0.60    1.67
   0   5   4    2.03    1.79
   0  -5  -4    0.12    1.67
   0   5   5   -2.27    2.03
   0  -5  -5    0.12    2.27
   0   5   6   -0.60    2.27
   0  -5  -6    3.58    2.15
   0   5   7    5.02    2.75
   0  -5  -7    1.43    1.91
   0   5   8   -1.67    2.51
   0  -5  -8    0.60    2.87
   0   5   9   -0.72    3.34
   0  -5  -9    0.24    2.75
   0   5  10    2.39    2.87
   0  -5 -10    3.34    2.63
   0   5  11   -0.24    3.22
   0  -5 -11   -1.31    3.11
   0   5  12    0.96    3.46
   0  -5 -12    3.70    2.87
   0   5  13    2.63    3.34
   0  -5 -13    8.84    3.22
   0   5  14   -2.75    3.70
   0  -5 -14    3.11    3.58
   0   5  15    0.24    3.94
   0  -5 -15    0.72    3.46
   0   5  16    0.96    3.94
   0  -5 -16    0.96    2.75
   0   5  17    0.12    4.30
   0  -5 -17   -3.22    3.82
   0   5  18    0.72    2.63
   0  -5 -18    1.07    3.82
   0   5  19    4.42    4.66
   0  -5 -19    4.30    4.42
   0   5  20    1.31    4.78
   0  -5 -20    2.03    4.18
   0   5  21    7.88    4.78
   0  -5 -21    8.84    4.54
   0   5  22  104.86   10.15
   0  -5 -22  113.58    9.44
   0   5  23   58.05    7.64
   0  -5 -23   61.75    7.29
   0   5  24   17.80    5.97
   0  -5 -24    9.67    5.61
   0   5  25   62.35    7.64
   0  -5 -25   63.30    7.88
   0   5  26   -2.27    6.21
   0  -5 -26    0.96    3.34
   0   5  27    1.79    5.37
   0  -5 -27   -6.21    4.42
   0   5  28   15.53    5.37
   0  -5 -28   12.06    4.78
   0   5  29   -2.39    4.18
   0  -5 -29   -1.31    4.06
   0   5  30    1.55    4.06
   0  -5 -30    0.72    4.18
   0   5  31    7.40    5.97
   0  -5 -31   -3.58    5.02
   0   5  32    4.18    5.61
   0  -5 -32   -3.70    4.06
   0   5  33   -3.70    5.37
   0  -5 -33   -2.99    3.82
   0   5  34    4.54    6.21
   0  -5 -34    2.87    3.82
   0   5  35  -10.39    7.05
   0  -5 -35    5.49    4.30
   0   5  36    2.39    7.52
   0  -5 -36    1.79    6.09
   0   5  37   -0.72    6.81
   0  -5 -37   -1.31    5.97
   0   5  38    2.99    8.84
   0  -5 -38   -1.91    5.97
   0   5  39   -7.29    7.05
   0  -5 -39    0.36    6.93
   0   5  40   -1.07    6.57
   0  -5 -40   -1.79    5.73
   0  -5 -41    8.12    7.17
   0  -5 -42   -2.75    9.32
   0   5  43   -2.87    6.57
   0   5  44   20.30   10.27
   0  -5 -44   38.58    8.96
   0   5  45    2.99    9.32
   0  -5 -45    9.08    7.88
   0   5  46   22.81   12.78
   0  -5 -46    7.76    9.20
   0   5  47    2.27    9.32
   0  -5 -47   17.80   12.06
   0   5  48   -5.97   12.18
   0  -5 -48    4.90   11.35
   0   6 -36    5.73    4.90
   0  -6  36    6.33    5.26
   0   6 -35   16.36    3.94
   0  -6  35   21.02    5.61
   0   6 -34    1.79    3.34
   0  -6  34    8.84    4.06
   0   6 -33    1.55    2.75
   0  -6  33    0.24    2.87
   0   6 -32    3.94    2.39
   0  -6  32    6.81    2.99
   0   6 -31    4.66    2.39
   0  -6  31    0.12    2.99
   0   6 -30    1.91    2.15
   0  -6  30    0.24    2.39
   0   6 -29    6.57    1.91
   0  -6  29    2.03    2.75
   0   6 -28    3.94    1.55
   0  -6  28    1.79    2.03
   0   6   4    3.11    2.03
   0  -6  -4    4.90    1.43
   0   6   5    1.67    2.87
   0  -6  -5    5.37    1.79
   0   6   6   23.05    3.11
   0  -6  -6   28.78    3.11
   0   6   7   69.63    5.61
   0  -6  -7   66.76    5.02
   0   6   8   71.54    6.09
   0  -6  -8   49.92    4.78
   0   6   9   21.50    4.42
   0  -6  -9   14.81    3.11
   0   6  10    4.30    2.99
   0  -6 -10    4.90    2.63
   0   6  11   27.11    4.42
   0  -6 -11   20.42    3.94
   0   6  12   11.94    3.22
   0  -6 -12    6.45    2.75
   0   6  13   -1.19    2.87
   0  -6 -13   -1.55    3.70
   0   6  14    3.34    3.94
   0  -6 -14    8.12    2.87
   0   6  15    1.91    2.99
   0  -6 -15    2.87    2.63
   0   6  16    3.58    3.94
   0  -6 -16   -3.11    3.11
   0   6  17    1.91    2.99
   0  -6 -17   -0.36    3.34
   0   6  18   -3.58    3.70
   0  -6 -18    1.79    3.94
   0   6  19   -2.39    4.18
   0  -6 -19    4.42    3.70
   0   6  20   -2.15    3.58
   0  -6 -20    3.22    4.18
   0   6  21   -1.07    4.30
   0  -6 -21   -1.67    3.94
   0   6  22    4.18    4.78
   0  -6 -22    5.26    4.18
   0   6  23    2.63    5.02
   0  -6 -23   -0.12    4.78
   0   6  24    2.03    5.02
   0  -6 -24    3.46    4.54
   0   6  25    0.84    5.14
   0  -6 -25   -0.24    4.54
   0   6  26    0.00    4.78
   0  -6 -26    3.11    3.70
   0   6  27    4.30    4.06
   0  -6 -27    0.48    5.02
   0   6  28    5.73    5.49
   0  -6 -28   14.81    5.49
   0   6  29   31.77    6.21
   0  -6 -29   12.06    6.21
   0   6  30   26.75    5.73
   0  -6 -30   15.88    6.09
   0   6  31   -2.75    5.73
   0  -6 -31   -2.03    5.26
   0   6  32    9.67    6.33
   0  -6 -32   19.23    5.85
   0   6  33   24.36    7.29
   0  -6 -33   27.83    5.97
   0   6  34    3.22    6.45
   0  -6 -34   17.20    6.09
   0   6  35   -4.18    6.93
   0  -6 -35    8.84    5.85
   0   6  36   11.82    7.52
   0  -6 -36   15.65    6.45
   0   6  37   -4.78    9.32
   0  -6 -37   15.88   10.03
   0   6  38    8.12   10.27
   0  -6 -38    5.61    8.48
   0   6  39    6.81    9.55
   0  -6 -39   -1.07    9.55
   0   6  40   23.53   11.11
   0  -6 -40   15.65    9.67
   0  -6 -41    5.61    8.72
   0   7   7    0.72    2.39
   0  -7  -7    0.60    1.43
   0   7   8   -2.39    2.03
   0  -7  -8   -0.48    1.67
   0   7   9   -0.72    2.39
   0  -7  -9   -1.07    1.79
   0   7  10   -1.91    2.63
   0  -7 -10    1.91    2.27
   0   7  11   -3.70    3.70
   0  -7 -11    2.15    2.39
   0   7  12   -1.31    2.99
   0  -7 -12    0.24    2.63
   0   7  13    2.27    3.11
   0  -7 -13   -1.43    2.51
   0   7  14   -0.60    5.97
   0  -7 -14   -1.67    2.75
   0   7  15    0.48    3.58
   0  -7 -15    3.34    2.99
   0   7  16   -1.19    5.02
   0  -7 -16    2.75    3.11
   0   7  17    3.22    6.09
   0  -7 -17   -2.27    3.22
   0   7  18   -4.30    5.61
   0  -7 -18    0.36    2.99
   0   7  19    9.08    6.81
   0  -7 -19    1.43    3.11
   0   7  20    2.27    5.37
   0  -7 -20    0.84    3.70
   0   7  21    1.43    6.93
   0  -7 -21    1.67    3.46
   0   7  22   11.70    8.00
   0  -7 -22   17.56    5.26
   0   7  23   -4.06    7.76
   0  -7 -23    0.36    4.90
   0   7  24   19.47    9.55
   0  -7 -24   16.60    9.44
   0  -8 -16    2.39    3.58
   0   8  17    4.54    4.66
   0  -8 -17    0.12    3.70
   0   8  18    1.55    5.14
   0  -8 -18   -0.72    4.30
   0  -8 -19    4.18    4.90
   0  -8 -20   -4.06    4.18
   1  -8 -13    0.48    2.99
  -1   8  13    0.12    4.18
   1  -8 -12    3.58    2.75
  -1   8  12    1.43    3.11
   1  -7 -38    8.00    6.21
   1  -7 -37   -2.27    6.93
  -1   7  37    7.29    7.76
   1  -7 -36   -0.96    8.00
  -1   7  36   -5.85    9.32
   1  -7 -35  -10.75    7.29
  -1   7  35    5.73    8.96
   1  -7 -34    4.90    6.93
  -1   7  34    8.36    7.88
   1  -7 -33   -0.72    6.69
  -1   7  33    8.12    9.44
   1  -7 -32    2.87    6.45
  -1   7  32   -6.81    9.67
   1  -7 -31  -10.15    7.52
  -1   7  31    2.63    6.69
   1  -7 -30    0.60    6.33
  -1   7  30    0.24    7.05
   1  -7 -29   -2.39    5.97
  -1   7  29    1.07    7.17
   1  -7 -28    0.12    4.90
  -1   7  28    0.84    6.57
   1  -7 -27   -0.24    4.30
  -1   7  27    0.96    6.45
   1  -7 -26    1.07    5.85
  -1   7  26    8.00   10.39
   1  -7 -25   -5.14    5.97
  -1   7  25   -0.96    6.09
   1  -7 -24   -2.63    4.90
  -1   7  24    3.22    5.97
   1  -7 -23    5.37    4.78
  -1   7  23    1.67    5.02
   1  -7 -22   -0.12    4.54
  -1   7  22   -4.42    6.69
   1  -7 -21    0.48    4.30
  -1   7  21   -2.27    5.14
   1  -7 -20    5.14    2.99
  -1   7  20   -1.07    3.94
   1  -7 -19   -2.75    5.61
  -1   7  19    6.81    3.94
   1  -7 -18    8.48    5.61
  -1   7  18   -0.84    3.82
   1  -7 -17   -3.34    4.78
  -1   7  17    8.96    3.58
   1  -7 -16    0.60    5.02
  -1   7  16    0.72    3.70
   1  -7 -15    4.66    4.30
  -1   7  15    1.19    3.46
   1  -7 -14   -1.67    3.94
  -1   7  14   -0.48    3.58
   1  -7 -13   -0.12    3.22
  -1   7  13   -0.12    3.11
   1  -7 -12   -5.61    3.70
  -1   7  12    1.55    3.22
   1  -7 -11    2.39    2.51
  -1   7  11   -1.55    2.75
   1  -7 -10    2.39    2.87
  -1   7  10    0.48    2.87
   1  -7  -9    0.60    2.51
  -1   7   9    0.72    2.03
   1  -7  -8    0.12    2.03
  -1   7   8   -2.15    3.58
   1  -7  -7   -1.55    1.91
  -1   7   7   -1.55    2.87
   1  -7  -6    0.12    1.55
  -1   7   6    0.00    2.39
   1  -7  -5    1.19    1.43
   1  -6 -42    3.82    9.44
  -1   6  42    4.66   10.03
   1  -6 -41    2.87   10.15
  -1   6  41    6.69    9.32
   1  -6 -40    7.29    7.76
  -1   6  40   23.05   12.18
   1  -6 -39   16.24    6.93
  -1   6  39   32.13    8.00
   1  -6 -38   -4.42    6.09
  -1   6  38   -2.39    7.29
   1  -6 -37   -3.11    5.85
  -1   6  37    4.18    7.29
   1  -6 -36   21.86    6.09
  -1   6  36   21.62    7.05
   1  -6 -35    1.07    4.78
  -1   6  35   -0.84    6.45
   1  -6 -34    1.43    4.54
  -1   6  34    2.39    5.61
   1  -6 -33   13.97    5.14
  -1   6  33   14.33    5.02
   1  -6 -32    3.94    5.02
  -1   6  32   -2.75    5.61
   1  -6 -31   10.63    6.21
  -1   6  31   15.05    5.85
   1  -6 -30   71.06    8.60
  -1   6  30   66.29    7.76
   1  -6 -29   77.75   11.11
  -1   6  29   91.73    8.48
   1  -6 -28   39.65    7.40
  -1   6  28   29.86    7.76
   1  -6 -27   11.47    6.09
  -1   6  27   26.87    6.81
   1  -6 -26   16.12    5.61
  -1   6  26    7.52    5.73
   1  -6 -25    5.49    4.78
  -1   6  25   16.48    6.33
   1  -6 -24    5.14    4.90
  -1   6  24    2.51    5.26
   1  -6 -23   11.59    4.90
  -1   6  23    2.87    5.14
   1  -6 -22   -0.96    3.94
  -1   6  22   -1.43    5.61
   1  -6 -21   -3.94    4.78
  -1   6  21   -2.99    4.42
   1  -6 -20   48.49    6.21
  -1   6  20   57.21    8.12
   1  -6 -19   90.89    8.24
  -1   6  19   81.93    8.84
   1  -6 -18   -5.73    4.18
  -1   6  18   -1.07    4.66
   1  -6 -17   86.83    8.96
  -1   6  17  105.94   10.15
   1  -6 -16   17.56    3.94
  -1   6  16   10.15    4.54
   1  -6 -15    3.94    2.99
  -1   6  15   -3.58    3.82
   1  -6 -14    4.78    3.46
  -1   6  14    2.39    3.70
   1  -6 -13    1.07    2.63
  -1   6  13    1.31    3.82
   1  -6 -12    3.46    2.99
  -1   6  12    6.09    3.46
   1  -6 -11   14.81    3.46
  -1   6  11   14.21    3.70
   1  -6 -10    3.58    2.63
  -1   6  10   -0.84    3.46
   1  -6  -9   18.15    3.34
  -1   6   9   26.87    4.42
   1  -6  -8   64.61    5.02
  -1   6   8   64.50    5.73
   1  -6  -7   70.11    5.49
  -1   6   7   52.55    4.66
   1  -6  -6   26.51    3.34
  -1   6   6   25.08    3.11
   1  -6  -5    6.69    1.91
  -1   6   5    2.51    2.03
   1  -6  -4    4.90    2.75
  -1   6   4    3.46    2.39
   1  -6  -3    2.39    2.15
  -1   6   3    3.82    2.27
   1  -6  -2    4.30    2.03
  -1   6   2    4.90    1.91
   1  -6  26    0.36    2.27
   1  -6  27    7.88    2.99
  -1   6 -27    6.21    2.51
  -1   6 -28    0.12    2.51
   1  -5 -47   -0.60    4.66
  -1   5  47    1.67    6.93
   1  -5 -46   -1.67    4.18
  -1   5  46    6.21    5.85
   1  -5 -45    2.87    5.26
  -1   5  45   -0.72    5.49
   1  -5 -44   -3.82    6.45
  -1   5  44    0.48    5.85
   1  -5 -43   -2.15    6.45
  -1   5  43   -0.48    8.48
   1  -5 -42   -1.67    6.45
  -1   5  42    1.19    7.52
   1  -5 -41   -0.60    4.78
  -1   5  41   -1.67    8.24
   1  -5 -40   13.38    5.61
  -1   5  40   15.05    7.64
   1  -5 -39    1.19    5.02
  -1   5  39    7.29    6.69
   1  -5 -38    0.48    4.54
  -1   5  38    3.46    5.49
   1  -5 -37   -0.84    4.42
  -1   5  37    3.46    6.33
   1  -5 -36   -1.31    4.42
  -1   5  36    7.17    5.49
   1  -5 -35    4.78    5.02
  -1   5  35   -6.57    7.29
   1  -5 -34   -3.58    4.66
  -1   5  34    0.36    5.85
   1  -5 -33    3.82    5.37
  -1   5  33   -1.79    6.81
   1  -5 -32    5.14    4.18
  -1   5  32    3.70    6.45
   1  -5 -31    2.63    4.54
  -1   5  31    6.57    5.49
   1  -5 -30    2.15    4.42
  -1   5  30   -1.79    5.49
   1  -5 -29    0.36    4.78
  -1   5  29   -5.61    4.90
   1  -5 -28    3.11    4.66
  -1   5  28    8.48    7.05
   1  -5 -27    3.82    4.66
  -1   5  27    1.07    5.85
   1  -5 -26    5.97    4.90
  -1   5  26    0.24    5.73
   1  -5 -25   -0.72    4.42
  -1   5  25    5.97    6.09
   1  -5 -24   -4.42    4.18
  -1   5  24   -0.96    5.26
   1  -5 -23    1.43    4.66
  -1   5  23    5.61    5.02
   1  -5 -22    1.43    5.02
  -1   5  22   -2.03    4.18
   1  -5 -21   -0.60    4.18
  -1   5  21    6.93    5.26
   1  -5 -20   12.18    4.90
  -1   5  20    5.97    5.97
   1  -5 -19    6.81    4.18
  -1   5  19    1.07    4.78
   1  -5 -18    2.27    3.82
  -1   5  18   -4.66    4.18
   1  -5 -17    1.19    3.94
  -1   5  17    4.06    4.18
   1  -5 -16    1.31    3.82
  -1   5  16   -5.14    5.02
   1  -5 -15    1.07    3.70
  -1   5  15    1.07    4.18
   1  -5 -14   -0.48    3.34
  -1   5  14   -2.51    3.94
   1  -5 -13   -1.67    3.46
  -1   5  13    1.43    3.94
   1  -5 -12   -1.91    2.87
  -1   5  12    1.31    3.22
   1  -5 -11   -1.43    2.39
  -1   5  11    2.03    3.22
   1  -5 -10    1.07    2.75
  -1   5  10   -0.48    3.94
   1  -5  -9    0.96    2.75
  -1   5   9    7.05    3.70
   1  -5  -8    2.99    2.51
  -1   5   8   -3.46    3.34
   1  -5  -7    0.12    2.39
  -1   5   7   -0.96    3.11
   1  -5  -6    4.66    2.39
  -1   5   6    3.58    2.51
   1  -5  -5   -2.63    2.27
  -1   5   5    0.60    2.39
   1  -5  -4    2.99    2.27
  -1   5   4    1.91    2.39
   1  -5  -3    5.02    2.51
  -1   5   3    5.49    2.27
   1  -5  -2    2.99    1.79
  -1   5   2   -0.12    3.11
   1  -5  -1    0.12    2.39
  -1   5   1    0.00    2.75
   1  -5   0   -0.96    2.27
  -1   5   0    4.54    2.27
   1  -5   1   12.18    2.87
  -1   5  -1    9.91    2.39
   1  -5   2    8.48    2.15
  -1   5  -2    2.15    1.79
   1  -5  16    1.43    1.67
   1  -5  17    0.60    2.15
  -1   5 -17   -0.12    1.19
   1  -5  18    1.55    2.27
  -1   5 -18   -0.48    1.43
   1  -5  19    0.36    1.79
  -1   5 -19    2.51    1.67
   1  -5  20    3.34    2.15
  -1   5 -20    3.34    1.91
   1  -5  21   -1.55    2.27
  -1   5 -21    1.67    1.91
   1  -5  22   -3.11    2.39
  -1   5 -22    0.36    2.15
   1  -5  23    0.12    2.63
  -1   5 -23   -0.12    2.03
   1  -5  24    0.72    2.51
  -1   5 -24    2.51    2.15
   1  -5  25    4.42    3.11
  -1   5 -25    4.30    2.39
   1  -5  26   15.05    3.34
  -1   5 -26   12.06    3.34
   1  -5  27    2.27    3.34
  -1   5 -27    1.91    2.75
   1  -5  28    6.69    3.22
  -1   5 -28    7.17    2.63
   1  -5  29    0.00    3.11
  -1   5 -29   -0.72    3.11
   1  -5  30    1.91    2.87
  -1   5 -30   -0.12    2.87
   1  -5  31   -0.84    3.34
  -1   5 -31    2.03    3.11
   1  -5  32    0.72    3.22
  -1   5 -32    2.27    3.22
   1  -5  33    0.36    3.22
  -1   5 -33    0.48    3.70
   1  -5  34    2.27    3.82
  -1   5 -34   -0.24    3.11
   1  -5  35    3.70    4.54
  -1   5 -35    0.72    3.22
   1  -5  36    0.72    4.54
  -1   5 -36    0.72    3.22
   1  -5  37    0.84    3.46
  -1   5 -37    5.14    3.82
   1  -5  38   -1.79    3.34
  -1   5 -38   -1.79    3.34
   1  -5  39    4.90    4.30
  -1   5 -39   -1.31    2.99
   1  -5  40   -1.19    4.06
  -1   5 -40   -2.63    3.46
   1  -5  41    2.99    5.26
  -1   5 -41   -2.27    4.30
   1  -5  42    2.03    4.42
  -1   5 -42   -3.58    3.94
   1  -5  43   -9.08    5.85
  -1   5 -43   -6.21    3.94
   1  -5  44    3.22    4.90
  -1   5 -44   -0.96    3.94
  -1   5 -45    0.36    4.18
  -1   5 -46   -2.51    5.85
  -1   5 -47    3.11    5.61
  -1   5 -48   -0.12    5.49
   1  -4 -50    6.81    5.85
  -1   4  50    5.73    6.33
   1  -4 -49   -3.11    5.97
  -1   4  49    5.61    6.57
   1  -4 -48    1.67    7.52
  -1   4  48  -12.18    9.20
   1  -4 -47    0.84    5.61
  -1   4  47   -1.43    8.00
   1  -4 -46    0.00    5.49
  -1   4  46    2.99    7.52
   1  -4 -45    6.69    5.61
  -1   4  45    4.66    6.69
   1  -4 -44    6.09    7.05
  -1   4  44    9.79    6.93
   1  -4 -43   -2.87    6.81
  -1   4  43    5.61    8.12
   1  -4 -42   -3.34    7.17
  -1   4  42    1.31    7.64
   1  -4 -41   -2.03    5.26
  -1   4  41    1.91    7.52
   1  -4 -40    2.27    5.26
  -1   4  40   12.30    7.29
   1  -4 -39  104.74    9.79
  -1   4  39   97.94    9.55
   1  -4 -38   -2.39    6.57
  -1   4  38   -2.87    6.93
   1  -4 -37   21.14    7.64
  -1   4  37   30.10    7.64
   1  -4 -36   91.97    9.55
  -1   4  36   90.89   13.74
   1  -4 -35   37.86    6.93
  -1   4  35   19.95    6.81
   1  -4 -34    5.26    4.66
  -1   4  34    8.48    6.09
   1  -4 -33   84.20    9.08
  -1   4  33   97.82    9.55
   1  -4 -32   46.58    7.88
  -1   4  32   49.69    7.52
   1  -4 -31   -5.26    5.61
  -1   4  31   -6.09    6.81
   1  -4 -30   71.18    9.20
  -1   4  30   77.16   11.11
   1  -4 -29   90.89   10.39
  -1   4  29   95.43   10.27
   1  -4 -28   38.82    7.17
  -1   4  28   36.31    7.29
   1  -4 -27   -0.48    5.26
  -1   4  27   -4.42    4.78
   1  -4 -26   13.97    5.37
  -1   4  26    3.82    6.57
   1  -4 -25   -1.43    4.90
  -1   4  25    6.21    5.37
   1  -4 -24   10.51    5.14
  -1   4  24   12.06    6.21
   1  -4 -23    7.29    4.30
  -1   4  23   18.63    5.61
   1  -4 -22   -2.51    2.87
  -1   4  22   -3.34    5.14
   1  -4 -21    3.58    4.42
  -1   4  21    6.21    5.73
   1  -4 -20   85.87    8.84
  -1   4  20   87.55    9.91
   1  -4 -19   59.96    7.76
  -1   4  19   54.46    7.64
   1  -4 -18  121.35    9.91
  -1   4  18  126.24   10.27
   1  -4 -17  279.72   15.88
  -1   4  17  290.59   16.60
   1  -4 -16   56.25    6.93
  -1   4  16   41.56    6.57
   1  -4 -15   12.30    4.54
  -1   4  15   10.39    4.78
   1  -4 -14   23.29    4.90
  -1   4  14   18.51    5.02
   1  -4 -13    2.87    3.22
  -1   4  13    1.31    3.82
   1  -4 -12   22.69    4.66
  -1   4  12   27.35    4.54
   1  -4 -11   91.49    7.40
  -1   4  11   91.37    8.12
   1  -4 -10   54.34    5.02
  -1   4  10   64.85    5.73
   1  -4  -9   24.96    4.78
  -1   4   9   19.59    4.30
   1  -4  -8  205.43   11.23
  -1   4   8  205.55   12.18
   1  -4  -7  311.49   16.60
  -1   4   7  304.80   16.48
   1  -4  -6  123.50    8.24
  -1   4   6   81.22    6.33
   1  -4  -5   11.59    2.99
  -1   4   5    5.26    3.22
   1  -4  -4    2.51    2.03
  -1   4   4    1.67    3.22
   1  -4  -3   23.65    3.34
  -1   4   3   26.28    4.06
   1  -4  -2   59.12    5.97
  -1   4   2   71.42    5.37
   1  -4  -1   39.77    3.94
  -1   4   1   35.35    5.97
   1  -4   0    8.72    3.11
  -1   4   0   13.97    3.58
   1  -4   1    0.60    2.75
  -1   4  -1    4.06    2.51
   1  -4   2   75.84    9.79
  -1   4  -2   57.09    7.52
   1  -4   3   15.41    4.18
  -1   4  -3   18.03    3.11
   1  -4   4  117.88   10.99
  -1   4  -4  129.59   11.82
   1  -4   5   31.17    4.06
  -1   4  -5   32.13    4.42
   1  -4   6   12.18    2.75
  -1   4  -6    4.90    1.55
   1  -4   7  132.93    6.81
  -1   4  -7  129.23    6.93
   1  -4   8  101.04    5.26
  -1   4  -8   92.44    5.61
   1  -4   9    8.48    1.91
  -1   4  -9    6.21    2.27
   1  -4  10   37.86    2.87
  -1   4 -10   43.59    3.34
   1  -4  11   41.44    2.99
  -1   4 -11   39.06    3.46
   1  -4  12    3.22    2.51
  -1   4 -12    3.34    1.67
   1  -4  13  108.57    6.21
  -1   4 -13  110.72    6.69
   1  -4  14  177.96    9.55
  -1   4 -14  185.72    9.67
   1  -4  15   65.57    5.26
  -1   4 -15   63.18    5.49
   1  -4  16   13.26    2.87
  -1   4 -16   12.06    2.51
   1  -4  17   -4.42    3.70
  -1   4 -17   -2.27    2.15
   1  -4  18    6.21    2.27
  -1   4 -18   10.39    2.39
   1  -4  19    1.55    3.11
  -1   4 -19   -0.12    2.15
   1  -4  20    2.39    2.63
  -1   4 -20    4.78    2.39
   1  -4  21    0.60    2.63
  -1   4 -21    5.97    3.22
   1  -4  22    1.07    3.22
  -1   4 -22   -1.91    2.63
   1  -4  23    0.84    3.46
  -1   4 -23    5.14    2.99
   1  -4  24   56.37    6.93
  -1   4 -24   51.00    5.26
   1  -4  25    0.48    3.22
  -1   4 -25   -4.30    3.58
   1  -4  26   13.26    4.66
  -1   4 -26   16.24    3.70
   1  -4  27   46.58    7.17
  -1   4 -27   57.21    5.61
   1  -4  28    1.79    3.82
  -1   4 -28    0.12    3.22
   1  -4  29   18.63    4.78
  -1   4 -29   15.88    3.70
   1  -4  30    4.90    3.82
  -1   4 -30   11.82    4.30
   1  -4  31   -2.27    3.70
  -1   4 -31   -0.12    3.22
   1  -4  32   40.97    6.69
  -1   4 -32   33.44    5.37
   1  -4  33   15.65    4.78
  -1   4 -33   24.72    4.54
   1  -4  34    2.03    4.42
  -1   4 -34   -3.94    4.18
   1  -4  35   81.69    8.24
  -1   4 -35   77.99    8.84
   1  -4  36  108.92   10.15
  -1   4 -36  118.24   13.74
   1  -4  37   37.02    6.93
  -1   4 -37   49.69    6.81
   1  -4  38   -5.97    4.90
  -1   4 -38   -4.42    3.58
   1  -4  39    8.24    4.30
  -1   4 -39   12.66    3.82
   1  -4  40   -0.72    4.30
  -1   4 -40   -0.96    4.06
   1  -4  41    9.91    5.26
  -1   4 -41   -4.66    4.66
   1  -4  42   14.09    5.37
  -1   4 -42    3.58    4.54
   1  -4  43   -0.72    5.14
  -1   4 -43    1.91    4.66
   1  -4  44    0.48    4.90
  -1   4 -44    1.31    3.70
   1  -4  45   -2.87    5.14
  -1   4 -45    2.99    4.18
   1  -4  46   29.98    7.17
  -1   4 -46   29.38    6.81
   1  -4  47    3.82    5.61
  -1   4 -47   -1.79    4.66
   1  -4  48    7.17    5.14
  -1   4 -48   10.51    5.61
  -1   4 -49    6.09    5.14
  -1   4 -50   -2.39    6.93
  -1   4 -51    8.48    8.24
  -1   4 -52    7.29    6.57
   1  -3 -52   -7.52   11.82
  -1   3  52   -0.96   13.26
   1  -3 -51   -4.66    6.69
  -1   3  51   -3.46    8.24
   1  -3 -50    1.55    5.73
  -1   3  50   -4.18    6.81
   1  -3 -49   -6.21    5.73
  -1   3  49   -2.03    7.52
   1  -3 -48   -1.67    7.88
  -1   3  48    3.94    8.12
   1  -3 -47   -4.30    6.33
  -1   3  47   14.09    7.40
   1  -3 -46    1.43    5.61
  -1   3  46    5.02    9.32
   1  -3 -45    0.00    5.26
  -1   3  45    0.84    6.33
   1  -3 -44    2.27    4.30
  -1   3  44    4.06    6.45
   1  -3 -43    6.69    6.33
  -1   3  43    1.79    4.78
   1  -3 -42    2.03    5.02
  -1   3  42   -0.12    5.61
   1  -3 -41   19.47    6.93
  -1   3  41   13.02    6.45
   1  -3 -40   52.19    7.64
  -1   3  40   54.46    7.52
   1  -3 -39   -3.58    5.02
  -1   3  39   -2.03    6.33
   1  -3 -38   33.32    8.24
  -1   3  38   29.62    8.12
   1  -3 -37   22.10    7.17
  -1   3  37   13.26    8.36
   1  -3 -36   -3.34    5.73
  -1   3  36    3.34    7.17
   1  -3 -35   -1.55    5.49
  -1   3  35   -0.96    7.40
   1  -3 -34    5.26    5.61
  -1   3  34   10.27    5.49
   1  -3 -33    4.06    6.69
  -1   3  33    0.36    7.64
   1  -3 -32    5.85    4.90
  -1   3  32   -2.03    5.85
   1  -3 -31    7.17    5.37
  -1   3  31   18.51    6.93
   1  -3 -30    1.19    4.78
  -1   3  30    0.48    6.45
   1  -3 -29   -1.67    3.94
  -1   3  29    3.34    4.78
   1  -3 -28    6.45    5.49
  -1   3  28   -4.30    5.85
   1  -3 -27    2.99    4.78
  -1   3  27    0.96    5.37
   1  -3 -26   11.23    5.14
  -1   3  26    7.52    4.78
   1  -3 -25    0.24    3.58
  -1   3  25   -3.11    4.18
   1  -3 -24    4.06    4.66
  -1   3  24   -5.61    4.78
   1  -3 -23    5.14    4.54
  -1   3  23    6.69    5.85
   1  -3 -22   -1.79    5.26
  -1   3  22   -1.55    5.49
   1  -3 -21   -1.55    4.06
  -1   3  21   -1.19    4.90
   1  -3 -20   10.39    5.02
  -1   3  20   10.75    5.02
   1  -3 -19   31.29    5.49
  -1   3  19   23.29    5.26
   1  -3 -18   -0.60    2.87
  -1   3  18    1.91    4.06
   1  -3 -17    6.57    3.70
  -1   3  17    7.29    4.30
   1  -3 -16    0.96    4.06
  -1   3  16   -0.12    5.14
   1  -3 -15    3.70    3.46
  -1   3  15    0.24    4.54
   1  -3 -14    4.06    3.82
  -1   3  14    0.12    3.58
   1  -3 -13    3.46    3.58
  -1   3  13    0.48    4.54
   1  -3 -12    4.42    2.87
  -1   3  12    1.43    3.70
   1  -3 -11   -1.19    3.46
  -1   3  11    2.51    3.46
   1  -3 -10   -3.58    3.34
  -1   3  10    3.58    4.18
   1  -3  -9    7.76    3.11
  -1   3   9    3.82    2.99
   1  -3  -8   -4.42    2.75
  -1   3   8   -0.60    3.46
   1  -3  -7    3.82    2.51
  -1   3   7    4.66    3.34
   1  -3  -6    2.75    2.51
  -1   3   6    2.15    3.11
   1  -3  -5   -0.24    2.63
  -1   3   5   -3.11    2.99
   1  -3  -4   23.53    3.34
  -1   3   4   24.36    3.22
   1  -3  -3    5.73    2.51
  -1   3   3    1.67    2.39
   1  -3  -2    2.39    2.27
  -1   3   2    6.57    2.63
   1  -3  -1   38.70    7.05
  -1   3   1   37.86    4.18
   1  -3   0   17.44    4.42
  -1   3   0   17.20    4.66
   1  -3   1    8.48    3.11
  -1   3  -1    8.36    3.94
   1  -3   2   69.87    8.24
  -1   3  -2   79.07   11.59
  -1   3  -3  575.56   40.25
   1  -3   4  376.22   25.80
   1  -3   7    4.18    2.87
  -1   3  -7   -1.07    3.11
   1  -3   8   -4.06    3.22
  -1   3  -8    2.75    2.03
   1  -3   9   15.29    3.94
  -1   3  -9   16.60    2.87
   1  -3  10    3.58    2.39
  -1   3 -10   -0.72    2.27
   1  -3  11    0.12    2.63
  -1   3 -11    2.15    2.15
   1  -3  12   -1.43    2.15
  -1   3 -12    4.42    2.15
   1  -3  13    0.60    2.15
  -1   3 -13   -0.24    2.39
   1  -3  14   -1.07    2.75
  -1   3 -14    2.99    2.39
   1  -3  15   -1.19    2.87
  -1   3 -15   -0.96    2.51
   1  -3  16    1.79    2.99
  -1   3 -16   -1.79    2.63
   1  -3  17    7.05    2.99
  -1   3 -17   -0.72    2.87
   1  -3  18   -4.30    3.34
  -1   3 -18   -3.46    2.99
   1  -3  19   -1.43    3.34
  -1   3 -19   -3.22    3.34
   1  -3  20   -1.19    3.34
  -1   3 -20    4.42    2.75
   1  -3  21    3.94    3.11
  -1   3 -21    1.67    3.58
   1  -3  22    3.22    3.94
  -1   3 -22    1.67    3.46
   1  -3  23   -0.72    4.06
  -1   3 -23   -1.07    3.22
   1  -3  24    8.24    3.82
  -1   3 -24   11.35    3.94
   1  -3  25   55.90    5.49
  -1   3 -25   62.58    7.17
   1  -3  26   26.40    5.49
  -1   3 -26   26.40    4.30
   1  -3  27   20.78    5.02
  -1   3 -27   23.77    4.66
   1  -3  28   55.42    6.93
  -1   3 -28   64.97    7.29
   1  -3  29   -2.63    4.78
  -1   3 -29    1.79    3.94
   1  -3  30   -2.87    4.66
  -1   3 -30   -1.07    4.42
   1  -3  31    7.17    3.82
  -1   3 -31   10.87    4.78
   1  -3  32   -3.58    4.66
  -1   3 -32    2.87    4.42
   1  -3  33   -2.15    5.37
  -1   3 -33    4.54    4.30
   1  -3  34    1.67    4.90
  -1   3 -34    0.84    3.58
   1  -3  35    0.60    4.90
  -1   3 -35   -4.42    4.42
   1  -3  36   -2.27    5.49
  -1   3 -36    1.43    4.42
   1  -3  37    0.72    5.02
  -1   3 -37    6.21    5.26
   1  -3  38    0.84    6.09
  -1   3 -38    0.60    3.58
   1  -3  39    2.39    3.82
  -1   3 -39   -2.15    5.02
   1  -3  40   -3.70    5.26
  -1   3 -40    1.07    5.26
   1  -3  41    4.66    5.85
  -1   3 -41    1.55    5.26
   1  -3  42   -2.27    6.09
  -1   3 -42    2.75    4.78
   1  -3  43    0.84    5.14
  -1   3 -43    3.46    4.06
   1  -3  44    0.72    4.78
  -1   3 -44   -4.18    5.26
   1  -3  45    1.79    6.21
  -1   3 -45    1.79    5.02
   1  -3  46    7.40    6.57
  -1   3 -46    5.73    5.26
   1  -3  47   14.09    6.33
  -1   3 -47   -5.61    5.97
   1  -3  48   -0.48    4.66
  -1   3 -48   -0.96    4.18
   1  -3  49    8.84    6.69
  -1   3 -49   -0.12    4.30
   1  -3  50   -0.72    7.52
  -1   3 -50    2.27    5.26
   1  -3  51   -7.52    9.08
  -1   3 -51    4.06    7.17
   1  -3  52    3.70    9.08
  -1   3 -52    3.70    5.85
   1  -3  53   -2.75    5.49
  -1   3 -53    8.00    6.45
   1  -2 -54   14.69   11.94
  -1   2  54    0.84   11.59
   1  -2 -53   12.54    8.36
  -1   2  53    7.29    6.57
   1  -2 -52  -10.03    5.97
  -1   2  52    4.30    6.33
   1  -2 -51   -9.55    7.29
  -1   2  51    6.57    8.36
   1  -2 -50  -13.50    8.72
  -1   2  50    0.72    8.12
   1  -2 -49  -11.11    7.17
  -1   2  49    1.79    7.40
   1  -2 -48    0.96    6.45
  -1   2  48    3.70    6.69
   1  -2 -47   -4.54    4.90
  -1   2  47   -0.12    6.21
   1  -2 -46    2.27    5.14
  -1   2  46    6.45    6.21
   1  -2 -45   -2.03    5.37
  -1   2  45   -7.40    6.21
   1  -2 -44    9.08    6.45
  -1   2  44   16.12    5.97
   1  -2 -43   22.93    6.69
  -1   2  43   24.96    6.81
   1  -2 -42   18.75    6.57
  -1   2  42   23.29    8.96
   1  -2 -41   -0.60    7.05
  -1   2  41    2.87    8.00
   1  -2 -40    1.07    6.93
  -1   2  40    6.45    7.76
   1  -2 -39  144.52   15.05
  -1   2  39  127.44   15.17
   1  -2 -38    4.78    5.49
  -1   2  38    7.76    6.81
   1  -2 -37    0.36    5.26
  -1   2  37   -2.27    6.45
   1  -2 -36   22.45    7.29
  -1   2  36   51.95    9.32
   1  -2 -35   28.78    6.33
  -1   2  35   21.74    7.64
   1  -2 -34   12.54    5.49
  -1   2  34    5.37    6.33
   1  -2 -33   98.89   10.27
  -1   2  33   83.84   10.03
   1  -2 -32   54.82    9.08
  -1   2  32   47.54    8.48
   1  -2 -31   14.57    6.33
  -1   2  31   -7.52    6.21
   1  -2 -30   78.47   10.03
  -1   2  30   61.27    9.67
   1  -2 -29   50.28    8.36
  -1   2  29   58.88    9.32
   1  -2 -28    3.58    5.49
  -1   2  28    8.00    6.21
   1  -2 -27    6.09    5.85
  -1   2  27    8.36    6.09
   1  -2 -26   -5.61    4.30
  -1   2  26    2.03    5.73
   1  -2 -25    6.81    5.14
  -1   2  25   -5.26    5.02
   1  -2 -24   11.70    5.37
  -1   2  24   16.60    5.14
   1  -2 -23  147.50   13.50
  -1   2  23  135.92   13.26
   1  -2 -22  114.54   10.39
  -1   2  22  101.52   10.27
   1  -2 -21   16.84    4.66
  -1   2  21   19.83    5.14
   1  -2 -20   13.02    4.78
  -1   2  20   10.75    5.85
   1  -2 -19    0.72    3.82
  -1   2  19   -2.75    4.66
   1  -2 -18  617.60   37.14
  -1   2  18  638.50   34.99
   1  -2 -17  613.78   31.29
  -1   2  17  591.44   31.29
   1  -2 -16   10.51    3.82
  -1   2  16   15.17    4.06
   1  -2 -15   70.11    6.33
  -1   2  15   81.93    8.84
   1  -2 -14    1.19    4.42
  -1   2  14    3.94    3.58
   1  -2 -13   38.58    5.02
  -1   2  13   42.28    6.21
   1  -2 -12   23.65    4.78
  -1   2  12   20.18    4.42
   1  -2 -11    7.76    2.75
  -1   2  11    9.55    4.66
   1  -2 -10   42.04    5.49
  -1   2  10   43.35    5.02
   1  -2  -9  147.62   10.87
  -1   2   9  134.60    9.32
   1  -2  -8  459.11   23.41
  -1   2   8  474.52   24.36
   1  -2  -7  745.87   30.93
  -1   2   7  749.93   36.07
   1  -2  -6  142.13    9.91
  -1   2   6  142.49    9.79
   1  -2  -5   -1.91    2.87
  -1   2   5    1.19    3.11
   1  -2  -4   51.48    5.37
  -1   2   4   52.43    5.26
   1  -2  -3    8.96    2.87
  -1   2   3    8.48    2.63
   1  -2  -2    0.96    2.27
  -1   2   2    0.00    3.11
   1  -2  -1   76.56    5.61
  -1   2   1   73.09    6.69
   1  -2   0  176.76   10.63
  -1   2   0  182.50   12.42
   1  -2   1   96.98    6.69
  -1   2  -1  100.92   12.66
   1  -2   2   69.87    7.05
  -1   2  -2   76.32   10.75
   1  -2   3  163.39   13.74
   1  -2   4  110.60   10.75
   1  -2   5  170.31   15.17
  -1   2  -5  191.34   16.72
   1  -2   6  131.74   13.38
  -1   2  -6  130.78    8.24
   1  -2   7  214.27   17.44
  -1   2  -7  233.85   18.03
   1  -2   8  363.32   19.23
  -1   2  -8  372.88   26.28
   1  -2   9    5.02    2.87
  -1   2  -9    7.40    2.63
   1  -2  10   92.56    7.64
  -1   2 -10   98.06    7.88
   1  -2  11  285.21   18.99
  -1   2 -11  342.54   20.07
   1  -2  12   10.63    3.70
  -1   2 -12    8.96    3.82
   1  -2  13   44.31    5.85
  -1   2 -13   40.61    5.61
   1  -2  14  238.27   15.88
  -1   2 -14  272.79   17.20
   1  -2  15   70.59    6.93
  -1   2 -15   75.36    6.33
   1  -2  16   62.58    6.45
  -1   2 -16   51.36    5.37
   1  -2  17   32.84    5.37
  -1   2 -17   29.26    4.90
   1  -2  18  149.17   11.35
  -1   2 -18  155.74   10.75
   1  -2  19   84.08    7.88
  -1   2 -19   85.28    6.33
   1  -2  20   43.95    5.61
  -1   2 -20   43.71    6.09
   1  -2  21    2.15    4.18
  -1   2 -21    0.48    2.87
   1  -2  22    0.24    3.46
  -1   2 -22    4.06    3.11
   1  -2  23    1.67    4.18
  -1   2 -23  -13.74    6.45
   1  -2  24    5.49    4.06
  -1   2 -24   -0.12    4.30
   1  -2  25   -2.63    5.49
  -1   2 -25   -4.78    4.06
   1  -2  26  296.56   18.75
  -1   2 -26  301.34   18.87
   1  -2  27    5.97    4.30
  -1   2 -27    2.39    3.82
   1  -2  28   -0.60    5.02
  -1   2 -28   -6.93    4.30
   1  -2  29   74.17    8.00
  -1   2 -29   82.41    8.60
   1  -2  30   13.38    5.14
  -1   2 -30   13.97    5.49
   1  -2  31    1.07    5.61
  -1   2 -31   -5.02    4.78
   1  -2  32   76.80    8.72
  -1   2 -32   81.34    8.48
   1  -2  33   75.84    8.84
  -1   2 -33   76.44    8.60
   1  -2  34   -4.54    6.33
  -1   2 -34   -0.60    5.73
   1  -2  35   92.32   10.03
  -1   2 -35   87.19    8.24
   1  -2  36  180.59   14.69
  -1   2 -36  203.64   15.29
   1  -2  37  120.39   11.94
  -1   2 -37  115.85   10.63
   1  -2  38   12.54    7.64
  -1   2 -38   25.44    6.81
   1  -2  39    2.63    6.33
  -1   2 -39   -0.96    5.61
   1  -2  40   20.42    5.73
  -1   2 -40   15.17    5.14
   1  -2  41   50.28    8.84
  -1   2 -41   42.64    7.29
   1  -2  42   56.97    9.20
  -1   2 -42   47.89    9.67
   1  -2  43   12.42    5.61
  -1   2 -43    5.14    6.69
   1  -2  44   -1.19    6.09
  -1   2 -44    3.82    4.54
   1  -2  45   -5.49    6.09
  -1   2 -45    2.87    4.90
   1  -2  46   21.86    7.76
  -1   2 -46   15.17    6.81
   1  -2  47   -1.91    6.33
  -1   2 -47   -6.45    5.73
   1  -2  48   49.33   10.63
  -1   2 -48   47.06    7.76
   1  -2  49    2.27    5.61
  -1   2 -49    2.75    4.66
   1  -2  50    6.69    7.88
  -1   2 -50   -9.67    5.61
   1  -2  51    4.54    5.37
  -1   2 -51    4.30    4.54
   1  -2  52   -5.26    7.17
  -1   2 -52    2.27    4.30
   1  -2  53    0.00    5.26
  -1   2 -53   -2.51    6.21
   1  -2  54    6.21    7.40
  -1   2 -54    3.11    5.85
   1  -2  55   11.70   10.27
  -1   2 -55   11.70   10.27
   1  -2  56    4.06    9.32
  -1   2 -56   -2.63    8.36
   1  -2  57    0.12    9.20
  -1   2 -57   -2.63    8.72
   1  -1 -54   -1.55    7.40
  -1   1  54   11.94    9.44
   1  -1 -53    2.27    5.26
  -1   1  53   -0.96    5.61
   1  -1 -52   -3.22    6.57
  -1   1  52    0.12    7.88
   1  -1 -51    6.93    6.93
  -1   1  51   -7.05    8.00
   1  -1 -50    1.67    5.85
  -1   1  50   -5.61    5.02
   1  -1 -49    0.84    5.61
  -1   1  49    6.33    6.45
   1  -1 -48    1.67    5.97
  -1   1  48   -2.03    5.85
   1  -1 -47   -2.03    5.37
  -1   1  47   -7.76    6.57
   1  -1 -46    4.90    6.57
  -1   1  46    1.43    6.09
   1  -1 -45    1.55    5.02
  -1   1  45   -4.54    5.73
   1  -1 -44   10.51    5.37
  -1   1  44   -0.12    5.14
   1  -1 -43   -1.31    4.90
  -1   1  43   -4.90    7.52
   1  -1 -42    3.46    5.97
  -1   1  42   -0.60    6.81
   1  -1 -41   32.61   14.45
  -1   1  41   64.97    8.36
   1  -1 -40    9.91    6.45
  -1   1  40    9.79    6.33
   1  -1 -39   82.17   12.06
  -1   1  39   96.86   11.35
   1  -1 -38  209.97   22.10
  -1   1  38  201.61   20.42
   1  -1 -37   44.19    8.24
  -1   1  37   39.29    7.05
   1  -1 -36   16.96    5.97
  -1   1  36   39.29   11.59
   1  -1 -35   13.74    5.14
  -1   1  35   -2.15    7.40
   1  -1 -34   13.14    6.33
  -1   1  34   14.93    6.45
   1  -1 -33   10.63    6.21
  -1   1  33   -1.79    6.21
   1  -1 -32   15.65    9.32
  -1   1  32    7.17    5.02
   1  -1 -31    5.97    7.17
  -1   1  31   -5.97    7.17
   1  -1 -30   -8.00    8.96
  -1   1  30  -10.75    6.81
   1  -1 -29   20.42    9.32
  -1   1  29    2.03    7.76
   1  -1 -28    9.08    6.81
  -1   1  28   -8.00    5.49
   1  -1 -27  -11.23    5.85
  -1   1  27    3.94    7.17
   1  -1 -26   -6.09    6.57
  -1   1  26    5.14    8.36
   1  -1 -25    2.99    5.61
  -1   1  25   38.82    8.00
   1  -1 -24  -10.87    5.85
  -1   1  24   -4.42    6.09
   1  -1 -23    7.52    5.61
  -1   1  23   10.87    8.12
   1  -1 -22   30.58    7.40
  -1   1  22   26.75    7.76
   1  -1 -21    4.30    4.30
  -1   1  21    1.91    5.61
   1  -1 -20    5.14    5.97
  -1   1  20   10.03    4.06
   1  -1 -19   51.36    8.48
  -1   1  19   57.09    8.48
   1  -1 -18   -0.36    6.33
  -1   1  18    9.20    4.78
   1  -1 -17   36.67    7.52
  -1   1  17   43.59    6.57
   1  -1 -16   -0.96    4.30
  -1   1  16    0.96    5.26
   1  -1 -15   13.85    4.78
  -1   1  15   10.15    4.66
   1  -1 -14    6.21    3.82
  -1   1  14    5.26    3.46
   1  -1 -13    7.29    4.78
  -1   1  13   -1.67    4.30
   1  -1 -12    5.85    4.54
  -1   1  12   -1.19    3.58
   1  -1 -11   10.51    3.22
  -1   1  11   14.21    4.66
   1  -1 -10   32.84    4.78
  -1   1  10   33.08    5.85
   1  -1  -9    8.96    4.66
  -1   1   9   13.62    4.30
   1  -1  -8   24.96    5.02
  -1   1   8    9.55    4.18
   1  -1  -7  114.54    9.08
  -1   1   7  120.03    9.79
   1  -1  -6    0.48    3.22
  -1   1   6   -2.63    3.82
   1  -1  -5   14.09    3.22
  -1   1   5   13.50    3.11
   1  -1  -4  210.21   12.78
  -1   1   4  210.92   10.87
   1  -1  -3   67.12    5.49
  -1   1   3   67.12    5.02
   1  -1  -2   -2.75    2.75
  -1   1   2    0.00    2.51
   1  -1  -1  358.31   16.96
  -1   1   1  366.67   18.03
   1  -1   0  391.87   19.23
  -1   1   0  398.20   24.36
   1  -1   1    8.84    3.11
  -1   1  -1    9.55    3.22
   1  -1   2  434.62   19.83
  -1   1  -2  476.90   23.53
   1  -1   3 3012.16   97.94
  -1   1  -3 3374.76  116.69
   1  -1   4   28.90    3.34
  -1   1  -4   33.56    4.18
   1  -1   5 4698.34  142.01
  -1   1  -5 5211.68  168.52
   1  -1   6 3606.82  117.76
  -1   1  -6 3897.65  132.81
   1  -1   7   62.11    6.69
  -1   1  -7   65.81    6.57
   1  -1   8   21.62    4.30
  -1   1  -8   16.72    3.34
   1  -1   9   72.14    7.76
  -1   1  -9   79.90    7.64
   1  -1  10   -6.81    4.18
  -1   1 -10    1.67    3.11
   1  -1  11    4.30    3.58
  -1   1 -11    2.87    4.06
   1  -1  12   -2.39    3.58
  -1   1 -12    2.99    3.11
   1  -1  13   -2.03    4.18
  -1   1 -13    4.78    4.06
   1  -1  14    8.60    4.66
  -1   1 -14   -4.54    3.46
   1  -1  15    2.51    2.87
  -1   1 -15   -4.54    3.11
   1  -1  16    4.42    3.22
  -1   1 -16    3.34    3.11
   1  -1  17   -1.07    3.46
  -1   1 -17    0.12    2.99
   1  -1  18   -2.99    4.54
  -1   1 -18    2.87    4.42
   1  -1  19    2.03    4.18
  -1   1 -19    1.31    3.11
   1  -1  20    3.11    3.82
  -1   1 -20   -0.12    3.22
   1  -1  21    9.67    3.82
  -1   1 -21   14.69    4.54
   1  -1  22   12.54    5.26
  -1   1 -22    4.30    4.42
   1  -1  23   -0.24    4.18
  -1   1 -23    6.21    3.58
   1  -1  24   34.04    5.61
  -1   1 -24   39.65    6.69
   1  -1  25  178.91   15.53
  -1   1 -25  171.75   14.81
   1  -1  26    4.42    4.78
  -1   1 -26    6.69    4.66
   1  -1  27  348.51   22.93
  -1   1 -27  364.28   26.63
   1  -1  28  247.47   17.20
  -1   1 -28  300.86   21.26
   1  -1  29   -3.82    4.66
  -1   1 -29   -0.12    5.49
   1  -1  30    5.37    6.09
  -1   1 -30    1.91    4.90
   1  -1  31   30.10    6.57
  -1   1 -31   37.74    6.69
   1  -1  32   -3.11    4.90
  -1   1 -32   -1.67    3.82
   1  -1  33    3.94    6.21
  -1   1 -33   -0.12    5.85
   1  -1  34    5.73    5.85
  -1   1 -34    3.34    5.14
   1  -1  35   -1.79    6.21
  -1   1 -35    2.03    4.30
   1  -1  36    0.48    4.78
  -1   1 -36   14.81    5.14
   1  -1  37    5.61    6.69
  -1   1 -37    6.45    5.73
   1  -1  38    5.26    6.81
  -1   1 -38   10.63    6.57
   1  -1  39   10.75    6.09
  -1   1 -39   -2.87    5.14
   1  -1  40   -2.99    6.57
  -1   1 -40    5.26    6.21
   1  -1  41   10.03    7.17
  -1   1 -41    1.07    6.33
   1  -1  42    2.03    6.93
  -1   1 -42    2.15    6.81
   1  -1  43    3.22    5.85
  -1   1 -43    1.43    4.30
   1  -1  44    2.75    5.02
  -1   1 -44    5.73    5.97
   1  -1  45    2.03    7.29
  -1   1 -45   11.23    6.33
   1  -1  46   14.93    8.00
  -1   1 -46   14.57    7.05
   1  -1  47   -1.79    4.90
  -1   1 -47   11.11    6.33
   1  -1  48    0.72    5.26
  -1   1 -48   -0.48    4.54
   1  -1  49    5.61    7.17
  -1   1 -49   -2.03    5.26
   1  -1  50    1.55    5.26
  -1   1 -50    2.99    4.90
   1  -1  51  -13.97    7.52
  -1   1 -51    0.12    4.54
   1  -1  52    1.19    5.02
  -1   1 -52   -0.12    4.42
   1  -1  53    2.87    5.97
  -1   1 -53    0.96    6.57
   1  -1  54   12.78   12.18
  -1   1 -54   -7.64    9.32
   1  -1  55    6.93   10.51
  -1   1 -55   10.51    9.20
   1  -1  56    8.00   10.75
  -1   1 -56   -0.84    7.29
   1  -1  57    2.27    6.69
  -1   1 -57    5.26    6.57
  -1   0  55    8.84    7.64
   1   0 -54    3.70    5.02
  -1   0  54    0.72    8.12
   1   0 -53   -4.30    5.26
  -1   0  53    2.99    8.60
   1   0 -52    1.07    4.90
  -1   0  52   10.03    5.37
   1   0 -51    1.07    5.49
  -1   0  51    6.93    8.00
   1   0 -50   -1.43    6.09
  -1   0  50    3.94    5.49
   1   0 -49    9.79    5.73
  -1   0  49    6.33    7.05
   1   0 -48   10.51    6.45
  -1   0  48    3.34    5.49
   1   0 -47   -7.40    6.69
  -1   0  47    2.99    8.12
   1   0 -46   -6.57    7.05
  -1   0  46   -0.12    7.29
   1   0 -45   -0.24    4.78
  -1   0  45    1.55    5.97
   1   0 -44   42.16    9.55
  -1   0  44   49.80   10.75
   1   0 -43   92.20   11.11
  -1   0  43   52.07   10.99
   1   0 -42   26.28    6.33
  -1   0  42   18.51    6.69
   1   0 -41   -2.03    4.18
  -1   0  41    2.39    4.78
   1   0 -40   12.66    4.54
  -1   0  40    2.87    4.42
   1   0 -39   11.70    5.14
  -1   0  39   17.32    7.17
   1   0 -38   12.06    4.66
  -1   0  38    6.93    5.73
   1   0 -37    2.51    3.82
  -1   0  37    0.60    5.49
   1   0 -36    1.91    4.30
  -1   0  36    0.24    5.14
   1   0 -35    7.17    4.06
  -1   0  35   13.02    6.57
   1   0 -34   18.39    4.54
  -1   0  34    3.70    5.49
   1   0 -33   48.37    7.76
  -1   0  33   55.06    7.05
   1   0 -32   43.83    7.64
  -1   0  32   43.35    8.84
   1   0 -31   -4.54    3.82
  -1   0  31   -5.73    5.49
   1   0 -30    5.14    3.82
  -1   0  30   11.35    5.73
   1   0 -29   24.01    5.37
  -1   0  29    7.17    4.54
   1   0 -28   88.38    8.84
  -1   0  28   86.95    9.20
   1   0 -27   20.90    5.02
  -1   0  27   12.06    5.14
   1   0 -26    5.37    4.06
  -1   0  26    5.02    4.06
   1   0 -25   73.69   10.27
  -1   0  25   73.81   10.03
   1   0 -24    1.79    3.58
  -1   0  24   -5.02    5.73
   1   0 -23   66.17    8.48
  -1   0  23   67.12    8.36
   1   0 -22  267.30   19.59
  -1   0  22  258.58   23.17
   1   0 -21  149.41   12.42
  -1   0  21  157.18   12.42
   1   0 -20   49.21    7.40
  -1   0  20   58.52    6.33
   1   0 -19   33.44    5.49
  -1   0  19   39.29    6.09
   1   0 -18   88.38    8.36
  -1   0  18  113.70   12.54
   1   0 -17  125.29   10.63
  -1   0  17  109.76    9.67
   1   0 -16   21.74    5.49
  -1   0  16   32.61    5.14
   1   0 -15   17.56    4.78
  -1   0  15   12.90    5.02
   1   0 -14   14.93    3.58
  -1   0  14   14.09    5.26
   1   0 -13   25.92    5.49
  -1   0  13   27.23    7.52
   1   0 -12    6.57    4.18
  -1   0  12    4.66    5.85
   1   0 -11  123.73    9.91
  -1   0  11  122.78   14.69
   1   0 -10  261.09   16.60
  -1   0  10  249.86   24.96
   1   0  -9   81.93    9.91
  -1   0   9   91.97   13.26
   1   0  -8   15.05    3.34
  -1   0   8   16.12    5.26
   1   0  -7   12.06    3.46
  -1   0   7   14.81    4.06
   1   0  -6  107.97   11.59
  -1   0   6   99.85    9.91
   1   0  -5   27.23    5.85
  -1   0   5   20.54    5.73
   1   0  -4  155.62   16.00
  -1   0   4  168.64   16.72
   1   0  -3  562.54   34.64
  -1   0   3  600.64   44.31
   1   0  -2  115.02   10.99
  -1   0   2  115.49   13.02
   1   0  -1  668.84   40.61
  -1   0   1  551.43   43.59
   1   0   0 2740.68  132.57
  -1   0   0 2881.97  148.82
   1   0   1 1833.45  107.01
  -1   0  -1 2109.94  113.82
   1   0   2  131.38   17.08
  -1   0  -2  158.73   15.88
   1   0   3  175.57   20.66
  -1   0  -3  207.58   18.99
   1   0   4    1.43    6.81
  -1   0  -4    4.90    5.14
   1   0   5  477.50   43.83
  -1   0  -5  531.49   39.29
   1   0   6  694.16   51.12
  -1   0  -6  815.27   63.78
   1   0   7  219.64   21.98
  -1   0  -7  223.11   24.72
   1   0   8   52.31   10.51
  -1   0  -8   65.69    7.40
   1   0   9   18.51    6.57
  -1   0  -9   23.77    4.78
   1   0  10   -0.96    7.29
  -1   0 -10   14.93    4.18
   1   0  11    5.61    3.34
  -1   0 -11    0.12    2.87
   1   0  12  123.14   10.15
  -1   0 -12  115.14   12.54
   1   0  13  389.24   24.36
  -1   0 -13  419.93   29.86
   1   0  14  448.24   31.77
  -1   0 -14  423.04   29.50
   1   0  15  196.47   18.27
  -1   0 -15  165.06   14.45
   1   0  16   40.49    5.61
  -1   0 -16   49.21    6.21
   1   0  17   19.71    4.30
  -1   0 -17   13.02    4.78
   1   0  18    7.29    4.42
  -1   0 -18    0.48    3.82
   1   0  19    5.37    5.61
  -1   0 -19    7.76    5.14
   1   0  20   87.31    8.36
  -1   0 -20   87.31    9.67
   1   0  21   57.09    6.81
  -1   0 -21   64.50    8.24
   1   0  22    0.12    4.66
  -1   0 -22    4.90    4.42
   1   0  23    1.91    5.85
  -1   0 -23   -3.34    6.09
   1   0  24   30.93    5.14
  -1   0 -24   25.32    5.02
   1   0  25   78.71    8.12
  -1   0 -25   95.31   10.03
   1   0  26   22.69    6.21
  -1   0 -26   10.63    4.90
   1   0  27    5.85    4.18
  -1   0 -27    5.14    4.06
   1   0  28  182.62   14.57
  -1   0 -28  190.98   15.05
   1   0  29   58.64    7.64
  -1   0 -29   50.76    7.64
   1   0  30   -0.12    4.90
  -1   0 -30    0.00    5.02
   1   0  31   -6.09    5.73
  -1   0 -31   -2.75    4.90
   1   0  32   -6.21    5.73
  -1   0 -32    4.18    4.42
   1   0  33    0.48    4.66
  -1   0 -33    2.75    4.66
   1   0  34   28.90    6.09
  -1   0 -34   40.85    8.12
   1   0  35  161.24   13.97
  -1   0 -35  166.97   17.32
   1   0  36  281.99   24.60
  -1   0 -36  269.45   20.54
   1   0  37  184.77   15.53
  -1   0 -37  169.00   16.12
   1   0  38   60.43    8.48
  -1   0 -38   76.80   10.51
   1   0  39   18.15    7.40
  -1   0 -39   27.23    6.09
   1   0  40   21.26    6.21
  -1   0 -40   33.92    5.49
   1   0  41   11.23    6.45
  -1   0 -41    2.99    4.42
   1   0  42   -4.90    5.49
  -1   0 -42    0.12    4.90
   1   0  43   28.07    8.00
  -1   0 -43   24.96    8.12
   1   0  44   31.29    8.00
  -1   0 -44   24.48    7.40
   1   0  45   10.27    7.40
  -1   0 -45    2.87    6.09
   1   0  46   -6.33    8.36
  -1   0 -46   -1.07    5.85
   1   0  47    0.36    7.05
  -1   0 -47   -4.18    7.76
   1   0  48    2.99    8.00
  -1   0 -48    1.91    7.17
   1   0  49    4.78    6.33
  -1   0 -49    4.06    5.85
   1   0  50    3.11    7.29
  -1   0 -50    5.14    5.97
   1   0  51    4.78    8.12
  -1   0 -51   12.42    8.72
   1   0  52    8.96    9.08
  -1   0 -52   -1.07   10.51
   1   0  53   -4.42   10.39
  -1   0 -53   -4.18   10.39
   1   0  54    1.07    5.26
  -1   0 -54   -7.40    7.40
   1   0  55   -2.99    8.12
  -1   0 -55   -1.55    6.33
   1   1 -54   -4.06    5.97
  -1  -1  54   -4.66    7.17
   1   1 -53    7.64    5.73
  -1  -1  53    2.75    6.45
   1   1 -52    8.48    5.49
  -1  -1  52   -4.66    5.49
   1   1 -51    7.76    6.45
  -1  -1  51    5.73    6.57
   1   1 -50    3.22    6.45
  -1  -1  50   -7.40    7.40
   1   1 -49   -2.03    5.37
  -1  -1  49    0.48    6.21
   1   1 -48    3.46    5.14
  -1  -1  48   -2.63    5.73
   1   1 -47    3.94    4.90
  -1  -1  47   -0.96    5.26
   1   1 -46    5.02    4.66
  -1  -1  46   -7.76    6.69
   1   1 -45    4.18    4.06
  -1  -1  45   -3.34    5.02
   1   1 -44    5.37    4.06
  -1  -1  44    8.24    5.97
   1   1 -43    5.97    5.02
  -1  -1  43    5.02    6.69
   1   1 -42   -0.48    4.90
  -1  -1  42    2.99    5.97
   1   1 -41    6.33    6.09
  -1  -1  41    5.73    6.93
   1   1 -40    7.76    5.49
  -1  -1  40   -0.36    5.26
   1   1 -39  181.78   16.72
  -1  -1  39  164.70   16.48
   1   1 -38   87.31    9.08
  -1  -1  38   83.01   13.50
   1   1 -37    0.84    5.49
  -1  -1  37   -3.22    6.57
   1   1 -36   94.11   10.03
  -1  -1  36   84.44   11.47
   1   1 -35   18.99    5.85
  -1  -1  35   19.59    7.64
   1   1 -34   -5.73    5.37
  -1  -1  34    2.15    5.73
   1   1 -33   27.83    6.81
  -1  -1  33   28.66    6.21
   1   1 -32   10.39    4.90
  -1  -1  32   13.74    6.69
   1   1 -31   -0.24    4.66
  -1  -1  31    2.87    5.73
   1   1 -30    3.70    5.26
  -1  -1  30   -0.84    5.26
   1   1 -29   16.00    4.66
  -1  -1  29   11.47    4.90
   1   1 -28    1.55    3.94
  -1  -1  28   11.23    5.97
   1   1 -27   -1.07    3.58
  -1  -1  27    1.55    4.54
   1   1 -26    6.45    3.22
  -1  -1  26    6.09    3.70
   1   1 -25   14.33    5.49
  -1  -1  25    7.52    4.06
   1   1 -24   -2.15    3.34
  -1  -1  24    1.91    3.82
   1   1 -23   -2.27    4.30
  -1  -1  23   -1.91    4.54
   1   1 -22   32.49    5.73
  -1  -1  22   21.14    5.14
   1   1 -21    2.75    3.34
  -1  -1  21   -0.84    5.02
   1   1 -20   15.88    4.66
  -1  -1  20   16.00    4.78
   1   1 -19   45.39    6.09
  -1  -1  19   36.07    5.73
   1   1 -18    7.52    4.06
  -1  -1  18    5.97    3.82
   1   1 -17   46.58    5.61
  -1  -1  17   49.33    7.17
   1   1 -16   23.65    4.06
  -1  -1  16   26.28    5.02
   1   1 -15   14.45    3.82
  -1  -1  15   16.48    3.82
   1   1 -14   40.01    5.61
  -1  -1  14   44.55    5.97
   1   1 -13    5.85    3.70
  -1  -1  13    9.91    4.06
   1   1 -12    2.99    3.34
  -1  -1  12    2.15    3.34
   1   1 -11   76.56    7.40
  -1  -1  11   73.69    8.12
   1   1 -10   41.21    5.14
  -1  -1  10   42.88    5.26
   1   1  -9   -3.58    3.70
  -1  -1   9    3.46    3.58
   1   1  -8   28.90    3.58
  -1  -1   8   28.07    4.06
   1   1  -7  112.15    8.00
  -1  -1   7  125.77    9.67
   1   1  -6    3.94    3.11
  -1  -1   6    8.96    2.99
   1   1  -5    1.31    4.30
  -1  -1   5    2.51    3.58
   1   1  -4  157.54   13.38
  -1  -1   4  167.21   15.53
   1   1  -3   57.09    4.54
  -1  -1   3   73.33    9.44
   1   1  -2   51.72    5.14
  -1  -1   2   57.93    5.61
   1   1  -1  171.63   15.17
  -1  -1   1  145.11   10.63
   1   1   0  190.62   12.18
  -1  -1   0  197.67   17.44
   1   1   1  160.88   11.47
  -1  -1  -1  185.12   16.72
   1   1   2   16.96    4.30
  -1  -1  -2   26.40    5.49
   1   1   3  586.55   46.10
  -1  -1  -3  697.02   33.56
   1   1   4 1229.94   61.99
  -1  -1  -4 1441.58   63.42
   1   1   5 6911.48  251.41
  -1  -1  -5 7787.66  248.43
   1   1   6 1934.02   94.83
  -1  -1  -6 2031.47   80.50
   1   1   7  299.30   20.90
  -1  -1  -7  302.65   18.75
   1   1   8  408.95   25.80
  -1  -1  -8  401.42   25.08
   1   1   9   -1.67    3.11
  -1  -1  -9    1.31    3.58
   1   1  10   -8.72    3.94
  -1  -1 -10    2.51    3.46
   1   1  11   71.06    9.32
  -1  -1 -11   65.33    7.64
   1   1  12   -2.51    5.26
  -1  -1 -12    4.66    4.66
   1   1  13   11.35    4.90
  -1  -1 -13    9.08    4.78
   1   1  14    4.18    3.58
  -1  -1 -14   -2.99    5.37
   1   1  15   -4.66    4.42
  -1  -1 -15   -0.84    6.57
   1   1  16    2.63    4.54
  -1  -1 -16    5.26    7.88
   1   1  17    0.36    4.42
  -1  -1 -17   -3.34    5.14
   1   1  18    0.48    7.40
  -1  -1 -18   -0.36    7.76
   1   1  19   13.50    5.26
  -1  -1 -19   -1.55    4.42
   1   1  20    5.49    7.76
  -1  -1 -20    8.24    5.73
   1   1  21   21.38    6.69
  -1  -1 -21    1.91    5.02
   1   1  22   11.94    8.48
  -1  -1 -22   10.99    8.12
   1   1  23   17.92    9.44
  -1  -1 -23   16.24    9.08
   1   1  24   31.05    6.69
  -1  -1 -24    1.55    5.73
   1   1  25   14.09    6.33
  -1  -1 -25    8.36    6.57
  -1  -1 -27  534.83   54.58
  -1  -1 -28  106.66   16.36
   1   1  29   -2.03    8.60
  -1  -1 -29   35.83    8.48
   1   1  30   22.81    7.52
  -1  -1 -30   27.95    7.52
   1   1  31    3.58    5.73
  -1  -1 -31    5.26    5.85
   1   1  32   11.94    8.00
  -1  -1 -32    0.84    5.37
   1   1  33   22.57    8.24
  -1  -1 -33   36.43    6.33
   1   1  34    7.17    6.93
  -1  -1 -34    3.11    6.33
   1   1  35   -3.46    9.32
  -1  -1 -35    6.21    6.93
   1   1  36  -10.27    6.57
  -1  -1 -36    2.03    5.97
   1   1  37    9.67    6.21
  -1  -1 -37    3.22    5.49
   1   1  38    3.34    6.21
  -1  -1 -38    5.37    6.69
   1   1  39    3.94    6.69
  -1  -1 -39    3.22    6.81
   1   1  40   -1.79    6.33
  -1  -1 -40    7.29    5.61
   1   1  41   -3.46    5.26
  -1  -1 -41    2.27    4.90
   1   1  42    0.84    5.37
  -1  -1 -42    1.79    5.26
   1   1  43    6.69    6.33
  -1  -1 -43   -1.79    4.42
   1   1  44    3.46    6.09
  -1  -1 -44   -5.85    5.97
   1   1  45   -1.07    5.97
  -1  -1 -45   -0.60    5.49
   1   1  46   -1.19    5.37
  -1  -1 -46    0.60    4.54
   1   1  47    1.43    8.48
  -1  -1 -47   -0.96    7.40
   1   1  48   14.09    8.72
  -1  -1 -48   21.26    7.52
   1   1  49   19.71    8.12
  -1  -1 -49   10.51    8.36
   1   1  50    7.76    6.81
  -1  -1 -50    0.96    5.37
   1   1  51    2.99    8.60
  -1  -1 -51    9.32    9.55
   1   1  52   11.82   13.74
  -1  -1 -52    5.85   11.35
   1   1  53   11.35   13.14
  -1  -1 -53    6.81   10.87
   1   1  54   -5.97   10.03
  -1  -1 -54    2.27    8.36
   1   2 -54   15.65   10.99
  -1  -2  54   12.54    8.48
   1   2 -53   -9.91   10.15
  -1  -2  53    3.46    8.60
   1   2 -52    7.64    8.24
  -1  -2  52    4.78    9.79
   1   2 -51    1.31    6.45
  -1  -2  51    2.03    7.05
   1   2 -50   -0.12    4.78
  -1  -2  50    2.99    5.97
   1   2 -49   10.87    5.49
  -1  -2  49   10.63    7.05
   1   2 -48    4.06    5.26
  -1  -2  48    6.81    7.05
   1   2 -47   14.57    7.17
  -1  -2  47    5.26    6.09
   1   2 -46    3.11    4.54
  -1  -2  46    3.22    4.54
   1   2 -45   -1.79    4.42
  -1  -2  45   -3.11    6.81
   1   2 -44   21.38    5.49
  -1  -2  44   21.14    6.57
   1   2 -43   27.71    6.09
  -1  -2  43   31.77    7.29
   1   2 -42   15.05    4.66
  -1  -2  42    2.03    5.02
   1   2 -41   -0.60    5.26
  -1  -2  41    4.66    6.21
   1   2 -40    0.00    5.14
  -1  -2  40    6.93    6.21
   1   2 -39    3.46    5.97
  -1  -2  39    0.72    5.85
   1   2 -38   11.70    4.90
  -1  -2  38    7.76    4.90
   1   2 -37   24.72    6.45
  -1  -2  37   18.15    6.09
   1   2 -36   20.18    5.85
  -1  -2  36   20.78    5.97
   1   2 -35   -0.96    5.37
  -1  -2  35   -4.18    5.61
   1   2 -34   13.62    4.06
  -1  -2  34    9.67    4.54
   1   2 -33   -1.31    4.18
  -1  -2  33    6.69    5.49
   1   2 -32    1.67    4.30
  -1  -2  32   -0.48    5.14
   1   2 -31   30.22    5.37
  -1  -2  31   21.14    4.42
   1   2 -30   11.94    5.14
  -1  -2  30   -0.36    4.54
   1   2 -29    8.84    4.18
  -1  -2  29    0.48    5.14
   1   2 -28   32.61    5.49
  -1  -2  28   34.64    5.14
   1   2 -27   16.12    4.66
  -1  -2  27    8.12    4.66
   1   2 -26   29.14    5.73
  -1  -2  26   20.90    4.90
   1   2 -25   34.16    5.14
  -1  -2  25   29.98    4.90
   1   2 -24   -3.94    3.70
  -1  -2  24   -4.78    4.30
   1   2 -23  208.77   13.26
  -1  -2  23  200.05   12.66
   1   2 -22  406.20   24.01
  -1  -2  22  407.99   25.68
   1   2 -21  677.80   27.71
  -1  -2  21  638.98   30.93
   1   2 -20  151.09   10.99
  -1  -2  20  135.80   11.59
   1   2 -19  118.48    8.84
  -1  -2  19  105.22    9.20
   1   2 -18  142.84    9.67
  -1  -2  18  153.59   11.70
   1   2 -17   11.11    3.82
  -1  -2  17   13.74    4.06
   1   2 -16  271.83   15.53
  -1  -2  16  295.72   17.56
   1   2 -15 1078.50   46.94
  -1  -2  15 1200.56   52.67
   1   2 -14  118.48    9.55
  -1  -2  14  124.45    9.55
   1   2 -13    6.45    2.87
  -1  -2  13    6.57    3.70
   1   2 -12   31.41    4.18
  -1  -2  12   29.38    4.30
   1   2 -11   40.97    4.30
  -1  -2  11   35.71    5.14
   1   2 -10   26.99    3.82
  -1  -2  10   28.66    3.70
   1   2  -9   42.28    5.02
  -1  -2   9   47.18    5.02
   1   2  -8   25.56    3.82
  -1  -2   8   27.23    3.46
   1   2  -7    4.42    2.51
  -1  -2   7    9.91    3.58
   1   2  -6   98.41   10.99
  -1  -2   6  102.83   10.03
   1   2  -5   12.06    6.69
  -1  -2   5   -0.96    2.99
   1   2  -4  196.11   15.88
  -1  -2   4  166.13   12.78
   1   2  -3  411.45   31.89
  -1  -2   3  454.93   30.34
  -1  -2   2  292.14   36.79
  -1  -2   1 4336.57  190.74
   1   2   0 9999.00  485.38
  -1  -2   0 9439.92  293.33
   1   2   1 7657.23  382.55
  -1  -2  -1 7273.96  248.90
   1   2   2 1625.27  108.09
   1   2   3   24.25    8.60
  -1  -2  -3   82.89   15.17
   1   2   4  519.07   26.75
  -1  -2  -4  529.58   29.98
   1   2   5   16.72    4.06
  -1  -2  -5   51.60   10.03
   1   2   6  641.01   35.47
  -1  -2  -6  571.50   28.31
   1   2   7   27.83    5.14
  -1  -2  -7   25.80    4.42
   1   2   8   19.59    4.06
  -1  -2  -8   17.44    4.66
   1   2   9   70.35    6.09
  -1  -2  -9   65.45    7.88
   1   2  10   43.12    5.49
  -1  -2 -10   44.91    6.21
   1   2  11   47.89    6.69
  -1  -2 -11   44.19    6.21
   1   2  12   12.66    4.90
  -1  -2 -12   15.41    3.70
   1   2  13    1.91    3.82
  -1  -2 -13   -2.15    3.58
   1   2  14   42.04    6.21
  -1  -2 -14   45.50    7.76
   1   2  15  200.17   16.48
  -1  -2 -15  196.71   14.93
   1   2  16  103.43   11.47
  -1  -2 -16  103.19   10.15
   1   2  17   88.62    8.12
  -1  -2 -17   91.37    8.72
   1   2  18   23.29    5.61
  -1  -2 -18   20.66    5.37
   1   2  19   42.52    7.17
  -1  -2 -19   36.31    6.33
   1   2  20    4.90    3.82
  -1  -2 -20    8.84    4.78
   1   2  21   92.92   11.59
  -1  -2 -21  116.33   10.51
   1   2  22  550.24   32.25
  -1  -2 -22  542.95   33.68
   1   2  23  359.50   29.62
  -1  -2 -23  346.00   28.55
   1   2  24   61.75    9.79
  -1  -2 -24   64.02    9.08
   1   2  25   92.68    9.91
  -1  -2 -25  109.28   10.75
   1   2  26   -1.31    5.02
  -1  -2 -26   -2.75    4.18
   1   2  27    4.30    5.14
  -1  -2 -27    2.39    4.42
   1   2  28    5.14    5.14
  -1  -2 -28    6.21    4.90
   1   2  29  102.36   10.63
  -1  -2 -29  116.21   10.39
   1   2  30    1.67    5.85
  -1  -2 -30    0.48    4.54
   1   2  31   55.30    7.05
  -1  -2 -31   51.48    8.36
   1   2  32   65.81    7.17
  -1  -2 -32   83.60    9.79
   1   2  33   20.42    7.64
  -1  -2 -33   14.69    5.02
   1   2  34    6.45    6.21
  -1  -2 -34    4.66    4.66
   1   2  35   11.59    6.21
  -1  -2 -35    8.00    6.09
   1   2  36   11.11    5.61
  -1  -2 -36    3.94    3.58
   1   2  37    4.66    5.61
  -1  -2 -37    0.60    4.90
   1   2  38    5.85    6.69
  -1  -2 -38    5.49    4.90
   1   2  39   -6.81    7.17
  -1  -2 -39    4.18    5.26
   1   2  40    2.75    5.73
  -1  -2 -40    0.12    4.42
   1   2  41    0.12    5.02
  -1  -2 -41    6.33    4.66
   1   2  42    5.97    5.85
  -1  -2 -42    3.22    5.61
   1   2  43   17.20    9.44
  -1  -2 -43   29.86    7.29
   1   2  44   11.11    7.17
  -1  -2 -44    8.72    5.97
   1   2  45   -5.02    6.81
  -1  -2 -45   -1.31    5.37
   1   2  46   12.66    8.60
  -1  -2 -46   12.90    7.29
   1   2  47   -2.39    7.64
  -1  -2 -47   -9.44    7.88
   1   2  48    8.12    9.55
  -1  -2 -48   22.69   12.30
   1   2  49    5.49    8.36
  -1  -2 -49    4.78    9.44
   1   2  50   24.72   11.11
  -1  -2 -50   22.45    8.84
   1   2  51   -3.34   13.02
  -1  -2 -51    3.58   12.42
   1   2  52    2.39   11.47
  -1  -2 -52   -2.99   10.27
   1   2  53    3.82   10.51
  -1  -2 -53  -10.51   10.51
   1   2  54    8.96    8.48
  -1  -2 -54   12.78    9.67
   1   3 -51   -1.31    5.97
  -1  -3  51    1.67    6.81
   1   3 -50   -1.31    5.49
  -1  -3  50   -7.17    6.45
   1   3 -49    6.93    4.78
  -1  -3  49    3.46    5.73
   1   3 -48   -2.63    6.09
  -1  -3  48    8.84    5.97
   1   3 -47   -1.19    3.94
  -1  -3  47    1.07    5.02
   1   3 -46    1.43    5.02
  -1  -3  46   -1.43    5.61
   1   3 -45    4.90    5.49
  -1  -3  45   -3.11    6.21
   1   3 -44   -0.96    5.26
  -1  -3  44   -1.31    5.26
   1   3 -43   -0.48    5.14
  -1  -3  43    2.99    5.14
   1   3 -42    2.87    3.58
  -1  -3  42   -4.06    5.49
   1   3 -41   -0.96    5.37
  -1  -3  41   -3.46    5.49
   1   3 -40    2.51    4.78
  -1  -3  40    4.66    5.97
   1   3 -39   20.78    6.33
  -1  -3  39   18.15    5.49
   1   3 -38   -1.91    3.70
  -1  -3  38    0.48    5.02
   1   3 -37   38.22    7.05
  -1  -3  37   34.28    8.48
   1   3 -36   29.62    7.40
  -1  -3  36   21.02    7.17
   1   3 -35   -1.91    4.66
  -1  -3  35   -4.06    4.06
   1   3 -34   -1.43    3.70
  -1  -3  34   -0.72    5.02
   1   3 -33   -2.99    4.54
  -1  -3  33    5.73    4.66
   1   3 -32   13.50    4.66
  -1  -3  32    6.21    4.18
   1   3 -31   -1.07    5.37
  -1  -3  31    5.49    4.90
   1   3 -30    4.06    4.18
  -1  -3  30    4.18    4.30
   1   3 -29    3.11    4.06
  -1  -3  29   -4.90    4.06
   1   3 -28    4.30    3.58
  -1  -3  28   -2.03    4.06
   1   3 -27    3.11    3.34
  -1  -3  27    4.30    3.70
   1   3 -26    1.43    3.22
  -1  -3  26   -3.58    3.58
   1   3 -25    4.78    3.22
  -1  -3  25    5.26    3.94
   1   3 -24    1.19    3.58
  -1  -3  24    6.69    4.06
   1   3 -23    2.51    3.22
  -1  -3  23   -2.99    3.22
   1   3 -22   -0.24    3.46
  -1  -3  22   -0.48    3.70
   1   3 -21    0.24    3.58
  -1  -3  21    3.34    2.87
   1   3 -20    5.85    3.22
  -1  -3  20    2.51    3.34
   1   3 -19   -4.42    2.87
  -1  -3  19    1.67    2.63
   1   3 -18   -2.15    2.75
  -1  -3  18   -1.43    3.22
   1   3 -17   48.85    4.06
  -1  -3  17   46.94    4.66
   1   3 -16   10.15    3.22
  -1  -3  16   13.14    3.34
   1   3 -15    8.72    2.87
  -1  -3  15    6.33    2.51
   1   3 -14    6.09    2.39
  -1  -3  14    2.51    2.39
   1   3 -13    1.19    2.51
  -1  -3  13    0.72    2.27
   1   3 -12   -0.12    2.39
  -1  -3  12    1.79    2.39
   1   3 -11    1.43    2.51
  -1  -3  11    4.30    2.15
   1   3 -10    5.02    2.99
  -1  -3  10    5.49    2.27
   1   3  -9    8.48    3.46
  -1  -3   9   10.27    3.22
   1   3  -8    1.55    2.27
  -1  -3   8    0.36    3.46
   1   3  -7   10.75    2.51
  -1  -3   7   13.62    2.99
   1   3  -6    2.03    3.34
  -1  -3   6    0.12    2.39
  -1  -3   5   28.07    4.18
  -1  -3   4   14.21    3.22
  -1  -3   1   -3.94    4.30
   1   3   0   25.08    6.33
  -1  -3   0   25.44    6.45
   1   3   1   81.93   11.82
  -1  -3  -1   67.24    9.08
   1   3   2   29.14    6.45
  -1  -3  -2   21.50    8.00
   1   3   3   31.17    7.17
  -1  -3  -3   64.38    7.52
   1   3   4  321.64   18.51
  -1  -3  -4  381.48   22.81
   1   3   5  638.02   34.88
  -1  -3  -5  575.08   34.28
   1   3   6    3.46    3.94
  -1  -3  -6   36.79    7.29
   1   3   7  249.74   17.08
  -1  -3  -7  262.64   14.33
   1   3   8   82.29    7.76
  -1  -3  -8   88.26    7.40
   1   3   9    4.06    3.70
  -1  -3  -9    0.24    3.46
   1   3  10    0.24    4.30
  -1  -3 -10   -1.91    3.46
   1   3  11    1.67    3.82
  -1  -3 -11    2.15    3.34
   1   3  12    4.78    4.42
  -1  -3 -12    6.69    3.11
   1   3  13    1.43    4.78
  -1  -3 -13   -2.27    3.94
   1   3  14   -2.75    4.90
  -1  -3 -14    5.37    3.70
   1   3  15    0.24    4.66
  -1  -3 -15   -1.67    4.90
   1   3  16    3.22    3.46
  -1  -3 -16    3.22    3.11
   1   3  17   -3.34    5.61
  -1  -3 -17    5.85    5.14
   1   3  18   -0.60    5.26
  -1  -3 -18    3.70    4.18
   1   3  19   -2.75    4.42
  -1  -3 -19   -1.07    3.11
   1   3  20   -1.67    4.30
  -1  -3 -20    2.87    5.49
   1   3  21   -0.60    5.97
  -1  -3 -21    1.55    4.30
   1   3  22   -5.14    4.78
  -1  -3 -22    1.19    4.30
   1   3  23   16.84    6.57
  -1  -3 -23   14.57    5.02
   1   3  24    2.51    4.90
  -1  -3 -24   -0.12    3.70
   1   3  25   -4.18    4.42
  -1  -3 -25   -0.36    4.06
   1   3  26   58.16    6.69
  -1  -3 -26   66.29    7.76
   1   3  27   71.54    9.44
  -1  -3 -27   74.29    9.32
   1   3  28    2.15    6.45
  -1  -3 -28   -4.06    5.26
   1   3  29   56.25    8.60
  -1  -3 -29   59.60    9.20
   1   3  30   15.65    5.61
  -1  -3 -30    6.09    3.94
   1   3  31   -3.82    6.21
  -1  -3 -31   -0.84    6.33
   1   3  32    4.30    6.69
  -1  -3 -32    8.00    5.14
   1   3  33    9.08    5.97
  -1  -3 -33    4.66    5.61
   1   3  34    5.02    6.69
  -1  -3 -34    7.88    5.73
   1   3  35    8.24    7.05
  -1  -3 -35    5.26    6.09
   1   3  36   -3.82    7.17
  -1  -3 -36    5.49    5.49
   1   3  37   -8.12    7.29
  -1  -3 -37    5.26    5.85
   1   3  38    0.36    5.73
  -1  -3 -38   -8.36    5.85
   1   3  39    2.51    8.24
  -1  -3 -39    1.31    5.49
   1   3  40    3.22    7.05
  -1  -3 -40    8.36    6.57
   1   3  41    0.48    6.69
  -1  -3 -41    9.67    6.93
   1   3  42    1.79    7.40
  -1  -3 -42   -0.60    6.69
   1   3  43    3.11    7.17
  -1  -3 -43   -1.79    5.26
   1   3  44   -4.06    7.88
  -1  -3 -44    3.11    5.02
   1   3  45   -0.24    6.45
  -1  -3 -45   -4.18    6.93
   1   3  46    7.17   10.27
  -1  -3 -46    7.40    9.91
   1   3  47    3.82    7.17
  -1  -3 -47   -1.91    9.55
   1   3  48    0.60    8.12
  -1  -3 -48    2.75    7.88
   1   3  49  -11.11   11.35
  -1  -3 -49    2.15    7.05
   1   3  50   21.02   14.09
  -1  -3 -50   -4.66   10.51
   1   3  51    0.48   11.11
  -1  -3 -51    2.03    8.96
   1   3  52    6.09    9.08
  -1  -3 -52    0.00    9.91
   1   3  53    0.72   10.03
  -1  -3 -53   -3.46    8.00
   1   4 -49    5.49    4.78
  -1  -4  49   -0.96    4.78
   1   4 -48    2.87    4.54
  -1  -4  48    3.34    5.26
   1   4 -47   -2.27    5.14
  -1  -4  47    1.19    5.97
   1   4 -46    1.91    5.14
  -1  -4  46    6.33    4.54
   1   4 -45    0.24    4.18
  -1  -4  45    0.36    4.30
   1   4 -44   12.54    6.33
  -1  -4  44   12.18    5.97
   1   4 -43   18.03    5.14
  -1  -4  43   13.85    5.26
   1   4 -42    8.72    4.78
  -1  -4  42   10.99    4.78
   1   4 -41   -1.55    4.06
  -1  -4  41    2.39    4.42
   1   4 -40    3.11    4.06
  -1  -4  40    0.84    4.54
   1   4 -39   -0.12    4.18
  -1  -4  39    1.43    5.02
   1   4 -38   45.39    6.93
  -1  -4  38   52.43    7.88
   1   4 -37    0.12    4.66
  -1  -4  37    3.94    4.06
   1   4 -36    4.06    3.46
  -1  -4  36   -1.07    4.06
   1   4 -35   57.69    5.97
  -1  -4  35   53.15    7.29
   1   4 -34    9.55    4.18
  -1  -4  34   20.07    5.37
   1   4 -33    7.52    3.94
  -1  -4  33   10.27    4.54
   1   4 -32    5.14    2.87
  -1  -4  32    4.54    4.18
   1   4 -31    4.42    3.94
  -1  -4  31    9.55    4.06
   1   4 -30   -0.36    4.30
  -1  -4  30    0.60    3.82
   1   4 -29   28.78    4.78
  -1  -4  29   34.99    5.49
   1   4 -28   53.63    6.45
  -1  -4  28   64.97    6.57
   1   4 -27   42.16    5.49
  -1  -4  27   55.30    7.05
   1   4 -26   -2.27    3.11
  -1  -4  26    2.63    4.30
   1   4 -25   -0.36    3.11
  -1  -4  25   -3.34    3.22
   1   4 -24   10.39    3.11
  -1  -4  24    4.42    3.22
   1   4 -23    5.85    2.63
  -1  -4  23    2.27    2.99
   1   4 -22   12.54    4.18
  -1  -4  22    3.70    2.99
   1   4 -21   15.77    3.82
  -1  -4  21   18.51    3.94
   1   4 -20   -0.96    2.51
  -1  -4  20   -4.18    3.22
   1   4 -19   15.41    3.22
  -1  -4  19   16.84    3.46
   1   4 -18   53.98    4.54
  -1  -4  18   49.57    4.78
   1   4 -17  104.39    7.76
  -1  -4  17  132.81    8.24
   1   4 -16  285.09   13.85
  -1  -4  16  267.30   14.93
   1   4 -15   61.87    4.42
  -1  -4  15   58.64    5.02
   1   4 -14   16.72    2.75
  -1  -4  14   20.90    4.30
   1   4 -13  205.55   13.14
  -1  -4  13  213.31   20.54
   1   4 -12   34.76    4.06
  -1  -4  12   41.68    4.42
   1   4 -11   30.46    3.58
  -1  -4  11   34.52    4.30
   1   4 -10    1.55    1.79
  -1  -4  10   -1.91    2.15
   1   4  -9    9.91    2.15
  -1  -4   9    5.37    1.91
   1   4  -8   10.87    2.39
  -1  -4   8    8.72    2.27
   1   4  -7   92.44    7.29
  -1  -4   7   71.42    6.33
   1   4  -6  314.35   16.00
  -1  -4   6  333.94   24.01
   1   4  -5  226.33   20.30
  -1  -4   5  194.20   18.15
   1   4  -4   49.45    6.21
  -1  -4   4   40.25    7.40
   1   4  -3   32.96    6.81
  -1  -4   3    5.73    3.34
   1   4  -2  220.24   19.35
  -1  -4   2   81.22   15.41
   1   4  -1  773.70   47.18
  -1  -4   1  617.84   52.79
   1   4   0 1375.18   66.05
  -1  -4   0 1271.99   88.50
   1   4   1  944.49   57.33
  -1  -4  -1  809.17   66.64
   1   4   2  130.90   17.80
  -1  -4  -2  133.65   14.33
   1   4   3  170.20   11.35
  -1  -4  -3  185.36   11.47
   1   4   4  325.22   17.08
  -1  -4  -4  315.43   17.20
   1   4   5  176.76   12.78
  -1  -4  -5  178.91   10.39
   1   4   6  168.76   11.94
  -1  -4  -6  166.85   11.11
   1   4   7   10.75    3.22
  -1  -4  -7    2.99    4.54
   1   4   8    1.07    3.58
  -1  -4  -8    5.97    4.06
   1   4   9   65.81    7.40
  -1  -4  -9   81.34    6.57
   1   4  10   35.47    4.78
  -1  -4 -10   44.67    5.14
   1   4  11   40.85    5.97
  -1  -4 -11   52.55    5.97
   1   4  12    8.12    3.58
  -1  -4 -12    1.67    4.30
   1   4  13    9.44    3.58
  -1  -4 -13   11.23    3.94
   1   4  14   -0.60    3.94
  -1  -4 -14    1.55    3.82
   1   4  15    4.78    4.30
  -1  -4 -15    5.61    4.06
   1   4  16   10.27    4.78
  -1  -4 -16    8.00    4.06
   1   4  17   16.00    5.61
  -1  -4 -17   11.94    3.82
   1   4  18   56.13    8.12
  -1  -4 -18   36.31    6.93
   1   4  19   13.26    5.37
  -1  -4 -19   10.03    5.14
   1   4  20   30.34    4.90
  -1  -4 -20   30.69    5.73
   1   4  21   74.29    9.79
  -1  -4 -21   65.69    8.72
   1   4  22  162.19   15.88
  -1  -4 -22  153.71   13.74
   1   4  23   90.89   10.39
  -1  -4 -23   70.11    8.60
   1   4  24   -2.39    5.14
  -1  -4 -24   -2.99    3.70
   1   4  25   71.06    8.00
  -1  -4 -25   77.04    7.76
   1   4  26   28.78    5.85
  -1  -4 -26   25.56    6.57
   1   4  27    5.85    6.45
  -1  -4 -27   11.94    6.33
   1   4  28   14.69    6.93
  -1  -4 -28   15.88    6.93
   1   4  29   48.73    8.24
  -1  -4 -29   49.69    7.17
   1   4  30   27.59    7.64
  -1  -4 -30   30.10    5.97
   1   4  31   -2.87    6.09
  -1  -4 -31    2.87    6.21
   1   4  32   -4.06    6.81
  -1  -4 -32   -2.87    5.49
   1   4  33    7.76    6.33
  -1  -4 -33    7.17    4.90
   1   4  34   11.23    6.69
  -1  -4 -34    8.72    3.82
   1   4  35    6.57    6.81
  -1  -4 -35    1.43    4.54
   1   4  36    1.91    4.66
  -1  -4 -36   -6.21    5.14
   1   4  37    0.96    5.26
  -1  -4 -37    6.21    4.78
   1   4  38   -1.55    5.49
  -1  -4 -38    3.46    6.09
   1   4  39   -5.14    5.73
  -1  -4 -39    3.22    5.14
   1   4  40    8.24    4.66
  -1  -4 -40   13.50    5.49
   1   4  41    2.15    6.81
  -1  -4 -41    2.75    4.30
   1   4  42   -4.42    9.32
  -1  -4 -42   -3.70    8.36
   1   4  43   25.56   13.74
  -1  -4 -43   23.17   10.15
   1   4  44   20.78   10.99
  -1  -4 -44   26.16    8.84
   1   4  45    0.48    9.20
  -1  -4 -45   11.23    6.45
   1   4  46    7.17    9.91
  -1  -4 -46   -3.34    6.81
   1   4  47   -7.76   11.23
  -1  -4 -47    8.12   12.30
   1   4  48   -2.87   12.66
  -1  -4 -48    2.39    9.79
   1   5 -44    4.42    6.09
  -1  -5  44    0.48    6.21
   1   5 -43    2.51    4.18
  -1  -5  43    2.51    4.18
   1   5 -42   -0.60    3.58
  -1  -5  42    1.67    4.54
   1   5 -41    2.03    4.18
  -1  -5  41   -1.91    3.70
   1   5 -40    2.15    3.11
  -1  -5  40   -3.22    4.06
   1   5 -39    0.84    3.34
  -1  -5  39    0.96    4.30
   1   5 -38    1.67    3.58
  -1  -5  38    0.84    3.82
   1   5 -37    2.51    3.82
  -1  -5  37    4.54    3.82
   1   5 -36    0.60    3.82
  -1  -5  36    0.00    3.94
   1   5 -35    3.70    3.58
  -1  -5  35   -1.31    3.94
   1   5 -34   -2.39    2.75
  -1  -5  34    0.36    3.58
   1   5 -33   -1.43    3.34
  -1  -5  33    2.51    3.46
   1   5 -32   -2.27    3.34
  -1  -5  32   -3.22    3.58
   1   5 -31    3.46    3.58
  -1  -5  31   -3.11    3.46
   1   5 -30    2.39    3.46
  -1  -5  30    8.84    3.82
   1   5 -29    0.12    3.22
  -1  -5  29   -0.48    3.34
   1   5 -28   -0.12    2.75
  -1  -5  28   -0.12    3.22
   1   5 -27    2.51    2.75
  -1  -5  27    4.54    3.11
   1   5 -26   -0.60    2.75
  -1  -5  26    5.85    3.34
   1   5 -25   -2.27    3.11
  -1  -5  25    0.24    2.75
   1   5 -24    1.07    2.39
  -1  -5  24    0.00    2.63
   1   5 -23    4.90    2.27
  -1  -5  23    0.60    2.99
   1   5 -22   -0.72    2.03
  -1  -5  22    0.12    2.27
   1   5 -21    0.48    2.39
  -1  -5  21    0.60    3.82
   1   5 -20    2.27    2.03
  -1  -5  20    0.36    3.70
   1   5 -19   -0.96    2.27
  -1  -5  19   -2.27    3.22
   1   5 -18    0.12    2.03
  -1  -5  18   -1.55    2.03
   1   5 -17    7.05    1.91
  -1  -5  17    5.85    2.39
   1   5 -16    2.51    1.91
  -1  -5  16    3.11    2.15
   1   5 -15   -0.84    1.55
  -1  -5  15   -0.36    2.03
   1   5 -14    1.31    1.55
  -1  -5  14    0.48    1.91
   1   5 -13    2.99    1.67
  -1  -5  13    2.27    1.91
   1   5 -12   -1.79    1.55
  -1  -5  12    2.51    1.67
   1   5 -11    0.24    1.31
  -1  -5  11    0.48    1.55
   1   5 -10    1.31    1.19
  -1  -5  10    0.96    1.43
   1   5  -9    2.27    1.19
  -1  -5   9    1.31    1.43
   1   5  -8    2.75    1.31
  -1  -5   8    2.39    1.55
   1   5  -7    1.19    1.67
  -1  -5   7    1.67    1.43
   1   5  -6    2.03    1.43
  -1  -5   6    1.31    1.31
   1   5  -5    8.84    1.67
  -1  -5   5    6.81    1.91
   1   5  -4    2.03    1.91
  -1  -5   4    2.51    2.27
   1   5  -3    2.87    1.91
  -1  -5   3    0.48    2.51
   1   5  -2    9.08    2.63
  -1  -5   2   13.62    2.75
   1   5  -1    1.43    2.75
  -1  -5   1    1.43    2.63
   1   5   0    2.63    2.87
  -1  -5   0    0.60    3.34
   1   5   1   17.20    3.22
  -1  -5  -1   11.11    4.30
   1   5   2    5.97    3.11
  -1  -5  -2    1.43    3.46
   1   5   3    6.09    3.70
  -1  -5  -3   10.51    2.27
   1   5   4   19.23    4.18
  -1  -5  -4   26.75    3.11
   1   5   5   35.71    4.54
  -1  -5  -5   40.13    4.90
   1   5   6   41.44    4.90
  -1  -5  -6   43.71    5.26
   1   5   7   60.43    6.45
  -1  -5  -7   57.69    6.57
   1   5   8    4.78    3.58
  -1  -5  -8    7.40    3.58
   1   5   9   -2.87    2.87
  -1  -5  -9   -2.63    3.11
   1   5  10    1.91    3.34
  -1  -5 -10   -0.12    2.87
   1   5  11    1.07    3.58
  -1  -5 -11    0.60    3.22
   1   5  12   -2.51    4.18
  -1  -5 -12   -2.39    3.46
   1   5  13    3.22    3.22
  -1  -5 -13   -3.11    2.99
   1   5  14   -2.51    4.18
  -1  -5 -14   -1.19    3.70
   1   5  15   -4.66    3.94
  -1  -5 -15   -0.36    4.06
   1   5  16   -0.48    4.30
  -1  -5 -16    0.00    3.82
   1   5  17   -2.75    4.18
  -1  -5 -17   -1.91    3.94
   1   5  18   -4.06    4.54
  -1  -5 -18   -4.78    4.54
   1   5  19    2.63    3.94
  -1  -5 -19    2.27    4.30
   1   5  20    4.54    5.14
  -1  -5 -20    3.34    4.90
   1   5  21    1.31    4.06
  -1  -5 -21    3.82    3.46
   1   5  22   -1.07    5.85
  -1  -5 -22   -2.75    3.46
   1   5  23   -1.55    5.85
  -1  -5 -23    8.48    5.02
   1   5  24    1.67    5.49
  -1  -5 -24   -0.36    4.66
   1   5  25    1.19    5.61
  -1  -5 -25   -1.19    4.78
   1   5  26   10.51    6.09
  -1  -5 -26   -0.84    4.30
   1   5  27    8.84    4.54
  -1  -5 -27    8.36    3.70
   1   5  28    8.72    4.78
  -1  -5 -28    9.91    4.78
   1   5  29   13.62    6.45
  -1  -5 -29    0.96    4.90
   1   5  30    0.60    6.33
  -1  -5 -30   -3.70    5.61
   1   5  31    7.17    7.17
  -1  -5 -31    3.22    6.09
   1   5  32   -4.06    6.09
  -1  -5 -32    0.24    5.61
   1   5  33    2.63    5.61
  -1  -5 -33   -2.15    5.85
   1   5  34   -4.66    6.21
  -1  -5 -34    5.85    4.90
   1   5  35   -4.18    7.05
  -1  -5 -35   -1.91    5.49
   1   5  36   -0.36    7.76
  -1  -5 -36   -5.49    5.14
   1   5  37   -0.96    7.40
  -1  -5 -37   -0.96    4.18
   1   5  38   -5.37    5.97
  -1  -5 -38    1.91    5.14
   1   5  39    1.91    6.21
  -1  -5 -39    2.63    4.30
  -1  -5 -40    4.66    5.85
  -1  -5 -41   -2.75    6.57
   1   6 -44    0.72    4.42
   1   6 -43   -2.39    3.46
   1   6 -28    0.60    3.11
   1   6 -27    0.12    2.87
   1   6 -26    1.19    2.51
  -1  -6  26    0.00    2.87
   1   6 -25    4.06    3.22
  -1  -6  25    5.73    3.46
   1   6 -24    4.18    2.63
  -1  -6  24   11.23    3.58
   1   6 -23    1.55    2.15
  -1  -6  23    2.15    2.99
   1   6 -22   -0.96    1.31
  -1  -6  22   -1.07    2.63
  -1  -6  21   -1.31    2.03
  -1  -6   1    9.44    3.11
   1   6   0   45.50    4.42
  -1  -6   0   32.84    3.70
   1   6   1   70.47    7.05
  -1  -6  -1   66.88    6.69
   1   6   2   33.80    4.78
  -1  -6  -2   26.75    4.90
   1   6   3    6.09    3.34
  -1  -6  -3    6.69    3.46
   1   6   4    0.84    3.22
  -1  -6  -4    4.90    3.58
   1   6   5    6.81    3.34
  -1  -6  -5    8.48    2.87
   1   6   6   26.99    3.58
  -1  -6  -6   23.53    3.70
   1   6   7    7.64    3.46
  -1  -6  -7   18.63    3.46
   1   6   8   49.57    5.49
  -1  -6  -8   44.31    4.42
   1   6   9    8.24    4.42
  -1  -6  -9    2.51    3.11
   1   6  10    5.49    2.99
  -1  -6 -10   -0.96    2.87
   1   6  11    5.61    3.22
  -1  -6 -11    1.91    3.46
   1   6  12    0.72    3.46
  -1  -6 -12    5.61    3.22
   1   6  13   -3.34    3.11
  -1  -6 -13    1.19    2.99
   1   6  14   -0.12    3.82
  -1  -6 -14    5.61    3.70
   1   6  15   -1.55    3.46
  -1  -6 -15    3.46    3.22
   1   6  16    2.51    3.82
  -1  -6 -16    0.96    4.18
   1   6  17    3.22    3.82
  -1  -6 -17    2.15    3.34
   1   6  18    0.72    3.94
  -1  -6 -18    3.22    4.06
   1   6  19   -0.72    5.02
  -1  -6 -19    3.34    3.70
   1   6  20   -3.22    4.18
  -1  -6 -20   -4.18    4.18
   1   6  21   10.03    4.30
  -1  -6 -21    9.20    4.66
   1   6  22   18.15    5.14
  -1  -6 -22   21.50    6.45
   1   6  23   27.95    5.85
  -1  -6 -23   25.92    5.61
   1   6  24    0.36    4.78
  -1  -6 -24    4.54    5.49
   1   6  25    1.19    5.61
  -1  -6 -25   -6.93    4.78
   1   6  26   -0.72    4.78
  -1  -6 -26    7.64    5.61
   1   6  27   33.92    7.17
  -1  -6 -27   30.81    6.33
   1   6  28    3.46    5.37
  -1  -6 -28    7.52    5.49
   1   6  29    3.70    3.94
  -1  -6 -29    1.07    5.61
   1   6  30   18.03    7.17
  -1  -6 -30   24.48    5.73
   1   6  31    2.03    5.02
  -1  -6 -31    4.30    4.06
   1   6  32    5.49    6.21
  -1  -6 -32    1.43    5.49
   1   6  33    0.72    6.33
  -1  -6 -33    1.67    5.85
   1   6  34    4.78    5.97
  -1  -6 -34    0.84    5.37
   1   6  35    1.79    5.85
  -1  -6 -35   -6.45    5.85
   1   6  36    2.99    9.67
  -1  -6 -36   -0.48    5.85
   1   6  37   -0.96    8.48
  -1  -6 -37   -0.96    5.85
  -1  -6 -38    3.94    4.90
  -1  -6 -39    0.84    5.49
  -1  -6 -40    7.76    8.12
   1   7   4    1.55    1.43
  -1  -7  -4    1.67    2.15
   1   7   5   -0.48    2.63
  -1  -7  -5    1.91    2.51
   1   7   6   -0.24    3.11
  -1  -7  -6   -0.84    1.79
   1   7   7   -2.39    2.39
  -1  -7  -7   -2.03    2.27
   1   7   8    3.70    2.51
  -1  -7  -8    3.11    2.27
   1   7   9   -3.70    2.87
  -1  -7  -9    1.55    2.39
   1   7  10    0.72    2.75
  -1  -7 -10   -0.12    2.27
   1   7  11    3.11    3.34
  -1  -7 -11    2.51    2.87
   1   7  12   -0.48    2.51
  -1  -7 -12    0.72    2.99
   1   7  13    5.37    3.46
  -1  -7 -13    1.07    3.46
   1   7  14    2.63    3.82
  -1  -7 -14    0.72    2.63
   1   7  15    0.36    4.42
  -1  -7 -15    1.31    3.11
   1   7  16   -7.17    4.06
  -1  -7 -16   -2.87    2.99
   1   7  17    1.91    4.06
  -1  -7 -17   -2.51    3.22
   1   7  18    1.19    3.94
  -1  -7 -18   -2.27    3.46
   1   7  19    0.96    4.06
  -1  -7 -19    0.96    3.34
   1   7  20    5.02    4.78
  -1  -7 -20    2.03    3.11
   1   7  21    5.97    4.54
  -1  -7 -21    3.11    4.54
   1   7  22    1.55    5.02
  -1  -7 -22   -1.19    4.90
   1   7  23   -2.75    4.42
  -1  -7 -23    0.48    6.21
  -1  -7 -24    5.61    6.21
  -1  -7 -25    8.36    6.21
  -1  -7 -26    0.84    6.09
  -1  -7 -27   -3.22    5.73
  -1  -7 -28    0.84    7.17
  -1  -7 -29   -2.75    7.29
  -1  -7 -30    7.05    7.05
  -1  -7 -31    3.11    5.73
  -1  -7 -32   -1.19    3.46
  -1  -7 -33   -1.79    4.66
  -1  -7 -34    2.03    6.09
  -1  -7 -35   -2.87    6.33
  -1  -7 -36    1.79    9.20
  -1  -8  -9    9.55    2.99
   1   8  10    1.43    3.34
  -1  -8 -10    3.94    3.22
   1   8  11   -0.24    3.34
  -1  -8 -11    1.79    3.46
   1   8  12    2.27    3.94
   1   8  13   -1.79    4.06
   1   8  14    2.87    4.30
   1   8  15   -1.19    4.18
  -1  -9 -15   -1.55    2.99
   1   9  16    0.12    4.06
  -1  -9 -16   -1.43    3.22
   2  -8 -24    2.15    4.66
  -2   8  24   -2.99    5.26
   2  -8 -23    5.02    5.37
  -2   8  23   -1.91    5.73
   2  -8 -22    6.57    5.49
  -2   8  22    0.36    5.61
   2  -8 -21    3.22    5.61
  -2   8  21    1.91    5.61
   2  -8 -20    1.79    4.66
  -2   8  20    4.90    3.82
   2  -8 -19    4.78    3.46
  -2   8  19   -3.58    3.94
   2  -8 -18   -1.67    3.46
  -2   8  18   -2.15    3.70
   2  -8 -17    4.30    3.11
  -2   8  17    1.91    5.73
   2  -8 -16    1.07    3.11
  -2   8  16   -1.31    4.90
   2  -8 -15    1.07    2.63
  -2   8  15   -3.22    4.30
   2  -7 -34    3.34    4.78
  -2   7  34   -5.37    9.20
   2  -7 -33    3.58    4.66
  -2   7  33    3.70    6.09
   2  -7 -32    1.55    4.18
  -2   7  32   -2.03    5.73
   2  -7 -31   -5.37    5.02
  -2   7  31    3.22    7.17
   2  -7 -30    0.00    3.34
  -2   7  30   -2.99    5.37
   2  -7 -29    2.99    3.70
  -2   7  29    7.40    4.90
   2  -7 -28   -0.60    4.30
  -2   7  28    2.03    5.26
   2  -7 -27    1.31    4.90
  -2   7  27   -0.96    5.37
   2  -7 -26   -2.39    4.78
  -2   7  26   -3.58    4.06
   2  -7 -25    2.51    3.94
  -2   7  25    0.48    5.02
   2  -7 -24   -1.19    4.06
  -2   7  24    0.36    4.54
   2  -7 -23   -0.60    4.06
  -2   7  23    4.66    5.97
   2  -7 -22    1.67    4.06
  -2   7  22   -1.43    3.82
   2  -7 -21    2.03    3.11
  -2   7  21   -0.48    4.30
   2  -7 -20   -1.79    4.54
  -2   7  20   -0.48    4.42
   2  -7 -19   -1.43    3.34
  -2   7  19    0.36    4.18
   2  -7 -18   -4.30    3.82
  -2   7  18   -2.27    4.78
   2  -7 -17   -3.34    3.82
  -2   7  17   -0.36    4.06
   2  -7 -16    4.42    3.34
  -2   7  16   -0.84    4.90
   2  -7 -15    0.36    3.22
  -2   7  15    7.05    5.37
   2  -7 -14   57.09    5.49
  -2   7  14   49.45    7.40
   2  -7 -13   37.38    4.78
  -2   7  13   28.31    4.78
   2  -7 -12    9.91    4.42
  -2   7  12   10.87    4.42
   2  -7 -11    8.00    3.34
  -2   7  11    3.82    3.94
   2  -7 -10   -0.48    4.06
   2  -7  -9    2.03    3.58
   2  -7  -8    5.73    3.58
  -2   7   8   -3.58    5.26
   2  -7  -7    4.30    4.30
  -2   7   7   -1.19    4.90
  -2   7   2   -0.36    2.51
  -2   7   1    2.15    2.63
  -2   7   0    0.96    1.67
   2  -7   1    1.43    1.79
  -2   7  -1   -0.72    1.43
   2  -6 -40   10.39    6.09
  -2   6  40   16.48    7.64
   2  -6 -39    8.00    7.17
  -2   6  39    5.73    7.76
   2  -6 -38    7.52    6.21
  -2   6  38    1.43    7.52
   2  -6 -37    0.96    4.18
  -2   6  37    6.93    6.81
   2  -6 -36    3.11    4.90
  -2   6  36    6.93    6.33
   2  -6 -35    0.00    3.94
  -2   6  35   -2.03    5.37
   2  -6 -34    5.26    4.90
  -2   6  34   11.70    6.69
   2  -6 -33   14.33    6.09
  -2   6  33   15.17    6.69
   2  -6 -32   -0.36    4.66
  -2   6  32    4.66    6.09
   2  -6 -31    3.70    5.85
  -2   6  31    1.07    5.37
   2  -6 -30    6.45    4.54
  -2   6  30    4.30    5.97
   2  -6 -29    7.17    4.90
  -2   6  29   10.15    5.97
   2  -6 -28   13.62    5.14
  -2   6  28   16.12    6.45
   2  -6 -27   17.68    6.09
  -2   6  27   38.82    7.52
   2  -6 -26   61.39    8.12
  -2   6  26   46.46    8.36
   2  -6 -25   66.17    9.20
  -2   6  25   63.06    9.08
   2  -6 -24   27.71    5.37
  -2   6  24   32.61    7.17
   2  -6 -23   -2.99    4.18
  -2   6  23    5.49    4.54
   2  -6 -22   -3.58    3.70
  -2   6  22   -0.60    5.61
   2  -6 -21   -0.60    3.22
  -2   6  21   -1.79    5.14
   2  -6 -20   -5.61    4.42
  -2   6  20    5.37    4.54
   2  -6 -19    2.39    3.70
  -2   6  19   -0.12    4.54
   2  -6 -18    7.29    4.42
  -2   6  18    7.52    4.90
   2  -6 -17    8.36    4.30
  -2   6  17    6.93    5.26
   2  -6 -16   -4.54    3.46
  -2   6  16    5.61    4.78
   2  -6 -15    0.24    3.46
  -2   6  15   -2.15    4.18
   2  -6 -14   15.17    4.18
  -2   6  14   19.47    5.73
   2  -6 -13    1.91    3.46
  -2   6  13    5.85    3.94
   2  -6 -12   12.54    4.18
  -2   6  12    4.18    4.18
   2  -6 -11    7.52    3.22
  -2   6  11    8.24    4.66
   2  -6 -10    7.88    3.11
  -2   6  10   10.15    3.46
   2  -6  -9   -0.96    3.94
  -2   6   9    4.30    3.46
   2  -6  -8    2.75    3.22
  -2   6   8   -1.31    3.58
   2  -6  -7    2.27    2.87
  -2   6   7   -2.27    4.78
   2  -6  -6   -0.60    2.87
  -2   6   6   -0.24    4.18
   2  -6  -5    5.02    2.99
  -2   6   5    8.96    5.37
   2  -6  -4   38.10    4.30
  -2   6   4   30.93    6.21
   2  -6  -3   55.90    9.08
  -2   6   3   46.46    7.05
   2  -6  -2   20.18    4.30
  -2   6   2   21.74    5.14
   2  -6  -1    4.30    3.94
  -2   6   1   10.51    5.02
   2  -6   0   19.59    4.42
  -2   6   0    6.21    4.90
   2  -6   1    6.33    3.82
  -2   6  -1    5.61    3.94
   2  -6   2   15.65    3.70
  -2   6  -2   10.99    3.34
   2  -6   3   19.47    4.42
  -2   6  -3   10.03    4.06
   2  -6   4   10.27    3.34
  -2   6  -4   -0.96    2.51
   2  -6   5   31.53    3.70
  -2   6  -5   13.26    4.06
   2  -6   6   42.28    6.09
  -2   6  -6   30.81    3.70
   2  -6   7   69.99    6.81
  -2   6  -7   54.34    4.90
   2  -6   8   46.10    3.46
  -2   6  -8   36.55    3.46
   2  -6   9   20.78    2.75
  -2   6  -9   11.94    2.39
   2  -6  10   26.75    2.51
  -2   6 -10   22.57    2.63
   2  -6  11   14.57    2.27
  -2   6 -11    9.20    1.67
   2  -6  12    0.72    1.43
  -2   6 -12    1.55    1.31
   2  -6  13    3.34    1.55
  -2   6 -13    1.55    1.43
   2  -6  14    3.11    1.43
  -2   6 -14    2.75    1.55
   2  -6  15   -1.19    2.03
  -2   6 -15    1.79    1.43
   2  -6  16   -0.60    1.55
  -2   6 -16   -0.12    1.43
   2  -6  17    0.24    1.55
  -2   6 -17    1.31    1.91
   2  -6  18   -0.24    1.67
  -2   6 -18    0.24    2.03
   2  -6  19   -0.12    1.91
  -2   6 -19   -1.19    2.15
   2  -6  20    2.03    2.15
  -2   6 -20    2.03    2.27
   2  -6  21    2.03    2.15
  -2   6 -21    2.15    2.51
   2  -6  22    1.79    2.03
   2  -6  23    3.11    2.27
  -2   6 -23   -0.72    2.51
   2  -6  24    2.15    2.27
  -2   6 -24   -0.36    2.63
   2  -5 -44    1.31    4.66
  -2   5  44    0.60    7.05
   2  -5 -43   -3.70    4.90
  -2   5  43   -3.34    5.73
   2  -5 -42    3.34    6.81
  -2   5  42    8.24    7.29
   2  -5 -41   -0.96    5.85
  -2   5  41    4.06    6.81
   2  -5 -40   -7.40    6.81
  -2   5  40    1.67    7.52
   2  -5 -39   -3.82    5.26
  -2   5  39    8.96    9.91
   2  -5 -38    2.51    5.14
  -2   5  38    1.79    5.14
   2  -5 -37    0.72    4.90
  -2   5  37    6.33    7.29
   2  -5 -36    9.67    5.61
  -2   5  36    8.36    5.97
   2  -5 -35    2.87    4.78
  -2   5  35    6.69    7.64
   2  -5 -34   -4.30    4.42
  -2   5  34    0.00    6.57
   2  -5 -33    1.79    5.73
  -2   5  33    3.70    5.97
   2  -5 -32   -4.54    6.09
  -2   5  32    0.24    6.57
   2  -5 -31   -1.67    5.37
  -2   5  31    1.43    6.69
   2  -5 -30    0.72    5.61
  -2   5  30   -1.55    5.61
   2  -5 -29   -2.63    4.18
  -2   5  29  -11.35    6.09
   2  -5 -28   -3.94    5.26
  -2   5  28   -0.60    4.78
   2  -5 -27    8.24    4.30
  -2   5  27    5.97    6.09
   2  -5 -26   11.70    5.14
  -2   5  26    6.09    6.45
   2  -5 -25   -2.99    4.42
  -2   5  25  -11.23    6.09
   2  -5 -24   -1.79    4.66
  -2   5  24    9.79    5.49
   2  -5 -23   -1.31    4.30
  -2   5  23    7.64    5.73
   2  -5 -22    0.72    4.78
  -2   5  22    4.66    5.02
   2  -5 -21    1.67    4.06
  -2   5  21    6.45    5.85
   2  -5 -20   -1.43    4.78
  -2   5  20   -0.36    4.90
   2  -5 -19    9.79    5.02
  -2   5  19    3.46    4.18
   2  -5 -18   -1.55    3.94
  -2   5  18   -4.18    4.90
   2  -5 -17    0.12    3.22
  -2   5  17   -0.12    5.14
   2  -5 -16   -2.03    4.06
  -2   5  16    1.07    4.18
   2  -5 -15   33.92    5.02
  -2   5  15   29.50    6.33
   2  -5 -14  176.41   11.70
  -2   5  14  198.14   11.59
   2  -5 -13    5.97    3.70
  -2   5  13    6.33    5.14
   2  -5 -12  109.40    9.67
  -2   5  12  123.62    7.64
   2  -5 -11   68.20    5.97
  -2   5  11   65.57    7.52
   2  -5 -10   -2.75    2.99
  -2   5  10    2.99    3.58
   2  -5  -9    3.58    2.99
  -2   5   9    1.91    2.75
   2  -5  -8    5.85    3.34
  -2   5   8    4.06    2.75
   2  -5  -7    1.31    2.75
  -2   5   7    1.55    3.70
   2  -5  -6   -1.31    3.46
  -2   5   6    0.12    2.99
   2  -5  -5   -2.39    2.75
  -2   5   5   -0.84    4.42
   2  -5  -4   -1.07    2.63
  -2   5   4   -0.12    4.42
   2  -5  -3    0.72    2.39
  -2   5   3    2.39    4.90
   2  -5  -2   -4.90    2.99
  -2   5   2    0.36    3.94
   2  -5  -1   -1.91    3.46
  -2   5   1    0.96    4.78
   2  -5   0    0.00    3.34
  -2   5   0   -1.79    2.99
   2  -5   1    1.07    2.99
  -2   5  -1   -2.99    3.82
   2  -5   2   -1.55    2.75
  -2   5  -2    1.67    3.58
   2  -5   3    1.07    2.99
  -2   5  -3    0.60    2.99
   2  -5   4    0.00    2.99
  -2   5  -4   -3.58    3.70
   2  -5   5   -1.07    3.22
  -2   5  -5   -2.15    3.34
   2  -5   6   15.65    5.37
  -2   5  -6    2.39    3.46
   2  -5   7   72.62    8.48
  -2   5  -7   56.49    7.05
   2  -5   8   83.13    9.32
  -2   5  -8   73.09    7.17
   2  -5   9    7.52    4.78
  -2   5  -9    1.55    2.87
   2  -5  10   78.59    9.55
  -2   5 -10   75.48    6.09
   2  -5  11   27.71    4.06
  -2   5 -11   33.08    3.82
   2  -5  12    2.03    2.63
  -2   5 -12    3.70    2.15
   2  -5  13    3.34    2.63
  -2   5 -13   -0.24    2.27
   2  -5  14    3.58    2.63
  -2   5 -14    6.21    2.63
   2  -5  15    0.60    2.27
  -2   5 -15    0.96    2.63
   2  -5  16    0.84    2.51
  -2   5 -16    1.19    2.39
   2  -5  17   -1.43    2.39
  -2   5 -17    1.43    2.27
   2  -5  18   -1.79    3.70
  -2   5 -18    0.24    2.27
   2  -5  19   -1.07    3.82
  -2   5 -19   -2.39    2.51
   2  -5  20   -2.51    3.82
  -2   5 -20    1.07    2.51
   2  -5  21    1.43    2.75
  -2   5 -21    0.72    2.75
   2  -5  22   -4.42    3.58
  -2   5 -22    1.31    2.99
   2  -5  23    1.19    2.99
  -2   5 -23    1.31    2.75
   2  -5  24    0.84    3.22
  -2   5 -24    0.72    2.51
   2  -5  25    1.43    3.70
  -2   5 -25    1.79    2.99
   2  -5  26   -0.96    4.06
  -2   5 -26    2.87    2.87
   2  -5  27    3.22    4.30
  -2   5 -27   -3.70    3.58
   2  -5  28    0.48    3.70
  -2   5 -28   -1.31    3.34
   2  -5  29    5.26    5.26
  -2   5 -29    2.15    5.02
   2  -5  30   13.38    5.97
  -2   5 -30    0.12    5.61
   2  -5  31    0.72    5.26
  -2   5 -31   -0.72    4.90
   2  -5  32    7.05    5.02
  -2   5 -32   -1.79    5.61
   2  -5  33    5.37    6.33
  -2   5 -33    3.94    5.85
   2  -5  34   -3.34    6.69
  -2   5 -34   -3.46    4.30
   2  -5  35   -0.60    5.26
  -2   5 -35    3.22    5.61
   2  -5  36    4.90    4.90
  -2   5 -36    0.36    5.14
   2  -5  37    3.94    6.09
  -2   5 -37    5.61    6.33
   2  -5  38    2.39    6.57
  -2   5 -38    2.87    6.45
   2  -5  39   -5.26    5.61
  -2   5 -39   -1.07    4.54
   2  -5  40    2.39    6.09
  -2   5 -40    1.79    5.73
   2  -5  41    4.66    4.06
  -2   5 -41    2.15    3.70
   2  -5  42   -2.27    4.66
  -2   5 -42   -3.82    4.30
  -2   5 -43   -1.31    3.94
   2  -4 -54    6.09    9.91
   2  -4 -53    9.91    8.96
   2  -4 -52   -3.70    7.17
   2  -4 -51   17.68    6.33
   2  -4 -50    7.76    5.97
   2  -4 -49   -0.72    5.61
   2  -4 -48    2.51    4.90
  -2   4  48    6.09    8.24
   2  -4 -47    0.72    5.97
  -2   4  47    1.91    6.09
   2  -4 -46    3.94    5.26
  -2   4  46   -4.18    5.37
   2  -4 -45    4.90    5.37
  -2   4  45   -1.43    6.21
   2  -4 -44   -2.63    5.26
  -2   4  44   10.03    4.78
   2  -4 -43   -3.82    4.78
  -2   4  43    2.63    4.18
   2  -4 -42    1.79    4.54
  -2   4  42    0.00    6.21
   2  -4 -41   -0.96    4.54
  -2   4  41    4.90    6.81
   2  -4 -40   -2.63    4.78
  -2   4  40   -3.94    7.05
   2  -4 -39    4.30    4.78
  -2   4  39    3.34    5.97
   2  -4 -38    9.20    5.14
  -2   4  38   33.80    8.12
   2  -4 -37    5.97    5.97
  -2   4  37   13.26    6.69
   2  -4 -36   10.87    5.49
  -2   4  36    5.37    6.81
   2  -4 -35  154.67   11.23
  -2   4  35  154.79   12.54
   2  -4 -34   17.08    6.93
  -2   4  34   12.54    8.12
   2  -4 -33   60.31   10.51
  -2   4  33   59.84   10.75
   2  -4 -32    0.84    5.14
  -2   4  32    4.30    6.93
   2  -4 -31   13.97    5.49
  -2   4  31    8.84    6.81
   2  -4 -30  159.80   13.50
  -2   4  30  161.60   13.97
   2  -4 -29  148.34   12.42
  -2   4  29  136.16   14.93
   2  -4 -28  122.42   10.15
  -2   4  28  135.44   11.11
   2  -4 -27   69.27    6.57
  -2   4  27   72.97    9.44
   2  -4 -26   59.48    8.96
  -2   4  26   79.07   10.51
   2  -4 -25   35.71    5.61
  -2   4  25   51.83    7.52
   2  -4 -24    2.75    4.90
  -2   4  24   -0.36    6.69
   2  -4 -23    6.09    3.58
  -2   4  23   -3.70    3.94
   2  -4 -22    9.44    4.54
  -2   4  22   13.02    5.26
   2  -4 -21    4.30    4.18
  -2   4  21    0.36    5.37
   2  -4 -20   -5.85    4.90
  -2   4  20   -7.64    4.54
   2  -4 -19   -0.84    3.94
  -2   4  19    0.84    5.02
   2  -4 -18   -5.26    3.82
  -2   4  18   -7.05    4.54
   2  -4 -17   -2.39    4.18
  -2   4  17    1.43    4.66
   2  -4 -16   10.75    3.58
  -2   4  16    3.11    4.54
   2  -4 -15   17.08    4.30
  -2   4  15   15.88    4.06
   2  -4 -14   -4.66    4.18
  -2   4  14    0.36    5.02
   2  -4 -13   58.40    5.61
  -2   4  13   57.09    6.81
   2  -4 -12   48.73    5.26
  -2   4  12   49.21    5.85
   2  -4 -11   67.24    5.85
  -2   4  11   69.39    7.29
   2  -4 -10    2.15    3.22
  -2   4  10   -2.27    3.94
   2  -4  -9   12.30    3.22
  -2   4   9   12.66    5.49
   2  -4  -8  203.76   11.70
  -2   4   8  212.59   11.94
   2  -4  -7  153.47   10.51
  -2   4   7  152.64   10.99
   2  -4  -6  101.76    8.36
  -2   4   6  105.10    9.55
   2  -4  -5   19.83    4.18
  -2   4   5   14.69    4.42
   2  -4  -4   19.83    3.70
  -2   4   4   19.11    4.42
   2  -4  -3   18.15    3.46
  -2   4   3   16.24    5.49
   2  -4  -2   24.13    4.54
  -2   4   2   13.97    4.90
   2  -4  -1    9.79    3.70
  -2   4   1    5.02    4.06
   2  -4   0    8.48    4.66
  -2   4   0    9.08    3.70
   2  -4   1    0.72    3.22
  -2   4  -1    3.58    2.99
   2  -4   2   10.51    3.70
  -2   4  -2    6.33    3.94
   2  -4   3   11.35    3.11
  -2   4  -3    3.70    3.94
   2  -4   4    7.88    3.94
  -2   4  -4   -3.11    3.82
  -2   4  -5    4.06    3.70
  -2   4  -6    3.70    3.34
   2  -4   7   12.78    3.46
  -2   4  -7   13.26    4.30
   2  -4   8   14.21    5.14
  -2   4  -8    9.32    3.34
   2  -4   9   42.04    6.69
  -2   4  -9   37.26    6.33
   2  -4  10  105.34   11.47
  -2   4 -10  104.98   11.11
   2  -4  11  145.71   15.29
  -2   4 -11  151.80   13.02
   2  -4  12   11.59    3.46
  -2   4 -12    9.91    3.58
   2  -4  13   14.81    3.82
  -2   4 -13   21.98    3.58
   2  -4  14   44.67    7.29
  -2   4 -14   42.76    4.90
   2  -4  15    9.67    3.94
  -2   4 -15   16.12    3.70
   2  -4  16    1.67    3.34
  -2   4 -16    4.30    2.75
   2  -4  17    2.99    2.75
  -2   4 -17    3.11    3.22
   2  -4  18    5.61    2.99
  -2   4 -18    3.11    3.22
   2  -4  19    3.70    3.94
  -2   4 -19    3.46    3.11
   2  -4  20    2.87    3.70
  -2   4 -20   -1.19    2.99
   2  -4  21    1.43    3.94
  -2   4 -21   -0.48    3.11
   2  -4  22    8.24    3.94
  -2   4 -22    0.12    3.22
   2  -4  23    0.84    3.22
  -2   4 -23    2.03    3.34
   2  -4  24   -1.07    4.54
  -2   4 -24    4.18    3.34
   2  -4  25    2.99    4.30
  -2   4 -25    2.87    2.27
   2  -4  26    1.19    4.54
  -2   4 -26    0.96    3.94
   2  -4  27    0.60    4.42
  -2   4 -27   -3.46    3.70
   2  -4  28    6.57    4.30
  -2   4 -28    3.46    3.58
   2  -4  29   -3.22    4.42
  -2   4 -29   -3.11    6.69
   2  -4  30   17.80    5.02
  -2   4 -30   20.30    4.54
   2  -4  31   11.82    5.73
  -2   4 -31    7.40    4.30
   2  -4  32   29.74    6.69
  -2   4 -32   36.55    6.21
   2  -4  33   66.29    8.96
  -2   4 -33   59.60    9.79
   2  -4  34    0.72    4.42
  -2   4 -34    0.96    3.34
   2  -4  35    5.61    5.61
  -2   4 -35    8.60    4.90
   2  -4  36   41.92    6.93
  -2   4 -36   34.28    5.73
   2  -4  37    6.09    5.26
  -2   4 -37    1.79    3.82
   2  -4  38    3.34    4.90
  -2   4 -38   -0.60    4.66
   2  -4  39    5.37    4.90
  -2   4 -39   10.03    5.02
   2  -4  40    4.18    6.09
  -2   4 -40   -2.39    5.02
   2  -4  41    2.75    5.73
  -2   4 -41    5.14    5.14
   2  -4  42   -2.27    5.85
  -2   4 -42    1.67    3.70
   2  -4  43    0.60    5.73
  -2   4 -43    5.97    4.54
   2  -4  44   -1.31    6.09
  -2   4 -44    1.19    3.82
   2  -4  45    1.79    5.61
  -2   4 -45    2.15    5.37
   2  -4  46   -2.75    5.85
  -2   4 -46   -1.19    4.54
   2  -4  47    2.27    5.26
  -2   4 -47    0.84    4.78
   2  -4  48    2.75    8.48
  -2   4 -48   -4.78    7.40
   2  -3 -59    2.99    9.79
   2  -3 -58    6.93    6.81
   2  -3 -57    3.46    8.36
   2  -3 -56   12.30    8.60
   2  -3 -55   13.74    8.96
   2  -3 -54   -1.91    7.29
   2  -3 -53   -1.55    8.72
   2  -3 -52   -6.09    7.76
   2  -3 -51   -2.27    8.36
   2  -3 -50    3.11    8.48
   2  -3 -49  -15.41   10.63
   2  -3 -48   -3.46    5.85
  -2   3  48    1.91    6.93
   2  -3 -47   -5.02    8.24
  -2   3  47    0.96    6.81
   2  -3 -46   -6.57    7.64
  -2   3  46    9.55    7.64
   2  -3 -45    0.72    6.09
  -2   3  45   -2.51    7.52
   2  -3 -44    1.67    5.73
  -2   3  44   -1.55    8.60
   2  -3 -43    2.75    5.97
  -2   3  43   10.63    7.88
   2  -3 -42   10.99    7.05
  -2   3  42    7.40    7.88
   2  -3 -41    7.52    6.45
  -2   3  41   -0.72    7.76
   2  -3 -40    1.91    5.85
  -2   3  40    7.17    8.36
   2  -3 -39    2.99    5.26
  -2   3  39   -2.99    7.05
   2  -3 -38    4.78    6.33
  -2   3  38    0.84    6.69
   2  -3 -37   -3.22    6.09
  -2   3  37   -6.21    7.17
   2  -3 -36   29.14    5.85
  -2   3  36   19.95    7.76
   2  -3 -35    1.31    6.09
  -2   3  35    5.61    5.61
   2  -3 -34    5.37    4.54
  -2   3  34    3.70    5.14
   2  -3 -33   -4.78    4.30
  -2   3  33    3.22    5.85
   2  -3 -32   15.17    4.42
  -2   3  32   16.84    5.61
   2  -3 -31    0.12    5.61
  -2   3  31    4.66    5.26
   2  -3 -30    1.91    6.21
  -2   3  30   -3.22    8.00
   2  -3 -29   -1.67    4.30
  -2   3  29    2.51    6.33
   2  -3 -28    1.55    5.14
  -2   3  28   -4.06    4.66
   2  -3 -27   -2.87    5.14
  -2   3  27    0.12    6.21
   2  -3 -26    7.29    5.37
  -2   3  26   11.59    6.21
   2  -3 -25    3.58    4.54
  -2   3  25    6.33    5.37
   2  -3 -24   -8.00    4.78
  -2   3  24    1.91    5.85
   2  -3 -23    0.96    3.70
  -2   3  23    5.97    5.61
   2  -3 -22    2.63    5.61
  -2   3  22    2.63    3.82
   2  -3 -21    5.97    3.94
  -2   3  21    4.66    4.78
   2  -3 -20    3.82    4.30
  -2   3  20    5.14    4.42
   2  -3 -19   -5.02    4.90
  -2   3  19    1.79    5.49
   2  -3 -18   16.00    4.18
  -2   3  18   19.83    4.18
   2  -3 -17   -4.30    4.78
  -2   3  17    5.26    4.06
   2  -3 -16   -2.51    5.26
  -2   3  16   -2.51    4.30
   2  -3 -15   30.81    5.37
  -2   3  15   24.84    5.73
   2  -3 -14  102.71    9.44
  -2   3  14  113.82    9.08
   2  -3 -13   57.93    6.45
  -2   3  13   53.98    5.61
   2  -3 -12  452.18   22.93
  -2   3  12  475.95   25.08
   2  -3 -11   73.81    6.57
  -2   3  11   85.52    7.76
   2  -3 -10   -1.31    2.75
  -2   3  10    4.42    4.42
   2  -3  -9    7.88    3.70
  -2   3   9    7.64    3.46
   2  -3  -8   -0.48    2.87
  -2   3   8   -0.24    3.82
   2  -3  -7   -0.60    3.11
  -2   3   7   -3.34    4.06
   2  -3  -6    4.66    2.99
  -2   3   6    4.18    3.94
   2  -3  -5    2.63    2.99
  -2   3   5    5.02    3.34
   2  -3  -4    5.14    2.75
  -2   3   4   -1.79    2.87
   2  -3  -3    5.14    2.63
  -2   3   3    8.72    4.18
   2  -3  -2    1.67    2.63
  -2   3   2    3.70    4.30
  -2   3   1   -0.84    3.58
  -2   3  -7   85.64   10.03
   2  -3  10  215.34   20.54
  -2   3 -10  216.06   12.42
   2  -3  11   66.17   10.75
  -2   3 -11   65.81    5.49
   2  -3  12   13.85    4.78
  -2   3 -12   17.20    4.18
   2  -3  13   -5.49    4.18
  -2   3 -13    0.12    2.99
   2  -3  14    8.96    4.06
  -2   3 -14   16.36    3.70
   2  -3  15    7.29    4.06
  -2   3 -15   13.02    4.30
   2  -3  16    0.72    3.58
  -2   3 -16    5.14    3.94
   2  -3  17    7.52    3.70
  -2   3 -17    2.27    3.46
   2  -3  18    0.00    3.58
  -2   3 -18    7.17    3.34
   2  -3  19    2.99    3.82
  -2   3 -19    4.54    3.11
   2  -3  20   -3.46    3.82
  -2   3 -20   -5.26    3.34
   2  -3  21    0.60    4.06
  -2   3 -21    4.06    3.22
   2  -3  22   -0.84    4.18
  -2   3 -22   12.90    4.18
   2  -3  23   -0.84    4.18
  -2   3 -23   -1.79    2.75
   2  -3  24    5.49    4.66
  -2   3 -24    4.06    4.06
   2  -3  25   -1.55    4.06
  -2   3 -25    2.51    3.22
   2  -3  26    1.19    4.90
  -2   3 -26    1.55    3.94
   2  -3  27    8.24    3.82
  -2   3 -27    0.48    3.82
   2  -3  28    0.00    4.18
  -2   3 -28    4.06    4.42
   2  -3  29    7.29    4.06
  -2   3 -29   -2.03    3.82
   2  -3  30    4.90    5.49
  -2   3 -30    7.05    5.14
   2  -3  31   14.57    5.37
  -2   3 -31   18.15    4.30
   2  -3  32   15.77    6.81
  -2   3 -32   22.81    5.37
   2  -3  33    1.67    5.14
  -2   3 -33   -2.27    4.42
   2  -3  34   -0.84    4.90
  -2   3 -34    0.60    4.54
   2  -3  35    1.43    6.21
  -2   3 -35    5.73    4.66
   2  -3  36    6.57    5.26
  -2   3 -36    2.51    4.42
   2  -3  37   -3.22    5.61
  -2   3 -37    2.15    4.78
   2  -3  38   -2.63    5.73
  -2   3 -38    3.11    5.02
   2  -3  39    2.51    5.14
  -2   3 -39    4.30    3.58
   2  -3  40    1.43    6.57
  -2   3 -40    7.76    5.02
   2  -3  41    5.37    6.93
  -2   3 -41   -2.39    5.02
   2  -3  42    2.75    5.61
  -2   3 -42   -1.55    5.26
   2  -3  43    1.67    5.02
  -2   3 -43   -5.02    5.49
   2  -3  44    1.31    6.09
  -2   3 -44    0.36    5.26
   2  -3  45    3.34    6.33
  -2   3 -45    1.43    5.85
   2  -3  46    1.43    5.73
  -2   3 -46    0.12    3.94
   2  -3  47   -2.51    6.33
  -2   3 -47   -7.40    5.26
   2  -3  48   10.75    9.55
  -2   3 -48    4.06    5.85
   2  -3  49    8.36   10.27
   2  -3  50    0.00    5.49
  -2   3 -50   -8.00    8.72
   2  -3  51   11.82    8.72
  -2   3 -51    4.90    8.24
   2  -3  52   -6.33    8.36
  -2   3 -52    8.36    8.72
   2  -3  53    4.78    8.00
  -2   3 -53    0.00    4.54
   2  -2 -60    7.88   11.35
   2  -2 -59    3.94    5.85
   2  -2 -58    6.21    5.97
   2  -2 -57   33.44   14.33
   2  -2 -56    7.64    7.76
   2  -2 -55   28.90   12.42
   2  -2 -54   -5.97    9.32
   2  -2 -53   -9.91    8.84
   2  -2 -52    4.18   10.15
   2  -2 -51    1.19    9.67
   2  -2 -50    0.72   10.15
   2  -2 -49   -8.84    6.93
  -2   2  49   -5.61   10.39
   2  -2 -48    1.79    6.45
  -2   2  48    2.75    8.72
   2  -2 -47    3.82    5.73
  -2   2  47    1.55    7.29
   2  -2 -46    0.12    5.61
  -2   2  46    8.12    5.02
   2  -2 -45    0.12    6.81
  -2   2  45   -5.61    6.93
   2  -2 -44   -9.32    6.93
  -2   2  44   10.63    7.88
   2  -2 -43   -4.18    4.90
  -2   2  43    0.84    7.29
   2  -2 -42    6.09    4.42
  -2   2  42    1.31    6.21
   2  -2 -41   -1.31    7.05
  -2   2  41    1.19    8.12
   2  -2 -40    9.20    8.12
  -2   2  40   14.81    8.84
   2  -2 -39    6.57    5.97
  -2   2  39    5.97    8.72
   2  -2 -38   24.48    7.76
  -2   2  38   27.35    7.05
   2  -2 -37   14.09    7.52
  -2   2  37    2.63    8.96
   2  -2 -36   22.81    8.24
  -2   2  36   22.21   10.15
   2  -2 -35  499.72   35.95
  -2   2  35  470.22   31.29
   2  -2 -34   -7.29    7.40
  -2   2  34   -5.97    7.52
   2  -2 -33  527.90   33.08
  -2   2  33  564.93   35.11
   2  -2 -32   -1.07    3.94
  -2   2  32   -3.58    4.66
   2  -2 -31   -2.63    5.61
  -2   2  31   -0.12    4.66
   2  -2 -30  134.01   13.50
  -2   2  30  114.30   13.02
   2  -2 -29  113.22    9.91
  -2   2  29   94.35    9.79
   2  -2 -28  121.94   12.18
  -2   2  28  111.07   13.02
   2  -2 -27   53.51    7.52
  -2   2  27   42.52    8.00
   2  -2 -26   20.54    5.73
  -2   2  26   20.54    5.14
   2  -2 -25   21.02    6.21
  -2   2  25   23.17    4.54
   2  -2 -24    6.45    3.58
  -2   2  24   -3.46    6.33
   2  -2 -23    1.55    5.14
  -2   2  23    3.70    4.66
   2  -2 -22    1.31    5.49
  -2   2  22    5.37    5.26
   2  -2 -21    6.33    3.46
  -2   2  21    5.26    4.30
   2  -2 -20    3.46    2.99
  -2   2  20    2.03    4.54
   2  -2 -19    2.39    3.46
  -2   2  19    5.97    4.06
   2  -2 -18    7.64    4.54
  -2   2  18   -0.12    4.78
   2  -2 -17   -6.33    3.70
  -2   2  17    2.99    3.94
   2  -2 -16    2.03    4.18
  -2   2  16    2.51    5.73
   2  -2 -15   -0.60    3.34
  -2   2  15    0.84    3.58
   2  -2 -14    2.99    3.70
  -2   2  14    8.24    5.02
   2  -2 -13  388.52   20.42
  -2   2  13  402.26   21.50
   2  -2 -12    6.21    3.46
  -2   2  12    2.99    4.06
   2  -2 -11  759.73   41.80
  -2   2  11  813.00   34.40
   2  -2 -10    3.11    4.66
  -2   2  10    1.31    4.30
   2  -2  -9    3.11    3.34
  -2   2   9   -0.24    2.87
   2  -2  -8  452.66   21.62
  -2   2   8  465.32   23.05
   2  -2  -7  488.49   27.47
  -2   2   7  501.87   24.60
   2  -2  -6  352.45   19.71
  -2   2   6  354.72   19.23
   2  -2  -5   29.86    4.54
  -2   2   5   32.61    8.84
   2  -2  -4    4.42    3.82
  -2   2   4    6.09    4.66
   2  -2  -3   24.96    6.09
  -2   2   3   37.74    7.64
  -2   2   2   69.15    9.55
  -2   2   1  116.93   11.47
  -2   2   0   50.16    7.40
   2  -2   8    8.72    5.26
  -2   2 -10   29.86    6.33
   2  -2  11  643.16   39.89
  -2   2 -11  681.98   35.47
   2  -2  12    3.70    6.09
  -2   2 -12   19.23    4.18
   2  -2  13  207.46   13.38
  -2   2 -13  228.72   15.41
   2  -2  14  532.80   30.69
  -2   2 -14  604.34   31.77
   2  -2  15  189.42   14.21
  -2   2 -15  201.97   15.65
   2  -2  16   45.27    6.33
  -2   2 -16   37.86    5.73
   2  -2  17    2.15    3.94
  -2   2 -17    1.91    3.70
   2  -2  18    7.76    4.30
  -2   2 -18    9.91    4.30
   2  -2  19   13.14    4.30
  -2   2 -19   -1.91    4.18
   2  -2  20    6.09    4.42
  -2   2 -20    0.96    3.11
   2  -2  21    3.22    4.18
  -2   2 -21    4.54    4.06
   2  -2  22   -0.84    4.66
  -2   2 -22   -1.55    4.42
   2  -2  23    4.54    4.42
  -2   2 -23   -1.43    2.87
   2  -2  24    7.52    4.54
  -2   2 -24   12.06    4.18
   2  -2  25    5.37    3.70
  -2   2 -25    2.39    3.94
   2  -2  26    1.67    5.26
  -2   2 -26    7.88    5.14
   2  -2  27   -2.87    3.94
  -2   2 -27   -4.90    3.82
   2  -2  28    6.69    5.26
  -2   2 -28    1.91    5.49
   2  -2  29   20.78    5.26
  -2   2 -29   19.35    4.78
   2  -2  30   43.59    7.40
  -2   2 -30   45.50    7.64
   2  -2  31   41.44    7.88
  -2   2 -31   37.38    6.45
   2  -2  32   -2.51    6.69
  -2   2 -32    2.03    4.78
   2  -2  33  355.56   25.08
  -2   2 -33  314.00   25.56
   2  -2  34   -9.67    5.97
  -2   2 -34   -9.20    5.37
   2  -2  35   92.32   11.59
  -2   2 -35  101.04   11.35
   2  -2  36  265.86   18.75
  -2   2 -36  265.03   30.34
   2  -2  37   52.31    8.36
  -2   2 -37   75.72    7.52
   2  -2  38   -5.14    6.69
  -2   2 -38   -4.90    5.85
   2  -2  39   25.56    8.60
  -2   2 -39   28.66    5.73
   2  -2  40    7.17    5.49
  -2   2 -40    0.60    6.33
   2  -2  41    2.51    6.81
  -2   2 -41    2.63    6.09
   2  -2  42    8.00    6.81
  -2   2 -42    5.73    5.61
   2  -2  43  -12.18    6.45
  -2   2 -43    6.69    7.17
   2  -2  44    2.39    6.69
  -2   2 -44   -0.24    5.61
   2  -2  45   -2.39    7.17
  -2   2 -45   -4.66    5.37
   2  -2  46    5.02    5.73
  -2   2 -46   -4.78    4.90
   2  -2  47   -6.45    6.93
  -2   2 -47    3.11    5.85
   2  -2  48    3.58    6.57
  -2   2 -48    1.55    5.97
   2  -2  49    0.48    7.88
  -2   2 -49   -0.24    4.66
   2  -2  50   10.15    8.00
  -2   2 -50    0.72    6.57
   2  -2  53    0.60    7.64
  -2   2 -53   -2.75    7.40
   2  -2  54   -4.30    9.91
  -2   2 -54    7.88    9.91
   2  -2  55   -2.39    9.91
  -2   2 -55   -0.84    8.48
   2  -2  56    5.61   10.63
  -2   2 -56    1.31    9.91
   2  -1 -60   -2.63    8.84
   2  -1 -59   -8.12   10.15
   2  -1 -58    7.52   11.35
   2  -1 -57    1.07    6.93
   2  -1 -56   -4.42    6.69
   2  -1 -55    0.12    6.81
   2  -1 -54   13.14    7.76
   2  -1 -53    5.61    6.21
   2  -1 -52   -1.07    8.84
   2  -1 -51    0.84    8.24
   2  -1 -50   -2.75    6.33
  -2   1  50   -2.03   11.35
   2  -1 -49    3.46    6.69
  -2   1  49  -11.70   11.59
   2  -1 -48    4.66    5.49
  -2   1  48    4.18    6.09
   2  -1 -47    3.22    5.73
  -2   1  47    6.21    6.45
   2  -1 -46   -7.17    7.29
  -2   1  46    9.79    8.24
   2  -1 -45   -4.06    6.93
  -2   1  45    2.99    8.24
   2  -1 -44    4.90    5.26
  -2   1  44    5.49    5.85
   2  -1 -43   -3.11    6.93
  -2   1  43    6.21    7.05
   2  -1 -42    3.11    6.21
  -2   1  42    6.93    7.64
   2  -1 -41    0.48    5.14
  -2   1  41    9.08    7.17
   2  -1 -40    5.14    5.14
  -2   1  40   13.97    6.45
   2  -1 -39   -1.07    5.85
  -2   1  39   13.74    7.05
   2  -1 -38   -0.72    6.33
  -2   1  38    3.94    6.57
   2  -1 -37    2.03    4.90
  -2   1  37   -9.79    8.96
   2  -1 -36   24.36    6.81
  -2   1  36   33.80    7.40
   2  -1 -35    4.66    5.85
  -2   1  35    4.54    6.09
   2  -1 -34   10.63    4.06
  -2   1  34    3.11    4.90
   2  -1 -33   28.19    4.90
  -2   1  33    6.93    7.05
   2  -1 -32   38.94    8.12
  -2   1  32    2.75    8.72
   2  -1 -31   -4.30    8.36
  -2   1  31  -11.23    5.37
   2  -1 -30    2.87    8.96
  -2   1  30  -11.70    7.05
   2  -1 -29    2.03    5.97
  -2   1  29   -7.40    7.17
   2  -1 -28   -7.29    5.73
  -2   1  28   -5.85    7.64
   2  -1 -27   -6.93    5.97
  -2   1  27    5.61    6.93
   2  -1 -26   -1.19    4.78
  -2   1  26   -5.26    8.60
   2  -1 -25   -2.03    4.30
  -2   1  25   -2.03    7.17
   2  -1 -24   -4.66    4.78
  -2   1  24   -3.58    6.45
   2  -1 -23   -3.70    4.54
  -2   1  23   -8.00    7.40
   2  -1 -22    1.79    6.21
  -2   1  22    0.84    5.97
   2  -1 -21    2.15    3.94
  -2   1  21    5.14    4.06
   2  -1 -20   -4.54    6.93
  -2   1  20    1.19    5.26
   2  -1 -19  -10.51    7.05
  -2   1  19    0.24    4.78
   2  -1 -18    5.85    3.94
  -2   1  18    2.63    4.30
   2  -1 -17    1.79    4.06
  -2   1  17   -2.03    5.14
   2  -1 -16   19.95    3.94
  -2   1  16   30.81    5.73
   2  -1 -15    8.96    4.54
  -2   1  15   -0.12    4.90
   2  -1 -14   23.89    4.66
  -2   1  14   13.50    4.78
   2  -1 -13  188.71   12.54
  -2   1  13  189.78   12.90
   2  -1 -12  339.43   17.68
  -2   1  12  316.26   20.42
   2  -1 -11   19.71    4.30
  -2   1  11   19.35    5.02
   2  -1 -10   19.95    4.54
  -2   1  10   17.20    4.66
   2  -1  -9   70.83    8.48
  -2   1   9   66.05    6.81
   2  -1  -8    7.64    3.94
  -2   1   8    7.05    4.18
   2  -1  -7   -0.12    3.82
  -2   1   7    0.60    3.22
   2  -1  -6   18.87    4.42
  -2   1   6   21.86    3.94
   2  -1  -5   21.98    3.82
   2  -1  -4   18.27    4.06
  -2   1   4   14.45    4.78
   2  -1  -3   13.50    3.46
  -2   1   3   13.50    4.78
   2  -1  -2   -1.07    3.70
   2  -1  -1   -2.27    2.87
  -2   1  -3   -4.42    4.66
  -2   1  -4   14.33    6.09
   2  -1   6   -0.60    3.70
   2  -1   7   37.62    6.93
  -2   1  -9  108.69   13.26
   2  -1  10   60.08    7.40
  -2   1 -10   56.97    6.69
   2  -1  11   -2.87    4.18
  -2   1 -11   -1.31    4.18
   2  -1  12   47.65    6.33
  -2   1 -12   57.69    6.93
   2  -1  13   -3.11    4.66
  -2   1 -13   -0.72    4.18
   2  -1  14    6.33    4.06
  -2   1 -14   11.59    4.18
   2  -1  15    7.05    5.02
  -2   1 -15   18.03    5.14
   2  -1  16   18.27    6.09
  -2   1 -16   22.69    4.78
   2  -1  17   15.29    5.73
  -2   1 -17   19.95    5.02
   2  -1  18   12.90    3.82
  -2   1 -18   13.02    4.66
   2  -1  19   -2.39    4.42
  -2   1 -19    2.63    3.46
   2  -1  20   10.99    5.02
  -2   1 -20    1.43    4.78
   2  -1  21   -4.54    4.42
  -2   1 -21    9.20    4.06
   2  -1  22    4.78    3.82
  -2   1 -22    4.54    3.70
   2  -1  23    7.76    4.78
  -2   1 -23   -4.30    5.14
   2  -1  24    2.75    3.94
  -2   1 -24   -1.43    4.18
   2  -1  25    2.51    5.61
  -2   1 -25   -2.39    3.82
   2  -1  26    0.72    5.02
  -2   1 -26   -6.21    4.30
   2  -1  27   -2.87    5.14
  -2   1 -27    1.07    5.26
   2  -1  28    1.79    4.42
  -2   1 -28   -2.15    3.46
   2  -1  29    3.94    5.14
  -2   1 -29    2.63    4.06
   2  -1  30   -5.14    5.37
  -2   1 -30   -4.18    4.66
   2  -1  31   10.39    4.66
  -2   1 -31   27.35    6.57
   2  -1  32   16.00    7.29
  -2   1 -32    1.31    5.97
   2  -1  33    5.85    5.61
  -2   1 -33    7.17    5.37
   2  -1  34    7.40    6.45
  -2   1 -34    7.64    5.97
   2  -1  35   -5.37    5.49
  -2   1 -35   -1.91    4.30
   2  -1  36    2.51    4.90
  -2   1 -36    5.02    5.73
   2  -1  37   -3.70    5.85
  -2   1 -37    2.87    3.94
   2  -1  38    1.07    5.61
  -2   1 -38   -1.31    4.06
   2  -1  39   10.15    6.81
  -2   1 -39   22.21    6.09
   2  -1  40   -4.42    6.45
  -2   1 -40    5.85    5.85
   2  -1  41   -5.85    5.37
  -2   1 -41   -3.34    5.02
   2  -1  42    1.67    5.37
  -2   1 -42   -0.60    5.26
   2  -1  43   -3.70    6.69
  -2   1 -43    0.12    6.21
   2  -1  44    1.55    6.45
  -2   1 -44    1.19    5.97
   2  -1  45    0.24    6.81
  -2   1 -45   -2.51    6.69
   2  -1  46    2.63    6.69
  -2   1 -46    7.05    6.33
   2  -1  47   -3.82    8.72
  -2   1 -47   -4.06    6.21
   2  -1  48   -0.48    6.33
  -2   1 -48   -4.18    5.14
   2  -1  49    6.81    8.96
  -2   1 -49    6.33    6.21
   2  -1  50    9.44   10.03
  -2   1 -50  -12.30    6.57
  -2   1 -55    5.49    6.93
   2  -1  56    3.22    7.64
  -2   1 -56    5.02    5.37
   2   0 -55   28.31    9.67
   2   0 -54    0.72    8.48
   2   0 -53    1.07    9.32
   2   0 -52  -10.03   10.27
   2   0 -51   15.41    9.91
   2   0 -50    3.46    9.67
  -2   0  50    4.30   11.70
   2   0 -49   -6.81    8.84
  -2   0  49   -1.67    9.32
   2   0 -48    1.43    4.54
  -2   0  48    0.60    4.90
   2   0 -47    2.15    5.37
  -2   0  47    3.22    6.21
   2   0 -46   -3.46    4.78
  -2   0  46   -2.03    5.97
   2   0 -45   -2.87    4.78
  -2   0  45    2.27    5.61
   2   0 -44   -0.48    5.14
  -2   0  44    4.30    5.49
   2   0 -43    3.82    5.73
  -2   0  43    8.96    5.73
   2   0 -42    9.91    5.02
  -2   0  42   18.15    5.97
   2   0 -41    5.14    3.94
  -2   0  41    1.91    4.90
   2   0 -40   15.17    4.78
  -2   0  40   14.57    5.49
   2   0 -39    6.45    5.26
  -2   0  39   12.66    7.40
   2   0 -38   34.99    5.85
  -2   0  38   36.79    6.93
   2   0 -37    5.85    5.26
  -2   0  37   -3.34    6.69
   2   0 -36    1.55    6.33
  -2   0  36   -5.37    6.69
   2   0 -35  173.54   15.05
  -2   0  35  197.67   16.96
   2   0 -34  176.17   15.53
  -2   0  34  155.39   17.32
   2   0 -33 1276.29   73.81
  -2   0  33 1158.64   60.31
   2   0 -32   -5.37    5.02
  -2   0  32   -8.84    5.61
   2   0 -31   26.99    5.73
  -2   0  31   23.89    7.40
   2   0 -30   12.18    5.37
  -2   0  30   16.00    5.49
   2   0 -29   79.42    9.67
  -2   0  29   95.07    9.32
   2   0 -28   34.99    5.85
  -2   0  28   18.87    6.69
   2   0 -27   53.87    7.52
  -2   0  27   54.46    7.88
   2   0 -26   -0.48    5.26
  -2   0  26   -7.76    5.73
   2   0 -25    4.54    4.42
  -2   0  25    1.19    3.82
   2   0 -24   43.71    7.17
  -2   0  24   46.70    7.88
   2   0 -23   20.66    4.42
  -2   0  23   26.28    5.26
   2   0 -22   64.73    7.52
  -2   0  22   69.99   10.39
   2   0 -21    4.66    3.58
  -2   0  21    1.55    4.30
   2   0 -20    8.36    4.18
  -2   0  20   10.51    5.14
   2   0 -19   -1.67    4.30
  -2   0  19    3.82    3.82
   2   0 -18    5.85    5.02
  -2   0  18    4.06    4.66
   2   0 -17    3.70    5.26
  -2   0  17   -2.75    4.54
   2   0 -16   21.38    4.78
  -2   0  16   28.31    5.73
   2   0 -15   19.11    4.54
  -2   0  15   22.57    4.54
   2   0 -14   27.95    5.85
  -2   0  14   31.53    5.61
   2   0 -13  113.34   10.87
  -2   0  13  104.27   12.54
   2   0 -12  283.66   18.87
  -2   0  12  268.37   25.20
   2   0 -11 1408.26   52.91
  -2   0  11 1469.05   98.77
   2   0 -10    6.81    4.18
  -2   0  10    4.30    7.40
   2   0  -9  265.27   18.39
  -2   0   9  272.55   25.32
   2   0  -8  579.26   38.10
  -2   0   8  577.35   42.64
   2   0   5  145.35   18.87
  -2   0  -5  177.96   19.95
   2   0   6  106.42   11.94
  -2   0  -6  110.48   10.51
   2   0   7  800.93   58.52
  -2   0  -7  874.98   51.83
   2   0   8    7.05    5.02
  -2   0  -8   25.08    5.97
   2   0   9  307.43   26.40
  -2   0  -9  320.56   32.13
   2   0  10  561.94   34.88
  -2   0 -10  594.91   33.32
   2   0  11 2742.71  121.35
  -2   0 -11 2660.18  110.48
   2   0  12    8.48    4.18
  -2   0 -12    0.96    3.58
   2   0  13  194.08   15.77
  -2   0 -13  205.55   16.00
   2   0  14  283.54   21.50
  -2   0 -14  272.19   22.45
   2   0  15  114.66   10.03
  -2   0 -15  121.35   12.54
   2   0  16   15.77    4.66
  -2   0 -16   26.75    4.90
   2   0  17   43.59    8.24
  -2   0 -17   56.02    7.64
   2   0  18   77.51   10.27
  -2   0 -18  107.37   13.02
   2   0  19   92.32    9.55
  -2   0 -19   94.35   10.63
   2   0  20   27.95    7.52
  -2   0 -20   32.96    6.57
   2   0  21   -1.91    5.37
  -2   0 -21    2.15    5.49
   2   0  22    2.39    4.78
  -2   0 -22    6.81    3.58
   2   0  23    5.02    5.49
  -2   0 -23   -1.67    5.02
   2   0  24    5.49    5.26
  -2   0 -24   13.38    4.18
   2   0  25    8.12    6.21
  -2   0 -25    3.34    4.30
   2   0  26    2.63    4.54
  -2   0 -26   -3.82    4.66
   2   0  27   32.96    8.00
  -2   0 -27   53.39    7.52
   2   0  28   21.98    5.97
  -2   0 -28   15.05    5.49
   2   0  29   88.26   11.35
  -2   0 -29   93.88    9.32
   2   0  30   15.77    6.45
  -2   0 -30    9.55    4.90
   2   0  31   12.66    5.85
  -2   0 -31   18.27    5.97
   2   0  32  101.04   11.47
  -2   0 -32  104.63   11.70
   2   0  33  637.55   39.53
  -2   0 -33  689.26   34.99
   2   0  34    6.57    6.33
  -2   0 -34    9.91    6.09
   2   0  35  126.36   16.24
  -2   0 -35  131.02   14.33
   2   0  36  262.04   19.95
  -2   0 -36  280.79   19.95
   2   0  37  132.81   15.77
  -2   0 -37  137.47   14.81
   2   0  38   -3.70    6.93
  -2   0 -38    2.15    6.09
   2   0  39    2.99    5.37
  -2   0 -39   -0.60    5.37
   2   0  40    9.20    7.64
  -2   0 -40    6.69    6.69
   2   0  41   36.55    8.84
  -2   0 -41   36.31    9.08
   2   0  42   19.59    6.45
  -2   0 -42   30.34    5.97
   2   0  43   25.08    8.24
  -2   0 -43   25.92    6.69
   2   0  44    5.14    5.61
  -2   0 -44    3.82    5.49
   2   0  45    3.94    7.05
  -2   0 -45    3.46    5.61
   2   0  46    1.91    5.26
  -2   0 -46    0.60    3.94
   2   0  47   -4.54    6.09
  -2   0 -47    0.72    4.66
   2   0  48   -2.27    7.40
  -2   0 -48   11.35    6.45
   2   0  49    3.58    4.78
  -2   0 -49    3.46    5.02
   2   0  50    2.51    6.09
  -2   0 -50    4.30    4.90
   2   1 -49   -0.84    8.84
  -2  -1  49   -2.15    9.44
   2   1 -48    3.94    5.14
  -2  -1  48   -1.55    5.26
   2   1 -47    0.96    6.33
  -2  -1  47    9.67    7.40
   2   1 -46   -2.03    5.85
  -2  -1  46    6.33    7.52
   2   1 -45    2.63    7.29
  -2  -1  45    1.79    6.09
   2   1 -44   -1.91    5.02
  -2  -1  44   -1.07    4.90
   2   1 -43   -1.07    5.26
  -2  -1  43   -3.22    6.57
   2   1 -42   -5.14    6.33
  -2  -1  42    1.55    5.97
   2   1 -41   -1.19    4.42
  -2  -1  41    2.27    5.37
   2   1 -40    7.17    5.61
  -2  -1  40   12.18    6.93
   2   1 -39    1.07    5.73
  -2  -1  39    0.00    6.93
   2   1 -38    3.11    4.66
  -2  -1  38    2.99    4.66
   2   1 -37    3.82    4.30
  -2  -1  37    0.84    5.14
   2   1 -36    1.91    5.14
  -2  -1  36   10.75    4.78
   2   1 -35    7.17    4.66
  -2  -1  35   -1.55    4.18
   2   1 -34   13.62    5.61
  -2  -1  34   15.77    6.57
   2   1 -33   44.55    6.33
  -2  -1  33   43.35    8.48
   2   1 -32   17.32    4.54
  -2  -1  32   19.23    4.90
   2   1 -31   22.10    6.09
  -2  -1  31   18.15    6.33
   2   1 -30    1.79    4.54
  -2  -1  30    2.03    4.06
   2   1 -29    1.67    4.18
  -2  -1  29    0.96    4.66
   2   1 -28    6.93    4.66
  -2  -1  28    1.55    4.66
   2   1 -27   -0.96    5.02
  -2  -1  27    4.78    5.26
   2   1 -26    1.67    4.78
  -2  -1  26    4.66    5.49
   2   1 -25    5.49    4.78
  -2  -1  25   -4.18    5.02
   2   1 -24    5.85    3.82
  -2  -1  24    6.45    3.94
   2   1 -23    2.03    5.26
  -2  -1  23   -2.39    4.30
   2   1 -22   -0.12    4.42
  -2  -1  22   -2.87    4.30
   2   1 -21   -1.79    3.11
  -2  -1  21    2.87    3.94
   2   1 -20   -0.48    3.34
  -2  -1  20   -3.58    3.82
   2   1 -19   -2.51    4.66
  -2  -1  19   -0.96    4.06
   2   1 -18    2.51    4.54
  -2  -1  18   -2.03    3.82
   2   1 -17    5.85    4.18
  -2  -1  17    3.70    3.11
   2   1 -16    5.37    4.18
  -2  -1  16    4.90    2.99
   2   1 -15    4.42    3.46
  -2  -1  15   -0.72    4.06
   2   1 -14   19.95    2.87
  -2  -1  14   23.65    4.90
   2   1 -13   99.25    7.88
  -2  -1  13  106.18    9.20
   2   1 -12   36.43    4.54
  -2  -1  12   38.34    5.37
   2   1 -11  111.55    9.79
  -2  -1  11  119.91    9.67
   2   1 -10  352.81   19.11
  -2  -1  10  350.54   21.26
   2   1  -9   -0.12    5.61
  -2  -1   9    0.72    3.22
   2   1  -8    3.46    5.37
   2   1  -7   33.08    6.45
  -2  -1   1   -0.36    3.34
  -2  -1   0    4.66    3.82
  -2  -1  -1   10.99    4.90
   2   1   7   -8.00    7.52
   2   1   8   -2.15    8.00
  -2  -1  -8   10.03    6.57
   2   1   9   66.17    8.72
  -2  -1  -9   72.02    9.32
   2   1  10   82.29    8.84
  -2  -1 -10   94.83   11.23
   2   1  11   74.29    8.24
  -2  -1 -11   77.75    7.76
   2   1  12   86.11   11.11
  -2  -1 -12   97.82    8.96
   2   1  13    6.57    5.26
  -2  -1 -13    3.58    7.76
   2   1  14    4.78    4.66
  -2  -1 -14   -8.84    7.05
   2   1  15    7.88    4.54
  -2  -1 -15    4.30    5.61
   2   1  16    4.42    5.61
  -2  -1 -16    0.24    8.00
   2   1  17   11.11    5.26
  -2  -1 -17   -2.27    8.00
   2   1  18   -4.90    6.93
  -2  -1 -18    9.79    7.40
   2   1  19   -6.21    7.29
  -2  -1 -19   -7.64    5.14
   2   1  20    3.82    5.97
  -2  -1 -20  -13.62    5.14
   2   1  21    0.24    7.52
  -2  -1 -21   -7.88    6.81
   2   1  22    0.96    8.12
  -2  -1 -22  -10.39    6.33
   2   1  23   -2.03    7.40
  -2  -1 -23  -13.74    7.05
   2   1  24   -6.57    4.30
  -2  -1 -24  -10.39    5.26
   2   1  25  -12.90    7.40
  -2  -1 -25   -8.96    7.88
   2   1  26    2.39    5.49
  -2  -1 -26   -0.48    5.73
   2   1  27  -14.69    7.17
  -2  -1 -27   12.66    9.67
   2   1  28   -8.60    4.54
  -2  -1 -28    2.63    7.40
   2   1  29   -7.05    5.61
  -2  -1 -29    7.17    4.42
   2   1  30   11.47    6.09
  -2  -1 -30   14.33    5.26
   2   1  31   20.07    7.76
  -2  -1 -31   15.29    5.49
   2   1  32   -9.20    9.08
  -2  -1 -32    5.02    6.69
   2   1  33    2.03    4.90
  -2  -1 -33    5.14    5.37
   2   1  34    9.32    7.17
  -2  -1 -34    0.96    6.09
   2   1  35    6.93    6.81
  -2  -1 -35    1.55    6.57
   2   1  36   -2.87    5.02
  -2  -1 -36    1.31    4.06
   2   1  37    5.14    6.57
  -2  -1 -37   -0.24    5.73
   2   1  38    5.14    5.37
  -2  -1 -38   -0.48    4.66
   2   1  39    8.12    4.90
  -2  -1 -39    4.42    4.90
   2   1  40   -0.72    4.90
  -2  -1 -40    1.55    5.14
   2   1  41    2.87    6.21
  -2  -1 -41   -0.72    5.85
   2   1  42    7.64    5.97
  -2  -1 -42    6.57    5.97
   2   1  43    6.57    7.40
  -2  -1 -43    4.06    6.81
   2   1  44   -0.60    8.00
  -2  -1 -44    0.36    5.97
   2   1  45   -5.73    7.76
  -2  -1 -45    8.12    6.69
   2   1  46   -0.36    6.09
  -2  -1 -46    0.48    5.14
   2   1  47   -1.91    7.88
  -2  -1 -47   -6.21    8.00
   2   1  48    6.69    8.12
  -2  -1 -48    1.91    6.81
   2   1  49    3.94    6.57
  -2  -1 -49   -4.18    6.09
   2   1  50    5.02    6.81
  -2  -1 -50    0.12    4.18
  -2  -1 -51    2.15    6.45
   2   2 -47   -1.67    5.61
  -2  -2  47    5.73    5.85
   2   2 -46    2.75    5.14
  -2  -2  46    1.91    5.73
   2   2 -45    0.12    5.73
  -2  -2  45   -2.03    6.57
   2   2 -44    3.34    5.97
  -2  -2  44    9.91    6.21
   2   2 -43   17.68    5.73
  -2  -2  43   28.31    5.49
   2   2 -42   16.24    5.97
  -2  -2  42   25.80    7.88
   2   2 -41    4.90    5.26
  -2  -2  41   11.82    6.45
   2   2 -40    2.39    3.82
  -2  -2  40   -6.21    5.37
   2   2 -39    0.72    4.06
  -2  -2  39   -6.33    6.33
   2   2 -38    0.36    4.78
  -2  -2  38   -6.93    5.02
   2   2 -37    3.58    4.30
  -2  -2  37   -2.87    4.78
   2   2 -36   10.39    5.85
  -2  -2  36    4.90    5.02
   2   2 -35    0.36    4.78
  -2  -2  35    2.51    5.85
   2   2 -34  127.56   12.42
  -2  -2  34  118.48   11.59
   2   2 -33  336.33   24.96
  -2  -2  33  293.57   25.68
   2   2 -32   60.67    7.29
  -2  -2  32   55.18    7.52
   2   2 -31   58.88    7.17
  -2  -2  31   59.36    7.88
   2   2 -30   31.65    5.97
  -2  -2  30   30.46    6.33
   2   2 -29    5.26    3.82
  -2  -2  29   -1.91    3.58
   2   2 -28   29.14    6.57
  -2  -2  28   42.40    7.17
   2   2 -27    0.36    3.70
  -2  -2  27   -1.19    3.46
   2   2 -26   -8.84    4.66
  -2  -2  26    0.24    3.94
   2   2 -25    7.64    3.34
  -2  -2  25    8.00    3.58
   2   2 -24   -2.99    4.06
  -2  -2  24   -1.19    4.18
   2   2 -23   13.74    3.82
  -2  -2  23    6.33    4.30
   2   2 -22   58.64    6.09
  -2  -2  22   42.88    6.21
   2   2 -21   27.35    4.54
  -2  -2  21   30.10    5.61
   2   2 -20   22.33    4.42
  -2  -2  20   22.10    4.42
   2   2 -19   -0.12    3.58
  -2  -2  19   -0.12    4.18
   2   2 -18    4.18    4.18
  -2  -2  18   15.05    4.18
   2   2 -17   21.50    4.54
  -2  -2  17   26.04    4.54
   2   2 -16   29.98    4.90
  -2  -2  16   28.66    4.66
   2   2 -15    4.66    4.06
  -2  -2  15    1.55    3.46
   2   2 -14    6.57    4.18
  -2  -2  14    9.67    3.22
   2   2 -13    7.40    7.52
  -2  -2  13    2.27    3.34
   2   2 -12  272.79   17.56
  -2  -2  12  263.83   17.68
   2   2 -11  220.60   13.62
  -2  -2  11  213.79   13.62
   2   2 -10  273.87   16.12
  -2  -2  10  322.83   26.87
   2   2  -9   91.13   10.15
  -2  -2   9   98.06   14.21
  -2  -2   8   12.18    5.61
  -2  -2   7   26.28    5.61
  -2  -2  -6   70.71   12.66
   2   2   7   74.65   10.27
  -2  -2  -7   85.75    9.79
   2   2   8    9.32    4.42
  -2  -2  -8    7.40    4.18
   2   2   9   16.60    4.66
  -2  -2  -9   14.81    3.70
   2   2  10  248.78   17.20
  -2  -2 -10  258.82   18.87
   2   2  11  379.57   25.80
  -2  -2 -11  373.24   26.99
   2   2  12    3.58    4.78
  -2  -2 -12    5.73    5.02
   2   2  13  394.14   26.51
  -2  -2 -13  410.26   22.33
   2   2  14  198.98   17.20
  -2  -2 -14  209.73   16.72
   2   2  15  150.37   12.30
  -2  -2 -15  146.55   12.30
   2   2  16   39.17    6.09
  -2  -2 -16   50.88    6.93
   2   2  17   48.01    8.24
  -2  -2 -17   55.90    7.52
   2   2  18   24.60    5.02
  -2  -2 -18   26.99    6.33
   2   2  19    3.22    5.85
  -2  -2 -19    2.87    5.37
   2   2  20   11.35    4.18
  -2  -2 -20   10.15    4.54
   2   2  21   27.59    7.05
  -2  -2 -21   27.71    5.37
   2   2  22    6.21    5.37
  -2  -2 -22   14.81    5.97
   2   2  23    7.88    7.29
  -2  -2 -23    8.48    5.97
   2   2  24    1.07    4.90
  -2  -2 -24    9.20    3.82
   2   2  25   26.87    6.81
  -2  -2 -25   23.89    6.21
   2   2  26   16.24    5.37
  -2  -2 -26    9.67    5.85
   2   2  27   11.23    6.93
  -2  -2 -27   -2.03    5.37
   2   2  28   19.83    6.69
  -2  -2 -28   20.78    5.49
   2   2  29   23.65    5.61
  -2  -2 -29   13.85    5.61
   2   2  30   24.36    7.76
  -2  -2 -30   23.65    6.45
   2   2  31   12.90    7.76
  -2  -2 -31   12.54    5.37
   2   2  32  145.71   13.97
  -2  -2 -32  143.08   15.29
   2   2  33  107.37   15.29
  -2  -2 -33  128.15   13.62
   2   2  34    0.84    6.81
  -2  -2 -34   10.63    5.97
   2   2  35  221.55   19.23
  -2  -2 -35  223.22   17.08
   2   2  36  187.27   17.92
  -2  -2 -36  231.82   19.11
   2   2  37  199.46   19.47
  -2  -2 -37  166.25   15.29
   2   2  38   32.25    7.88
  -2  -2 -38   37.26    5.26
   2   2  39   46.82    7.64
  -2  -2 -39   46.22    5.97
   2   2  40   14.93    7.05
  -2  -2 -40   21.74    5.97
   2   2  41   22.93    6.69
  -2  -2 -41   27.35    6.81
   2   2  42   11.94    4.54
  -2  -2 -42   -2.15    7.17
   2   2  43    7.29    7.64
  -2  -2 -43    8.48    6.69
   2   2  44   16.48    8.72
  -2  -2 -44   14.93    6.57
   2   2  45    2.75    6.93
  -2  -2 -45   -8.48    6.09
   2   2  46    2.15    7.40
  -2  -2 -46   -5.14    7.64
   2   2  47    3.70    7.76
  -2  -2 -47  -11.94    7.52
   2   2  48    3.70    7.40
  -2  -2 -48   -8.60    6.93
   2   2  49    8.36    7.76
  -2  -2 -49   -2.27    4.78
   2   2  50   -0.36    6.45
  -2  -2 -50    4.90    5.61
  -2  -2 -51   10.63    6.93
  -2  -3  48    2.03    7.88
   2   3 -47   -6.45    6.57
  -2  -3  47    0.12    7.17
   2   3 -46    4.30    7.40
  -2  -3  46    1.91    5.73
   2   3 -45   -3.58    7.40
  -2  -3  45   -2.87    5.49
   2   3 -44   -4.06    7.88
  -2  -3  44   -4.06    4.78
   2   3 -43    3.34    7.29
  -2  -3  43    2.15    5.26
   2   3 -42   -1.91    4.90
  -2  -3  42    7.40    4.90
   2   3 -41   -0.48    3.94
  -2  -3  41    0.60    4.54
   2   3 -40   -0.36    4.90
  -2  -3  40    4.42    5.26
   2   3 -39   -1.91    5.37
  -2  -3  39    1.31    5.85
   2   3 -38    8.72    5.37
  -2  -3  38    2.51    3.82
   2   3 -37    2.63    5.26
  -2  -3  37    5.37    5.14
   2   3 -36    3.11    4.78
  -2  -3  36   -1.67    5.02
   2   3 -35    5.49    4.18
  -2  -3  35    5.49    3.94
   2   3 -34   -1.79    4.78
  -2  -3  34    0.96    4.78
   2   3 -33   11.59    4.30
  -2  -3  33    6.33    5.26
   2   3 -32    3.34    5.14
  -2  -3  32    3.34    4.66
   2   3 -31    9.44    5.37
  -2  -3  31   11.11    4.30
   2   3 -30    4.90    3.58
  -2  -3  30    1.55    3.34
   2   3 -29    1.91    4.42
  -2  -3  29    0.12    4.06
   2   3 -28    1.91    4.18
  -2  -3  28   -1.31    2.75
   2   3 -27   -0.12    3.94
  -2  -3  27    0.96    4.18
   2   3 -26    4.66    4.42
  -2  -3  26    0.72    3.11
   2   3 -25    5.97    3.58
  -2  -3  25    1.91    4.06
   2   3 -24    2.03    3.94
  -2  -3  24   -2.51    2.87
   2   3 -23    1.43    3.70
  -2  -3  23   -0.12    3.58
   2   3 -22    8.96    3.82
  -2  -3  22    7.52    4.06
   2   3 -21   -1.67    3.70
  -2  -3  21   -2.39    3.70
   2   3 -20    2.27    3.34
  -2  -3  20    2.99    3.34
   2   3 -19   19.35    4.06
  -2  -3  19   19.35    3.82
   2   3 -18   -0.84    3.58
  -2  -3  18   -3.11    3.34
   2   3 -17    2.75    3.46
  -2  -3  17   10.51    3.46
   2   3 -16    7.52    3.34
  -2  -3  16    9.67    3.46
   2   3 -15   -1.79    3.58
  -2  -3  15    5.85    2.75
   2   3 -14   -0.72    3.82
  -2  -3  14   -2.75    3.46
   2   3 -13   34.99    5.26
  -2  -3  13   40.85    7.52
   2   3 -12    3.22    3.22
  -2  -3  12   -3.22    4.30
   2   3 -11  358.78   20.30
  -2  -3  11  410.50   26.28
   2   3 -10  289.03   17.20
  -2  -3  10  411.69   37.86
   2   3  -9    2.87    5.61
   2   3   5    1.79    5.97
  -2  -3  -5    7.29    5.14
   2   3   6   40.01    5.37
  -2  -3  -6   29.38    5.73
   2   3   7    2.39    4.54
  -2  -3  -7    0.96    3.94
   2   3   8   -0.60    4.42
  -2  -3  -8    3.58    4.42
   2   3   9   61.39    7.88
  -2  -3  -9   68.20    7.52
   2   3  10    1.67    3.70
  -2  -3 -10   10.75    6.93
   2   3  11  207.70   19.59
  -2  -3 -11  214.15   15.29
   2   3  12  150.49   13.97
  -2  -3 -12  153.12   12.54
   2   3  13    2.75    4.30
  -2  -3 -13   -2.27    4.90
   2   3  14   10.63    5.14
  -2  -3 -14   11.47    5.73
   2   3  15   -2.51    3.94
  -2  -3 -15    0.60    4.42
   2   3  16    1.67    5.26
  -2  -3 -16    4.06    5.14
   2   3  17    3.34    4.90
  -2  -3 -17    6.45    4.18
   2   3  18    6.57    5.61
  -2  -3 -18   -5.26    5.85
   2   3  19   -9.20    6.93
  -2  -3 -19   -3.58    4.30
   2   3  20    8.48    6.09
  -2  -3 -20   13.97    5.85
   2   3  21    0.72    5.02
  -2  -3 -21   -2.75    5.02
   2   3  22   -4.90    5.02
  -2  -3 -22   -1.19    4.30
   2   3  23   -1.79    5.49
  -2  -3 -23    8.60    5.37
   2   3  24    1.19    5.49
  -2  -3 -24    3.11    5.02
   2   3  25   -1.91    6.69
  -2  -3 -25    2.03    4.30
   2   3  26    0.36    5.49
  -2  -3 -26    1.67    4.18
   2   3  27   -3.22    5.61
  -2  -3 -27    2.03    4.42
   2   3  28    7.52    7.29
  -2  -3 -28   -1.67    5.61
   2   3  29   -3.70    5.61
  -2  -3 -29    0.36    5.02
   2   3  30    3.46    5.61
  -2  -3 -30    4.18    3.94
   2   3  31   -3.46    6.45
  -2  -3 -31    9.20    5.26
   2   3  32    3.58    4.90
  -2  -3 -32   -5.73    5.49
   2   3  33    4.18    4.90
  -2  -3 -33   11.11    5.14
   2   3  34   -2.63    7.17
  -2  -3 -34    0.36    6.45
   2   3  35   -2.99    5.26
  -2  -3 -35   -0.60    8.36
   2   3  36    0.00    5.97
  -2  -3 -36   -2.39    5.73
   2   3  37   -1.55    8.60
  -2  -3 -37  -15.65    7.52
   2   3  38    5.73    7.76
  -2  -3 -38   -1.31    6.81
   2   3  39    9.55    6.09
  -2  -3 -39   12.42    6.33
   2   3  40    8.00    6.09
  -2  -3 -40   -2.15    5.37
   2   3  41   -0.84    8.72
  -2  -3 -41   -5.49    6.93
   2   3  42    1.91    7.76
  -2  -3 -42   -2.03    4.78
   2   3  43   -0.60    5.97
  -2  -3 -43    3.94    5.02
   2   3  44    5.49    8.84
  -2  -3 -44    1.67    5.26
   2   3  45    1.79    8.60
  -2  -3 -45   -1.19    6.21
   2   3  46   -5.61    7.76
  -2  -3 -46    1.19    5.26
   2   3  47   -0.96    5.61
  -2  -3 -47   -2.87    5.37
   2   3  48   -0.12    6.93
  -2  -3 -48    4.18    6.57
  -2  -3 -49    3.82    7.17
   2   4 -47   -3.70    5.85
  -2  -4  45    0.36    4.18
   2   4 -44    7.88    8.36
  -2  -4  44   -2.87    4.06
   2   4 -43   11.59    5.26
  -2  -4  43    6.81    7.05
   2   4 -42    5.37    6.09
  -2  -4  42    0.72    5.02
   2   4 -41   -6.93    5.37
  -2  -4  41    2.75    4.06
   2   4 -40    1.79    6.45
  -2  -4  40    0.24    4.54
   2   4 -39    4.90    4.18
  -2  -4  39    1.19    4.66
   2   4 -38   -3.34    4.42
  -2  -4  38   -3.46    5.02
   2   4 -37    7.17    4.30
  -2  -4  37    6.09    4.30
   2   4 -36    0.72    4.30
  -2  -4  36    2.63    4.90
   2   4 -35    5.26    4.06
  -2  -4  35    8.72    4.66
   2   4 -34    2.39    4.42
  -2  -4  34    2.63    3.82
   2   4 -33   16.84    5.02
  -2  -4  33   10.51    5.37
   2   4 -32   23.77    5.14
  -2  -4  32   18.51    4.18
   2   4 -31   39.89    6.93
  -2  -4  31   52.31    7.52
   2   4 -30   -0.60    3.94
  -2  -4  30   -1.43    4.78
   2   4 -29    6.45    4.06
  -2  -4  29    2.75    4.18
   2   4 -28   15.77    4.42
  -2  -4  28   10.27    3.94
   2   4 -27   -1.67    3.82
  -2  -4  27    3.11    4.18
   2   4 -26    6.33    3.94
  -2  -4  26    3.70    4.06
   2   4 -25   11.11    3.58
  -2  -4  25   12.90    4.30
   2   4 -24   -0.48    2.99
  -2  -4  24    0.00    3.22
   2   4 -23   20.07    6.45
  -2  -4  23   23.29    4.66
   2   4 -22  129.11   10.27
  -2  -4  22  125.05   10.75
   2   4 -21  132.33   11.35
  -2  -4  21  165.54   12.18
   2   4 -20   95.43    8.24
  -2  -4  20  100.92    8.72
   2   4 -19   20.07    4.18
  -2  -4  19   17.56    3.94
   2   4 -18    2.87    3.70
  -2  -4  18    3.58    3.70
   2   4 -17    0.00    3.94
  -2  -4  17   -3.34    3.70
   2   4 -16   -4.66    2.99
  -2  -4  16    4.18    3.34
   2   4 -15   18.27    3.82
  -2  -4  15   22.21    4.18
   2   4 -14   37.98    5.97
  -2  -4  14   38.46    5.26
   2   4 -13   38.58    5.26
  -2  -4  13   41.68    5.49
   2   4 -12    1.43    2.87
  -2  -4  12    3.11    2.99
   2   4 -11    6.33    2.75
  -2  -4  11    8.24    3.58
   2   4 -10  100.80   11.94
  -2  -4  10  161.24   18.87
   2   4  -9   47.42    7.17
  -2  -4   9   66.05   10.27
   2   4  -8    7.40    4.30
  -2  -4   8    6.33    5.37
   2   4  -7   -3.34    3.82
  -2  -4   7   -3.70    5.37
   2   4  -6    5.02    4.78
  -2  -4   6    3.46    5.02
   2   4  -5   12.18    7.05
  -2  -4   5   14.45    7.76
   2   4  -4  103.67   10.75
  -2  -4   4   96.98   12.90
  -2  -4   3   89.93   13.50
  -2  -4   2  112.39   23.65
   2   4   1 1575.83  121.70
   2   4   2  812.28   69.87
   2   4   3  114.90   22.10
  -2  -4  -3  140.22   27.59
   2   4   4   38.70    9.08
  -2  -4  -4   40.61    9.55
   2   4   5   18.27    5.26
  -2  -4  -5   12.54    3.94
   2   4   6    8.12    4.06
  -2  -4  -6    9.55    3.58
   2   4   7   41.09    6.69
  -2  -4  -7   40.49    5.49
   2   4   8    2.27    4.42
  -2  -4  -8    8.24    3.46
   2   4   9    8.60    5.26
  -2  -4  -9   30.69    7.52
   2   4  10  159.45   14.81
  -2  -4 -10  152.28   12.18
   2   4  11    8.24    3.70
  -2  -4 -11    2.27    3.94
   2   4  12    5.97    5.02
  -2  -4 -12    8.12    5.37
   2   4  13   38.34    6.57
  -2  -4 -13   36.67    6.45
   2   4  14   -2.27    5.26
  -2  -4 -14   -2.63    4.18
   2   4  15   19.23    4.54
  -2  -4 -15   15.05    4.42
   2   4  16   29.50    6.33
  -2  -4 -16   26.87    5.14
   2   4  17   12.42    5.49
  -2  -4 -17   20.30    5.73
   2   4  18   26.99    5.37
  -2  -4 -18   25.68    5.73
   2   4  19   10.99    5.85
  -2  -4 -19   10.63    4.54
   2   4  20   -4.42    4.54
  -2  -4 -20   -2.51    3.94
   2   4  21   10.63    5.85
  -2  -4 -21   19.35    5.73
   2   4  22   41.32    7.64
  -2  -4 -22   54.58    8.36
   2   4  23   80.98    8.96
  -2  -4 -23   72.50    8.84
   2   4  24   20.42    7.17
  -2  -4 -24   28.07    6.93
   2   4  25   10.63    6.09
  -2  -4 -25   -1.67    5.73
   2   4  26    5.97    5.02
  -2  -4 -26   12.66    5.14
   2   4  27   -2.51    6.21
  -2  -4 -27   -2.99    6.09
   2   4  28   12.42    7.29
  -2  -4 -28    2.15    3.94
   2   4  29   14.09    4.66
  -2  -4 -29   15.77    4.18
   2   4  30    2.51    6.81
  -2  -4 -30    0.12    6.57
   2   4  31   -1.91    7.88
  -2  -4 -31   -3.22    6.21
   2   4  32  107.25   13.85
  -2  -4 -32  104.15   10.99
   2   4  33   10.03    7.52
  -2  -4 -33   12.18    6.45
   2   4  34   -2.75    7.17
  -2  -4 -34   -3.82    6.57
   2   4  35   43.71    9.20
  -2  -4 -35   59.24    8.48
   2   4  36    7.52    7.52
  -2  -4 -36   27.95    5.37
   2   4  37    5.97    5.85
  -2  -4 -37   -2.27    4.90
   2   4  38   -6.33    5.61
  -2  -4 -38   -1.91    6.21
   2   4  39   -5.97    7.17
  -2  -4 -39    2.03    5.97
   2   4  40    5.61    6.93
  -2  -4 -40    4.66    5.73
   2   4  41   -0.60    7.88
  -2  -4 -41   -2.87    7.40
   2   4  42   -8.96    8.72
  -2  -4 -42    3.22    6.93
   2   4  43   11.59    9.67
  -2  -4 -43   13.85    7.64
   2   4  44    9.32    6.81
  -2  -4 -44   10.99    5.85
   2   4  45   -1.31    8.48
  -2  -4 -45   -1.91    6.21
   2   4  46    5.37    8.12
  -2  -4 -46    6.57    9.44
  -2  -4 -47    5.37    9.91
  -2  -4 -48    5.97    9.32
   2   5 -43   -3.94    7.17
  -2  -5  43    0.36    7.17
   2   5 -42    4.06    6.09
  -2  -5  42    7.40    7.17
  -2  -5  41   -6.21    7.17
  -2  -5  40   -2.75    5.73
  -2  -5  39   -4.66    6.57
  -2  -5  38   -0.36    6.21
  -2  -5  37    4.78    7.17
  -2  -5  36    0.12    5.37
   2   5 -35   -0.72    5.97
  -2  -5  35    1.91    5.02
   2   5 -34   -0.60    3.46
  -2  -5  34   -1.19    3.94
   2   5 -33    4.30    3.46
  -2  -5  33   -4.54    4.06
   2   5 -32    0.00    3.94
  -2  -5  32   -2.39    3.58
   2   5 -31    2.87    2.99
  -2  -5  31    7.52    3.70
   2   5 -30   -2.75    4.18
  -2  -5  30   -1.79    3.46
   2   5 -29   -1.43    3.70
  -2  -5  29    2.99    3.11
   2   5 -28   -3.94    3.22
  -2  -5  28   -3.11    3.46
   2   5 -27   -0.96    3.34
  -2  -5  27    1.91    3.46
   2   5 -26    2.39    3.34
  -2  -5  26   -1.19    3.58
   2   5 -25    1.55    3.11
  -2  -5  25   -0.24    5.14
   2   5 -24    1.91    2.75
  -2  -5  24    6.57    4.06
   2   5 -23    3.94    3.11
  -2  -5  23    1.07    4.30
   2   5 -22    1.31    3.11
  -2  -5  22    0.36    5.49
   2   5 -21    1.07    3.11
  -2  -5  21    1.19    3.11
   2   5 -20   -2.15    3.22
  -2  -5  20    0.72    2.63
   2   5 -19    1.79    2.51
  -2  -5  19    1.67    3.34
   2   5 -18    1.07    2.87
  -2  -5  18   -0.12    2.99
   2   5 -17   -0.24    2.63
  -2  -5  17    1.43    2.63
   2   5 -16   -1.31    2.87
  -2  -5  16    5.73    3.22
   2   5 -15    2.27    2.63
  -2  -5  15    2.39    2.87
   2   5 -14   -2.51    2.75
  -2  -5  14   -0.36    2.99
   2   5 -13    0.60    3.11
  -2  -5  13   -0.48    2.63
   2   5 -12   28.43    5.26
  -2  -5  12   18.27    3.94
   2   5 -11  162.43   11.94
  -2  -5  11  169.24   13.14
   2   5 -10   69.99    7.05
  -2  -5  10   65.33    7.29
   2   5  -9   47.89    6.45
  -2  -5   9   42.40    9.32
   2   5  -8   96.74   11.35
  -2  -5   8   90.41   12.54
   2   5  -7    6.21    5.73
  -2  -5   7   -1.55    4.66
   2   5  -6   -3.46    4.30
   2   5  -5   12.78    4.78
  -2  -5   5   13.85    6.33
   2   5  -4    5.26    4.18
  -2  -5   4    4.78    5.37
   2   5  -3    9.32    3.82
  -2  -5   3   -0.96    5.14
   2   5  -2   15.77    4.66
  -2  -5   2   15.41    6.21
   2   5  -1    5.73    4.66
  -2  -5   1    1.55    4.18
   2   5   0    2.87    3.94
  -2  -5   0   -1.19    4.30
   2   5   1    6.21    4.18
  -2  -5  -1   11.82    5.61
   2   5   2   -5.61    4.78
  -2  -5  -2   10.03    4.54
   2   5   3    3.22    4.42
  -2  -5  -3   15.17    4.78
   2   5   4   11.47    4.42
  -2  -5  -4    9.44    2.75
   2   5   5    4.66    4.54
  -2  -5  -5    8.60    3.34
   2   5   6    8.96    4.06
  -2  -5  -6   10.15    3.58
   2   5   7    5.37    4.18
  -2  -5  -7    5.73    3.34
   2   5   8   -3.22    4.30
  -2  -5  -8    2.03    3.70
   2   5   9    9.44    4.18
  -2  -5  -9   15.05    4.30
   2   5  10   22.81    5.85
  -2  -5 -10   37.02    6.09
   2   5  11  111.91    9.32
  -2  -5 -11  112.27    9.20
   2   5  12   19.11    4.30
  -2  -5 -12   27.11    6.33
   2   5  13   24.36    5.49
  -2  -5 -13   34.52    5.61
   2   5  14   27.59    5.49
  -2  -5 -14   26.87    5.49
   2   5  15   -6.81    5.37
  -2  -5 -15    3.34    3.94
   2   5  16    5.61    4.66
  -2  -5 -16    0.96    5.02
   2   5  17    5.85    4.54
  -2  -5 -17    8.60    4.42
   2   5  18   -3.82    5.26
  -2  -5 -18    1.79    3.94
   2   5  19   -0.24    4.54
  -2  -5 -19   -2.15    4.78
   2   5  20    1.67    4.66
  -2  -5 -20   -0.12    4.90
   2   5  21    2.75    5.61
  -2  -5 -21    6.33    4.30
   2   5  22   -2.27    5.61
  -2  -5 -22   -3.70    4.78
   2   5  23   -1.43    5.26
  -2  -5 -23    6.93    5.37
   2   5  24    2.27    4.78
  -2  -5 -24    1.31    3.82
   2   5  25   -0.84    6.09
  -2  -5 -25    0.60    5.37
   2   5  26   -8.84    6.69
  -2  -5 -26    6.33    5.97
   2   5  27   -6.45    5.61
  -2  -5 -27    2.39    6.33
   2   5  28   -6.93    7.05
  -2  -5 -28   -1.91    4.66
   2   5  29    4.54    6.33
  -2  -5 -29    0.72    5.73
   2   5  30   -1.43    7.76
  -2  -5 -30   -6.33    5.49
   2   5  31    3.22    5.85
  -2  -5 -31   -2.03    5.49
   2   5  32    7.05    7.05
  -2  -5 -32    2.39    5.37
   2   5  33    4.06    6.69
  -2  -5 -33    4.42    6.69
   2   5  34   10.27    7.88
  -2  -5 -34   -0.24    4.30
   2   5  35    2.39    6.33
  -2  -5 -35    5.14    5.85
   2   5  36   -3.82    5.14
  -2  -5 -36    2.15    4.66
   2   5  37   -2.27    7.88
  -2  -5 -37   -2.27    6.21
   2   5  38   -1.79    8.00
  -2  -5 -38   -9.08    6.09
   2   5  39    1.07    7.64
  -2  -5 -39    6.45    6.45
   2   5  40   -0.72    5.49
  -2  -5 -40    5.73    5.37
   2   5  41    2.27    7.40
  -2  -5 -41    1.43    7.17
   2   5  42    0.00    7.88
  -2  -5 -42    6.21    7.52
  -2  -5 -43   -0.24    7.76
  -2  -5 -44   -3.58    9.32
  -2  -6  33    2.15    4.54
  -2  -6  32   -0.60    4.06
  -2  -6  31    5.97    4.66
  -2  -6  30   -5.97    4.42
  -2  -6  29    5.49    5.37
  -2  -6  28   27.35    6.33
  -2  -6  27    6.69    4.66
   2   6 -26    1.55    4.18
  -2  -6  26   -2.51    4.30
   2   6 -25    3.11    4.90
  -2  -6  25    4.18    4.66
   2   6 -24   -0.84    3.11
  -2  -6  24   -6.57    4.78
   2   6 -23   -1.31    4.06
  -2  -6  23    3.82    3.70
   2   6 -22    6.45    3.22
  -2  -6  22   -0.36    4.78
   2   6 -21   12.06    4.90
  -2  -6  21    4.90    3.22
   2   6 -20   -0.36    2.15
  -2  -6  20   -1.43    2.87
   2   6 -19   -0.48    2.51
  -2  -6  19    2.15    2.51
   2   6 -18    4.90    2.51
  -2  -6  18   12.54    2.99
   2   6 -17   10.99    2.63
  -2  -6  17   10.39    3.11
   2   6 -16    3.34    2.75
  -2  -6  16    3.70    2.87
   2   6 -15    1.43    2.51
  -2  -6  15   -2.15    2.51
   2   6 -14   -1.07    2.39
  -2  -6  14    2.03    2.75
   2   6 -13    2.15    2.15
  -2  -6  13    1.91    2.87
   2   6 -12    0.96    2.27
  -2  -6  12    0.96    2.63
   2   6 -11   16.00    3.34
  -2  -6  11   18.15    3.82
   2   6 -10    1.55    2.27
  -2  -6  10    0.48    2.39
   2   6  -9   -1.19    2.51
  -2  -6   9    0.12    2.15
   2   6  -8    8.48    2.87
  -2  -6   8    2.27    2.51
   2   6  -7   19.47    4.78
  -2  -6   7   16.36    5.85
   2   6  -6   39.41    6.45
  -2  -6   6   26.40    7.05
   2   6  -5   51.00    7.64
  -2  -6   5   59.84    9.67
   2   6  -4   19.59    6.45
  -2  -6   4    9.79    5.14
   2   6  -3   12.78    6.57
  -2  -6   3    4.06    4.78
   2   6  -2   58.88   10.75
  -2  -6   2   30.58    8.00
   2   6  -1  240.42   18.27
  -2  -6   1   95.31   14.69
   2   6   0  274.46   23.41
  -2  -6   0  335.37   22.45
   2   6   1  355.80   22.10
  -2  -6  -1  236.00   26.99
   2   6   2  108.81   15.53
  -2  -6  -2  182.02   17.20
   2   6   3   53.75    7.05
  -2  -6  -3   49.21   10.15
   2   6   4   57.09    6.33
  -2  -6  -4   80.62    7.64
   2   6   5   41.68    9.55
  -2  -6  -5   70.35    7.17
   2   6   6   32.13    7.05
  -2  -6  -6   20.66    4.66
   2   6   7   12.78    3.94
  -2  -6  -7    7.88    4.18
   2   6   8    2.99    3.94
  -2  -6  -8    6.57    3.94
   2   6   9    6.93    4.30
  -2  -6  -9   -0.36    3.82
   2   6  10    0.48    3.94
  -2  -6 -10   -0.48    3.82
   2   6  11    7.17    3.94
  -2  -6 -11    7.52    4.18
   2   6  12   13.85    3.94
  -2  -6 -12    7.64    4.78
   2   6  13    0.60    4.06
  -2  -6 -13    0.96    3.46
   2   6  14    1.79    4.42
  -2  -6 -14    1.31    4.42
   2   6  15    2.15    4.54
  -2  -6 -15    1.55    3.94
   2   6  16   -0.60    4.90
  -2  -6 -16    3.22    3.58
   2   6  17   -1.19    4.42
  -2  -6 -17   -1.19    3.94
   2   6  18    5.26    5.14
  -2  -6 -18    1.67    3.82
   2   6  19   -0.96    4.90
  -2  -6 -19    4.78    4.90
   2   6  20   13.85    5.97
  -2  -6 -20   10.39    4.06
   2   6  21   38.94    7.40
  -2  -6 -21   20.78    5.97
   2   6  22   39.89    7.88
  -2  -6 -22   25.68    5.73
   2   6  23   13.97    6.45
  -2  -6 -23   14.33    6.33
   2   6  24    0.72    5.26
  -2  -6 -24    4.66    4.18
   2   6  25    8.48    5.97
  -2  -6 -25    5.02    5.14
   2   6  26   14.69    6.81
  -2  -6 -26   11.70    5.26
   2   6  27    9.67    6.57
  -2  -6 -27    7.40    5.49
   2   6  28    9.08    5.61
  -2  -6 -28    2.99    4.42
   2   6  29    3.34    6.81
  -2  -6 -29    2.03    5.49
   2   6  30    4.66    5.85
  -2  -6 -30    0.12    5.49
   2   6  31    5.26    6.45
  -2  -6 -31   -2.27    4.90
   2   6  32    8.72    6.81
  -2  -6 -32    1.67    6.45
   2   6  33    2.75    5.61
  -2  -6 -33    0.48    4.66
   2   6  34    3.34    6.45
  -2  -6 -34    0.60    5.49
   2   6  35    1.79   10.99
  -2  -6 -35    1.07    6.93
   2   6  36    8.84    9.44
  -2  -6 -36    1.19    4.42
  -2  -7  24   -0.96    2.87
  -2  -7  23   -0.96    2.63
  -2  -7  22   -0.84    2.63
  -2  -7  21    1.43    2.51
  -2  -7  20   -3.34    2.51
  -2  -7  19   -2.75    2.63
  -2  -7  18   -1.79    2.51
  -2  -7  17   -0.12    2.03
  -2  -7  16    0.12    1.91
  -2  -7  15   -0.36    1.43
  -2  -7  14    0.00    1.19
  -2  -7  13    0.84    1.79
  -2  -7  12    3.94    2.27
  -2  -7   9   26.87    3.58
  -2  -7   8   27.35    2.51
   2   7  -7    7.64    2.75
  -2  -7   7    1.19    1.91
   2   7  -6    2.15    2.63
  -2  -7   6    3.82    2.03
   2   7  -5    5.37    2.75
  -2  -7   5    2.39    1.91
   2   7  -4    2.63    2.63
  -2  -7   4    4.90    2.99
  -2  -7   3    0.60    3.46
  -2  -7   2   -2.27    3.46
  -2  -7   1   -2.63    2.87
  -2  -7   0    3.82    3.34
  -2  -7  -1    0.96    3.82
  -2  -7  -2    3.11    4.06
  -2  -7  -3    3.94    4.06
  -2  -7  -4    1.07    4.30
  -2  -7  -5    3.94    5.02
   2   7   6   -0.84    3.11
  -2  -7  -6    5.02    3.11
   2   7   7    0.24    3.22
  -2  -7  -7    1.43    2.63
   2   7   8    2.51    3.34
  -2  -7  -8    2.27    2.87
   2   7   9   -5.02    4.06
  -2  -7  -9    1.91    2.75
   2   7  10    7.29    4.18
  -2  -7 -10    7.52    3.58
   2   7  11   12.66    4.66
  -2  -7 -11   13.38    4.18
   2   7  12    4.66    4.42
  -2  -7 -12    9.55    4.18
   2   7  13   26.04    5.37
  -2  -7 -13   21.38    5.26
   2   7  14   12.54    4.66
  -2  -7 -14   10.15    4.30
   2   7  15    0.84    4.42
  -2  -7 -15   -0.96    3.82
   2   7  16    2.63    4.30
  -2  -7 -16    3.11    3.70
   2   7  17    2.75    4.30
  -2  -7 -17   -1.43    4.78
   2   7  18    3.34    4.90
  -2  -7 -18   -1.19    3.58
   2   7  19    2.63    5.73
  -2  -7 -19   -1.31    5.61
   2   7  20   -4.30    6.33
   2   7  21    2.87    5.26
   2   7  22   -5.49    6.45
   2   7  23    1.19    6.57
   2   7  24    0.96    5.49
   2   7  25   -0.36    5.61
   2   7  26   -3.46    5.73
   2   7  27    0.12    5.97
   2   7  28    0.24    7.64
   2   7  29   16.00   11.47
   2   7  30    6.21    9.20
   2   7  31   -3.70    9.32
   2   7  32   -4.54    7.17
  -2  -8  -2    8.36    2.39
   2   8   3    4.30    2.03
  -2  -8  -3    2.87    1.79
   2   8   4    1.67    1.91
  -2  -8  -4    0.72    1.91
   2   8   5    3.34    3.34
  -2  -8  -5    1.79    2.27
   2   8   6    4.78    3.22
  -2  -8  -6   -0.96    2.99
   2   8   7    4.90    3.58
  -2  -8  -7    4.06    2.87
   2   8   8   -1.19    4.54
  -2  -8  -8   -1.43    3.11
  -2  -9 -10   -0.12    2.15
  -2  -9 -11    0.24    2.87
   3  -9  -7    1.67    2.27
   3  -8  -2    1.31    3.22
   3  -8  -1    6.69    3.34
   3  -8   0   22.45    5.02
   3  -8   1   18.51    3.70
   3  -7 -29    5.37    7.29
   3  -7 -28    8.36    8.24
   3  -7 -27    1.79    8.84
  -3   7  27    3.94    7.64
   3  -7 -26    1.07    7.05
  -3   7  26    6.21    8.60
   3  -7 -25    1.55    4.66
  -3   7  25    4.54    6.09
   3  -7 -24    0.36    3.46
  -3   7  24    4.78    4.66
   3  -7 -23   -0.24    4.54
  -3   7  23    4.66    5.02
   3  -7 -22    2.63    4.30
  -3   7  22   -7.29    6.21
   3  -7 -21   -1.07    3.94
  -3   7  21   -1.31    4.90
   3  -7 -20    2.03    3.34
  -3   7  20    1.19    4.66
   3  -7 -19    0.72    4.18
  -3   7  19   -2.15    4.66
   3  -7 -18    0.72    3.82
  -3   7  18    3.82    5.02
   3  -7 -17    0.00    3.70
  -3   7  17    2.27    5.37
   3  -7 -16   -2.03    3.46
  -3   7  16    0.36    3.70
   3  -7 -15    1.07    3.82
  -3   7  15    3.58    6.81
   3  -7 -14    1.19    2.99
  -3   7  14    4.30    5.26
   3  -7 -13    0.12    3.94
  -3   7  13   -4.42    6.45
   3  -7 -12   -0.36    2.99
  -3   7  12   -3.82    4.78
   3  -7 -11   -0.36    3.22
  -3   7  11    3.94    5.49
   3  -7 -10   -0.84    3.58
  -3   7  10    1.43    4.54
   3  -7  -9    1.31    2.75
  -3   7   9    4.54    3.46
   3  -7  -8    4.78    3.11
  -3   7   8    8.00    6.21
   3  -7  -7    2.99    3.11
   3  -7  -6   -3.82    3.82
   3  -7  -5    0.84    4.66
  -3   7   5    0.84    4.06
   3  -7  -4    0.12    3.82
  -3   7   4    0.72    4.90
   3  -7  -3    0.36    3.58
  -3   7   3    0.24    4.78
   3  -7  -2    6.93    4.66
  -3   7   2   -0.48    3.11
   3  -7  -1    8.60    4.66
  -3   7   1   -0.72    3.11
   3  -7   0    1.67    3.46
  -3   7   0    0.36    3.82
   3  -7   1    2.63    3.70
  -3   7  -1   -4.06    4.18
   3  -7   2    1.79    3.58
  -3   7  -2   -1.67    2.75
   3  -7   3   12.78    4.06
  -3   7  -3    0.96    3.34
   3  -7   4    3.82    4.06
  -3   7  -4    1.55    3.46
   3  -7   5   -0.12    2.99
  -3   7  -5   -0.12    3.34
   3  -7   6   -0.72    3.70
  -3   7  -6    2.39    2.75
   3  -7   7   -1.79    3.11
  -3   7  -7   -0.24    2.39
   3  -7   8    0.12    3.70
  -3   7  -8    0.72    3.11
   3  -7   9   -0.24    3.11
  -3   7  -9   -2.03    2.39
   3  -7  10   -2.51    3.46
  -3   7 -10    0.48    2.15
   3  -7  11    3.34    2.03
  -3   7 -11    0.84    1.91
   3  -7  12    2.51    2.27
  -3   7 -12    1.31    1.67
   3  -7  13    0.48    1.91
  -3   7 -13    1.07    1.67
   3  -7  14    1.55    1.79
  -3   7 -14   -0.96    1.67
   3  -7  15    2.75    2.03
  -3   7 -15   -0.60    1.91
   3  -7  16   -2.03    1.79
  -3   7 -16    2.75    2.75
   3  -7  17    0.72    1.91
  -3   7 -17   -0.72    2.39
   3  -7  19    1.43    2.75
   3  -7  20    2.03    3.34
   3  -6 -35    0.12    8.00
  -3   6  35   10.51    9.44
   3  -6 -34    0.12    3.82
  -3   6  34   -0.24    7.05
   3  -6 -33   -4.06    5.26
  -3   6  33    5.02    5.97
   3  -6 -32   -3.34    5.61
  -3   6  32    1.31    7.17
   3  -6 -31    1.43    5.26
  -3   6  31   11.59    6.09
   3  -6 -30    5.37    4.42
  -3   6  30    5.61    5.37
   3  -6 -29    2.63    4.42
  -3   6  29   -2.87    6.21
   3  -6 -28   -1.55    5.26
  -3   6  28    4.06    6.69
   3  -6 -27    0.60    5.37
  -3   6  27   -0.36    5.26
   3  -6 -26    2.51    5.49
  -3   6  26    5.85    6.33
   3  -6 -25   -4.90    4.18
  -3   6  25    6.93    5.85
   3  -6 -24    2.51    5.14
  -3   6  24    6.33    5.14
   3  -6 -23    2.15    5.14
  -3   6  23    2.87    5.37
   3  -6 -22   11.82    5.02
  -3   6  22    3.46    5.02
   3  -6 -21    6.69    4.30
  -3   6  21    2.63    5.49
   3  -6 -20    0.96    3.94
  -3   6  20   -0.36    4.18
   3  -6 -19    9.44    5.26
  -3   6  19    9.32    6.09
   3  -6 -18   13.14    4.54
  -3   6  18    8.00    5.73
   3  -6 -17    1.07    3.58
  -3   6  17   -1.67    4.30
   3  -6 -16   -1.43    3.94
  -3   6  16    1.55    5.26
   3  -6 -15    3.82    4.78
  -3   6  15    2.87    4.54
   3  -6 -14    1.79    3.46
  -3   6  14   -0.84    4.42
   3  -6 -13   11.94    4.54
  -3   6  13   10.75    4.90
   3  -6 -12   42.28    7.05
  -3   6  12   39.06    6.45
   3  -6 -11   62.94    5.97
  -3   6  11   77.99   10.15
   3  -6 -10   39.65    5.73
  -3   6  10   33.56    7.05
   3  -6  -9   30.69    5.61
  -3   6   9   36.19    6.45
   3  -6  -8   59.48    5.97
  -3   6   8   40.13    6.33
   3  -6  -7    5.85    3.46
  -3   6   7   20.30    5.85
   3  -6  -6   44.91    6.09
  -3   6   6   45.74    7.76
   3  -6  -5    8.00    3.94
  -3   6   5    4.18    5.85
   3  -6  -4    2.27    3.22
  -3   6   4    1.31    4.06
   3  -6  -3   11.47    3.70
  -3   6   3    3.34    5.73
   3  -6  -2   11.23    6.57
  -3   6   2   37.50    9.20
   3  -6  -1  122.54   16.72
  -3   6   1   97.22   13.74
   3  -6   0  156.10   20.07
  -3   6   0  189.30   19.11
   3  -6   1   64.02    7.52
  -3   6  -1   44.43    8.96
   3  -6   2   59.36    9.91
  -3   6  -2   45.03   11.23
   3  -6   3  143.68   17.32
  -3   6  -3  117.52   17.56
   3  -6   4  107.25   13.02
  -3   6  -4  102.59   13.26
   3  -6   5   10.63    4.78
  -3   6  -5    4.30    4.54
  -3   6  -6   20.90    5.37
   3  -6   7   81.57    9.44
  -3   6  -7   59.24   10.87
   3  -6   8   53.03    9.08
  -3   6  -8   45.62    7.17
   3  -6   9   51.12    7.40
  -3   6  -9   30.93    7.64
   3  -6  10   44.43    8.36
  -3   6 -10   48.13    8.84
   3  -6  11  125.05   13.85
  -3   6 -11   92.44   10.99
   3  -6  12   66.17    9.20
  -3   6 -12   69.99   11.94
   3  -6  13   12.66    5.49
  -3   6 -13   12.90    4.42
   3  -6  14   72.62    8.48
  -3   6 -14   56.13   10.15
   3  -6  15   25.68    4.54
  -3   6 -15   32.61    5.49
   3  -6  16   -0.60    3.11
  -3   6 -16    6.81    2.51
   3  -6  17   -0.72    2.99
  -3   6 -17   -2.51    2.75
   3  -6  18    4.42    2.87
  -3   6 -18    8.36    3.22
   3  -6  19   -0.36    3.46
  -3   6 -19   -0.72    2.51
   3  -6  20    3.46    3.22
  -3   6 -20    0.36    2.39
   3  -6  21    1.43    2.87
  -3   6 -21   -0.72    2.39
   3  -6  22    3.70    2.87
  -3   6 -22    6.45    3.34
   3  -6  23    0.00    3.22
  -3   6 -23   -0.48    2.63
   3  -6  24    1.79    3.46
  -3   6 -24    2.63    2.87
   3  -6  25    7.88    3.82
  -3   6 -25    6.93    4.06
   3  -6  26    6.93    6.21
  -3   6 -26    6.21    3.70
   3  -6  27   -1.67    4.30
  -3   6 -27    3.34    2.87
   3  -5 -39    0.96    9.44
  -3   5  39   13.50    9.44
   3  -5 -38    7.64    8.72
  -3   5  38   13.38   11.82
   3  -5 -37   -3.94    5.14
  -3   5  37    5.49    6.93
   3  -5 -36   -2.75    4.42
  -3   5  36    9.67    7.05
   3  -5 -35   -0.48    6.21
  -3   5  35    0.36    7.05
   3  -5 -34    1.67    5.61
  -3   5  34    1.43    6.93
   3  -5 -33    0.36    4.66
  -3   5  33   -5.02    6.57
   3  -5 -32    2.51    3.82
  -3   5  32    4.90    6.57
   3  -5 -31   -2.27    5.14
  -3   5  31   -4.06    6.93
   3  -5 -30   15.88    6.45
  -3   5  30   15.05    6.81
   3  -5 -29    7.17    4.54
  -3   5  29   17.32    5.97
   3  -5 -28    0.72    5.61
  -3   5  28   -2.39    5.37
   3  -5 -27    0.72    5.85
  -3   5  27    1.07    6.09
   3  -5 -26   -3.58    5.26
  -3   5  26   -0.48    5.97
   3  -5 -25   -5.02    4.18
  -3   5  25    4.30    5.73
   3  -5 -24    2.27    5.26
  -3   5  24   -1.19    4.90
   3  -5 -23    1.19    5.26
  -3   5  23    2.63    5.26
   3  -5 -22    5.73    4.06
  -3   5  22    6.09    5.73
   3  -5 -21   -2.27    4.30
  -3   5  21    5.61    4.18
   3  -5 -20   -1.55    4.42
  -3   5  20   -3.58    5.49
   3  -5 -19   -3.70    3.82
  -3   5  19    9.44    5.14
   3  -5 -18    5.14    4.30
  -3   5  18   -2.99    4.30
   3  -5 -17    1.67    4.06
  -3   5  17    0.36    4.90
   3  -5 -16    0.96    3.34
  -3   5  16    0.84    4.78
   3  -5 -15    2.63    4.78
  -3   5  15    5.02    6.21
   3  -5 -14   -5.37    4.18
  -3   5  14   -6.81    4.42
   3  -5 -13   -3.34    3.94
  -3   5  13   -2.51    4.78
   3  -5 -12   -0.72    3.34
  -3   5  12   -7.29    4.42
   3  -5 -11    6.09    3.94
  -3   5  11   -0.24    5.37
   3  -5 -10   -2.15    3.34
  -3   5  10   -0.84    3.94
   3  -5  -9    6.57    3.94
  -3   5   9   12.90    7.05
   3  -5  -8    6.81    3.22
  -3   5   8   21.62    6.81
   3  -5  -7   42.28    5.97
  -3   5   7   32.01    6.69
   3  -5  -6    7.76    4.18
  -3   5   6   -0.60    4.18
   3  -5  -5    6.45    3.34
  -3   5   5    4.90    3.94
   3  -5  -4    5.37    3.82
  -3   5   4    8.24    4.06
   3  -5  -3    5.73    3.82
  -3   5   3    3.22    5.14
   3  -5  -2    2.87    3.94
  -3   5   2   -0.36    3.94
   3  -5  -1    0.36    3.22
  -3   5   1    0.36    4.90
   3  -5   0    7.29    5.97
  -3   5   0   25.92    6.81
   3  -5   1    5.49    4.54
  -3   5  -1    3.34    4.90
   3  -5   2    1.43    4.18
  -3   5  -2   -5.26    5.49
   3  -5   3   -3.82    6.09
  -3   5  -3    3.11    4.18
   3  -5   4    3.46    3.94
  -3   5  -4   11.70    4.54
   3  -5   5   10.39    5.14
  -3   5  -5    1.91    5.49
   3  -5   6   -2.75    3.58
  -3   5  -6   -0.24    4.54
   3  -5   7    3.70    3.22
  -3   5  -7    6.09    4.78
   3  -5   8    0.24    4.54
  -3   5  -8    4.30    5.02
   3  -5   9   -1.19    3.70
  -3   5  -9   -0.96    3.94
   3  -5  10    7.17    5.61
  -3   5 -10    2.03    5.49
   3  -5  11   13.62    5.97
  -3   5 -11   16.00    5.49
   3  -5  12   -2.75    4.90
  -3   5 -12    2.75    3.58
   3  -5  13    3.11    5.37
  -3   5 -13    4.78    4.18
   3  -5  14    9.32    5.26
  -3   5 -14   13.26    5.14
   3  -5  15   -2.51    2.75
  -3   5 -15    3.70    4.30
   3  -5  16    0.12    3.34
  -3   5 -16    2.03    3.46
   3  -5  17    0.36    3.34
  -3   5 -17   -0.60    3.22
   3  -5  18   -3.11    3.46
  -3   5 -18    1.31    3.11
   3  -5  19   -1.67    3.46
  -3   5 -19   -2.99    3.34
   3  -5  20    3.22    3.34
  -3   5 -20    0.48    2.75
   3  -5  21   -2.15    4.78
  -3   5 -21   -4.18    3.22
   3  -5  22   -6.09    5.37
  -3   5 -22   -0.48    3.22
   3  -5  23   -0.60    4.54
  -3   5 -23   -2.27    3.34
   3  -5  24   -0.60    3.70
  -3   5 -24    1.55    3.22
   3  -5  25    1.43    3.94
  -3   5 -25    3.94    4.90
   3  -5  26   -0.12    4.18
  -3   5 -26   -3.11    4.90
   3  -5  27   -2.75    4.42
  -3   5 -27    3.11    4.30
   3  -5  28   -2.39    3.94
  -3   5 -28    6.21    5.26
   3  -5  29   -4.42    4.78
  -3   5 -29   -1.79    4.30
   3  -5  30    5.85    5.37
  -3   5 -30    2.99    4.30
   3  -5  31   -4.42    5.02
   3  -5  32    5.14    6.45
   3  -5  33    2.27    4.78
   3  -5  34   -3.34    6.81
   3  -5  35    1.43    3.82
  -3   5 -35   -7.17    5.49
   3  -5  36    7.64    6.57
  -3   5 -36    5.02    5.61
   3  -5  37    1.43    7.05
  -3   5 -37   -6.81    6.81
   3  -5  38   -2.27    6.69
  -3   5 -38   -4.78    5.73
   3  -5  39    4.90    7.88
   3  -5  40    6.21    7.40
   3  -4 -43   -5.61   11.11
  -3   4  43    7.52   11.23
   3  -4 -42    7.88    8.96
  -3   4  42   -2.51   11.23
   3  -4 -41   12.54    6.45
  -3   4  41    2.75    6.33
   3  -4 -40   19.83    8.00
  -3   4  40   12.66    8.48
   3  -4 -39    1.19    6.69
  -3   4  39   20.66    7.88
   3  -4 -38    6.21    5.49
  -3   4  38    7.52    8.12
   3  -4 -37    2.51    4.78
  -3   4  37   -1.43    5.49
   3  -4 -36    5.02    6.21
  -3   4  36    0.96    7.17
   3  -4 -35    0.48    4.54
  -3   4  35    3.11    6.09
   3  -4 -34   -0.72    5.49
  -3   4  34    4.90    6.93
   3  -4 -33   12.18    5.49
  -3   4  33   11.35    6.57
   3  -4 -32   10.87    6.57
  -3   4  32   14.45    7.29
   3  -4 -31    4.06    4.78
  -3   4  31   -0.24    7.29
   3  -4 -30    4.78    3.82
  -3   4  30    0.00    5.14
   3  -4 -29   12.30    5.85
  -3   4  29    5.02    6.45
   3  -4 -28   26.99    6.33
  -3   4  28   31.65    7.40
   3  -4 -27   17.92    5.37
  -3   4  27   17.20    6.93
   3  -4 -26   58.76    9.44
  -3   4  26   68.56   10.99
   3  -4 -25  107.85    8.60
  -3   4  25  112.27   13.14
   3  -4 -24  101.40   10.15
  -3   4  24   92.80    9.20
   3  -4 -23   19.11    5.97
  -3   4  23   14.33    6.45
   3  -4 -22   -3.46    4.54
  -3   4  22   -2.87    5.73
   3  -4 -21   -2.27    4.66
  -3   4  21   -3.46    4.90
   3  -4 -20    0.72    5.02
  -3   4  20   -5.26    5.73
   3  -4 -19   -3.70    4.06
  -3   4  19   -2.27    4.90
   3  -4 -18   13.38    4.66
  -3   4  18   14.33    4.78
   3  -4 -17   21.98    5.85
  -3   4  17   12.90    5.26
   3  -4 -16   33.32    5.97
  -3   4  16   37.62    5.14
   3  -4 -15   11.82    4.90
  -3   4  15   14.09    5.37
   3  -4 -14    7.05    3.58
  -3   4  14    4.06    4.54
   3  -4 -13   -0.24    4.30
  -3   4  13   -3.82    5.26
   3  -4 -12   22.45    4.90
  -3   4  12   28.31    5.61
   3  -4 -11   -1.19    4.06
  -3   4  11    3.58    5.02
   3  -4 -10    1.07    3.34
  -3   4  10   12.06    7.40
   3  -4  -9  189.90   13.02
  -3   4   9  194.68   13.38
   3  -4  -8    4.54    4.90
  -3   4   8    4.42    5.02
   3  -4  -7   22.10    4.90
  -3   4   7   43.95   12.06
   3  -4  -6  127.20   10.15
  -3   4   6  125.05   13.62
   3  -4  -5    6.69    4.78
  -3   4   5   21.26    5.61
   3  -4  -4   41.68    6.93
  -3   4   4  104.86   12.06
   3  -4  -3  147.26   12.18
  -3   4   3  139.26   20.90
   3  -4  -2   96.50   13.14
  -3   4   2   73.69   10.39
  -3   4  -6  244.36   21.02
   3  -4   7  237.92   25.20
  -3   4  -7  216.06   19.71
   3  -4   8  198.50   24.96
  -3   4  -8  138.54   19.11
   3  -4   9   65.45   11.35
  -3   4  -9   67.36   10.63
   3  -4  10   91.01   10.27
  -3   4 -10   88.38   11.47
   3  -4  11   57.69    9.55
  -3   4 -11   83.25   11.94
   3  -4  12   85.16   10.63
  -3   4 -12   98.18    9.44
   3  -4  13  117.05   14.81
  -3   4 -13  134.36   14.93
   3  -4  14    2.75    5.14
  -3   4 -14    0.00    3.82
   3  -4  15   79.66   10.15
  -3   4 -15   65.21    6.33
   3  -4  16   64.02    8.72
  -3   4 -16   52.43    6.81
   3  -4  17   -5.37    4.66
  -3   4 -17   -0.60    3.22
   3  -4  18    2.99    4.42
  -3   4 -18    8.72    3.58
   3  -4  19    3.70    4.42
  -3   4 -19    4.54    3.22
   3  -4  20    4.06    4.66
  -3   4 -20    8.72    3.82
   3  -4  21    4.18    4.66
  -3   4 -21    1.55    3.34
   3  -4  22    3.22    4.42
  -3   4 -22    0.72    3.58
   3  -4  23    3.82    3.46
  -3   4 -23   -2.39    3.58
   3  -4  24    0.36    4.66
  -3   4 -24    7.88    4.42
   3  -4  25   12.06    4.90
  -3   4 -25    9.08    7.29
   3  -4  26    5.37    5.26
  -3   4 -26    5.14    3.22
   3  -4  27    2.15    4.66
  -3   4 -27    4.30    6.45
   3  -4  28   12.06    5.97
  -3   4 -28   13.38    4.66
   3  -4  29   28.43    8.60
  -3   4 -29   24.72    9.20
   3  -4  30   17.92    7.40
  -3   4 -30    1.79    5.97
   3  -4  31   -1.19    6.09
  -3   4 -31    5.97    5.85
   3  -4  32   -1.55    7.05
  -3   4 -32    1.31    4.90
   3  -4  33    6.09    6.33
  -3   4 -33    5.37    5.49
   3  -4  34    3.34    6.93
  -3   4 -34    0.12    3.58
   3  -4  35   -0.36    7.40
   3  -4  36    8.48    5.97
   3  -4  37   -7.29    5.97
   3  -4  38    5.02    7.40
   3  -4  39    0.60    6.69
   3  -4  40    4.66    8.36
  -3   4 -40    1.79    6.45
   3  -4  41   -5.97    7.40
  -3   4 -41   -3.70    6.93
   3  -4  42   -1.43    6.93
  -3   4 -42    5.85    6.57
   3  -4  43   19.71    7.76
   3  -4  44    6.21    9.08
   3  -4  45   -1.43    8.48
   3  -3 -56   -6.57    7.88
   3  -3 -55   -2.99    8.48
   3  -3 -54    3.70    9.32
   3  -3 -53    5.37   10.03
   3  -3 -52   -6.69    8.72
   3  -3 -51    0.72    9.91
   3  -3 -50   12.42   11.82
   3  -3 -49   -0.96    8.84
   3  -3 -48   -2.99    8.24
   3  -3 -47   -2.51    9.20
   3  -3 -46   -2.63    8.36
   3  -3 -45    1.55    6.09
   3  -3 -44   -3.34    5.61
  -3   3  44    7.40    5.61
   3  -3 -43   -1.67    5.85
  -3   3  43   -1.07    6.81
   3  -3 -42    5.85    5.37
  -3   3  42    6.21    6.57
   3  -3 -41    1.79    5.97
  -3   3  41    3.82    5.73
   3  -3 -40    3.22    6.57
  -3   3  40    0.12    5.49
   3  -3 -39    0.48    7.40
  -3   3  39   -1.79    7.05
   3  -3 -38    6.69    5.37
  -3   3  38    6.33    7.17
   3  -3 -37    5.61    5.14
  -3   3  37    2.63    5.85
   3  -3 -36   -1.55    6.09
  -3   3  36    3.70    6.93
   3  -3 -35    5.02    5.73
  -3   3  35    6.33    5.97
   3  -3 -34    4.78    5.14
  -3   3  34    0.96    5.73
   3  -3 -33    2.15    6.57
  -3   3  33    9.55    6.93
   3  -3 -32    9.44    5.02
  -3   3  32   10.15    6.45
   3  -3 -31    7.05    5.02
  -3   3  31    8.60    5.97
   3  -3 -30  110.00   11.11
  -3   3  30  110.36   11.59
   3  -3 -29   18.51    6.21
  -3   3  29   11.70    7.29
   3  -3 -28   51.24    7.52
  -3   3  28   39.06    7.40
   3  -3 -27    8.36    4.90
  -3   3  27    4.06    6.69
   3  -3 -26   10.15    4.78
  -3   3  26   18.75    6.69
   3  -3 -25   -1.43    5.14
  -3   3  25   -7.05    5.49
   3  -3 -24    7.17    5.73
  -3   3  24   11.47    6.33
   3  -3 -23   -2.87    3.70
  -3   3  23   -2.27    6.69
   3  -3 -22    7.52    5.73
  -3   3  22   -0.60    5.85
   3  -3 -21   -0.72    4.66
  -3   3  21    1.79    6.33
   3  -3 -20    5.02    5.26
  -3   3  20    1.67    4.78
   3  -3 -19    5.37    4.78
  -3   3  19    3.22    6.09
   3  -3 -18   -1.67    4.42
  -3   3  18    4.18    4.90
   3  -3 -17   -4.78    4.66
  -3   3  17   -2.27    5.26
   3  -3 -16    2.51    4.06
  -3   3  16    2.39    4.66
   3  -3 -15    5.85    4.66
  -3   3  15    0.12    4.66
   3  -3 -14    3.94    3.94
  -3   3  14   -1.43    4.66
   3  -3 -13    5.49    4.78
  -3   3  13    0.96    5.37
   3  -3 -12   -0.96    2.63
  -3   3  12   -0.24    5.26
   3  -3 -11    0.48    3.94
  -3   3  11    3.58    4.18
   3  -3 -10    9.08    2.99
  -3   3  10   12.78    4.66
   3  -3  -9    5.49    3.94
  -3   3   9   14.69    7.05
   3  -3  -8  155.39   10.03
  -3   3   8  165.66   10.27
   3  -3  -7   82.53    8.24
  -3   3   7   87.31    8.48
   3  -3  -6   45.86    5.49
  -3   3   6   48.25    7.88
   3  -3  -5   27.35    4.66
  -3   3   5   34.16    6.69
   3  -3  -4   14.09    4.42
  -3   3   4    9.08    5.26
   3  -3  -3    8.84    5.26
  -3   3 -10   20.42    6.33
  -3   3 -11   -2.87    5.61
   3  -3  12    1.67    6.69
  -3   3 -12    1.31    5.49
   3  -3  13   30.58    9.20
  -3   3 -13   45.50    8.72
   3  -3  14   29.62   11.23
  -3   3 -14   58.64    9.91
   3  -3  15   -8.24    5.26
  -3   3 -15   -3.11    3.94
   3  -3  16    0.60    4.78
  -3   3 -16    1.79    3.46
   3  -3  17   -5.85    4.66
  -3   3 -17   -1.31    3.58
   3  -3  18    1.07    4.78
  -3   3 -18    5.97    3.94
   3  -3  19    0.60    4.90
  -3   3 -19   -3.46    3.82
   3  -3  20   -0.72    5.37
  -3   3 -20   -0.48    2.75
   3  -3  21   -3.94    4.66
  -3   3 -21    1.43    3.94
   3  -3  22   -0.12    4.66
  -3   3 -22    0.60    4.30
   3  -3  23   -6.45    5.14
  -3   3 -23   -0.72    2.87
   3  -3  24   -3.94    4.54
  -3   3 -24   -0.48    3.82
   3  -3  25    1.91    5.14
  -3   3 -25   -0.72    4.06
   3  -3  26    0.48    5.14
  -3   3 -26    0.60    3.94
   3  -3  27   -1.31    3.22
  -3   3 -27    1.79    4.66
   3  -3  28    0.00    5.85
  -3   3 -28    4.54    5.49
   3  -3  29    2.03    4.42
  -3   3 -29   -1.31    4.42
   3  -3  30   -6.09    5.73
  -3   3 -30   -0.60    3.82
   3  -3  31   -2.03    4.54
  -3   3 -31   10.75    5.02
   3  -3  32    5.61    5.49
  -3   3 -32    2.03    4.78
   3  -3  33   -0.72    4.54
  -3   3 -33    4.78    3.94
   3  -3  34    0.00    5.85
  -3   3 -34    3.58    4.90
   3  -3  35   30.58    7.40
  -3   3 -35   31.05    8.60
   3  -3  36   44.07    9.91
  -3   3 -36   51.24    9.55
   3  -3  37    2.87    6.21
  -3   3 -37   -0.36    4.18
   3  -3  38   12.66    6.09
  -3   3 -38    9.79    6.09
   3  -3  39   12.18    5.85
  -3   3 -39    8.72    4.90
   3  -3  40    1.07    4.78
  -3   3 -40    1.79    3.82
   3  -3  41    7.05    6.33
  -3   3 -41    5.37    5.73
   3  -3  42    9.79    6.93
  -3   3 -42    0.36    5.61
   3  -3  43   -1.55    5.37
  -3   3 -43   -0.48    5.49
   3  -3  44    7.29    6.33
  -3   3 -44   -7.05    7.40
   3  -3  45    2.03    6.69
  -3   3 -45    0.48    6.33
   3  -3  46   -1.55    9.91
  -3   3 -46    0.84    7.40
   3  -3  47    4.18    9.79
  -3   3 -47   -3.22    6.69
   3  -3  48    0.96    9.08
  -3   3 -48    1.31    8.24
   3  -2 -58   -2.75    7.17
   3  -2 -57    0.12    9.79
   3  -2 -56   -7.17    8.84
   3  -2 -55   -2.63   10.27
   3  -2 -54   13.74   11.11
   3  -2 -53   21.02   12.54
   3  -2 -52   13.85   10.15
   3  -2 -51   -2.15   10.03
   3  -2 -50   55.78   14.93
   3  -2 -49   20.42   10.51
   3  -2 -48    5.02    7.76
   3  -2 -47    1.07    9.44
   3  -2 -46   14.33    8.60
   3  -2 -45    2.03    6.09
  -3   2  45    6.09    9.67
   3  -2 -44    2.03    4.06
  -3   2  44    8.96    7.88
   3  -2 -43    2.15    4.54
  -3   2  43    9.20    4.90
   3  -2 -42   15.05    5.37
  -3   2  42    6.21    5.73
   3  -2 -41    6.33    5.49
  -3   2  41   10.15    5.49
   3  -2 -40    0.96    4.66
  -3   2  40    5.02    6.93
   3  -2 -39    4.30    6.33
  -3   2  39    3.82    5.97
   3  -2 -38   12.90    7.17
  -3   2  38   -1.91    7.76
   3  -2 -37    2.87    6.09
  -3   2  37    4.54    5.73
   3  -2 -36   22.57    6.93
  -3   2  36   13.97    6.45
   3  -2 -35   13.02    6.69
  -3   2  35    6.09    8.00
   3  -2 -34   14.21    5.14
  -3   2  34    6.21    5.97
   3  -2 -33   28.19    6.81
  -3   2  33   16.72    6.33
   3  -2 -32   25.08    6.21
  -3   2  32   22.93    6.93
   3  -2 -31   -0.84    4.78
  -3   2  31    5.14    6.21
   3  -2 -30  285.93   17.56
  -3   2  30  236.36   17.92
   3  -2 -29  102.00   12.30
  -3   2  29  116.45   14.21
   3  -2 -28  163.03   13.97
  -3   2  28  139.26   15.05
   3  -2 -27  225.73   20.30
  -3   2  27  222.39   18.39
   3  -2 -26   60.31    7.17
  -3   2  26   66.76    6.69
   3  -2 -25   85.87    7.88
  -3   2  25   89.10    9.79
   3  -2 -24   16.36    5.49
  -3   2  24   24.25    8.12
   3  -2 -23    0.48    4.54
  -3   2  23   -4.06    4.78
   3  -2 -22   28.07    5.49
  -3   2  22   27.59    5.37
   3  -2 -21   17.32    3.82
  -3   2  21   15.41    4.42
   3  -2 -20   12.06    4.90
  -3   2  20    4.54    5.97
   3  -2 -19    5.26    3.58
  -3   2  19    3.46    3.70
   3  -2 -18   -7.88    5.02
  -3   2  18   -2.39    5.37
   3  -2 -17    3.11    3.70
  -3   2  17    2.15    3.94
   3  -2 -16   -0.60    4.66
  -3   2  16    1.07    5.61
   3  -2 -15   14.21    4.90
  -3   2  15   24.72    5.61
   3  -2 -14    0.60    4.42
  -3   2  14    4.66    3.94
   3  -2 -13    7.40    5.02
  -3   2  13    4.54    3.46
   3  -2 -12    4.78    4.54
  -3   2  12   -0.60    3.82
   3  -2 -11    7.40    4.54
  -3   2  11   22.21    4.78
   3  -2 -10   33.80    5.14
  -3   2  10   27.23    5.37
   3  -2  -9   43.59    6.09
  -3   2   9   54.34    7.76
   3  -2  -8  104.63    9.08
  -3   2   8  144.87   13.74
   3  -2  -7  994.06   49.57
  -3   2   7 1070.26   58.28
   3  -2  -6    1.91    4.90
  -3   2   6   28.78   12.54
   3  -2  -5   45.50    7.64
  -3   2 -13   70.47    9.44
   3  -2  14  139.02   12.90
  -3   2 -14  153.47   14.93
   3  -2  15  114.66    9.20
  -3   2 -15   97.46   13.02
   3  -2  16   31.29    5.85
  -3   2 -16   19.47    5.49
   3  -2  17    7.88    5.26
  -3   2 -17    3.70    3.94
   3  -2  18   -2.03    4.42
  -3   2 -18    1.43    3.82
   3  -2  19   -5.14    4.90
  -3   2 -19   -0.48    4.18
   3  -2  20    1.91    5.26
  -3   2 -20    5.73    4.54
   3  -2  21    4.06    3.70
  -3   2 -21    1.43    3.82
   3  -2  22   -1.43    4.66
  -3   2 -22    6.69    5.02
   3  -2  23    6.45    4.30
  -3   2 -23    8.48    5.37
   3  -2  24    9.55    5.14
  -3   2 -24   -0.84    4.54
   3  -2  25    2.39    5.49
  -3   2 -25    3.34    4.78
   3  -2  26    5.49    5.73
  -3   2 -26    5.97    4.18
   3  -2  27   -9.91    6.09
  -3   2 -27   -2.15    5.14
   3  -2  28   -0.36    5.26
  -3   2 -28    0.24    4.78
   3  -2  29   19.35   10.51
  -3   2 -29    3.11    7.40
   3  -2  30    6.69    8.24
  -3   2 -30    3.11    7.88
   3  -2  31    4.18    9.08
  -3   2 -31    5.02    8.60
   3  -2  32   26.40   10.87
  -3   2 -32   15.88    5.26
   3  -2  33   45.62    8.36
  -3   2 -33   37.02    7.64
   3  -2  34   18.39    8.24
  -3   2 -34   15.17    5.14
   3  -2  35    6.45    5.85
  -3   2 -35   -4.18    4.18
   3  -2  36   19.71    7.17
  -3   2 -36    2.03    5.61
   3  -2  37   12.42    6.69
  -3   2 -37    8.00    4.54
   3  -2  38   -4.06    5.49
  -3   2 -38   -7.88    4.54
   3  -2  39   15.65    7.17
  -3   2 -39    7.76    4.42
   3  -2  40   -2.15    4.54
  -3   2 -40   -2.03    5.02
   3  -2  41   -4.06    7.40
  -3   2 -41   -4.90    5.73
   3  -2  42    2.51    5.14
  -3   2 -42    0.24    5.73
   3  -2  43   13.74    7.52
  -3   2 -43   -5.61    5.85
   3  -2  44   -5.02    7.05
  -3   2 -44    7.29    5.73
   3  -2  45    4.42    5.85
  -3   2 -45    2.51    4.54
   3  -2  46  -10.99    7.64
  -3   2 -46    1.31    6.21
   3  -2  47    9.44   12.30
  -3   2 -47    1.55    8.48
   3  -2  48    6.33   10.15
  -3   2 -48    0.84    5.97
   3  -2  49   11.59   10.51
  -3   2 -49    3.46    8.00
   3  -1 -57   -0.12    7.29
   3  -1 -56    0.00    5.85
   3  -1 -55   -2.15    6.69
   3  -1 -54   -0.36    6.33
   3  -1 -53    2.87    6.69
   3  -1 -52    2.03    6.45
   3  -1 -51    4.42    5.73
   3  -1 -50   -3.34    5.85
   3  -1 -49   -0.84    5.61
   3  -1 -48    7.76    6.57
   3  -1 -47   11.23    7.40
  -3   1  47   -4.06   10.63
   3  -1 -46   -0.12    4.54
  -3   1  46   -0.96    9.55
   3  -1 -45    1.79    3.94
  -3   1  45    3.58    8.60
   3  -1 -44    9.08    5.73
  -3   1  44   -3.82    4.90
   3  -1 -43   -4.42    6.69
  -3   1  43    8.96    6.57
   3  -1 -42    0.96    6.09
  -3   1  42  -12.30    7.88
   3  -1 -41   -6.33    6.21
  -3   1  41   -1.43    6.57
   3  -1 -40    3.82    5.97
  -3   1  40    3.34    7.17
   3  -1 -39   -6.09    5.26
  -3   1  39    8.84    6.33
   3  -1 -38    2.99    6.69
  -3   1  38    6.21    5.26
   3  -1 -37   11.70    5.73
  -3   1  37   11.23    6.69
   3  -1 -36   12.42    5.37
  -3   1  36    7.29    4.54
   3  -1 -35   -1.19    5.73
  -3   1  35   -2.99    6.21
   3  -1 -34    9.32    6.33
  -3   1  34   -4.54    7.17
   3  -1 -33   51.83    5.85
   3  -1 -32   20.07    9.55
  -3   1  32   -7.05    7.76
   3  -1 -31   32.61   11.35
  -3   1  31   18.39    9.67
   3  -1 -30  185.72   16.84
  -3   1  30  146.79   17.32
   3  -1 -29   -5.14    5.37
  -3   1  29    1.43    9.32
  -3   1  28  300.38   32.37
  -3   1  27  108.92   16.24
   3  -1 -26   -4.30    6.33
  -3   1  26   10.39    6.93
   3  -1 -25   -4.54    5.26
  -3   1  25    2.27    4.30
   3  -1 -24   -2.27    4.78
  -3   1  24   10.51    5.85
   3  -1 -23    2.27    3.22
  -3   1  23    1.67    3.70
   3  -1 -22    0.24    7.76
  -3   1  22    5.37    5.02
   3  -1 -21   -4.06    7.76
  -3   1  21    0.72    4.06
   3  -1 -20    2.39    7.29
  -3   1  20    4.18    4.78
   3  -1 -19    4.30    3.94
  -3   1  19   -2.99    4.54
   3  -1 -18    3.46    4.78
  -3   1  18   -2.27    4.42
   3  -1 -17   -0.72    3.94
  -3   1  17   -2.03    3.58
   3  -1 -16   -0.84    4.66
  -3   1  16    2.99    4.78
   3  -1 -15    5.85    4.30
  -3   1  15    2.39    5.85
   3  -1 -14    4.78    4.30
  -3   1  14   10.51    5.61
   3  -1 -13   12.06    5.14
  -3   1  13    5.73    5.37
   3  -1 -12   12.66    3.82
  -3   1  12    8.00    3.58
   3  -1 -11   37.02    5.49
  -3   1  11   31.77    5.37
   3  -1 -10   24.48    5.02
  -3   1  10   21.86    4.54
   3  -1  -9  102.24    9.20
  -3   1   9  107.97   10.15
   3  -1  -8  401.30   34.28
  -3   1   8  393.18   24.84
   3  -1  -7   12.42    5.61
  -3   1 -11   10.03    6.45
   3  -1  12   -0.24    3.46
  -3   1 -12    5.85    6.33
   3  -1  13  152.28   13.14
  -3   1 -13  157.30   17.92
   3  -1  14  166.25   14.33
  -3   1 -14  178.08   16.24
   3  -1  15   39.41    6.81
  -3   1 -15   40.13    5.85
   3  -1  16  152.16   14.21
  -3   1 -16  131.62   13.50
   3  -1  17   16.36    6.69
  -3   1 -17    9.79    4.78
   3  -1  18   -0.84    5.02
  -3   1 -18    2.75    3.70
   3  -1  19    5.97    5.85
  -3   1 -19    4.18    4.78
   3  -1  20   -0.36    6.33
  -3   1 -20   -1.91    5.02
   3  -1  21   -0.48    6.09
  -3   1 -21    1.55    4.78
   3  -1  22   -1.55    6.09
  -3   1 -22   -4.90    5.26
   3  -1  23    1.43    4.66
  -3   1 -23    9.67    5.49
   3  -1  24   -0.12    5.37
  -3   1 -24    1.07    5.73
   3  -1  25    5.26    4.90
  -3   1 -25    0.72    4.42
   3  -1  26   -5.85    5.73
  -3   1 -26    4.66    5.37
   3  -1  27    3.22    5.14
  -3   1 -27    4.30    4.66
   3  -1  28    6.33    6.09
  -3   1 -28   12.42    5.37
   3  -1  29   -0.24    3.94
  -3   1 -29    0.24    3.94
   3  -1  30   -4.18    6.45
  -3   1 -30    6.69    5.37
   3  -1  31    0.48    5.26
  -3   1 -31    4.18    3.82
   3  -1  32    9.91    6.33
  -3   1 -32    4.66    4.66
   3  -1  33   -2.51    7.64
  -3   1 -33    3.58    5.37
   3  -1  34    3.22    7.29
  -3   1 -34   -3.46    5.97
   3  -1  35  104.15   12.78
  -3   1 -35  115.26   11.82
   3  -1  36  114.06   11.70
  -3   1 -36  112.51   12.30
   3  -1  37   39.17    9.44
  -3   1 -37   36.79    8.36
   3  -1  38  135.08   11.94
  -3   1 -38  112.99   11.47
   3  -1  39   13.97    7.76
  -3   1 -39   10.27    6.45
   3  -1  40    5.85    6.93
  -3   1 -40    2.99    6.09
   3  -1  41    4.90    6.57
  -3   1 -41   10.99    5.02
   3  -1  42    3.70    7.05
  -3   1 -42    6.57    6.21
   3  -1  43    1.67    7.76
  -3   1 -43    1.55    5.97
   3  -1  44   -2.39    5.97
  -3   1 -44   -0.36    5.02
   3  -1  45    5.37    8.72
  -3   1 -45   -1.91    6.57
   3  -1  46    8.12    8.36
  -3   1 -46   -2.75    8.60
   3  -1  47    8.36   12.54
  -3   1 -47    1.79   10.03
   3  -1  48    3.11   10.99
  -3   1 -48    3.34    8.24
   3  -1  49   -0.72   10.99
  -3   1 -49   -4.90    6.09
   3  -1  50    0.12    5.26
  -3   1 -50    1.19    6.45
   3  -1  51   -3.94    8.00
   3   0 -48    8.96    8.60
   3   0 -47    4.54    8.24
   3   0 -46   -0.12    4.54
  -3   0  46   -1.79    5.73
   3   0 -45    8.24    6.69
  -3   0  45   -1.55    6.45
   3   0 -44   -2.51    5.14
  -3   0  44   -3.46    5.85
   3   0 -43   -2.51    5.49
  -3   0  43   -1.55    7.17
   3   0 -42   -1.79    5.02
  -3   0  42   -2.39    5.73
   3   0 -41   -2.75    5.85
  -3   0  41    0.24    6.93
   3   0 -40    2.99    3.94
  -3   0  40    0.60    3.94
   3   0 -39   19.83    5.73
  -3   0  39   16.48    5.61
   3   0 -38   11.23    5.61
  -3   0  38    6.93    5.97
   3   0 -37   -0.12    4.66
  -3   0  37   -0.36    5.61
   3   0 -36   86.11   10.03
  -3   0  36  104.98   12.66
   3   0 -35  157.89   15.05
  -3   0  35  152.16   15.53
   3   0 -34   57.33    8.72
  -3   0  34   69.39   10.63
   3   0 -33   16.60    6.33
  -3   0  33   23.29    7.05
   3   0 -32   54.34    7.76
  -3   0  32   50.64    7.76
   3   0 -31    4.54    5.97
  -3   0  31   13.62    5.97
   3   0 -30  146.07   15.41
  -3   0  30  174.02   16.48
   3   0 -29  275.90   20.54
  -3   0  29  286.05   20.78
   3   0 -28   17.44    7.17
  -3   0  28   10.51    6.93
   3   0 -27  159.92   15.65
  -3   0  27  162.55   16.84
   3   0 -26   37.74    7.29
  -3   0  26   37.62    7.52
   3   0 -25    3.94    4.90
  -3   0  25    6.57    5.61
   3   0 -24    9.67    5.26
  -3   0  24    7.17    5.14
   3   0 -23   -2.87    4.78
  -3   0  23    3.94    5.26
   3   0 -22    0.24    3.94
  -3   0  22    1.43    4.18
   3   0 -21   -4.54    4.78
  -3   0  21    3.34    4.90
   3   0 -20    6.69    5.85
  -3   0  20    1.67    4.78
   3   0 -19    5.61    5.61
  -3   0  19    7.40    3.46
   3   0 -18    4.30    4.54
  -3   0  18   11.70    4.90
   3   0 -17   -2.87    3.94
  -3   0  17   -2.51    3.22
   3   0 -16   -3.22    4.78
  -3   0  16    8.84    4.42
   3   0 -15   -1.43    5.26
  -3   0  15    3.46    3.46
   3   0 -14   14.93    4.54
  -3   0  14   21.86    5.85
   3   0 -13   60.91    7.88
  -3   0  13   58.28   10.03
   3   0 -12   32.25    5.14
  -3   0  12   27.95    6.09
   3   0 -11   40.97    5.97
  -3   0  11   23.77    7.88
   3   0 -10  129.35    9.55
  -3   0  10  163.87   24.48
   3   0  -9   32.01    8.00
  -3   0   9   32.25    7.05
   3   0  -8  345.05   25.80
   3   0  10   64.73   11.47
   3   0  11  206.38   22.10
  -3   0 -11  206.98   27.23
   3   0  12   47.54    7.88
  -3   0 -12   59.48   13.02
   3   0  13   85.16    8.48
  -3   0 -13   94.23   12.78
   3   0  14  329.64   23.05
  -3   0 -14  429.13   26.63
   3   0  15  219.52   16.84
  -3   0 -15  225.97   17.44
   3   0  16   29.14    7.76
  -3   0 -16   34.28    6.45
   3   0  17   16.60    6.33
  -3   0 -17   25.32    7.29
   3   0  18   31.77    6.81
  -3   0 -18   20.54    5.49
   3   0  19    5.14    6.69
  -3   0 -19   -2.63    4.06
   3   0  20    1.55    5.61
  -3   0 -20    6.45    5.37
   3   0  21   -1.43    5.73
  -3   0 -21    2.03    3.94
   3   0  22   -4.66    6.81
  -3   0 -22   -1.91    5.97
   3   0  23    3.46    4.78
  -3   0 -23    1.31    4.90
   3   0  24   -6.33    6.45
  -3   0 -24    5.97    5.61
   3   0  25   -2.27    4.66
  -3   0 -25    1.07    4.90
   3   0  26   -1.91    6.81
  -3   0 -26    3.82    5.61
   3   0  27    1.19    4.66
  -3   0 -27    0.72    4.06
   3   0  28   10.03    7.05
  -3   0 -28   -2.27    5.02
   3   0  29    5.02    5.14
  -3   0 -29   -5.61    5.26
   3   0  30   -5.73    6.33
  -3   0 -30    4.42    5.37
   3   0  31    0.12    5.14
  -3   0 -31    2.15    4.90
   3   0  32   25.20    9.20
  -3   0 -32   47.42    8.12
   3   0  33   52.79    8.60
  -3   0 -33   67.72    6.93
   3   0  34   31.89    7.76
  -3   0 -34   32.61    7.17
   3   0  35   23.17    9.32
  -3   0 -35   29.14    7.76
   3   0  36  176.88   17.92
  -3   0 -36  157.54   14.69
   3   0  37  111.43   13.50
  -3   0 -37  121.94   15.05
   3   0  38    5.97    7.05
  -3   0 -38    2.99    6.09
   3   0  39   31.41    7.64
  -3   0 -39   40.85    7.17
   3   0  40   11.35    8.00
  -3   0 -40    5.02    5.61
   3   0  41    2.99    5.61
  -3   0 -41   -2.39    5.37
   3   0  42   -0.60    5.73
  -3   0 -42   -0.72    5.26
   3   0  43   -1.31    8.12
  -3   0 -43    3.22    7.17
   3   0  44   -5.02    6.93
  -3   0 -44    5.97    5.49
   3   0  45    7.40    6.57
  -3   0 -45   -0.24    6.69
   3   0  46   -9.79   12.06
  -3   0 -46    3.11    6.81
   3   0  47   -3.82   10.15
  -3   0 -47    0.60    4.90
   3   1 -49   -1.19    5.26
   3   1 -48   -2.63    5.61
  -3  -1  48   -1.31    5.85
   3   1 -47   -0.84    9.20
  -3  -1  47   -3.34    7.17
   3   1 -46   -4.78    7.64
  -3  -1  46   -5.97    9.55
   3   1 -45   -0.72    5.61
  -3  -1  45    5.02    4.42
   3   1 -44    7.17    6.09
  -3  -1  44    1.67    6.69
   3   1 -43    0.36    5.61
  -3  -1  43    3.22    6.45
   3   1 -42   -0.48    3.70
  -3  -1  42   -0.12    5.49
   3   1 -41   -8.00    5.61
  -3  -1  41   -4.42    6.57
   3   1 -40    7.29    5.85
  -3  -1  40   10.51    5.73
   3   1 -39   -0.48    5.61
  -3  -1  39   -4.18    6.09
   3   1 -38    3.94    5.97
  -3  -1  38    3.58    6.57
   3   1 -37   13.02    5.49
  -3  -1  37   16.48    5.97
   3   1 -36   11.70    5.85
  -3  -1  36   -0.72    6.21
   3   1 -35    2.75    4.54
  -3  -1  35    7.88    6.45
   3   1 -34   17.56    5.14
  -3  -1  34   14.81    5.49
   3   1 -33   19.35    6.33
  -3  -1  33   15.65    6.93
   3   1 -32   33.20    5.97
  -3  -1  32   24.13    5.97
   3   1 -31   10.51    5.37
  -3  -1  31   27.95    6.33
   3   1 -30   55.90    7.76
  -3  -1  30   37.02    8.00
   3   1 -29  129.59   12.30
  -3  -1  29  109.04   12.90
   3   1 -28  393.90   25.44
  -3  -1  28  363.32   23.05
   3   1 -27   68.44    7.29
  -3  -1  27   66.76    8.24
   3   1 -26    2.39    4.42
  -3  -1  26   -1.55    4.90
   3   1 -25   38.58    5.49
  -3  -1  25   26.04    5.49
   3   1 -24    3.22    5.02
  -3  -1  24   -1.19    4.90
   3   1 -23    1.79    3.58
  -3  -1  23   -0.60    4.06
   3   1 -22    4.78    2.99
  -3  -1  22    6.09    4.30
   3   1 -21   -2.87    4.42
  -3  -1  21   -5.26    5.02
   3   1 -20   -3.46    4.78
  -3  -1  20   -4.78    4.90
   3   1 -19   -0.84    4.30
  -3  -1  19   -2.27    3.58
   3   1 -18    3.34    4.78
  -3  -1  18   -4.06    4.54
   3   1 -17    1.07    4.54
  -3  -1  17   -3.82    4.18
   3   1 -16    1.43    3.46
  -3  -1  16    3.46    3.70
   3   1 -15    1.31    4.54
  -3  -1  15   13.02    5.02
   3   1 -14    0.24    3.94
  -3  -1  14    0.12    3.70
   3   1 -13   10.03    3.82
  -3  -1  13   11.82    3.11
   3   1 -12   23.29    5.02
  -3  -1  12   19.71    4.90
   3   1 -11    8.48    3.94
  -3  -1  11   -1.43    3.94
   3   1 -10   37.38    8.00
   3   1   9    2.15    7.05
   3   1  10   15.29    9.79
  -3  -1 -10   20.90    8.00
   3   1  11   32.49    9.20
  -3  -1 -11   40.97    9.67
   3   1  12    5.37    5.73
  -3  -1 -12   23.65    8.48
   3   1  13   28.55    5.97
  -3  -1 -13   16.96    6.09
   3   1  14   51.24    9.20
  -3  -1 -14   64.02   12.30
   3   1  15  141.89   12.42
  -3  -1 -15  158.97   15.53
   3   1  16  300.50   18.87
  -3  -1 -16  314.83   28.66
   3   1  17    2.27    7.40
  -3  -1 -17   -3.22    4.42
   3   1  18    5.14    4.66
  -3  -1 -18   -5.97    3.94
   3   1  19    4.66    9.32
  -3  -1 -19  -15.05    6.93
   3   1  20   -1.91    6.21
  -3  -1 -20   -7.88    4.42
   3   1  21    8.36    7.29
  -3  -1 -21   -9.32    6.09
   3   1  22   -0.48    4.78
  -3  -1 -22   -1.55    5.49
   3   1  23   -5.61    5.73
  -3  -1 -23   -2.63    4.90
   3   1  24   -8.96    4.78
  -3  -1 -24   -1.43    5.97
   3   1  25  -13.02    8.00
  -3  -1 -25  -10.39    9.67
   3   1  26    1.19    5.97
  -3  -1 -26    5.61    6.81
   3   1  27  -11.59    6.93
  -3  -1 -27    5.14    6.09
   3   1  28   -5.02    5.37
  -3  -1 -28    5.26    5.73
   3   1  29    2.87    6.21
  -3  -1 -29    3.11    5.61
   3   1  30   11.23    6.09
  -3  -1 -30    5.61    5.73
   3   1  31    4.42    6.69
  -3  -1 -31   -2.87    4.18
   3   1  32   12.30   10.63
  -3  -1 -32   10.27    5.97
   3   1  33   12.90    6.21
  -3  -1 -33    8.36    6.09
   3   1  34    3.46    6.81
  -3  -1 -34   11.11    7.05
   3   1  35   48.13    8.00
  -3  -1 -35   49.21    8.12
   3   1  36   26.63    7.88
  -3  -1 -36   14.09    6.21
   3   1  37  177.24   18.99
  -3  -1 -37  185.24   16.72
   3   1  38  193.49   14.69
  -3  -1 -38  219.76   16.96
   3   1  39   -2.87    7.17
  -3  -1 -39  -11.35    6.81
   3   1  40    4.30    7.17
  -3  -1 -40   -0.72    6.93
   3   1  41    2.87    6.45
  -3  -1 -41    0.60    5.85
   3   1  42    9.32    9.32
  -3  -1 -42    6.57    6.81
   3   1  43    3.70    7.05
  -3  -1 -43   -0.60    6.45
   3   1  44   14.69    6.57
  -3  -1 -44    2.15    6.21
   3   1  45    2.87    7.17
  -3  -1 -45    3.22    6.81
   3   1  46   -1.43    8.36
  -3  -1 -46   -3.46    7.88
  -3  -1 -47   -1.91    9.67
  -3  -1 -48    6.09   10.27
   3   2 -48   11.59    7.29
  -3  -2  48   11.35   10.99
   3   2 -47   10.27    8.60
  -3  -2  47   -4.66    5.85
   3   2 -46    8.36    8.00
  -3  -2  46    7.29   10.15
   3   2 -45    1.07    6.33
  -3  -2  45    6.93    8.84
   3   2 -44   -4.30    7.76
  -3  -2  44   10.63   10.03
   3   2 -43   -0.36    6.33
  -3  -2  43    1.19    6.09
   3   2 -42   -1.79    4.90
  -3  -2  42   -1.43    4.78
   3   2 -41    0.72    6.45
  -3  -2  41    4.18    6.93
   3   2 -40    4.54    5.14
  -3  -2  40    4.66    6.45
   3   2 -39   21.98    5.97
  -3  -2  39   18.27    5.49
   3   2 -38    8.60    5.61
  -3  -2  38   10.03    6.69
   3   2 -37   -9.91    5.85
  -3  -2  37   -4.42    6.09
   3   2 -36   42.52    7.52
  -3  -2  36   45.98    6.57
   3   2 -35   59.60    7.88
  -3  -2  35   48.97    9.08
   3   2 -34   13.97    4.66
  -3  -2  34   14.45    6.21
   3   2 -33   27.35    6.69
  -3  -2  33   30.81    7.76
   3   2 -32   75.72   10.51
  -3  -2  32   87.55   10.63
   3   2 -31    3.70    6.45
  -3  -2  31    9.79    5.97
   3   2 -30   21.38    6.21
  -3  -2  30    6.93    6.57
   3   2 -29  243.05   19.47
  -3  -2  29  216.66   18.27
   3   2 -28   22.81    6.69
  -3  -2  28   22.81    6.57
   3   2 -27   11.82    5.37
  -3  -2  27   13.14    5.61
   3   2 -26   50.28    7.76
  -3  -2  26   59.12    7.76
   3   2 -25   -0.24    3.82
  -3  -2  25   -3.94    3.46
   3   2 -24    7.05    4.54
  -3  -2  24   -0.48    5.02
   3   2 -23   17.56    4.90
  -3  -2  23    9.44    5.37
   3   2 -22    2.87    4.78
  -3  -2  22    4.66    4.30
   3   2 -21    3.46    4.42
  -3  -2  21    6.09    4.18
   3   2 -20    4.30    4.18
  -3  -2  20   -3.22    3.82
   3   2 -19   -0.24    4.78
  -3  -2  19    5.37    4.78
   3   2 -18   -2.03    3.22
  -3  -2  18    1.19    3.46
   3   2 -17    2.15    3.94
  -3  -2  17   -0.36    4.06
   3   2 -16    0.00    3.94
  -3  -2  16    1.07    3.82
   3   2 -15    8.60    4.42
  -3  -2  15   16.84    4.66
   3   2 -14    5.85    4.66
  -3  -2  14    2.39    3.70
   3   2 -13    9.79    6.57
  -3  -2  13    7.88    5.14
   3   2 -12   16.60    5.97
  -3  -2  12   12.18    4.66
   3   2 -11   57.57   12.18
  -3  -2  11   80.98   17.56
   3   2 -10   37.62    8.96
  -3  -2  -7  245.20   34.28
   3   2   8  341.94   38.10
  -3  -2  -8  318.77   34.99
   3   2   9  131.62   19.71
  -3  -2  -9  144.04   17.80
   3   2  10    4.66    6.21
  -3  -2 -10   12.78    4.90
   3   2  11   42.04    8.24
  -3  -2 -11   48.49    5.61
   3   2  12   61.39   10.15
  -3  -2 -12   56.85    9.20
   3   2  13   26.99    6.21
  -3  -2 -13   16.00    5.61
   3   2  14   10.99    6.33
  -3  -2 -14   10.39    5.49
   3   2  15  254.87   21.26
  -3  -2 -15  275.06   17.44
   3   2  16   98.18   12.18
  -3  -2 -16  106.06   10.99
   3   2  17   48.37    8.48
  -3  -2 -17   63.78    7.29
   3   2  18   91.37   10.39
  -3  -2 -18   72.02    9.91
   3   2  19   37.26    8.48
  -3  -2 -19   36.67    8.84
   3   2  20   16.72    5.85
  -3  -2 -20   11.11    5.61
   3   2  21    0.36    5.49
  -3  -2 -21    2.75    6.33
   3   2  22   -2.63    4.78
  -3  -2 -22    1.91    5.14
   3   2  23   11.35    6.45
  -3  -2 -23    8.12    6.69
   3   2  24    5.85    5.37
  -3  -2 -24    2.75    5.49
   3   2  25    0.00    6.81
  -3  -2 -25    0.36    6.21
   3   2  26   -0.24    5.26
  -3  -2 -26   -3.70    4.30
   3   2  27    4.42    6.69
  -3  -2 -27    8.24    4.90
   3   2  28   11.70    7.05
  -3  -2 -28   -0.24    6.69
   3   2  29   21.74    8.36
  -3  -2 -29   22.21    7.52
   3   2  30   32.01    8.72
  -3  -2 -30   20.78    8.00
   3   2  31    5.85    7.17
  -3  -2 -31   12.66    6.45
   3   2  32   14.93    7.52
  -3  -2 -32   -2.75    5.14
   3   2  33   46.10   13.02
  -3  -2 -33   36.79   10.03
   3   2  34   30.93    8.48
  -3  -2 -34   32.49    7.88
   3   2  35    2.75    8.36
  -3  -2 -35   -4.18    8.00
   3   2  36  180.71   18.75
  -3  -2 -36  182.86   15.41
   3   2  37  105.70   11.47
  -3  -2 -37  105.22   11.59
   3   2  38   26.75    8.84
  -3  -2 -38   33.32    9.20
   3   2  39    0.96    8.72
  -3  -2 -39    8.12    6.09
   3   2  40   -7.05    5.97
  -3  -2 -40   10.75    6.21
   3   2  41   -0.48    8.00
  -3  -2 -41   14.69    7.29
   3   2  42   10.87    8.72
  -3  -2 -42   21.98    8.12
   3   2  43   13.62    7.76
  -3  -2 -43    8.96    6.93
   3   2  44    8.48    8.84
  -3  -2 -44   -6.93    7.64
   3   2  45    5.14    9.44
  -3  -2 -45  -16.00    8.60
   3   2  46    5.97    7.52
  -3  -2 -46   -8.84    7.05
   3   2  47    9.44    6.33
  -3  -2 -47   -5.61    5.97
  -3  -2 -48    0.48    9.32
   3   3 -45   -2.51    7.64
   3   3 -44   13.26    7.76
  -3  -3  44  -10.75    7.76
   3   3 -43    8.60    8.60
  -3  -3  43   -5.61    8.24
   3   3 -42   -2.87    6.93
  -3  -3  42   13.26    7.29
   3   3 -41  -10.03    6.81
  -3  -3  41   -0.60    5.85
   3   3 -40    7.40    4.42
  -3  -3  40    4.90    4.66
   3   3 -39    1.43    5.49
  -3  -3  39    0.12    4.66
   3   3 -38    1.07    4.90
  -3  -3  38   -2.99    3.70
   3   3 -37    3.82    5.73
  -3  -3  37    3.94    5.49
   3   3 -36    0.36    5.97
  -3  -3  36    4.54    5.85
   3   3 -35    7.29    4.66
  -3  -3  35    8.60    4.30
   3   3 -34    0.00    5.26
  -3  -3  34    9.44    5.73
   3   3 -33   -7.76    5.02
  -3  -3  33   -4.90    4.42
   3   3 -32   12.54    5.37
  -3  -3  32   21.26    5.61
   3   3 -31    0.96    4.78
  -3  -3  31    0.36    5.73
   3   3 -30   -2.15    5.37
  -3  -3  30    2.03    4.78
   3   3 -29   36.43    6.57
  -3  -3  29   51.95    6.45
   3   3 -28   65.21    8.48
  -3  -3  28   63.90    8.84
   3   3 -27   -0.84    5.61
  -3  -3  27   -0.12    4.42
   3   3 -26   21.74    5.61
  -3  -3  26   34.40    5.97
   3   3 -25   22.10    5.14
  -3  -3  25    9.91    4.54
   3   3 -24   -0.96    4.18
  -3  -3  24    2.39    4.06
   3   3 -23    3.34    4.06
  -3  -3  23   -3.82    4.30
   3   3 -22   -0.96    4.42
  -3  -3  22    4.18    4.06
   3   3 -21    3.22    4.06
  -3  -3  21   -0.24    3.58
   3   3 -20    1.07    4.54
  -3  -3  20    4.06    4.54
   3   3 -19    2.99    4.06
  -3  -3  19    4.78    4.06
   3   3 -18   -1.55    4.66
  -3  -3  18    1.07    4.06
   3   3 -17    1.67    4.06
  -3  -3  17    3.94    5.26
   3   3 -16    1.19    4.06
  -3  -3  16    6.21    4.06
   3   3 -15   -2.87    4.06
  -3  -3  15    0.96    4.30
   3   3 -14    0.12    4.66
  -3  -3  14    0.60    4.30
   3   3 -13    3.70    6.57
  -3  -3  13    7.76    3.34
   3   3 -12    4.66    8.36
  -3  -3  12    6.33    4.30
   3   3 -11    3.94    5.85
  -3  -3  11   -2.27    5.37
   3   3 -10   28.90    8.36
  -3  -3  10   29.74    8.24
  -3  -3   9   23.65    9.20
   3   3  -7  156.70   19.23
   3   3  -6   41.32   10.39
  -3  -3  -7   11.35    7.40
   3   3   8    4.18    5.61
  -3  -3  -8    1.19    6.57
   3   3   9   14.09    5.97
  -3  -3  -9   18.15    5.02
   3   3  10   -1.79    5.02
  -3  -3 -10   -1.79    4.90
   3   3  11   10.63    6.33
  -3  -3 -11    4.30    5.49
   3   3  12   17.20    4.42
  -3  -3 -12   13.62    5.02
   3   3  13   10.87    5.14
  -3  -3 -13   -9.20    6.09
   3   3  14   10.03    5.26
  -3  -3 -14    6.21    5.61
   3   3  15   33.32    6.69
  -3  -3 -15   29.98    6.33
   3   3  16   52.91    9.20
  -3  -3 -16   67.24    7.05
   3   3  17    2.63    6.21
  -3  -3 -17   -1.19    4.90
   3   3  18   21.14    6.33
  -3  -3 -18   14.93    4.78
   3   3  19    4.54    5.97
  -3  -3 -19   -1.79    5.49
   3   3  20   -2.39    5.26
  -3  -3 -20    3.82    4.90
   3   3  21    3.94    6.45
  -3  -3 -21    2.75    5.02
   3   3  22    0.00    5.14
  -3  -3 -22   -5.97    5.26
   3   3  23    5.49    6.57
  -3  -3 -23   -0.12    4.30
   3   3  24   -9.55    5.97
  -3  -3 -24   -3.11    5.02
   3   3  25    0.96    7.40
  -3  -3 -25   -1.43    6.69
   3   3  26    2.39    6.93
  -3  -3 -26   -7.64    6.69
   3   3  27    1.55    4.06
  -3  -3 -27   -1.79    4.66
   3   3  28   -8.12    7.64
  -3  -3 -28   -8.24    5.73
   3   3  29    5.61    6.57
  -3  -3 -29  -11.70    5.73
   3   3  30    2.03    7.52
  -3  -3 -30   -1.79    6.33
   3   3  31    9.20    8.12
  -3  -3 -31   -3.11    4.18
   3   3  32    4.66    5.37
  -3  -3 -32    1.67    5.02
   3   3  33    0.24    7.17
  -3  -3 -33    1.07    5.73
   3   3  34    5.14    8.24
  -3  -3 -34    2.99    7.05
   3   3  35    7.52    6.33
  -3  -3 -35    1.91    5.37
   3   3  36   -1.91    8.96
  -3  -3 -36   15.05    6.69
   3   3  37   69.87   10.87
  -3  -3 -37   64.61    9.67
   3   3  38   58.05   10.15
  -3  -3 -38   47.06    7.52
   3   3  39   26.16    7.76
  -3  -3 -39   15.77    6.33
   3   3  40   14.33   11.23
  -3  -3 -40   23.65    8.60
   3   3  41    7.76    6.57
  -3  -3 -41   -1.55    6.09
   3   3  42   14.57    8.60
  -3  -3 -42   -2.15    6.69
   3   3  43    3.94    9.32
  -3  -3 -43   -5.37    7.05
   3   3  44   -0.36    6.57
  -3  -3 -44  -11.59   11.11
  -3  -3 -45    1.19    9.08
  -3  -3 -46    7.29   10.75
  -3  -4  40   -0.72    5.73
  -3  -4  39    5.02    4.54
   3   4 -38   -2.63    3.94
  -3  -4  38    5.85    4.78
   3   4 -37    5.02    3.82
  -3  -4  37   -0.72    4.78
   3   4 -36    7.29    4.90
  -3  -4  36    1.19    5.02
   3   4 -35   18.99    4.30
  -3  -4  35   13.62    6.09
   3   4 -34   -5.85    4.54
  -3  -4  34    2.39    4.66
   3   4 -33    7.88    4.06
  -3  -4  33   11.82    4.54
   3   4 -32   21.38    5.49
  -3  -4  32   22.21    5.61
   3   4 -31    6.09    4.66
  -3  -4  31    8.48    4.42
   3   4 -30   -2.99    5.14
  -3  -4  30    5.97    3.94
   3   4 -29    7.76    4.42
  -3  -4  29   11.47    5.37
   3   4 -28   -6.57    4.18
  -3  -4  28   -4.66    4.42
   3   4 -27   25.80    5.14
  -3  -4  27   25.80    5.73
   3   4 -26    7.64    4.30
  -3  -4  26    5.61    4.78
   3   4 -25   -2.03    4.42
  -3  -4  25   -0.60    4.66
   3   4 -24    3.94    4.54
  -3  -4  24    4.06    3.58
   3   4 -23    7.88    3.70
  -3  -4  23    3.94    2.75
   3   4 -22    7.76    4.18
  -3  -4  22   16.00    5.49
   3   4 -21    0.72    4.06
  -3  -4  21    3.82    6.09
   3   4 -20   -0.36    3.82
  -3  -4  20    6.33    3.94
   3   4 -19    4.18    4.66
  -3  -4  19   -2.39    4.42
   3   4 -18    1.43    4.06
  -3  -4  18    3.58    2.99
   3   4 -17   -1.67    4.18
  -3  -4  17   -4.90    3.82
   3   4 -16   -0.24    3.58
  -3  -4  16    0.12    3.58
   3   4 -15    3.82    4.18
  -3  -4  15    0.48    4.06
   3   4 -14   19.59    4.90
  -3  -4  14   17.92    7.52
   3   4 -13   12.66    5.73
  -3  -4  13   28.55    8.84
   3   4 -12    6.33    6.09
  -3  -4  12    8.24    7.76
   3   4 -11    9.67    6.81
  -3  -4  11    7.88    7.05
   3   4 -10   13.50    8.48
  -3  -4  10   16.60    6.69
   3   4  -9    1.55    5.97
  -3  -4   9    9.20    5.14
   3   4  -8   37.62    7.76
  -3  -4   8   32.73    7.88
   3   4  -7   29.98    7.76
  -3  -4   7   32.37    7.05
   3   4  -6   53.51    9.91
  -3  -4   6   49.80   11.11
   3   4  -5   87.31   11.35
  -3  -4   5  109.40   11.59
   3   4  -4    8.84    7.40
   3   4  -3   16.48    5.73
   3   4  -2   23.17    6.09
  -3  -4   2   16.72    6.69
   3   4  -1   17.20    5.49
  -3  -4   1    6.09    5.37
   3   4   0   12.78    6.93
  -3  -4   0   15.17    5.85
  -3  -4  -5   -2.27    7.05
   3   4   6    9.32    7.05
  -3  -4  -6   -1.55    4.66
   3   4   7    2.87    5.14
  -3  -4  -7   -5.73    5.61
   3   4   8    3.94    4.18
  -3  -4  -8    3.82    5.14
   3   4   9    1.67    5.02
  -3  -4  -9   -2.15    4.42
   3   4  10    6.45    4.06
  -3  -4 -10    6.93    4.54
   3   4  11    0.72    5.97
  -3  -4 -11    2.51    4.66
   3   4  12    5.73    4.42
  -3  -4 -12    2.39    5.37
   3   4  13   21.38    7.05
  -3  -4 -13   23.89    5.85
   3   4  14    8.84    4.66
  -3  -4 -14   22.81    6.69
   3   4  15   67.24    8.72
  -3  -4 -15   79.54   10.39
   3   4  16  266.46   18.03
  -3  -4 -16  269.68   16.00
   3   4  17   32.84    8.84
  -3  -4 -17   27.71    7.17
   3   4  18   -1.07    6.57
  -3  -4 -18   15.65    5.73
   3   4  19   53.51    8.36
  -3  -4 -19   43.24    5.85
   3   4  20    4.66    5.85
  -3  -4 -20    3.70    5.26
   3   4  21    1.43    5.85
  -3  -4 -21    7.40    5.61
   3   4  22   10.03    7.64
  -3  -4 -22   18.03    5.14
   3   4  23   -1.43    5.37
  -3  -4 -23    7.05    4.90
   3   4  24   11.82    6.81
  -3  -4 -24    9.20    5.02
   3   4  25    3.82    6.21
  -3  -4 -25    0.36    6.09
   3   4  26   11.47    6.33
  -3  -4 -26    9.44    5.02
   3   4  27   -2.63    6.57
  -3  -4 -27   -4.78    6.09
   3   4  28    2.75    8.00
  -3  -4 -28    1.31    5.14
   3   4  29    9.55    5.61
  -3  -4 -29    5.26    5.37
   3   4  30   10.99    7.88
  -3  -4 -30    2.51    6.21
   3   4  31    6.33    7.76
  -3  -4 -31   -4.18    6.09
   3   4  32    0.84    5.26
  -3  -4 -32    2.15    4.54
   3   4  33   -0.84    6.93
  -3  -4 -33    1.79    7.17
   3   4  34   -0.36    7.88
  -3  -4 -34    2.87    4.54
   3   4  35   13.26    6.81
  -3  -4 -35    9.08    5.85
   3   4  36  122.90   13.74
  -3  -4 -36  103.07   10.99
   3   4  37  111.91   16.60
  -3  -4 -37  110.00   17.68
   3   4  38   45.86   11.59
  -3  -4 -38   62.58    9.91
   3   4  39    2.51    6.81
  -3  -4 -39    0.60    6.21
   3   4  40    8.00    7.05
  -3  -4 -40    0.72    6.81
   3   4  41   -3.70    8.36
  -3  -4 -41   17.68    7.76
   3   4  42    5.61    6.09
  -3  -4 -42    1.43    5.37
   3   4  43  -11.94   13.38
  -3  -4 -43    0.72    6.81
   3   4  44    5.61    8.12
  -3  -4 -44    0.72    5.97
   3   4  45   -4.18    8.48
  -3  -4 -45   -5.14    8.96
   3   5 -30   -2.03    4.18
   3   5 -29    3.94    3.82
  -3  -5  29    5.37    5.49
   3   5 -28    1.07    3.34
  -3  -5  28    2.99    3.22
   3   5 -27    3.11    3.58
  -3  -5  27    3.82    3.82
   3   5 -26    7.05    4.06
  -3  -5  26   12.42    4.42
   3   5 -25   -1.67    3.46
  -3  -5  25    3.58    4.06
   3   5 -24    3.22    3.94
  -3  -5  24   -3.58    4.18
   3   5 -23    1.31    4.42
  -3  -5  23   -0.24    3.70
   3   5 -22   -1.55    4.30
  -3  -5  22    2.75    3.58
   3   5 -21    5.61    3.82
  -3  -5  21    2.75    3.94
   3   5 -20   -3.46    3.94
  -3  -5  20   -0.36    3.70
   3   5 -19    6.45    4.30
  -3  -5  19    4.90    3.70
   3   5 -18   -3.58    3.70
  -3  -5  18    2.15    3.46
   3   5 -17   -4.18    4.18
  -3  -5  17    1.31    3.46
   3   5 -16    2.87    4.54
  -3  -5  16    2.75    4.06
   3   5 -15   -2.63    3.46
  -3  -5  15    2.39    3.11
   3   5 -14   -1.67    4.54
  -3  -5  14    5.97    3.46
   3   5 -13   11.70    5.49
  -3  -5  13   -4.18    3.82
   3   5 -12   -9.20    5.73
  -3  -5  12    0.36    5.73
   3   5 -11   -0.48    4.42
  -3  -5  11   -3.58    4.78
   3   5 -10    3.34    6.33
  -3  -5  10   -0.48    5.97
   3   5  -9   -6.57    6.09
  -3  -5   9    2.63    6.33
   3   5  -8   -2.99    4.18
  -3  -5   8   -1.07    6.45
   3   5  -7   14.81    7.05
  -3  -5   7   22.81    8.00
   3   5  -6   15.77    7.40
  -3  -5   6    1.67    5.97
   3   5  -5   47.65    9.55
  -3  -5   5   30.10    8.60
   3   5  -4   11.94    6.93
  -3  -5   4    1.19    7.29
   3   5  -3   -0.84    5.85
  -3  -5   3   -7.17    5.85
   3   5  -2    0.72    7.05
   3   5  -1    0.36    5.37
  -3  -5   1    4.06    6.45
   3   5   0    5.61    6.09
  -3  -5   0   -6.69    7.29
   3   5   3    0.72    5.14
   3   5   4    1.43    5.85
   3   5   5    7.05    5.49
  -3  -5  -5    2.63    6.93
   3   5   6    8.72    4.78
  -3  -5  -6    7.52    4.06
   3   5   7    4.78    4.42
  -3  -5  -7    4.66    5.02
   3   5   8   -4.90    5.02
  -3  -5  -8    2.99    4.66
   3   5   9    7.29    5.73
  -3  -5  -9    6.93    5.14
   3   5  10    4.66    5.14
  -3  -5 -10    0.12    5.85
   3   5  11   -4.18    4.66
  -3  -5 -11    4.78    4.54
   3   5  12    6.21    5.73
  -3  -5 -12   -0.96    3.46
   3   5  13    5.49    6.09
  -3  -5 -13    6.33    4.90
   3   5  14    4.90    4.66
  -3  -5 -14   -0.72    5.02
   3   5  15    4.78    4.66
  -3  -5 -15    3.58    4.90
   3   5  16    0.48    4.06
  -3  -5 -16    1.79    5.61
   3   5  17   -3.11    4.90
  -3  -5 -17    3.46    5.14
   3   5  18    5.14    5.02
  -3  -5 -18   10.63    5.85
   3   5  19   -0.12    4.42
  -3  -5 -19    2.39    4.78
   3   5  20    1.67    5.61
  -3  -5 -20    5.37    5.02
   3   5  21    2.51    5.85
  -3  -5 -21    5.61    5.49
   3   5  22    5.49    4.90
  -3  -5 -22    0.96    4.66
   3   5  23   -5.37    6.45
  -3  -5 -23    0.72    5.26
   3   5  24   -3.82    5.26
  -3  -5 -24    2.99    5.49
   3   5  25    2.15    5.61
  -3  -5 -25    7.52    5.26
   3   5  26   -2.39    7.29
  -3  -5 -26   -1.79    5.02
   3   5  27   -0.84    6.81
  -3  -5 -27    1.43    5.37
   3   5  28   -2.15    6.45
  -3  -5 -28   -3.34    5.61
   3   5  29   -1.43    7.05
  -3  -5 -29    2.87    6.33
   3   5  30    3.58    7.88
  -3  -5 -30    5.37    5.97
   3   5  31   -4.06    6.09
  -3  -5 -31   -3.82    4.66
   3   5  32   -8.24    8.00
  -3  -5 -32    1.79    6.69
   3   5  33    3.46    5.85
  -3  -5 -33    2.63    7.17
   3   5  34    5.37    5.37
  -3  -5 -34   -1.55    5.02
   3   5  35   -2.63    8.00
  -3  -5 -35    9.44    5.85
   3   5  36    0.12    7.64
  -3  -5 -36   -2.75    5.97
   3   5  37    9.08    8.24
  -3  -5 -37   16.00    7.52
   3   5  38   -0.96    7.29
  -3  -5 -38    5.97    5.49
   3   5  39   16.24   11.23
  -3  -5 -39   20.07    8.00
   3   5  40    5.73    8.84
  -3  -5 -40    0.96    7.64
   3   5  41   -5.61   14.69
  -3  -5 -41    5.14    9.20
   3   5  42    1.91   11.94
  -3  -5 -42   -5.61    9.20
   3   5  43   -4.30   11.70
  -3  -5 -43    4.30   10.39
   3   5  44  -12.06   13.50
  -3  -5 -44    8.72    7.29
   3   5  45    7.40   13.14
  -3  -5 -45   -2.39    8.36
  -3  -6  35    2.87    6.57
  -3  -6  34   -0.24    5.73
  -3  -6  33   -0.12    5.97
   3   6 -20   21.50    3.82
  -3  -6  20   15.53    4.90
   3   6 -19   10.27    4.30
  -3  -6  19    9.79    4.90
   3   6 -18    2.39    3.34
  -3  -6  18   -0.48    3.22
   3   6 -17    0.36    3.34
  -3  -6  17    2.15    2.51
   3   6 -16   -0.72    2.87
  -3  -6  16    2.75    3.34
   3   6 -15    1.67    3.58
  -3  -6  15    3.11    2.99
   3   6 -14   -5.73    3.70
  -3  -6  14   -2.27    3.22
   3   6 -13    4.30    2.99
  -3  -6  13    1.19    2.87
   3   6 -12   10.63    5.97
  -3  -6  12   11.94    3.58
   3   6 -11   13.97    4.66
  -3  -6  11    4.42    4.78
   3   6 -10    6.45    5.61
  -3  -6  10    5.02    5.26
   3   6  -9    1.79    4.30
  -3  -6   9   -0.96    5.37
   3   6  -8    5.02    5.73
  -3  -6   8    4.78    5.97
   3   6  -7   17.08    7.29
  -3  -6   7   11.11    5.85
   3   6  -6   55.06    8.48
  -3  -6   6   31.29    7.64
   3   6  -5   44.67    9.91
  -3  -6   5   37.02    9.32
   3   6  -4   28.19    7.52
  -3  -6   4   20.78    8.24
   3   6  -3   40.85    8.72
  -3  -6   3    4.18    7.29
   3   6  -2   40.97   10.63
  -3  -6   2    3.46    5.37
   3   6  -1  108.69   11.70
  -3  -6   1  101.52   19.71
   3   6   0  164.46   23.29
  -3  -6   0   91.25   14.21
   3   6   1  299.19   28.90
  -3  -6  -1  290.23   29.86
   3   6   2  149.29   20.42
  -3  -6  -2  118.36   21.98
   3   6   3   71.54   12.06
  -3  -6  -3   43.35   13.26
   3   6   4   10.75    6.09
  -3  -6  -4    3.22    7.29
   3   6   5    2.87    5.61
  -3  -6  -5   -3.22    7.29
   3   6   6   -4.18    5.26
  -3  -6  -6    4.66    6.69
   3   6   7   -1.19    4.42
  -3  -6  -7   -0.24    4.18
   3   6   8    1.07    4.78
  -3  -6  -8    4.54    3.22
   3   6   9   -3.34    5.14
  -3  -6  -9    9.44    4.90
   3   6  10    8.36    4.06
  -3  -6 -10   15.41    4.90
   3   6  11   15.65    5.37
  -3  -6 -11   16.48    5.37
   3   6  12    5.85    5.49
  -3  -6 -12    3.70    4.06
   3   6  13   -2.63    4.42
  -3  -6 -13   -1.91    3.46
   3   6  14   -3.58    5.97
  -3  -6 -14   -0.24    4.54
   3   6  15    0.00    5.97
  -3  -6 -15   -2.39    4.42
   3   6  16   32.01    7.40
  -3  -6 -16   33.44    5.37
   3   6  17   34.16    7.76
  -3  -6 -17   37.26    5.61
   3   6  18   37.62    8.24
  -3  -6 -18   34.64    6.69
   3   6  19   10.15    6.09
  -3  -6 -19   11.23    5.26
   3   6  20    1.91    5.37
  -3  -6 -20    2.51    4.42
   3   6  21   -1.67    5.26
  -3  -6 -21    1.31    5.97
   3   6  22   -4.06    5.02
  -3  -6 -22    0.12    4.66
   3   6  23   13.50    6.57
  -3  -6 -23   13.97    6.21
   3   6  24    7.17    6.21
  -3  -6 -24   16.48    5.73
   3   6  25    0.96    5.14
  -3  -6 -25   -6.93    6.21
   3   6  26    2.39    5.73
  -3  -6 -26   -2.27    6.33
   3   6  27   -6.57    6.57
  -3  -6 -27   -3.34    5.49
   3   6  28    2.99    7.29
  -3  -6 -28   -1.79    5.61
   3   6  29   -0.36    5.61
  -3  -6 -29    0.96    5.02
   3   6  30   -6.21    7.05
  -3  -6 -30    0.36    5.61
   3   6  31    0.24    6.93
  -3  -6 -31    2.03    6.69
   3   6  32    9.44    6.81
  -3  -6 -32    8.24    5.73
  -3  -6 -33    6.93    7.64
   3   6  34   -8.60   10.75
  -3  -6 -34    2.51    6.33
  -3  -7  29   -1.79    3.94
  -3  -7  28    1.55    4.90
  -3  -7  27    0.00    3.22
  -3  -7  21    0.48    3.11
   3   7 -20    0.12    3.82
  -3  -7  20   -5.26    4.18
   3   7 -19    0.96    3.22
  -3  -7  19    4.30    3.94
   3   7 -18   -3.70    4.18
  -3  -7  18    2.39    3.46
   3   7 -17    2.39    4.30
  -3  -7  17   -2.27    4.06
   3   7 -16    2.03    4.06
  -3  -7  16   -0.60    4.54
   3   7 -15    0.24    4.30
  -3  -7  15   -2.87    4.30
   3   7 -14    1.19    2.51
  -3  -7  14   -0.12    2.51
   3   7 -13   -0.72    3.11
  -3  -7  13   -3.46    2.63
   3   7 -12   -1.91    2.99
  -3  -7  12    0.00    2.51
   3   7 -11    2.87    3.58
  -3  -7  11   -1.55    2.75
   3   7 -10   -1.67    2.87
  -3  -7  10    0.36    4.06
   3   7  -9    2.99    3.70
  -3  -7   9   -0.36    4.66
   3   7  -8   -6.57    5.02
  -3  -7   8    0.36    3.82
   3   7  -7   -0.60    3.82
  -3  -7   7   -2.51    5.14
   3   7  -6    5.14    5.02
  -3  -7   6    6.93    4.42
   3   7  -5   -0.72    3.94
  -3  -7   5   -2.51    5.73
   3   7  -4    9.08    5.02
  -3  -7   4    6.57    6.09
   3   7  -3    5.26    4.18
  -3  -7   3    5.97    6.21
   3   7  -2    2.51    5.14
  -3  -7   2   -3.82    4.42
   3   7  -1    9.44    5.26
  -3  -7   1    3.11    6.45
   3   7   0   -1.91    5.02
  -3  -7   0    2.63    4.66
   3   7   1    0.60    5.49
  -3  -7  -1    1.91    5.37
   3   7   2    3.70    5.26
  -3  -7  -2   -3.94    6.93
   3   7   3    6.93    5.26
  -3  -7  -3    3.58    5.97
   3   7   4    1.91    5.26
  -3  -7  -4    5.02    4.78
   3   7   5   -5.02    5.37
  -3  -7  -5   -0.12    5.49
   3   7   6    2.03    5.37
  -3  -7  -6    2.63    5.26
   3   7   7    2.87    6.21
  -3  -7  -7    5.49    5.97
   3   7   8    3.94    5.97
  -3  -7  -8    3.22    5.73
   3   7   9    0.24    5.61
  -3  -7  -9    2.39    5.85
   3   7  10    0.84    6.09
  -3  -7 -10    5.61    3.70
   3   7  11    1.07    4.90
  -3  -7 -11    2.27    4.18
   3   7  12    5.49    5.73
  -3  -7 -12    0.72    4.42
   3   7  13    1.55    4.54
  -3  -7 -13   -0.84    3.94
   3   7  14    2.15    5.14
  -3  -7 -14    4.06    4.18
   3   7  15    3.82    6.93
  -3  -7 -15    2.87    6.57
   3   7  16    3.58    5.97
  -3  -7 -16   -2.15    6.45
   3   7  17    9.08    6.21
  -3  -7 -17   -6.09    7.29
   3   7  18    1.79    6.81
  -3  -7 -18   -0.96    7.29
   3   7  19  -12.30    8.36
  -3  -7 -19    1.19    4.06
   3   7  20   -7.40    8.36
  -3  -7 -20   -4.18    5.14
   3   7  21   -0.96    6.93
  -3  -7 -21    5.26    4.66
   3   7  22    5.85    7.29
  -3  -7 -22   -4.42    7.05
   3   7  23   -7.40    7.64
  -3  -7 -23   -0.72    6.69
   3   7  24   -2.27    9.44
  -3  -7 -24    5.73    7.40
   3   7  25    6.33    4.42
  -3  -7 -25    1.19    5.85
  -3  -7 -26   -1.07    8.72
  -3  -7 -27   -0.84    7.40
  -3  -7 -28    1.31    6.57
  -3  -7 -29    0.48    6.81
  -3  -8  12    1.91    3.11
  -3  -8  11    0.60    2.51
  -3  -8  10    2.03    2.75
  -3  -8   9    6.57    3.11
   3   8  -8    0.24    2.27
  -3  -8   8   -1.55    2.99
   3   8  -7    0.00    2.63
  -3  -8   7    7.52    2.87
   3   8  -6   12.42    2.75
  -3  -8   6   17.80    4.30
   3   8  -5    6.81    3.94
  -3  -8   5    6.33    4.66
   3   8  -4    1.31    3.46
  -3  -8   4   -0.24    4.18
   3   8  -3   12.18    5.02
  -3  -8   3    2.75    3.34
   3   8  -2    7.88    5.02
  -3  -8   2    5.97    5.97
   3   8  -1   23.29    5.61
  -3  -8   1   22.81    8.84
   3   8   0   56.25    5.85
  -3  -8   0   55.90    7.40
   3   8   1   78.83    6.93
  -3  -8  -1   51.48    7.88
   3   8   2   65.33    6.45
  -3  -8  -2   35.23    8.72
   3   8   3   23.41    4.66
  -3  -8  -3   17.80    6.81
   3   8   4   11.23    5.85
  -3  -8  -4    4.90    3.46
  -3  -8  -5    6.81    3.11
  -3  -8  -6    0.96    4.42
   3   9   5   -1.07    3.94
   3   9   6   -0.72    4.06
  -3  -9  -6   -3.11    2.51
   3   9   7   -2.03    3.70
  -3  -9  -7   -0.48    2.87
   3   9   8    1.67    5.02
  -3  -9  -8   -0.72    2.87
   4  -8  -2   -0.36    5.49
   4  -8  -1   -2.99    4.18
   4  -8   0   -1.19    4.30
   4  -8   1   -0.36    3.94
   4  -8   2    2.75    4.18
   4  -8   3    9.08    5.14
  -4   8  -3    9.79    5.37
   4  -8   4    9.08    4.66
  -4   8  -4    6.81    4.78
   4  -8   5    4.06    4.30
   4  -7 -22    4.54    4.90
   4  -7 -21    4.66    6.81
   4  -7 -20   -0.12    6.93
  -4   7  20   -4.54    7.05
   4  -7 -19   -0.36    5.14
  -4   7  19    1.91    6.69
   4  -7 -18   -5.61    6.57
  -4   7  18   -0.12    5.97
   4  -7 -17    2.15    6.57
  -4   7  17    3.58    6.45
   4  -7 -16   -4.66    7.17
  -4   7  16   -7.40    7.17
   4  -7 -15    1.67    5.73
  -4   7  15   -4.30    6.57
   4  -7 -14    0.60    5.85
  -4   7  14   -3.82    6.81
   4  -7 -13   -4.18    5.85
   4  -7 -12    1.31    3.34
  -4   7  12   -1.43    5.26
   4  -7 -11   -2.15    4.42
  -4   7  11   -1.55    6.57
   4  -7 -10   -0.84    5.26
  -4   7  10   -2.15    6.21
   4  -7  -9    1.07    5.49
  -4   7   9    1.19    5.37
   4  -7  -8    5.37    5.37
  -4   7   8   -6.45    6.33
   4  -7  -7    0.84    5.37
  -4   7   7    1.55    5.61
   4  -7  -6   -0.24    4.18
  -4   7   6   -0.24    5.37
   4  -7  -5    0.72    5.02
  -4   7   5    4.66    5.14
   4  -7  -4    5.37    5.14
  -4   7   4   13.26    5.85
   4  -7  -3   19.35    4.90
  -4   7   3    8.00    6.93
   4  -7  -2    4.42    4.54
  -4   7   2    1.19    4.54
   4  -7  -1    3.46    5.49
  -4   7   1   -1.31    4.90
   4  -7   0   -1.67    5.85
  -4   7   0   -1.07    4.54
   4  -7   1   -1.31    4.30
  -4   7  -1    1.19    6.21
   4  -7   2    5.26    5.02
  -4   7  -2    0.72    4.54
   4  -7   3    3.58    5.14
  -4   7  -3    0.72    4.30
   4  -7   4    3.94    4.30
  -4   7  -4   -1.43    4.54
   4  -7   5    5.73    4.78
  -4   7  -5    2.63    4.06
   4  -7   6    0.96    3.82
  -4   7  -6    5.97    4.90
   4  -7   7   -0.96    5.37
  -4   7  -7    1.07    4.30
  -4   7  -8   -2.75    4.18
  -4   7  -9    0.72    3.70
  -4   7 -10   -0.12    3.34
  -4   7 -11    0.00    4.18
   4  -7  12   -2.87    5.26
   4  -6 -32   13.38    7.76
   4  -6 -31    7.17    8.48
  -4   6  31   -5.02   11.11
   4  -6 -30   -1.43    4.18
  -4   6  30    1.67    9.55
   4  -6 -29    3.82    4.90
  -4   6  29    6.09    6.33
   4  -6 -28   -1.07    5.02
  -4   6  28    2.27    7.29
   4  -6 -27    0.24    5.26
  -4   6  27    1.19    5.61
   4  -6 -26    7.40    4.18
  -4   6  26    5.14    5.97
   4  -6 -25    0.60    5.02
  -4   6  25    1.43    5.37
   4  -6 -24    8.24    4.90
  -4   6  24   -0.24    6.69
   4  -6 -23    2.99    5.02
  -4   6  23    7.05    6.21
   4  -6 -22    7.40    5.14
  -4   6  22   18.87    5.97
   4  -6 -21   10.75    6.21
  -4   6  21   11.94    7.17
   4  -6 -20    3.22    5.02
  -4   6  20    0.96    5.73
   4  -6 -19    0.60    4.54
  -4   6  19    3.46    5.97
   4  -6 -18   -2.51    5.02
  -4   6  18    1.31    3.70
   4  -6 -17    0.24    4.54
  -4   6  17    7.64    7.17
   4  -6 -16    0.48    3.82
  -4   6  16   -3.46    6.09
   4  -6 -15    0.72    4.78
  -4   6  15    5.26    5.85
   4  -6 -14   -1.43    4.42
  -4   6  14   -0.24    6.33
   4  -6 -13   -1.43    5.49
  -4   6  13   -4.78    5.73
   4  -6 -12    3.11    4.54
  -4   6  12    3.58    4.06
   4  -6 -11    1.43    4.18
  -4   6  11    4.42    5.61
   4  -6 -10    6.69    5.14
  -4   6  10    0.48    5.26
   4  -6  -9   -0.72    4.18
  -4   6   9   -1.43    5.02
   4  -6  -8    6.09    4.30
  -4   6   8   -1.07    5.26
   4  -6  -7   10.39    4.78
  -4   6   7    5.73    4.42
   4  -6  -6    8.72    4.78
  -4   6   6    0.84    5.14
   4  -6  -5    1.91    4.18
  -4   6   5    3.34    4.54
   4  -6  -4    3.58    3.46
  -4   6   4    8.60    5.37
   4  -6  -3   15.17    4.54
  -4   6   3   24.36    8.12
   4  -6  -2   18.63    5.37
  -4   6   2   15.88    5.61
   4  -6  -1   17.32    9.08
  -4   6   1   27.71    8.60
   4  -6   0   44.67   12.06
  -4   6   0   29.26    8.96
  -4   6  -1   41.92    7.64
   4  -6   2    2.27    5.26
  -4   6  -2    6.33    6.57
   4  -6   3   23.41    8.24
  -4   6  -3   27.83    8.24
   4  -6   4    7.05    5.37
  -4   6  -4   21.50    7.88
   4  -6   5   12.18    5.85
  -4   6  -5    3.94    4.30
   4  -6   6   18.63    4.42
  -4   6  -6   14.81    6.81
   4  -6   7   17.20    6.21
  -4   6  -7   11.35    5.73
   4  -6   8    0.24    5.85
  -4   6  -8    8.60    5.61
   4  -6   9    4.18    4.54
  -4   6  -9    5.85    4.78
   4  -6  10    9.32    5.73
  -4   6 -10    9.55    5.85
   4  -6  11    0.36    5.37
  -4   6 -11   12.18    5.73
   4  -6  12    0.72    5.49
  -4   6 -12    9.79    5.26
   4  -6  13    3.82    3.82
  -4   6 -13    0.60    4.30
   4  -6  14    1.19    5.37
  -4   6 -14   -2.99    5.49
   4  -6  15    2.51    5.37
  -4   6 -15    5.37    4.66
   4  -6  16   10.15    6.81
  -4   6 -16    9.79    5.14
   4  -6  17   -5.49    6.81
  -4   6 -17    0.60    3.58
   4  -6  18   -0.36    4.54
  -4   6 -18    1.79    3.22
   4  -6  19    2.99    3.70
  -4   6 -19    2.51    3.82
   4  -6  20    4.06    3.70
  -4   6 -20    5.02    3.22
   4  -6  21   -1.31    3.34
  -4   6 -21   -0.72    2.99
   4  -6  22    0.48    3.46
  -4   6 -22    5.97    3.46
   4  -6  23   -1.79    4.66
  -4   6 -23    0.72    3.82
   4  -6  24    0.60    3.82
  -4   6 -24    0.96    3.82
   4  -6  25   -2.39    5.73
  -4   6 -25    0.84    3.22
   4  -6  26    8.60    6.57
  -4   6 -26   -2.75    4.78
   4  -6  27    7.17    6.33
  -4   6 -27   -2.15    3.58
   4  -6  28    0.84    6.57
  -4   6 -28    1.79    5.26
  -4   6 -29    2.27    4.78
   4  -5 -36    7.17    4.90
   4  -5 -35   10.39    8.60
  -4   5  35    2.99    6.81
   4  -5 -34   11.35   10.03
  -4   5  34    1.43    9.08
   4  -5 -33   -4.90    8.12
  -4   5  33    2.75   10.39
   4  -5 -32   -7.17    7.52
  -4   5  32   -5.97    6.93
   4  -5 -31    4.90    8.24
  -4   5  31    1.07    6.33
   4  -5 -30   -1.55    5.26
  -4   5  30   -1.07    9.55
   4  -5 -29   -0.72    4.06
  -4   5  29    4.78    6.45
   4  -5 -28    2.03    5.73
  -4   5  28   -0.24    6.09
   4  -5 -27   -2.39    5.49
  -4   5  27    1.55    6.45
   4  -5 -26   18.51    7.17
  -4   5  26   13.02    7.05
   4  -5 -25    3.46    4.06
  -4   5  25    2.03    4.30
   4  -5 -24    5.85    4.42
  -4   5  24    5.73    6.93
   4  -5 -23   23.65    5.97
  -4   5  23    9.91    6.93
   4  -5 -22   11.23    4.42
  -4   5  22   10.51    4.90
   4  -5 -21    0.12    5.02
  -4   5  21    9.08    5.97
   4  -5 -20    5.73    5.26
  -4   5  20   -0.12    5.61
   4  -5 -19   11.23    4.30
  -4   5  19    6.09    6.09
   4  -5 -18   -1.79    3.94
  -4   5  18    2.63    6.57
   4  -5 -17    0.84    4.78
  -4   5  17    6.09    4.78
   4  -5 -16    6.45    4.30
  -4   5  16   10.63    5.02
   4  -5 -15   -0.84    4.66
  -4   5  15   -4.18    5.61
   4  -5 -14    2.39    4.42
  -4   5  14   -0.96    7.17
   4  -5 -13    0.60    4.42
  -4   5  13   -1.43    4.90
   4  -5 -12    3.46    4.66
  -4   5  12    6.57    5.73
   4  -5 -11    0.60    3.58
  -4   5  11    1.43    5.73
   4  -5 -10   -1.31    5.49
  -4   5  10    1.07    4.78
   4  -5  -9   -0.60    4.66
  -4   5   9    3.58    5.37
   4  -5  -8    0.00    4.54
  -4   5   8    2.27    3.34
   4  -5  -7    2.27    4.42
  -4   5   7    0.36    5.02
   4  -5  -6    0.00    4.78
  -4   5   6    0.96    5.02
   4  -5  -5    2.15    4.66
  -4   5   5    7.76    5.49
   4  -5  -4   17.20    5.37
  -4   5   4   56.25    7.05
   4  -5  -3   58.52    9.44
  -4   5   3   61.51    8.12
   4  -5  -2   19.95    5.49
  -4   5   2   16.36    8.00
   4  -5  -1   15.17    6.45
  -4   5   1   17.56    6.09
  -4   5   0    7.88    5.85
  -4   5  -1   16.36    7.29
   4  -5   2   20.66    6.93
  -4   5  -2    2.75    6.45
   4  -5   3   25.32    7.40
  -4   5  -3   15.29    7.29
   4  -5   4   12.18    7.17
  -4   5  -4   10.03    6.45
   4  -5   5    6.09    7.52
  -4   5  -5   -0.96    5.02
   4  -5   6    6.45    5.97
  -4   5  -6   -0.12    4.90
   4  -5   7    2.39    7.17
  -4   5  -7    6.81    5.02
   4  -5   8    4.66    6.21
  -4   5  -8    3.94    4.18
   4  -5   9    9.08    7.64
  -4   5  -9    3.22    5.14
   4  -5  10    1.55    6.09
  -4   5 -10    7.76    5.14
   4  -5  11   -2.63    5.61
  -4   5 -11    3.22    4.54
   4  -5  12   -5.85    5.85
  -4   5 -12    1.07    5.73
   4  -5  13    5.02    6.93
  -4   5 -13    2.03    5.02
   4  -5  14    3.22    6.45
  -4   5 -14    2.99    5.26
   4  -5  15    0.96    6.57
  -4   5 -15   -2.51    4.42
   4  -5  16   -3.70    6.69
  -4   5 -16    3.82    4.78
   4  -5  17   -0.48    4.78
  -4   5 -17    1.79    4.66
   4  -5  18   59.36    8.60
  -4   5 -18   61.87    8.24
   4  -5  19   32.84    7.52
  -4   5 -19   31.17    6.57
   4  -5  20    5.61    5.14
  -4   5 -20    7.64    4.66
   4  -5  21   26.87    6.45
  -4   5 -21   23.77    5.73
   4  -5  22   -5.61    4.78
  -4   5 -22    0.72    3.70
   4  -5  23   -0.48    4.42
  -4   5 -23    3.46    4.54
   4  -5  24   -6.57    4.54
  -4   5 -24   -0.96    4.06
   4  -5  25   -0.96    3.82
  -4   5 -25   -1.31    4.30
   4  -5  26   -3.46    6.93
  -4   5 -26    1.19    7.17
   4  -5  27    1.07    5.49
  -4   5 -27   -4.18    5.97
   4  -5  28   10.39    8.36
  -4   5 -28    4.06    6.81
   4  -5  29   -5.02    6.21
   4  -4 -34   -1.07    5.14
  -4   4  34    2.87    6.93
   4  -4 -33   -2.87    5.26
  -4   4  33   -2.27    6.33
   4  -4 -32    5.26    5.97
  -4   4  32   -5.49    7.05
   4  -4 -31    3.70    5.49
  -4   4  31    8.84    7.17
   4  -4 -30   -3.82    4.90
  -4   4  30   -1.67    5.49
   4  -4 -29    0.48    6.21
  -4   4  29    0.12    6.57
   4  -4 -28   14.81    5.73
  -4   4  28   10.15    7.40
   4  -4 -27   -2.99    4.06
  -4   4  27    5.85    6.09
   4  -4 -26    1.55    6.45
  -4   4  26    3.34    5.61
   4  -4 -25    1.91    5.26
  -4   4  25    6.81    6.09
   4  -4 -24   19.83    5.02
  -4   4  24   22.57    7.05
   4  -4 -23   -4.30    5.49
  -4   4  23    1.67    6.33
   4  -4 -22   67.48    8.12
  -4   4  22   73.93    9.67
   4  -4 -21   35.71    6.33
  -4   4  21   29.74    5.85
   4  -4 -20   -1.91    5.26
  -4   4  20   -4.06    5.97
   4  -4 -19   12.30    5.37
  -4   4  19    2.27    5.37
   4  -4 -18   13.85    5.02
  -4   4  18    8.00    4.90
   4  -4 -17    1.31    5.49
  -4   4  17    0.12    5.14
   4  -4 -16   -3.70    3.82
  -4   4  16    2.15    5.97
   4  -4 -15   -0.48    4.30
  -4   4  15   -1.07    4.78
   4  -4 -14   -5.37    4.90
  -4   4  14    2.63    4.90
   4  -4 -13   11.11    5.14
  -4   4  13    9.55    7.17
   4  -4 -12   36.79    7.76
  -4   4  12   37.50   12.42
   4  -4 -11   79.66    8.00
  -4   4  11   71.66    8.60
   4  -4 -10   28.66    6.33
  -4   4  10   24.72    5.73
   4  -4  -9   22.33    5.14
  -4   4   9   13.50    6.57
   4  -4  -8    3.11    4.54
  -4   4   8    3.46    5.37
   4  -4  -7   -1.31    5.02
  -4   4   7    2.03    5.85
   4  -4  -6    9.67    4.90
  -4   4   6    4.42    5.02
   4  -4  -5    2.39    5.61
  -4   4   5    4.06    5.26
   4  -4  -4    4.30    6.45
  -4   4   4    6.21    5.02
  -4   4   1  179.03   34.28
  -4   4   0  524.08   43.00
   4  -4   3  185.36   29.02
  -4   4  -3  178.56   30.58
   4  -4   4  303.48   30.81
  -4   4  -4  255.47   26.16
   4  -4   5   96.98   19.47
  -4   4  -5   42.28   10.27
   4  -4   6   39.89    9.20
  -4   4  -6   38.34    8.72
   4  -4   7   69.27   15.17
  -4   4  -7   72.26   12.90
   4  -4   8   91.01   15.77
  -4   4  -8   83.84   11.82
   4  -4   9   79.54   18.03
  -4   4  -9   49.80   12.78
   4  -4  10  119.32   13.97
  -4   4 -10  107.85   12.66
   4  -4  11  109.28   17.56
  -4   4 -11   99.13   18.99
   4  -4  12   83.84   14.09
  -4   4 -12  106.66   14.21
   4  -4  13   19.83    8.60
  -4   4 -13   33.80    9.91
   4  -4  14   17.56   10.63
  -4   4 -14   48.97    9.08
   4  -4  15   30.81   10.75
  -4   4 -15   43.47    9.91
   4  -4  16   37.14    9.79
  -4   4 -16   24.25    7.17
   4  -4  17  -10.75    7.17
  -4   4 -17    4.30    5.61
   4  -4  18   11.11    5.26
  -4   4 -18   19.71    5.14
   4  -4  19    2.03    6.81
  -4   4 -19   -1.43    3.70
   4  -4  20    2.39    7.05
  -4   4 -20    0.48    4.54
   4  -4  21    8.24    5.85
  -4   4 -21   13.85    5.26
   4  -4  22   17.80    5.73
  -4   4 -22    4.78    6.81
   4  -4  23   -7.17    9.55
  -4   4 -23    2.75    6.93
   4  -4  24   -3.94    9.20
  -4   4 -24    4.42    6.45
   4  -4  25   19.23    9.55
  -4   4 -25   11.94    7.29
   4  -4  26   13.14    9.08
  -4   4 -26   11.94    7.76
   4  -4  27    9.32    8.48
  -4   4 -27   -1.19    7.17
   4  -4  28   10.99   10.51
  -4   4 -28    2.39    5.85
   4  -4  29    6.81    9.79
  -4   4 -29    4.06    8.72
   4  -4  30    0.96    8.12
  -4   4 -30   -0.96    4.90
   4  -4  31    7.29    7.88
  -4   4 -31    2.03    5.49
   4  -4  34   12.30    5.85
   4  -4  35    0.48    8.72
   4  -4  36    7.52    5.85
   4  -4  37    8.72    8.12
   4  -4  38    6.81    7.88
   4  -4  39    7.05    5.85
   4  -3 -38   -0.84    5.49
  -4   3  38   10.39    7.40
   4  -3 -37    3.94    5.26
  -4   3  37   -4.54    6.21
   4  -3 -36   -0.36    6.09
  -4   3  36    2.63    5.61
   4  -3 -35   -1.19    4.78
  -4   3  35   -1.31    5.85
   4  -3 -34    3.70    3.70
  -4   3  34   16.36    7.40
   4  -3 -33    2.99    5.85
  -4   3  33    9.44    6.57
   4  -3 -32    1.79    6.09
  -4   3  32    2.15    6.69
   4  -3 -31   -4.66    5.37
  -4   3  31    2.99    7.29
   4  -3 -30    6.57    5.85
  -4   3  30    6.69    5.02
   4  -3 -29   -2.39    4.78
  -4   3  29    6.93    5.37
   4  -3 -28   -1.07    5.14
  -4   3  28   -4.42    5.85
   4  -3 -27    3.11    5.61
  -4   3  27   12.90    6.93
   4  -3 -26   16.84    6.69
  -4   3  26    7.52    6.57
   4  -3 -25    6.21    4.42
  -4   3  25    3.58    5.14
   4  -3 -24   22.93    6.45
  -4   3  24   15.65    6.33
   4  -3 -23   31.89    7.64
  -4   3  23   47.30    8.36
   4  -3 -22   15.88    6.81
  -4   3  22   13.62    5.73
   4  -3 -21   13.97    5.61
  -4   3  21    8.12    7.05
   4  -3 -20    6.33    4.78
  -4   3  20    6.93    6.09
   4  -3 -19   -1.79    4.90
  -4   3  19    0.48    5.37
   4  -3 -18    8.60    5.73
  -4   3  18    7.17    6.45
   4  -3 -17   -3.58    4.78
  -4   3  17    2.03    5.26
   4  -3 -16    4.90    5.26
  -4   3  16   -1.55    5.37
   4  -3 -15    6.93    3.94
  -4   3  15    0.72    4.30
   4  -3 -14   16.48    5.26
  -4   3  14   12.06    5.37
   4  -3 -13    3.58    4.66
  -4   3  13    7.40    5.14
   4  -3 -12    3.34    4.30
  -4   3  12    7.05    7.05
   4  -3 -11    5.61    4.42
  -4   3  11   -4.90    7.76
   4  -3 -10    2.27    4.78
  -4   3  10   -1.31    5.37
   4  -3  -9    6.57    5.14
  -4   3   9   -0.60    5.26
   4  -3  -8    6.81    4.42
  -4   3   8    7.88    5.73
   4  -3  -7    9.08    4.78
  -4   3   7    5.02    4.54
   4  -3  -6    8.84    5.02
  -4   3   6    5.61    4.18
   4  -3  -5   -3.58    4.54
  -4   3   5   16.84    9.44
   4  -3  -4   30.58    9.67
  -4   3  -9   21.98    6.57
  -4   3 -10   28.55    7.40
   4  -3  11   -2.63    8.36
   4  -3  12    5.37    7.52
   4  -3  13    1.19    7.52
  -4   3 -13    6.09    5.97
  -4   3 -14    3.46    6.93
  -4   3 -15   -1.19    5.49
   4  -3  16   -1.79    9.32
  -4   3 -16   -2.99    5.49
   4  -3  17    5.14   10.15
  -4   3 -17    6.45    4.54
   4  -3  18   60.08   17.56
  -4   3 -18   69.63    6.57
   4  -3  19    7.05    6.09
  -4   3 -19    4.78    5.26
   4  -3  20   70.47    7.76
  -4   3 -20   74.53    7.29
   4  -3  21   44.43    8.36
  -4   3 -21   44.91    7.64
   4  -3  22    4.30    4.90
  -4   3 -22   -1.07    4.90
   4  -3  23   -2.27    6.09
  -4   3 -23   -5.73    6.33
   4  -3  24   -4.30    9.55
  -4   3 -24    5.14    7.05
   4  -3  25    2.15    8.84
  -4   3 -25   -5.97    6.21
   4  -3  26    4.54    9.44
  -4   3 -26   -2.99    8.24
   4  -3  27    0.48    8.72
  -4   3 -27   -1.43    5.85
  -4   3 -28   -3.34    5.61
  -4   3 -29    0.48    8.12
  -4   3 -36   -2.39    5.61
   4  -3  37   -2.87    8.12
  -4   3 -37   -4.06    7.29
   4  -3  38    0.36    9.79
  -4   3 -38    0.72    6.21
   4  -3  39   -4.66    6.09
   4  -3  40    7.52    8.60
   4  -3  41    2.75    6.93
   4  -3  42   -8.36    8.36
   4  -3  43    4.66   10.15
   4  -2 -39   35.59    8.12
  -4   2  39    6.09   11.59
   4  -2 -38    7.29    6.93
  -4   2  38    1.79    7.76
   4  -2 -37    9.55    6.33
  -4   2  37    4.54    7.88
   4  -2 -36   -5.14    5.61
  -4   2  36   -2.27    5.26
   4  -2 -35   -4.54    4.90
  -4   2  35    1.07    5.14
   4  -2 -34    5.85    5.26
  -4   2  34   -2.75    5.97
   4  -2 -33   10.51    5.14
  -4   2  33   10.27    6.57
   4  -2 -32   -0.36    5.49
  -4   2  32    5.14    6.45
   4  -2 -31    4.18    5.02
  -4   2  31   -6.09    7.64
   4  -2 -30   -0.72    4.30
  -4   2  30   -0.72    5.26
   4  -2 -29    5.49    5.97
  -4   2  29    3.34    6.57
   4  -2 -28    2.15    4.90
  -4   2  28    5.73    6.81
   4  -2 -27    8.24    6.45
  -4   2  27    1.79    6.81
   4  -2 -26  106.18   12.42
  -4   2  26  101.04   12.18
   4  -2 -25    4.18    4.66
  -4   2  25   -1.19    5.37
   4  -2 -24  188.23   13.97
  -4   2  24  190.62   20.54
   4  -2 -23   93.52    9.55
  -4   2  23   95.79   12.78
   4  -2 -22   28.78    6.81
  -4   2  22   24.84    6.81
   4  -2 -21    3.58    4.42
  -4   2  21   -2.27    5.37
   4  -2 -20   -4.30    5.26
  -4   2  20   -5.61    5.37
   4  -2 -19   11.47    5.26
  -4   2  19    7.76    6.21
   4  -2 -18   -0.36    4.42
  -4   2  18   -1.31    4.30
   4  -2 -17   34.88    6.93
  -4   2  17   33.80    6.33
   4  -2 -16   30.34    7.29
  -4   2  16   36.31    7.17
   4  -2 -15   22.21    6.69
  -4   2  15   19.35    7.05
   4  -2 -14   -2.87    5.37
  -4   2  14   13.62    7.29
   4  -2 -13   24.60    6.09
  -4   2  13   31.89    7.05
   4  -2 -12   27.35    5.37
  -4   2  12   19.71    5.37
   4  -2 -11   10.63    4.90
  -4   2  11   10.63    6.69
   4  -2 -10    3.11    5.02
  -4   2  10   10.51    6.93
   4  -2  -9   23.29    8.96
  -4   2   9   31.05   10.99
   4  -2  -8   48.25    9.55
  -4   2   8   46.22   15.05
   4  -2  -7   44.19   11.47
  -4   2   7    4.30    9.79
  -4   2   6   29.98   13.50
  -4   2 -11  100.09   15.05
   4  -2  12   33.08   12.54
  -4   2 -12   36.67    7.64
   4  -2  13   -5.26    9.20
  -4   2 -13   -3.82    6.57
   4  -2  14   -1.31   12.06
  -4   2 -14   -2.15    6.57
   4  -2  15  -14.09    9.67
  -4   2 -15    4.06    7.64
   4  -2  16    2.15   12.54
  -4   2 -16    2.99    4.78
   4  -2  17    2.15    4.06
  -4   2 -17    1.31    6.57
   4  -2  18   38.10    7.40
  -4   2 -18   30.22    8.12
   4  -2  19   11.70    6.33
  -4   2 -19   10.75    5.73
   4  -2  20    2.75    6.21
  -4   2 -20    4.06    5.85
   4  -2  21    4.18    4.90
  -4   2 -21    0.72    5.02
   4  -2  22   -1.91    6.33
  -4   2 -22    2.27    5.37
   4  -2  23    0.00    6.69
  -4   2 -23   -3.94    5.14
   4  -2  24    3.70    7.05
  -4   2 -24    9.32    6.45
   4  -2  25   22.33   12.90
  -4   2 -25   32.61   10.39
   4  -2  26    3.70   10.63
  -4   2 -26   11.35    8.24
   4  -2  27  -10.15   13.62
  -4   2 -27   -6.57    7.29
   4  -2  28   25.68   13.74
  -4   2 -28   25.68    9.91
   4  -2  29   28.07   14.93
  -4   2 -29   10.15    7.29
   4  -2  30   20.30   10.51
  -4   2 -30    0.84    9.08
  -4   2 -31    1.19    7.88
  -4   2 -32    7.29    5.97
  -4   2 -33    8.12    5.61
  -4   2 -34   -1.43    7.52
  -4   2 -35   -0.24    6.81
  -4   2 -36   -1.79    6.45
  -4   2 -37   -1.43    7.05
   4  -2  38    3.11    5.97
  -4   2 -38   -0.24    6.21
   4  -2  39    2.99    9.67
  -4   2 -39   -8.24    8.72
   4  -2  40   14.21    8.24
  -4   2 -40   33.80   10.03
   4  -2  41   35.95   13.85
  -4   2 -41   20.54   13.26
   4  -2  42   -1.19    9.91
  -4   2 -42    3.46    9.91
   4  -2  43   -4.54    6.09
  -4   2 -43   -4.42    7.64
   4  -2  44   38.94   13.74
   4  -1 -42    5.85    7.05
  -4   1  42    6.81    7.17
   4  -1 -41    1.19    4.54
  -4   1  41    4.06    5.02
   4  -1 -40    0.48    5.85
  -4   1  40    1.31    4.90
   4  -1 -39    5.14    6.81
  -4   1  39   -7.40    6.93
   4  -1 -38   -2.87    4.42
  -4   1  38    6.69    5.61
   4  -1 -37    2.63    5.37
  -4   1  37   -2.15    6.93
   4  -1 -36    4.06    5.26
  -4   1  36  -10.87    7.05
   4  -1 -35   -0.36    5.61
  -4   1  35   -7.64    6.21
   4  -1 -34    6.81    6.57
  -4   1  34   -9.91    7.64
   4  -1 -33    7.88    5.97
  -4   1  33  -15.17    7.05
   4  -1 -32    8.12    3.82
  -4   1  32   -5.85    5.37
   4  -1 -31    8.00    5.61
  -4   1  31    5.73    6.21
   4  -1 -30    7.76    5.49
  -4   1  30    9.32    4.30
   4  -1 -29   -7.64    6.33
  -4   1  29    4.18    5.37
   4  -1 -28   -2.03    6.81
  -4   1  28    9.32    6.69
   4  -1 -27   -2.75    6.81
  -4   1  27   11.35    5.61
   4  -1 -26   -7.29    6.33
  -4   1  26   12.30    5.73
   4  -1 -25   11.11    3.82
  -4   1  25   12.66    4.90
   4  -1 -24   21.62    5.97
  -4   1  24   15.77    7.05
   4  -1 -23    1.67    7.29
  -4   1  23    1.19    5.49
   4  -1 -22   -1.79    7.52
  -4   1  22    8.84    5.14
   4  -1 -21   29.50    7.40
  -4   1  21   23.41    7.05
   4  -1 -20    0.84    4.66
  -4   1  20    3.34    4.78
   4  -1 -19    3.22    5.85
  -4   1  19    3.70    6.33
   4  -1 -18   10.03    3.94
  -4   1  18   11.59    4.30
   4  -1 -17   -3.70    5.02
  -4   1  17   -3.58    5.37
   4  -1 -16    5.14    3.82
  -4   1  16   -4.90    4.42
   4  -1 -15    3.46    4.78
  -4   1  15    4.78    5.49
   4  -1 -14    3.94    4.54
  -4   1  14    3.82    5.02
   4  -1 -13    8.00    5.37
  -4   1  13    4.90    5.37
   4  -1 -12    0.84    3.82
  -4   1  12   -4.06    3.82
   4  -1 -11    6.69    5.02
  -4   1  11   -0.36    5.85
   4  -1 -10    5.02    7.52
  -4   1  10    0.72    9.32
   4  -1  -9    2.39    6.93
  -4   1   9    2.27    7.40
   4  -1  -8    5.61    6.21
  -4   1   8    6.21    9.08
   4  -1  -7   15.41    7.88
   4  -1  12  -10.27    8.96
  -4   1 -12   -0.24    6.33
   4  -1  13    8.48   11.23
  -4   1 -13   -5.37    8.12
   4  -1  14    6.57    9.32
  -4   1 -14   -2.39    6.33
   4  -1  15   -9.44    8.72
  -4   1 -15   -2.87    8.24
   4  -1  16   17.08   10.63
  -4   1 -16    3.82    5.73
   4  -1  17   16.00    9.44
  -4   1 -17    0.00    4.30
   4  -1  18    5.02    7.17
  -4   1 -18   13.50    6.09
   4  -1  19   -1.19    5.26
  -4   1 -19    6.57    4.54
   4  -1  20   40.13    8.72
  -4   1 -20   57.45   10.15
   4  -1  21    2.87    4.42
  -4   1 -21    5.49    4.90
   4  -1  22   18.99    7.76
  -4   1 -22    0.12    5.97
   4  -1  23   -5.26    5.73
  -4   1 -23   -0.96    4.30
   4  -1  24    9.20    6.21
  -4   1 -24   -2.63    5.73
   4  -1  25   -4.18    4.30
  -4   1 -25    4.06    4.90
   4  -1  26   11.23   10.87
  -4   1 -26    1.07    5.85
   4  -1  27    3.34   11.35
  -4   1 -27    5.97    8.24
   4  -1  28   -0.12    9.08
  -4   1 -28   -2.03    6.45
   4  -1  29   -9.32   12.54
  -4   1 -29   -4.54    8.60
   4  -1  30    1.67   13.14
  -4   1 -30    3.34    8.36
   4  -1  31  -12.30   12.42
  -4   1 -31    0.12    7.40
  -4   1 -32   -9.91    8.36
  -4   1 -33   -1.55    6.09
  -4   1 -34   -0.60    6.09
  -4   1 -35   -4.06    7.17
  -4   1 -36   -3.46    7.64
  -4   1 -37    4.66    8.84
  -4   1 -38    1.07    6.93
   4  -1  39    1.67    5.73
  -4   1 -39    2.63    4.78
   4  -1  40   13.85   12.66
  -4   1 -40   -0.72    6.69
   4  -1  41    2.27    8.12
  -4   1 -41   -3.58    5.85
   4  -1  42   15.05   14.09
  -4   1 -42    2.75    5.85
   4  -1  43   -0.24    8.00
  -4   1 -43    1.67    6.21
   4  -1  44    7.29    6.21
  -4   1 -44    5.73    5.49
   4  -1  45    5.14    6.81
  -4   1 -45   -1.31    5.97
   4  -1  46    1.19   10.87
   4   0 -45    8.96    6.45
   4   0 -44   15.05    9.79
   4   0 -43    7.40    5.61
  -4   0  43    4.30    5.49
   4   0 -42   13.14    6.09
  -4   0  42   10.99    5.49
   4   0 -41   17.44    7.64
  -4   0  41   12.06    7.52
   4   0 -40    8.60    5.14
  -4   0  40    7.05    5.85
   4   0 -39   -0.84    4.90
  -4   0  39    0.48    4.78
   4   0 -38   11.23    6.57
  -4   0  38    6.33    6.33
   4   0 -37    0.84    6.09
  -4   0  37   -1.67    6.33
   4   0 -36    2.75    5.73
  -4   0  36    2.87    4.90
   4   0 -35    1.67    5.73
  -4   0  35    0.72    6.21
   4   0 -34   -2.63    8.24
  -4   0  34  -10.03    6.33
   4   0 -33   11.82    5.02
  -4   0  33   10.87    5.14
   4   0 -32    3.82    5.97
  -4   0  32   -3.34    6.33
   4   0 -31   -2.15    5.14
  -4   0  31    0.84    5.14
   4   0 -30   51.36   10.63
  -4   0  30   23.29    8.36
   4   0 -29   56.85    7.88
  -4   0  29   61.15    9.55
   4   0 -28  241.38   17.44
  -4   0  28  232.06   19.47
   4   0 -27  116.81   11.82
  -4   0  27  118.96   14.93
   4   0 -26  176.29   16.12
  -4   0  26  183.09   10.75
   4   0 -25    1.67    6.69
  -4   0  25  -11.94    6.69
   4   0 -24   54.70    9.08
  -4   0  24   50.04    9.32
   4   0 -23  177.24   15.41
  -4   0  23  144.40   12.18
   4   0 -22  195.63   20.07
  -4   0  22  232.42   19.71
   4   0 -21   12.42    6.33
  -4   0  21   14.33    6.45
   4   0 -20    5.61    4.66
  -4   0  20    9.55    5.97
   4   0 -19   10.51    5.14
  -4   0  19   -3.34    5.26
   4   0 -18    3.46    5.49
  -4   0  18   11.11    5.14
   4   0 -17    8.96    4.90
  -4   0  17    5.37    3.58
   4   0 -16    2.03    5.49
  -4   0  16    5.49    4.66
   4   0 -15    0.24    4.66
  -4   0  15    2.87    3.70
   4   0 -14    9.32    5.61
   4   0 -13   -2.99    7.17
   4   0 -12    1.55    5.61
   4   0 -11    2.15    8.72
  -4   0  11    5.73    8.00
   4   0 -10   13.26    8.24
  -4   0  10   17.20    7.29
   4   0  -9    2.27    8.60
  -4   0   9   18.75    9.55
  -4   0   8   48.61   14.09
  -4   0 -10   57.93   14.69
  -4   0 -11   87.19   13.97
   4   0  12   14.09   11.23
  -4   0 -12   12.54    8.60
   4   0  13    2.03    9.08
  -4   0 -13   14.45    7.29
   4   0  14    1.67    8.72
  -4   0 -14   16.36    9.32
   4   0  15    2.99    8.36
  -4   0 -15    8.12    7.40
   4   0  16   10.51    8.84
  -4   0 -16    8.36    5.97
   4   0  17   -1.55    6.45
  -4   0 -17   -0.72    5.61
   4   0  18   33.44    8.60
  -4   0 -18   19.11    7.05
   4   0  19    7.29    7.40
  -4   0 -19    1.31    6.45
   4   0  20    9.44    7.05
  -4   0 -20    5.26    4.78
   4   0  21   10.27    6.93
  -4   0 -21    4.78    5.85
   4   0  22    2.87    8.12
  -4   0 -22    7.29    5.14
   4   0  23   12.18    8.48
  -4   0 -23   13.38    7.05
   4   0  24    4.66    7.29
  -4   0 -24   -0.24    6.69
   4   0  25    8.72    6.33
  -4   0 -25    0.72    6.21
   4   0  26    5.02    6.69
  -4   0 -26    6.93    6.69
   4   0  27   -1.31   10.63
  -4   0 -27    1.67    7.88
   4   0  28   -4.90   11.94
  -4   0 -28    4.42   10.51
   4   0  29   -6.21   11.59
  -4   0 -29   -6.33    7.29
   4   0  30   -3.22    9.79
  -4   0 -30  -11.23    8.12
  -4   0 -31    5.85    9.32
  -4   0 -32   17.92    8.48
  -4   0 -33   12.90   12.42
  -4   0 -34    8.48   10.15
  -4   0 -35    1.07    8.36
  -4   0 -36   -1.31    8.24
  -4   0 -37   -2.51    5.26
   4   0  38    3.46   15.05
  -4   0 -38    1.07    7.52
   4   0  39   -0.24    6.93
  -4   0 -39    8.24    5.14
   4   0  40   14.45    9.44
  -4   0 -40   12.42    7.64
   4   0  41   41.68    9.79
  -4   0 -41   39.41    7.64
   4   0  42   -4.42    7.52
  -4   0 -42    5.61    6.57
   4   0  43   19.95   12.18
  -4   0 -43   43.47    9.32
   4   0  44   39.65    8.72
  -4   0 -44   47.65    7.88
   4   0  45    4.18    5.97
  -4   0 -45    1.19    5.85
   4   1 -47   -1.19    7.88
   4   1 -46   -1.91    7.52
   4   1 -45    5.61    7.29
   4   1 -44    5.14    8.24
   4   1 -43    1.79    7.40
   4   1 -42    5.26    5.73
  -4  -1  42    3.22    5.02
   4   1 -41   -4.78    6.33
  -4  -1  41    2.63    7.17
   4   1 -40    8.72    5.73
  -4  -1  40    4.54    6.93
   4   1 -39    3.94    3.82
  -4  -1  39    1.79    4.42
   4   1 -38    1.19    4.66
  -4  -1  38   -3.94    5.14
   4   1 -37   -2.27    5.97
  -4  -1  37   -9.55    6.81
   4   1 -36    5.37    6.09
  -4  -1  36   -6.93    6.45
   4   1 -35   12.18    6.69
  -4  -1  35    1.67    6.69
   4   1 -34    3.70    5.37
  -4  -1  34   -2.75    4.30
   4   1 -33    7.17    6.09
  -4  -1  33   15.05    6.33
   4   1 -32   41.68    8.12
  -4  -1  32   35.59    6.57
   4   1 -31    4.54    5.49
  -4  -1  31    1.55    4.90
   4   1 -30    0.12    5.97
  -4  -1  30    4.42    6.09
   4   1 -29    8.72    5.02
  -4  -1  29    3.46    4.78
   4   1 -28    0.84    6.09
  -4  -1  28    2.39    6.45
   4   1 -27   19.59    5.02
  -4  -1  27   16.72    5.85
   4   1 -26    2.63    5.61
  -4  -1  26    6.93    5.49
   4   1 -25    7.52    5.85
  -4  -1  25   -6.21    5.49
   4   1 -24   15.65    5.61
  -4  -1  24   20.66    6.33
   4   1 -23   16.72    5.02
  -4  -1  23   25.08    6.81
   4   1 -22    2.15    5.85
  -4  -1  22   -2.27    4.06
   4   1 -21   10.63    5.73
  -4  -1  21    5.73    4.90
   4   1 -20    5.49    4.90
  -4  -1  20    4.90    4.18
   4   1 -19    3.58    5.02
  -4  -1  19    2.15    5.73
   4   1 -18   -4.66    5.49
  -4  -1  18    0.60    3.94
   4   1 -17    0.96    3.58
  -4  -1  17    1.07    4.90
   4   1 -16   -2.27    4.66
  -4  -1  16    0.96    4.54
   4   1 -15    9.67    5.26
  -4  -1  15    7.52    5.61
   4   1 -14   -5.37    9.20
  -4  -1  14    0.60    7.52
   4   1 -13    7.64    7.76
  -4  -1  13    1.67    8.36
   4   1 -12    2.39    6.21
  -4  -1  12    1.91   11.47
   4   1 -11    0.84    6.93
  -4  -1  11   10.39    7.76
  -4  -1  10   14.45    9.67
  -4  -1   9   -4.06    7.88
   4   1   9   15.77   10.03
   4   1  10    7.64   11.47
   4   1  11   10.63   11.11
  -4  -1 -11   15.17    7.88
   4   1  12   27.59   12.18
   4   1  13   18.15   10.63
   4   1  14    8.24   12.54
  -4  -1 -14    2.99    7.64
   4   1  15    6.21    8.24
  -4  -1 -15   10.75    4.54
   4   1  16    2.63    5.97
  -4  -1 -16   -0.36    5.73
   4   1  17   13.26    6.93
  -4  -1 -17   -5.02    6.57
   4   1  18   -0.36    9.32
  -4  -1 -18  -16.96    7.40
   4   1  19   15.17    8.84
  -4  -1 -19   -8.36    5.61
   4   1  20   14.09   11.59
  -4  -1 -20    3.82    7.05
   4   1  21   -4.42    7.76
  -4  -1 -21   -6.81    7.05
   4   1  22    6.93    7.29
  -4  -1 -22   10.75    5.85
   4   1  23   -7.17    8.36
  -4  -1 -23   18.99    6.81
   4   1  24  -12.90    6.33
  -4  -1 -24   -1.07    6.93
   4   1  25  -12.30    7.64
  -4  -1 -25   12.54    6.57
   4   1  26   -5.14    5.85
  -4  -1 -26    2.75    6.09
   4   1  27   -9.91    7.64
  -4  -1 -27    2.51    6.45
   4   1  28    5.61    5.73
  -4  -1 -28    6.93    6.21
   4   1  29    5.97    7.17
  -4  -1 -29   -2.03    6.69
   4   1  30   -1.43   10.03
  -4  -1 -30   -0.96    5.49
   4   1  31    9.08    5.73
  -4  -1 -31    4.18    5.49
   4   1  32   10.87    8.60
  -4  -1 -32    5.61    7.52
   4   1  33    8.12    6.57
  -4  -1 -33    6.45    5.61
   4   1  34   11.47    8.72
  -4  -1 -34    9.32    6.69
   4   1  35    7.76    8.48
  -4  -1 -35    0.36    6.33
   4   1  36    0.72   11.82
  -4  -1 -36    5.49    8.84
   4   1  37   10.75   12.90
  -4  -1 -37    9.08    9.44
   4   1  38   -4.66    6.69
  -4  -1 -38    8.00    6.21
   4   1  39   -2.51    5.61
  -4  -1 -39   -4.66    6.33
   4   1  40    4.06    7.88
  -4  -1 -40    6.69    7.29
   4   1  41    0.36    5.97
  -4  -1 -41   -0.48    4.42
   4   1  42   -4.78    7.88
  -4  -1 -42   -1.79    8.00
   4   1  43   -4.54    7.88
  -4  -1 -43    6.81    6.33
   4   1  44    1.79    7.17
  -4  -1 -44    8.96    5.73
   4   1  45   10.51    8.72
  -4  -1 -45   -4.30    6.69
   4   1  46   -4.66   12.18
  -4  -1 -46    2.63    7.05
   4   2 -47   -3.11    5.14
   4   2 -46   -2.39    7.05
   4   2 -45   12.18   10.63
   4   2 -44   -8.72    6.69
   4   2 -43    7.40    7.76
   4   2 -42    4.06    5.61
  -4  -2  42    4.06    5.26
   4   2 -41   -4.66    5.14
  -4  -2  41    2.39    4.06
   4   2 -40    5.97    6.93
  -4  -2  40    2.87    6.69
   4   2 -39   17.32    6.09
  -4  -2  39   25.92    6.45
   4   2 -38    0.24    3.82
  -4  -2  38   -1.67    6.33
   4   2 -37   -0.96    5.61
  -4  -2  37   11.47    5.97
   4   2 -36   40.97    7.64
  -4  -2  36   44.31    9.67
   4   2 -35   41.92    9.91
  -4  -2  35   38.94    8.84
   4   2 -34   22.69    6.81
  -4  -2  34   29.26    8.12
   4   2 -33   -1.31    5.61
  -4  -2  33   -6.21    6.93
   4   2 -32   -1.55    4.54
  -4  -2  32    2.51    5.49
   4   2 -31    9.44    4.54
  -4  -2  31    3.22    4.66
   4   2 -30   16.12    7.40
  -4  -2  30   14.57    6.81
   4   2 -29   98.89   10.27
  -4  -2  29   67.00    7.52
   4   2 -28  149.53   14.09
  -4  -2  28  150.97   15.65
   4   2 -27   88.98    8.84
  -4  -2  27   83.84    8.72
   4   2 -26   11.70    5.61
  -4  -2  26   21.14    6.45
   4   2 -25   -2.87    5.26
  -4  -2  25    1.31    5.73
   4   2 -24   -4.90    5.37
  -4  -2  24   -2.27    5.61
   4   2 -23   83.25    9.08
  -4  -2  23   99.01    9.79
   4   2 -22   58.28   10.03
  -4  -2  22   56.73    7.88
   4   2 -21   -5.26    5.61
  -4  -2  21    2.87    5.26
   4   2 -20   14.45    5.85
  -4  -2  20   13.74    7.17
   4   2 -19    2.27    5.02
  -4  -2  19   -5.26    5.85
   4   2 -18   -2.99    5.26
  -4  -2  18   -4.90    6.33
   4   2 -17   -1.43    5.49
  -4  -2  17    1.67    5.26
   4   2 -16   -1.55    7.76
  -4  -2  16   -0.48    4.90
   4   2 -15    0.24    7.40
  -4  -2  15    2.75    5.49
   4   2 -14    0.84    8.12
  -4  -2  14   10.39    8.36
   4   2 -13   10.63    6.93
  -4  -2  13   14.33    8.36
   4   2 -12   14.81    7.88
  -4  -2  12    5.49    4.90
  -4  -2  11    7.88    7.64
  -4  -2  10   20.07   10.15
  -4  -2   9    4.18    7.64
   4   2  -7   88.86   19.95
  -4  -2  -8   49.92   14.57
  -4  -2  -9    2.87   10.15
   4   2  10    7.05   10.87
  -4  -2 -10   31.41   11.23
   4   2  11   70.47   15.41
  -4  -2 -11   96.26   12.66
   4   2  12    7.88   10.39
  -4  -2 -12   18.75    8.60
   4   2  13   -1.31    5.14
  -4  -2 -13    5.61    4.54
   4   2  14   46.82    9.44
  -4  -2 -14   67.60    9.08
   4   2  15   59.84    8.48
  -4  -2 -15   62.11    8.12
   4   2  16   53.63    8.84
  -4  -2 -16   60.08    8.24
   4   2  17   16.12    7.40
  -4  -2 -17   23.17    6.93
   4   2  18   -2.51    6.33
  -4  -2 -18    3.34    6.33
   4   2  19   -1.43    6.93
  -4  -2 -19   -0.48    6.45
   4   2  20   -0.96    5.49
  -4  -2 -20    1.43    6.45
   4   2  21    1.67    6.69
  -4  -2 -21    9.08    6.93
   4   2  22   -3.22    5.37
  -4  -2 -22    6.93    6.21
   4   2  23   -0.48    7.52
  -4  -2 -23   -0.84    6.45
   4   2  24    0.12    6.21
  -4  -2 -24    7.05    6.45
   4   2  25   -1.67    8.60
  -4  -2 -25    1.43    6.69
   4   2  26    8.72    6.45
  -4  -2 -26    1.91    5.73
   4   2  27   -4.66    6.81
  -4  -2 -27    5.49    5.61
   4   2  28   -1.31    7.52
  -4  -2 -28    1.43    6.69
   4   2  29   -2.99    6.33
  -4  -2 -29    2.99    5.97
   4   2  30    0.36    7.76
  -4  -2 -30   -6.81    7.88
   4   2  31    3.58    8.12
  -4  -2 -31    3.70    7.40
   4   2  32   13.97    7.88
  -4  -2 -32   24.36    6.81
   4   2  33   40.97   11.94
  -4  -2 -33   59.84   12.54
   4   2  34    3.46    4.54
  -4  -2 -34   -0.96    6.93
   4   2  35   -5.26    8.60
  -4  -2 -35   -0.48    7.40
   4   2  36   27.47   10.75
  -4  -2 -36   22.10   11.35
   4   2  37   37.14    8.12
  -4  -2 -37   42.16    9.55
   4   2  38    4.30    8.24
  -4  -2 -38    0.36    7.88
   4   2  39    9.79    8.12
  -4  -2 -39   11.94    7.40
   4   2  40    2.75    7.40
  -4  -2 -40    2.03    5.85
   4   2  41    0.84    6.81
  -4  -2 -41   18.75    7.76
   4   2  42   22.93   11.47
  -4  -2 -42   28.43    8.00
   4   2  43   40.49   10.63
  -4  -2 -43   12.90    6.93
   4   2  44    4.90    9.67
  -4  -2 -44   -9.91    8.12
   4   2  45    0.60   11.59
  -4  -2 -45  -10.03    8.96
  -4  -2 -46  -19.35   10.99
   4   3 -43    7.29    8.00
   4   3 -42    6.81    8.96
   4   3 -41    4.30    7.64
   4   3 -40   -3.34    5.73
  -4  -3  40   -4.78    4.66
   4   3 -39   -0.36    5.73
  -4  -3  39    3.34    5.49
   4   3 -38    6.21    5.97
  -4  -3  38    4.18    5.26
   4   3 -37    1.43    6.09
  -4  -3  37    1.79    5.85
   4   3 -36    0.60    4.66
  -4  -3  36    0.24    6.09
   4   3 -35    4.42    4.42
  -4  -3  35   10.39    5.14
   4   3 -34    2.27    5.26
  -4  -3  34    5.02    5.49
   4   3 -33    5.14    4.78
  -4  -3  33    0.48    4.18
   4   3 -32    6.45    5.73
  -4  -3  32   21.38    6.09
   4   3 -31    6.93    5.49
  -4  -3  31    7.05    4.90
   4   3 -30    4.78    6.21
  -4  -3  30    0.36    6.21
   4   3 -29   13.85    5.49
  -4  -3  29    8.12    5.85
   4   3 -28    4.90    4.54
  -4  -3  28   -1.07    4.06
   4   3 -27    7.05    6.45
  -4  -3  27   13.14    5.85
   4   3 -26    1.67    4.30
  -4  -3  26    6.45    3.82
   4   3 -25    9.20    5.49
  -4  -3  25    4.42    5.61
   4   3 -24   23.53    6.81
  -4  -3  24   23.77    5.14
   4   3 -23   -0.36    5.49
  -4  -3  23    0.84    6.09
   4   3 -22   29.38    6.21
  -4  -3  22   24.60    8.00
   4   3 -21   28.55    7.05
  -4  -3  21   32.73    8.36
   4   3 -20    4.06    5.97
  -4  -3  20    5.97    4.18
   4   3 -19   -0.84    4.18
  -4  -3  19    2.03    6.09
   4   3 -18    5.02    4.66
  -4  -3  18    0.72    3.34
   4   3 -17   -2.99    4.66
  -4  -3  17   -4.18    5.26
   4   3 -16    3.94    4.78
  -4  -3  16   10.15    4.66
   4   3 -15   -2.63    4.66
  -4  -3  15   -2.15    4.54
   4   3 -14    5.73    8.00
  -4  -3  14    6.09    8.72
   4   3 -13    6.69    7.29
  -4  -3  13    2.63   10.03
   4   3 -12   -4.78    6.57
  -4  -3  12   -2.27    9.55
   4   3 -11    5.02    7.88
  -4  -3  11    0.24    6.81
  -4  -3  10   33.56   13.26
  -4  -3   9   -8.84    6.93
   4   3  -8    8.36    7.88
  -4  -3   8    4.66    8.00
   4   3  -7   24.25    7.88
  -4  -3   7    7.76    9.67
   4   3  -6   -1.19    6.69
  -4  -3   6   -3.46    6.21
   4   3  -5    8.72    6.81
  -4  -3   5   11.59    8.24
  -4  -3  -7    7.29    8.48
  -4  -3  -8    3.94    8.48
   4   3   9    2.15    8.48
  -4  -3  -9   11.23   10.99
   4   3  10    5.85    9.79
  -4  -3 -10    3.70    5.85
   4   3  11    6.33    3.58
  -4  -3 -11    2.63    6.93
   4   3  12    7.88    6.09
  -4  -3 -12   24.96    9.20
   4   3  13   -0.60    5.49
  -4  -3 -13    2.39    4.90
   4   3  14    8.24    7.40
  -4  -3 -14   17.32    5.73
   4   3  15    1.67    4.54
  -4  -3 -15   -5.85    5.26
   4   3  16   -2.03    6.57
  -4  -3 -16    1.31    6.09
   4   3  17   10.03    5.85
  -4  -3 -17   -0.60    5.85
   4   3  18   -2.87    5.49
  -4  -3 -18   -1.91    6.09
   4   3  19   25.44    7.29
  -4  -3 -19   16.48    7.29
   4   3  20   28.78   10.75
  -4  -3 -20   22.57    7.52
   4   3  21    5.97    8.60
  -4  -3 -21   21.98    7.05
   4   3  22   86.35   10.15
  -4  -3 -22  100.09   11.23
   4   3  23    6.45    7.88
  -4  -3 -23    3.34    7.40
   4   3  24   -2.87    6.57
  -4  -3 -24    1.31    5.14
   4   3  25    3.46    7.88
  -4  -3 -25    5.14    5.14
   4   3  26    8.48    7.17
  -4  -3 -26    8.60    7.40
   4   3  27   -6.93    5.73
  -4  -3 -27   -6.57    6.33
   4   3  28    4.54    8.36
  -4  -3 -28    3.58    6.33
   4   3  29    2.03    6.93
  -4  -3 -29   -1.07    4.42
   4   3  30   -4.18    5.85
  -4  -3 -30    8.24    6.33
   4   3  31   -0.24    7.64
  -4  -3 -31   11.35    6.93
   4   3  32    6.21    6.93
  -4  -3 -32    2.27    6.09
   4   3  33   -0.36    7.40
  -4  -3 -33   -3.94    7.40
   4   3  34    5.14    8.36
  -4  -3 -34   15.29    6.93
   4   3  35    4.18    5.02
  -4  -3 -35    3.34    5.85
   4   3  36   -0.36    7.40
  -4  -3 -36    2.27    7.88
   4   3  37   14.45    9.08
  -4  -3 -37    2.03    6.93
   4   3  38    1.07    7.17
  -4  -3 -38   -2.39    6.57
   4   3  39   10.51    9.67
  -4  -3 -39    3.70    8.72
   4   3  40   -1.31    8.12
  -4  -3 -40   10.63    6.93
   4   3  41    0.96    6.33
  -4  -3 -41    6.33    6.33
   4   3  42    6.93    7.76
  -4  -3 -42   15.29    7.05
   4   3  43  -11.23    9.55
  -4  -3 -43   -0.72    7.64
   4   3  44   14.45    7.17
  -4  -3 -44    8.84    6.57
   4   3  45    0.84    8.60
  -4  -3 -45   -3.11    7.29
   4   4 -36    9.44    7.88
   4   4 -35   18.03    8.60
   4   4 -34    9.91    7.88
   4   4 -33   -5.02    8.84
  -4  -4  33    6.33    5.49
   4   4 -32   17.44    5.97
  -4  -4  32   20.54    6.33
   4   4 -31    8.00    5.14
  -4  -4  31   12.42    7.76
   4   4 -30    0.48    4.30
  -4  -4  30   -2.87    5.14
   4   4 -29   31.77    8.00
  -4  -4  29   41.44    9.55
   4   4 -28   55.42    8.24
  -4  -4  28   53.98   14.93
   4   4 -27   19.47    6.33
  -4  -4  27   37.02    6.93
   4   4 -26    4.90    4.78
  -4  -4  26    2.27    5.02
   4   4 -25    4.66    5.61
  -4  -4  25   -0.12    4.78
   4   4 -24    1.19    4.90
  -4  -4  24    5.97    4.54
   4   4 -23   20.42    4.42
  -4  -4  23   13.14    4.78
   4   4 -22   11.11    5.14
  -4  -4  22   20.66    5.61
   4   4 -21    7.40    4.54
  -4  -4  21   10.99    4.42
   4   4 -20   -0.24    4.54
  -4  -4  20    3.11    4.78
   4   4 -19   -3.11    4.42
  -4  -4  19    3.46    5.14
   4   4 -18    7.64    4.54
  -4  -4  18    0.24    4.30
   4   4 -17    4.78    5.14
  -4  -4  17    2.27    2.99
   4   4 -16   -2.87    4.18
  -4  -4  16   -1.19    3.82
   4   4 -15   -2.75    3.11
  -4  -4  15   -1.07    2.99
   4   4 -14    5.37    8.00
  -4  -4  14    5.37    4.30
   4   4 -13   -6.93    5.85
  -4  -4  13    6.45    7.76
   4   4 -12    0.72    7.88
  -4  -4  12    1.79    8.48
   4   4 -11    0.24    6.09
  -4  -4  11    2.39    6.69
   4   4 -10    4.78    5.61
  -4  -4  10   24.72   10.75
   4   4  -9    3.94    7.88
  -4  -4   9   -0.36    5.37
   4   4  -8   66.05   13.14
  -4  -4   8   51.36   14.21
   4   4  -7  135.32   19.83
  -4  -4   7  142.37   22.45
   4   4  -6  147.62   19.35
  -4  -4   6  145.95   19.47
   4   4  -5   79.42   17.56
  -4  -4   5   97.10   15.77
   4   4  -4    8.48    9.44
   4   4  -3   21.86    9.08
   4   4  -2   30.69   10.63
   4   4  -1   56.73   11.23
   4   4   0   28.78    9.44
   4   4   1   40.37   10.75
  -4  -4  -6   13.62   10.15
   4   4   7   43.95   12.54
  -4  -4  -7   60.20    9.79
   4   4   8   98.77   11.70
  -4  -4  -8   76.56    9.20
   4   4   9   49.92   12.42
  -4  -4  -9   45.27    7.52
   4   4  10    1.79    9.44
  -4  -4 -10    0.36    7.64
   4   4  11   15.05    5.14
  -4  -4 -11    5.73    7.29
   4   4  12    8.84    5.49
  -4  -4 -12    7.52    6.57
   4   4  13    0.48    6.69
  -4  -4 -13   -3.82    6.09
   4   4  14    5.61    5.02
  -4  -4 -14   26.75    5.49
   4   4  15   18.27    7.88
  -4  -4 -15   30.22    7.40
   4   4  16   23.17    8.24
  -4  -4 -16   39.29    7.76
   4   4  17   14.93    8.12
  -4  -4 -17    1.31    6.33
   4   4  18   -6.57    6.93
  -4  -4 -18   -1.79    5.49
   4   4  19    0.72    5.49
  -4  -4 -19    1.79    4.30
   4   4  20    3.94    8.12
  -4  -4 -20   -3.94    6.09
   4   4  21    4.78    6.21
  -4  -4 -21    2.03    4.90
   4   4  22   -0.48    6.81
  -4  -4 -22    4.30    6.57
   4   4  23    9.32    7.88
  -4  -4 -23   -0.84    5.97
   4   4  24    8.24    6.93
  -4  -4 -24    3.94    4.66
   4   4  25   -6.69    7.76
  -4  -4 -25    8.84    6.21
   4   4  26   -1.67    6.45
  -4  -4 -26   -1.07    4.90
   4   4  27    1.91    7.88
  -4  -4 -27   -3.11    5.37
   4   4  28   -5.02    7.52
  -4  -4 -28   -4.90    7.05
   4   4  29    6.57    6.57
  -4  -4 -29    3.34    6.33
   4   4  30   16.60    8.72
  -4  -4 -30    6.57    7.05
   4   4  31    7.64    6.81
  -4  -4 -31   -0.84    5.73
   4   4  32   -2.99    6.57
  -4  -4 -32   16.12    5.49
   4   4  33   18.27    9.91
  -4  -4 -33   20.07    7.52
   4   4  34   13.14    8.24
  -4  -4 -34   14.09    6.93
   4   4  35    1.43    6.81
  -4  -4 -35   -2.03    6.33
   4   4  36   24.01    9.91
  -4  -4 -36   27.47    8.48
   4   4  37   25.08   14.21
  -4  -4 -37   48.25   10.99
   4   4  38   18.15    8.24
  -4  -4 -38   13.38    5.97
   4   4  39   -5.97    6.81
  -4  -4 -39    0.96    5.61
   4   4  40   -3.58    9.20
  -4  -4 -40   -0.12    7.17
   4   4  41   -7.40    6.93
  -4  -4 -41  -10.03    8.72
   4   4  42    3.46    6.57
  -4  -4 -42   -6.33    5.73
   4   4  43   31.65   11.11
  -4  -4 -43   15.53    7.40
   4   4  44    4.90   11.11
  -4  -4 -44    0.24    5.26
   4   5 -35   -3.58    6.21
  -4  -5  35   -4.06    7.05
   4   5 -34   -1.55    6.33
  -4  -5  34    1.31    9.08
   4   5 -33    0.72    6.93
  -4  -5  33   -3.70    8.72
   4   5 -32    2.99    4.54
  -4  -5  32   -5.14   10.39
   4   5 -31    1.19    5.97
  -4  -5  31   -1.31    8.12
   4   5 -30   -2.51    6.57
  -4  -5  30   -1.19    9.08
   4   5 -29    1.79    7.29
  -4  -5  29    5.02    8.96
   4   5 -28    2.99    4.66
  -4  -5  28   -1.67    4.78
   4   5 -27   -1.43    4.42
  -4  -5  27    1.79    4.78
   4   5 -26    1.43    4.54
  -4  -5  26   -2.87    4.66
   4   5 -25   -5.14    4.06
  -4  -5  25   -1.43    4.42
   4   5 -24    3.34    3.46
  -4  -5  24    4.30    5.37
   4   5 -23    0.84    4.42
  -4  -5  23    3.70    5.26
   4   5 -22   24.25    5.73
  -4  -5  22   31.41    5.26
   4   5 -21    5.61    4.66
  -4  -5  21    4.66    4.42
   4   5 -20    8.24    6.93
  -4  -5  20    4.30    7.64
   4   5 -19    0.00    5.49
  -4  -5  19    8.72    7.29
   4   5 -18   14.33    8.36
  -4  -5  18   -0.60    7.76
   4   5 -17    0.84    7.40
  -4  -5  17   -3.34    6.21
   4   5 -16    7.05    7.64
  -4  -5  16    0.36    8.72
   4   5 -15    5.14    7.88
  -4  -5  15   -1.67    7.76
   4   5 -14   -4.66    5.14
  -4  -5  14    4.78    6.33
   4   5 -13    0.00    6.81
  -4  -5  13    7.29    8.60
   4   5 -12    1.31    5.14
  -4  -5  12    2.75    6.57
   4   5 -11   -4.06    6.33
  -4  -5  11    4.42    5.97
   4   5 -10    8.24    6.69
  -4  -5  10   10.51    6.57
   4   5  -9    8.00    6.45
  -4  -5   9   -0.24    6.69
   4   5  -8    4.06    5.73
  -4  -5   8   -5.02    7.29
   4   5  -7   15.53    6.93
  -4  -5   7   -3.58    6.93
   4   5  -6   -0.48    6.21
  -4  -5   6    2.39    7.52
   4   5  -5   -7.88    5.73
  -4  -5   5    4.42    7.29
   4   5  -4    7.17    7.05
   4   5  -3   -1.91    5.26
  -4  -5   3    5.61    8.96
   4   5  -2    7.52    7.40
  -4  -5   2    0.36    8.72
   4   5  -1    5.97    6.21
  -4  -5   1   15.77    8.60
   4   5   0   29.62    7.76
  -4  -5   0   26.28   10.15
   4   5   1    5.49    9.55
  -4  -5  -1    0.48    7.05
  -4  -5  -2   -2.87    6.45
  -4  -5  -3    6.81    7.29
   4   5   4   16.48    8.12
  -4  -5  -4  -12.18    7.88
   4   5   5    2.99    7.17
  -4  -5  -5   -0.60    7.17
   4   5   6    6.93    6.21
  -4  -5  -6   11.23    7.29
   4   5   7    0.36    6.57
  -4  -5  -7    8.24    6.69
   4   5   8    4.30    5.85
  -4  -5  -8    3.58    4.90
   4   5   9   14.81    6.69
  -4  -5  -9    1.31    6.21
   4   5  10    0.48    6.69
  -4  -5 -10   -7.29    5.14
   4   5  11    3.70    5.73
  -4  -5 -11    5.14    5.14
   4   5  12    3.11    7.05
  -4  -5 -12    1.07    4.66
   4   5  13    6.93    6.57
  -4  -5 -13    0.60    5.49
   4   5  14   -0.84    7.05
  -4  -5 -14    0.96    5.73
   4   5  15    9.20    6.81
  -4  -5 -15   -3.34    5.37
   4   5  16    1.55    6.21
  -4  -5 -16    1.55    6.33
   4   5  17   -3.46    5.02
  -4  -5 -17   -3.11    5.49
   4   5  18    2.03    6.93
  -4  -5 -18   -3.70    6.09
   4   5  19   -0.36    6.93
  -4  -5 -19    1.19    5.26
   4   5  20    7.29    6.57
  -4  -5 -20    7.40    4.78
   4   5  21   22.57    8.12
  -4  -5 -21   22.10    8.48
   4   5  22   69.87    9.91
  -4  -5 -22   58.64    9.91
   4   5  23   -1.79    6.45
  -4  -5 -23    2.15    6.09
   4   5  24    2.87    7.40
  -4  -5 -24   14.69    6.81
   4   5  25    8.12    5.26
  -4  -5 -25    6.33    5.37
   4   5  26    2.99    6.21
  -4  -5 -26   -0.84    5.02
   4   5  27    3.58    7.52
  -4  -5 -27    0.84    6.21
   4   5  28   -2.39    4.30
  -4  -5 -28    4.42    5.49
   4   5  29    2.15    7.76
  -4  -5 -29    8.60    6.21
   4   5  30  -10.75    8.48
  -4  -5 -30    2.87    6.69
   4   5  31    6.45    5.26
  -4  -5 -31    0.12    5.61
   4   5  32   -6.93    6.57
  -4  -5 -32    2.99    5.73
   4   5  33    0.96    7.64
  -4  -5 -33   -1.91    5.97
   4   5  34   -3.70    6.45
  -4  -5 -34    2.15    5.37
   4   5  35    5.02    6.69
  -4  -5 -35    3.46    4.90
   4   5  36  -10.63    8.84
  -4  -5 -36   -2.27    5.97
   4   5  37   -1.91    8.24
  -4  -5 -37   10.63    7.52
   4   5  38    2.99    6.93
  -4  -5 -38    1.67    5.26
   4   5  39   -5.14   10.51
  -4  -5 -39    2.75    8.84
  -4  -5 -40    7.88   10.15
   4   6 -25   -4.06    6.09
   4   6 -24    2.63    5.14
   4   6 -23    3.11    5.26
  -4  -6  23   -5.49    5.02
   4   6 -22    1.79    5.37
  -4  -6  22    2.15    5.26
   4   6 -21    4.06    6.57
  -4  -6  21    4.06    4.66
   4   6 -20    1.55    5.14
  -4  -6  20    0.36    5.37
   4   6 -19    0.48    6.45
  -4  -6  19   -0.72    4.54
   4   6 -12    5.61    5.14
  -4  -6  12    0.36    4.90
   4   6 -11    3.11    6.21
  -4  -6  11    2.63    6.33
   4   6 -10    4.42    4.42
  -4  -6  10    2.87    5.85
   4   6  -9   -2.03    6.09
  -4  -6   9   -0.24    5.97
   4   6  -8   -3.22    6.45
  -4  -6   8    4.42    6.33
   4   6  -7    6.69    7.05
  -4  -6   7    2.15    5.49
   4   6  -6   15.41    8.72
   4   6  -5   -0.24    5.61
  -4  -6   5    7.52    5.85
   4   6  -4    2.75    6.81
  -4  -6   4    3.70    7.40
   4   6  -3    0.72    7.17
  -4  -6   3    1.67    7.29
   4   6  -2    0.36    7.05
  -4  -6   2   -0.72    6.69
   4   6  -1   10.03    6.33
  -4  -6   1   -9.44    9.79
   4   6   0    9.55    7.52
  -4  -6   0    3.34    7.88
   4   6   1    7.64    6.57
  -4  -6  -1   -0.36    8.24
   4   6   2   -4.66    6.21
  -4  -6  -2    9.08    8.24
   4   6   3    5.14    6.81
  -4  -6  -3    6.33    6.33
   4   6   4    2.75    8.24
  -4  -6  -4   -3.46    6.45
   4   6   5    3.58    5.85
  -4  -6  -5    9.20    7.29
   4   6   6    3.82    6.45
  -4  -6  -6   -5.61    7.52
   4   6   7    9.32    6.21
  -4  -6  -7   -3.82    7.64
   4   6   8    6.93    7.88
  -4  -6  -8    2.51    7.76
   4   6   9    0.24    8.00
  -4  -6  -9   -3.58    4.54
   4   6  10    7.29    8.60
  -4  -6 -10   -5.37    4.06
   4   6  11    8.12    4.78
  -4  -6 -11    4.54    4.18
   4   6  12   -0.60    6.09
  -4  -6 -12   -5.85    5.02
   4   6  13    0.12    6.09
  -4  -6 -13    4.30    4.78
   4   6  14    2.51    6.45
  -4  -6 -14    5.49    4.30
   4   6  15   12.78    6.33
  -4  -6 -15   22.21    6.21
   4   6  16   16.96    7.17
  -4  -6 -16   20.90    7.40
   4   6  17    4.90    6.93
  -4  -6 -17   13.62    5.37
   4   6  18    7.52    6.33
  -4  -6 -18   -1.67    5.14
   4   6  19   -2.99    8.72
  -4  -6 -19    0.60    5.14
   4   6  20    2.03    6.45
  -4  -6 -20   -3.58    6.33
   4   6  21   -0.24    8.72
  -4  -6 -21    1.07    8.12
   4   6  22    7.29    8.72
  -4  -6 -22   -2.63    5.49
   4   6  23   -0.96    5.37
  -4  -6 -23   -1.79    4.90
   4   6  24    2.75    6.93
  -4  -6 -24    8.96    6.45
   4   6  25   -0.60    7.05
  -4  -6 -25    1.31    7.29
   4   6  26   -1.43    5.85
  -4  -6 -26   -4.42    5.61
   4   6  27   -2.27    6.93
  -4  -6 -27    0.84    5.73
   4   6  28   -0.84   10.15
  -4  -6 -28    6.69    8.24
   4   6  29   -1.43   11.35
  -4  -6 -29   -7.05    7.88
   4   6  30    7.40   12.42
  -4  -6 -30    2.51    6.81
   4   6  31   -1.19   13.26
  -4  -6 -31   -4.42    6.57
   4   6  32    0.72    9.32
  -4  -6 -32   -2.15    7.52
  -4  -6 -33   11.35    9.20
   4   7 -18    3.58    5.14
   4   7 -17   -2.39    5.73
   4   7 -16   -5.61    6.81
   4   7 -15    3.22    4.78
  -4  -7   7    5.14    5.37
   4   7  -6   -0.36    5.37
  -4  -7   6   -0.24    6.81
   4   7  -5   -5.02    5.49
  -4  -7   5   -4.18    5.26
   4   7  -4    1.79    6.93
  -4  -7   4   -0.96    7.29
   4   7  -3    4.18    5.85
  -4  -7   3   -1.43    6.09
   4   7  -2    9.20    6.33
  -4  -7   2    7.52    6.69
   4   7  -1    3.34    6.09
  -4  -7   1    3.22    7.64
   4   7   0   -1.07    5.61
  -4  -7   0   -1.19    5.97
   4   7   1    5.61    8.12
  -4  -7  -1    3.58    7.88
   4   7   2    3.82    5.97
  -4  -7  -2    3.46    4.90
   4   7   3    6.21    5.61
  -4  -7  -3    1.91    5.85
   4   7   4    0.12    5.26
  -4  -7  -4   -2.03    5.37
   4   7   5    3.46    5.97
  -4  -7  -5    2.51    5.97
   4   7   6    3.34    6.57
  -4  -7  -6   -3.70    6.33
   4   7   7    1.43    5.37
  -4  -7  -7    0.48    4.78
   4   7   8   -4.90    6.69
  -4  -7  -8    1.91    5.73
   4   7   9    2.39    7.17
  -4  -7  -9    5.14    6.21
  -4  -7 -10   -3.70    4.30
   4   7  16    3.70    6.09
   4   7  17    8.36    6.93
  -4  -7 -17   -4.66    7.88
   4   7  18   -1.43    7.17
  -4  -7 -18    6.69    8.12
   4   7  19   -2.75    5.61
  -4  -7 -19   -5.49    9.08
   4   8  -1    7.40    6.93
   4   8   0    9.55    5.14
   4   8   1   15.77    6.33
   4   8   2   18.75    7.88
   4   8   3   18.99    7.88
  -4  -8  -3    5.85    5.26
   4   8   4    9.67    7.76
  -4  -8  -4    8.24    3.94
   4   8   6    2.15    6.57
   4   8   7    0.48    5.49
  -4  -8  -7    2.03    6.57
   4   8   8    2.39    7.40
  -4  -8  -8   -3.94    6.21
   4   8   9    0.12    4.54
  -4  -8  -9    9.32    6.21
  -4  -8 -10    7.05    4.78
   5  -7 -24    0.60    4.78
  -5   7  24   -2.39    8.12
   5  -7 -23    6.33    8.60
  -5   7  23    4.78    4.54
   5  -7 -22    5.26    8.72
  -5   7  22   -3.70    8.24
   5  -7 -21    2.03    7.88
  -5   7  21   -1.55    8.24
   5  -7 -20   -0.96    7.76
  -5   7  20   15.29    9.20
   5  -7 -19   -1.91    6.21
  -5   7  19    1.19    4.90
   5  -7 -18    2.51    7.05
  -5   7  18   -1.31    7.64
   5  -7 -17    3.11    6.45
  -5   7  17    2.51    8.48
   5  -7 -16   -1.07    6.81
  -5   7  16    1.55    7.52
   5  -7 -15    0.72    7.88
  -5   7  15    7.05    6.81
   5  -7 -14    2.87    6.57
  -5   7  14   -4.06    7.05
   5  -7 -13    3.82    5.14
  -5   7  13    6.33    7.88
  -5   7  12    1.55    4.54
   5  -7   8   -2.99    5.02
   5  -7   9   -2.03    6.69
   5  -7  10    2.87    5.73
   5  -7  11   -1.19    4.78
   5  -6 -33    8.60    9.91
  -5   6  33    6.57   11.94
   5  -6 -32   16.72    7.64
  -5   6  32   27.11   11.47
   5  -6 -31    0.36    4.90
  -5   6  31    4.90    5.73
   5  -6 -30   -3.46    8.96
  -5   6  30    4.78   11.59
   5  -6 -29   -7.17    9.67
  -5   6  29   -4.18   10.03
   5  -6 -28    0.60    6.21
  -5   6  28    4.90    8.00
   5  -6 -27   -3.46    8.48
  -5   6  27   -0.72    7.64
   5  -6 -26    5.02    8.60
  -5   6  26    6.21   10.03
   5  -6 -25    0.60    8.48
  -5   6  25   -4.30    7.76
   5  -6 -24   -2.99    5.14
  -5   6  24    5.37    8.24
   5  -6 -23    4.30    8.84
  -5   6  23   -3.34    5.37
   5  -6 -22    0.24    6.45
  -5   6  22   -4.54    7.40
   5  -6 -21    1.07    6.69
  -5   6  21    9.08    8.36
  -5   6  20   80.98   14.33
  -5   6  13    0.00    7.52
  -5   6  12    0.84    7.76
  -5   6  11    3.11    6.33
  -5   6  10   -1.55    4.90
  -5   6   9   -5.26    7.17
  -5   6   8   13.50    8.12
  -5   6   7    9.32    7.29
  -5   6   6   -3.82    6.21
  -5   6   5    5.14    6.21
  -5   6   4    8.12    6.21
  -5   6   3    4.42    5.73
   5  -6  -2    2.15    5.26
  -5   6   2   -0.96    5.61
   5  -6  -1    1.43    4.90
  -5   6   1    8.36    7.17
   5  -6   0   10.51    7.40
  -5   6   0    3.22    5.85
   5  -6   1   23.89    7.76
  -5   6  -1   33.32    8.00
   5  -6   2    7.40    7.29
  -5   6  -2   12.78    7.52
   5  -6   3   38.94    8.48
  -5   6  -3   14.21    7.52
   5  -6   4   27.47   11.23
  -5   6  -4   22.45    7.64
   5  -6   5    4.18    5.26
  -5   6  -5   -1.79    6.69
   5  -6   6   11.59    8.84
  -5   6  -6    4.30    5.26
   5  -6   7    4.42    5.61
  -5   6  -7    2.51    6.45
   5  -6   8   -0.72    5.37
  -5   6  -8    0.12    4.78
   5  -6   9    2.99    5.14
  -5   6  -9    1.31    5.02
   5  -5 -33   -6.45    7.29
  -5   5  33   -1.67    6.09
   5  -5 -32   -6.57    8.84
  -5   5  32   -3.46    9.32
   5  -5 -31   -0.96    5.61
  -5   5  31    4.18    6.93
   5  -5 -30   -3.11    5.37
  -5   5  30    1.19    7.17
   5  -5 -29   11.82    6.45
  -5   5  29    4.42    5.37
   5  -5 -28    1.31    6.09
  -5   5  28    5.49    6.93
   5  -5 -27    4.66    5.02
  -5   5  27    1.19    6.21
   5  -5 -26   -0.60    5.85
  -5   5  26   -1.31    5.61
   5  -5 -25   -8.24    6.33
  -5   5  25    1.43    6.93
   5  -5 -24   -0.72    5.73
  -5   5  24   -3.70    6.69
   5  -5 -23   -5.49    4.90
  -5   5  23   -9.08    6.45
   5  -5 -22   -2.87    5.49
  -5   5  22    1.19    7.40
   5  -5 -21    0.84    5.14
  -5   5  21   -6.45    8.96
   5  -5 -20    8.72    4.54
  -5   5  20   13.62    9.32
   5  -5 -19    7.64    5.61
  -5   5  19    4.18    7.52
   5  -5 -18    4.06    5.37
  -5   5  18    0.72    9.32
   5  -5 -17    0.48    3.94
  -5   5  17   -5.26    7.40
   5  -5 -16   -2.87    4.78
  -5   5  16    4.30    7.64
   5  -5 -15   -2.39    4.54
  -5   5  15   -8.96    8.48
   5  -5 -14    1.91    3.82
  -5   5  14    5.61    7.40
   5  -5 -13    2.51    4.18
  -5   5  13   13.14    8.36
   5  -5 -12    1.07    4.30
  -5   5  12    2.03    7.17
   5  -5 -11   -0.72    4.54
  -5   5  11   -4.78    6.21
   5  -5 -10   -2.15    4.42
  -5   5  10   -4.18    6.69
   5  -5  -9    3.58    4.66
  -5   5   9   -1.67    5.97
   5  -5  -8   -6.81    5.26
  -5   5   8    3.22    5.97
   5  -5  -7   -1.91    4.90
  -5   5   7    6.45    5.37
   5  -5  -6   -1.07    5.14
  -5   5   6   -6.21    5.61
   5  -5  -5    1.43    4.06
  -5   5   5   -1.43    5.02
   5  -5  -4    1.31    3.82
  -5   5   4    7.40    5.02
   5  -5  -3   -1.07    4.54
  -5   5   3    2.27    4.54
   5  -5  -2    0.24    4.78
  -5   5   2    3.82    5.14
   5  -5  -1   -3.11    5.49
  -5   5   1    4.30    4.90
  -5   5   0   18.75    7.52
   5  -5   1    4.90    8.24
  -5   5  -1   11.94    7.52
   5  -5   2   14.45    6.93
  -5   5  -2    7.29    8.60
   5  -5   3   15.65    7.52
  -5   5  -3   20.42    7.88
   5  -5   4    5.73    6.57
  -5   5  -4    3.46    5.97
   5  -5   5   -1.31    6.57
  -5   5  -5   -4.06    5.14
   5  -5   6   -3.22    7.40
  -5   5  -6   -3.70    5.49
   5  -5   7  -10.39    7.88
  -5   5  -7    0.60    4.78
   5  -5   8    1.79    9.08
  -5   5  -8    5.49    6.09
   5  -5   9   -3.94    8.48
  -5   5  -9    2.27    5.14
   5  -5  10   -0.24    8.48
  -5   5 -10   -3.70    5.73
   5  -5  11    4.30    8.36
  -5   5 -11    1.79    6.09
   5  -5  12   -4.66    8.00
  -5   5 -12   -2.63    6.69
   5  -5  13    2.87    9.08
  -5   5 -13   -1.07    6.33
   5  -5  14    1.07    6.57
  -5   5 -14    5.02    6.09
   5  -5  15    0.48    6.09
  -5   5 -15    0.84    6.09
   5  -5  16    7.40    7.29
  -5   5 -16    2.75    5.49
   5  -5  17   -1.55    6.09
  -5   5 -17    3.11    5.02
   5  -5  18    1.91    9.55
  -5   5 -18   -2.87    5.85
   5  -5  19    6.33    7.64
  -5   5 -19   -0.48    5.02
   5  -5  20   -0.36    2.99
  -5   5 -20   -7.52    4.06
   5  -5  21    2.39    4.90
  -5   5 -21    0.72    4.30
   5  -5  22   -0.36    4.90
  -5   5 -22    6.69    5.85
   5  -5  23   -6.81    6.93
  -5   5 -23    2.39    5.73
   5  -5  24    1.31   10.15
  -5   5 -24    1.19    6.21
   5  -5  25    2.63    7.29
  -5   5 -25    6.93    6.57
   5  -5  26    1.31    6.45
  -5   5 -26    4.18    5.49
   5  -5  27    0.72    8.96
  -5   5 -27    2.87    6.33
   5  -5  28   -3.94    9.32
  -5   5 -28   -3.58    6.45
   5  -5  29    0.24    7.88
  -5   5 -29    3.34    4.30
   5  -5  30    6.21    7.40
  -5   5 -30    2.15    5.61
   5  -4 -43   -9.08    8.48
   5  -4 -42   10.03   10.75
  -5   4  42   15.77   10.63
   5  -4 -41    7.17    9.67
  -5   4  41    9.20   12.54
   5  -4 -40    2.27    8.12
  -5   4  40    2.63   11.11
   5  -4 -39    0.72    8.36
  -5   4  39   -1.31   12.42
   5  -4 -38    8.84    8.48
  -5   4  38   -6.09   11.35
   5  -4 -37    3.22    8.72
  -5   4  37    3.46    9.20
   5  -4 -36    6.81    8.12
  -5   4  36   -2.03   11.82
   5  -4 -35    7.40    8.36
  -5   4  35   -1.55   11.59
   5  -4 -34   17.20   10.03
  -5   4  34    6.69   13.02
   5  -4 -33   -1.55    8.96
  -5   4  33    7.76   13.14
   5  -4 -32   36.67   11.47
  -5   4  32   44.19   15.77
   5  -4 -31   18.75   10.63
  -5   4  31   31.77   13.14
   5  -4 -30   10.39    6.09
  -5   4  30    4.42   12.18
   5  -4 -29   -7.64    8.00
  -5   4  29    5.61    9.79
   5  -4 -28    6.57    5.49
  -5   4  28  -10.99   11.59
   5  -4 -27    2.03    5.49
  -5   4  27   -2.87    6.33
   5  -4 -26   -1.43    6.21
  -5   4  26   -3.22    6.69
   5  -4 -25    0.60    6.21
  -5   4  25   10.75    7.17
   5  -4 -24    6.33    6.45
  -5   4  24   12.30    5.49
   5  -4 -23    4.78    5.97
  -5   4  23   -6.81    7.05
   5  -4 -22    6.45    6.57
  -5   4  22    6.81    7.17
   5  -4 -21   72.38    7.88
  -5   4  21   63.06   10.51
   5  -4 -20    8.60    6.57
  -5   4  20    9.55    9.79
   5  -4 -19   -3.34    4.30
  -5   4  19    2.39    7.17
   5  -4 -18   60.31    7.29
  -5   4  18   53.51    7.64
   5  -4 -17    8.60    5.61
  -5   4  17   -0.12    7.52
   5  -4 -16    5.02    3.94
  -5   4  16    8.72    9.55
   5  -4 -15    6.33    5.14
  -5   4  15   -4.42    6.69
   5  -4 -14   12.18    5.37
  -5   4  14    3.11    7.40
   5  -4 -13   -2.27    5.14
  -5   4  13    8.36    5.26
   5  -4 -12    7.88    5.37
  -5   4  12    7.52    7.05
   5  -4 -11   -1.55    4.78
  -5   4  11    0.36    6.81
   5  -4 -10    1.07    5.26
  -5   4  10   -3.94    5.14
   5  -4  -9    3.46    5.73
  -5   4   9    5.14    7.40
   5  -4  -8    2.27    5.26
  -5   4   8    5.02    7.88
   5  -4  -7    8.36    5.37
  -5   4   7    8.24    6.69
   5  -4  -6   -1.67    5.02
  -5   4   6    2.27    6.33
   5  -4  -5   -2.51    4.78
  -5   4   5    7.29    3.34
   5  -4  -4    4.90    4.90
  -5   4   4    7.76    5.37
   5  -4  -3    5.26    7.52
  -5   4   3   15.77   10.99
  -5   4   2   10.87    8.60
  -5   4   1   -3.34    6.45
  -5   4   0   14.45    9.20
   5  -4   1   12.18    9.79
  -5   4  -1   16.60    8.48
   5  -4   4   17.20    9.67
  -5   4  -4   18.03    7.40
   5  -4   5    7.05    8.96
  -5   4  -5   15.88    8.84
   5  -4   6   -1.67   10.03
  -5   4  -6   15.17    7.52
   5  -4   7    7.40    8.72
  -5   4  -7   16.24    7.52
   5  -4   8   15.53    8.24
  -5   4  -8    7.64    5.97
   5  -4   9   -3.46    8.00
  -5   4  -9   -4.66    5.61
   5  -4  10   12.66    9.55
  -5   4 -10   -2.03    3.94
   5  -4  11   -1.43    8.84
  -5   4 -11   -1.31    5.49
   5  -4  12    2.63    7.05
  -5   4 -12    5.02    7.40
   5  -4  13   -8.84    7.76
  -5   4 -13   -1.91    6.21
   5  -4  14   14.45    8.48
  -5   4 -14   -3.34    5.49
   5  -4  15    5.49   10.03
  -5   4 -15    0.84    5.49
   5  -4  16    5.85    7.76
  -5   4 -16   -3.22    7.40
   5  -4  17   -1.91    8.60
  -5   4 -17   -6.45    5.97
   5  -4  18   13.85   12.90
  -5   4 -18   11.70    7.76
   5  -4  19    0.00    8.96
  -5   4 -19    5.37    5.73
   5  -4  20    9.55    8.48
  -5   4 -20   -6.09    3.94
   5  -4  21    3.70    7.40
  -5   4 -21   -0.84    5.26
   5  -4  22   -3.11    4.66
  -5   4 -22    2.15    4.42
   5  -4  23    5.14    6.45
  -5   4 -23    3.11    5.26
   5  -4  24   49.92    9.79
  -5   4 -24   52.67    8.48
  -5   4 -25   -2.39    7.88
  -5   4 -26    4.06    6.33
  -5   4 -27   13.14    8.60
  -5   3  44   -5.37    7.40
   5  -3 -43   12.06    7.05
  -5   3  43   15.77   12.42
   5  -3 -42   -1.91    7.88
  -5   3  42   10.03    8.24
   5  -3 -41   23.77   10.63
  -5   3  41   16.96   15.53
   5  -3 -40    0.00    9.55
  -5   3  40   -4.54   13.26
   5  -3 -39    9.20    9.79
  -5   3  39    2.75   10.15
   5  -3 -38    7.76    8.12
  -5   3  38   14.21   12.06
   5  -3 -37    2.03    8.36
  -5   3  37   -1.07   12.06
   5  -3 -36    3.34    8.00
  -5   3  36    2.03   13.74
   5  -3 -35   -6.45    6.45
  -5   3  35   -5.02   12.18
   5  -3 -34   21.26   10.27
  -5   3  34   -8.12   11.47
   5  -3 -33  -12.06    9.20
  -5   3  33   -7.64   11.11
   5  -3 -32   -0.12    9.08
  -5   3  32   -5.85   11.70
   5  -3 -31   -2.15    5.49
  -5   3  31    2.87    6.09
   5  -3 -30   -1.19    6.45
  -5   3  30   -4.54    6.93
   5  -3 -29    0.24    4.78
  -5   3  29    0.60    6.69
   5  -3 -28   -1.31    4.78
  -5   3  28    2.27    5.61
   5  -3 -27    1.43    5.97
  -5   3  27   -0.72    6.81
   5  -3 -26    7.76    5.37
  -5   3  26    0.36    6.33
   5  -3 -25    4.18    4.66
  -5   3  25   -2.27    4.90
   5  -3 -24    0.48    4.06
  -5   3  24   -0.24    6.81
   5  -3 -23   -1.43    5.73
  -5   3  23    7.17    6.45
   5  -3 -22    0.72    4.66
  -5   3  22   -1.43    5.73
   5  -3 -21    0.36    5.37
  -5   3  21    1.43    5.97
   5  -3 -20   26.04    5.26
  -5   3  20   25.68    5.73
   5  -3 -19   22.21    7.52
  -5   3  19    6.33    5.14
   5  -3 -18   12.78    7.52
  -5   3  18   11.23    9.08
   5  -3 -17   -5.26    5.02
  -5   3  17   -2.51    6.45
   5  -3 -16   -3.94    5.61
  -5   3  16    4.18    6.69
   5  -3 -15   -2.75    5.73
  -5   3  15    4.06    7.40
   5  -3 -14    0.00    4.90
  -5   3  14    0.72    4.66
   5  -3 -13    6.81    5.61
  -5   3  13    0.96    5.37
   5  -3 -12    2.39    5.02
  -5   3  12    1.07    5.26
   5  -3 -11   -0.84    5.61
  -5   3  11   -1.19    6.21
   5  -3 -10    1.79    5.85
  -5   3  10    3.82    6.69
   5  -3  -9    5.37    7.29
  -5   3   9    0.24    4.66
   5  -3  -8    5.73    6.57
  -5   3   8   -0.48   10.39
   5  -3  -7    1.79    6.93
  -5   3   7   -2.87   10.15
   5  -3  -6    2.15    6.81
  -5   3   6    3.58    6.21
   5  -3  -5    1.07    6.69
  -5   3   5   -4.06    8.48
  -5   3   4    4.06   11.94
  -5   3   3   20.66   11.23
   5  -3   2  112.51   23.53
  -5   3  -4   20.30   12.42
   5  -3   7   16.84    8.12
  -5   3  -7   18.99    8.12
   5  -3   8   14.81    8.96
  -5   3  -8    0.24    6.33
   5  -3   9    6.09    8.12
  -5   3  -9   -5.97    6.93
   5  -3  10    1.79    8.00
  -5   3 -10    4.78    6.57
   5  -3  11    1.07    7.88
  -5   3 -11   -0.36    6.45
   5  -3  12    4.54    8.00
  -5   3 -12  -12.06    8.12
   5  -3  13    4.42    8.60
  -5   3 -13   -3.94    6.33
   5  -3  14   -2.27    7.76
  -5   3 -14  -13.74    7.52
   5  -3  15   13.85   10.39
  -5   3 -15    3.82    6.69
   5  -3  16    3.94    9.44
  -5   3 -16    8.12    6.81
   5  -3  17   -0.84    8.84
  -5   3 -17   -6.45    7.05
   5  -3  18   -0.36    8.36
  -5   3 -18    2.75    6.45
  -5   3 -19  -10.51    6.81
   5  -3  20   -0.84    4.90
  -5   3 -20   -2.27    6.33
   5  -3  21  -15.17    8.84
  -5   3 -21   -2.75    7.17
   5  -3  22   -2.15    5.97
  -5   3 -22   -2.27    5.14
   5  -3  23    2.03    6.33
  -5   3 -23    5.37    5.73
   5  -3  24    3.46    5.37
  -5   3 -24   -2.51    5.26
   5  -3  25   16.96    7.64
  -5   3 -25   10.27    6.45
   5  -3  26    2.27    4.18
  -5   3 -26    2.39    4.78
   5  -3  27    0.48   11.47
  -5   3 -27    1.79    6.69
   5  -3  28   22.69   15.53
  -5   3 -28   -2.15    8.60
   5  -3  29    3.11   11.70
  -5   3 -29    7.52    5.85
   5  -3  30   -5.73    9.79
  -5   3 -30   -4.78    7.40
   5  -3  31    8.60   11.59
  -5   3 -31    7.40    6.33
   5  -3  32    5.02   12.54
  -5   3 -32    6.81    7.76
   5  -3  33  -12.54   12.90
  -5   3 -33    6.21    7.29
   5  -3  34    8.60   11.59
  -5   3 -34    5.37    7.40
   5  -3  35   -3.11   11.82
  -5   3 -35    2.03    6.57
  -5   3 -36   -1.07    7.17
   5  -2 -43   -3.22    5.85
  -5   2  43    7.64   10.39
   5  -2 -42   25.44   10.51
  -5   2  42   43.83   15.41
   5  -2 -41   -0.12    9.44
  -5   2  41    9.08   13.26
   5  -2 -40    9.55   12.18
  -5   2  40   12.42   14.69
   5  -2 -39    0.84    8.72
  -5   2  39   -8.96   11.11
   5  -2 -38   -1.43    8.60
  -5   2  38    2.87   10.03
   5  -2 -37   -5.14    8.72
  -5   2  37    7.05   11.23
   5  -2 -36   30.34   10.75
  -5   2  36   26.40   13.62
   5  -2 -35   12.18    6.81
  -5   2  35   17.56   12.54
   5  -2 -34   10.63    5.37
  -5   2  34    9.44   11.82
   5  -2 -33    2.51    5.85
  -5   2  33    3.46    5.61
   5  -2 -32    1.43    6.09
  -5   2  32   -2.99    6.93
   5  -2 -31    4.42    5.14
  -5   2  31    6.21    7.29
   5  -2 -30    1.43    6.33
  -5   2  30    2.39    5.61
   5  -2 -29    5.49    5.97
  -5   2  29    2.75    6.93
   5  -2 -28    5.14    5.02
  -5   2  28    1.31    5.73
   5  -2 -27   11.23    6.33
  -5   2  27    0.24    6.93
   5  -2 -26   -4.78    6.57
  -5   2  26    0.84    6.21
   5  -2 -25    0.24    4.66
  -5   2  25   -0.48    4.30
   5  -2 -24    1.31    5.26
  -5   2  24    3.46    5.14
   5  -2 -23    2.63    5.85
  -5   2  23   17.08    7.88
   5  -2 -22   38.10    8.36
  -5   2  22   51.00    8.96
   5  -2 -21   83.96   13.38
  -5   2  21   86.83   15.53
   5  -2 -20   10.03    4.42
  -5   2  20    9.20    4.90
   5  -2 -19   33.20    8.12
  -5   2  19   30.46    9.20
   5  -2 -18   13.85    7.05
  -5   2  18   16.24    8.00
   5  -2 -17   11.82    5.97
  -5   2  17    6.69    5.49
   5  -2 -16    5.37    6.09
  -5   2  16    1.79    6.69
   5  -2 -15    0.60    5.73
  -5   2  15    2.27    6.57
   5  -2 -14   -1.67    5.85
  -5   2  14   -0.24    5.73
   5  -2 -13   16.12    6.81
  -5   2  13    2.75    6.93
   5  -2 -12   10.03    5.97
  -5   2  12   16.84    5.37
   5  -2 -11   24.96    8.24
  -5   2  11   36.19   10.99
   5  -2 -10   34.40    6.69
  -5   2  10   34.76    6.33
   5  -2  -9   36.19   12.06
  -5   2   9   44.43   10.39
   5  -2  -8    3.70    8.72
  -5   2   8   15.17   13.02
   5  -2  -7    1.91    7.76
  -5   2   7    6.81    9.91
   5  -2   8   61.63   18.39
  -5   2  -8   70.59   15.88
  -5   2  -9   90.53   17.08
  -5   2 -10   83.13   15.77
   5  -2  13   35.11   18.03
  -5   2 -13   35.71   11.82
   5  -2  14   44.43   13.14
  -5   2 -14   52.55   13.02
  -5   2 -15   14.09   11.23
  -5   2 -16   12.30   11.23
  -5   2 -17   -1.43    8.24
   5  -2  18   -2.51    9.55
  -5   2 -18   -3.70    7.52
   5  -2  19    2.63   11.35
  -5   2 -19    8.36    6.33
   5  -2  20   22.33   14.21
  -5   2 -20   27.11    7.29
   5  -2  21    4.90   13.74
  -5   2 -21   15.88    5.61
   5  -2  22    5.49   11.82
  -5   2 -22   24.96    6.57
   5  -2  23    0.12    7.52
  -5   2 -23   -4.66    5.49
   5  -2  24    0.12    7.76
  -5   2 -24    6.93    6.09
   5  -2  25   -1.55    6.21
  -5   2 -25   -0.72    6.21
   5  -2  26   96.62   13.50
  -5   2 -26   91.01   10.75
   5  -2  27    0.00    5.97
  -5   2 -27   -1.43    4.90
   5  -2  28   -4.90   12.06
  -5   2 -28  -13.85    8.96
   5  -2  29   11.47   11.70
  -5   2 -29   -1.79    8.00
   5  -2  30    1.19   10.63
  -5   2 -30    0.24    6.81
   5  -1 -46   -7.17    6.69
  -5   1  46    1.91    8.84
   5  -1 -45    6.33    8.72
  -5   1  45   -0.12    7.29
   5  -1 -44   -0.96    8.96
  -5   1  44   -0.36    9.91
   5  -1 -43   -1.67    8.72
  -5   1  43   15.29   11.59
   5  -1 -42   15.65   10.15
  -5   1  42    3.11   12.06
   5  -1 -41   -1.91    9.08
  -5   1  41    5.02   13.74
   5  -1 -40   -4.18    9.67
  -5   1  40    4.18   13.62
   5  -1 -39   -1.19    8.24
  -5   1  39   13.14   13.26
   5  -1 -38   19.23    9.91
  -5   1  38   25.32   12.30
   5  -1 -37    9.08    8.72
  -5   1  37   -5.49   10.15
   5  -1 -36    0.72    5.85
  -5   1  36    0.36    7.64
   5  -1 -35    5.26    5.14
  -5   1  35   -0.96    6.45
   5  -1 -34   -2.87    6.93
  -5   1  34  -13.74    8.00
   5  -1 -33    1.31    6.93
  -5   1  33   -1.31    6.69
   5  -1 -32    3.22    4.78
  -5   1  32    3.34    5.02
   5  -1 -31   -0.96    6.81
  -5   1  31    0.48    7.40
   5  -1 -30   -0.60    4.66
  -5   1  30    6.45    5.85
   5  -1 -29   -6.09    6.81
  -5   1  29    7.40    7.05
   5  -1 -28   -7.64    6.57
  -5   1  28    4.30    6.69
   5  -1 -27   -5.02    5.37
  -5   1  27    4.42    4.30
   5  -1 -26   -4.78    6.93
  -5   1  26    8.60    5.97
   5  -1 -25    7.17    4.78
  -5   1  25   -1.19    4.18
   5  -1 -24    1.31    6.69
  -5   1  24    2.39    5.61
   5  -1 -23   11.70    6.33
  -5   1  23    9.44    6.21
   5  -1 -22    9.79    4.78
  -5   1  22   10.87    5.61
   5  -1 -21    1.55    4.78
  -5   1  21    4.66    5.37
   5  -1 -20   42.76    8.36
  -5   1  20   41.32   12.30
   5  -1 -19   21.74    6.57
  -5   1  19   25.08    8.24
   5  -1 -18   18.51    6.69
  -5   1  18   14.21   10.75
   5  -1 -17   18.87    6.33
  -5   1  17   13.97    6.57
   5  -1 -16   -1.31    7.17
  -5   1  16    3.70    7.05
   5  -1 -15    3.70    7.05
  -5   1  15    5.61    7.05
   5  -1 -14   13.26   10.03
  -5   1  14   -4.90    4.90
   5  -1 -13   11.11    9.79
  -5   1  13   10.99    6.93
   5  -1 -12   -4.06    4.78
  -5   1  12    7.64    4.42
   5  -1 -11    5.14    9.08
  -5   1  11   -0.12    5.97
   5  -1 -10    6.93    8.12
  -5   1  10    5.97   10.39
   5  -1  -9    3.34   10.63
  -5   1   9   -6.81   12.18
   5  -1  -8  -10.99    9.79
  -5   1   8   -4.54   10.99
   5  -1  -7    3.46    8.60
  -5   1   7   -3.58    9.67
  -5   1 -13   -3.82    7.64
   5  -1  14  -16.48   11.94
  -5   1 -14    8.60    7.17
   5  -1  15   -0.36    9.44
  -5   1 -15    8.24    7.17
   5  -1  16   -1.55   11.94
  -5   1 -16   -7.76    8.48
   5  -1  17   12.18   15.41
  -5   1 -17   13.97    8.72
   5  -1  18   -3.22    5.97
  -5   1 -18    4.18    5.02
   5  -1  19   -3.70   11.23
  -5   1 -19   -6.57    5.97
   5  -1  20    7.17    6.33
  -5   1 -20   10.99    4.78
   5  -1  21   -5.97    8.24
  -5   1 -21   -2.87    8.12
   5  -1  22    2.51    7.17
  -5   1 -22    4.66    8.60
   5  -1  23   -2.03    6.81
  -5   1 -23    7.17    6.57
   5  -1  24    7.17    8.12
  -5   1 -24    8.36    6.93
   5  -1  25    3.34    6.69
  -5   1 -25   18.87    6.81
   5  -1  26    3.58    7.40
  -5   1 -26   12.30    7.17
   5  -1  27   10.27   10.51
  -5   1 -27   15.17    5.85
  -5   1 -28   -0.24    7.40
  -5   1 -29   -2.99    7.40
  -5   1 -30   -1.31    8.48
  -5   1 -31   -5.85    7.76
   5   0 -51    4.66    8.24
  -5   0  51   -7.17    9.32
   5   0 -50    1.19   10.51
  -5   0  50   -4.06   11.11
   5   0 -49    4.18    8.72
  -5   0  49    6.33   12.06
   5   0 -48    2.87    9.32
  -5   0  48   -0.96   12.30
   5   0 -47   -0.36    7.40
  -5   0  47   -3.34   12.18
   5   0 -46    0.36    9.32
  -5   0  46   -4.30   12.18
   5   0 -45    3.94    8.96
  -5   0  45    1.79   12.66
   5   0 -44   -3.22    8.72
  -5   0  44    4.18   10.99
   5   0 -43   17.56    9.79
  -5   0  43   -0.36   11.35
   5   0 -42   36.79   10.75
  -5   0  42    9.44   13.62
   5   0 -41    1.07    9.44
  -5   0  41   -6.45   12.66
   5   0 -40   12.78    8.12
  -5   0  40   14.09   13.97
   5   0 -39   -2.75    6.45
  -5   0  39   -1.79    8.96
   5   0 -38   36.55   12.78
  -5   0  38   36.55   13.26
   5   0 -37    3.82   10.03
  -5   0  37   -4.90   12.06
   5   0 -36    4.78    5.26
  -5   0  36   -1.67    4.78
   5   0 -35    5.97    7.64
  -5   0  35   -1.55    6.93
   5   0 -34    6.09    6.57
  -5   0  34   16.24    6.57
   5   0 -33    5.26    6.21
  -5   0  33   -0.96    6.69
   5   0 -32   -0.24    5.61
  -5   0  32   -1.55    6.81
   5   0 -31    6.69    5.49
  -5   0  31    4.78    5.97
   5   0 -30    3.82    6.57
  -5   0  30    3.22    6.93
   5   0 -29   -3.58    6.69
  -5   0  29    5.37    6.45
   5   0 -28    8.36    5.49
  -5   0  28   14.81    5.37
   5   0 -27   -0.36    5.37
  -5   0  27   -2.99    4.78
   5   0 -26    1.07    4.90
  -5   0  26   -4.18    5.14
   5   0 -25   37.02    8.96
  -5   0  25   45.39   10.63
   5   0 -24   60.43   10.03
  -5   0  24   37.02    7.17
   5   0 -23   29.62    5.73
  -5   0  23   23.77    5.97
   5   0 -22    1.19    6.57
  -5   0  22    6.21    8.12
   5   0 -21   -5.02    6.81
  -5   0  21    9.32    6.69
   5   0 -20   -3.94    6.33
  -5   0  20    3.46    7.52
   5   0 -19    4.66    4.90
  -5   0  19    6.57    6.09
   5   0 -18   -8.48    5.73
  -5   0  18    0.24    4.30
   5   0 -17   12.54    8.12
  -5   0  17   29.26    9.91
   5   0 -16   15.17    5.37
  -5   0  16    6.45    5.97
   5   0 -15   13.50    8.36
  -5   0  15   12.06    7.17
   5   0 -14   20.07   11.59
  -5   0  14   31.05    7.64
   5   0 -13   31.05   11.23
  -5   0  13   59.96   18.63
   5   0 -12   37.98   13.62
  -5   0  12   38.34   16.36
   5   0 -11   23.05    9.32
  -5   0  11   32.37   13.85
   5   0 -10    9.79    7.29
  -5   0  10   -2.39   13.02
   5   0  -9    7.29    7.17
  -5   0   9   -2.15   10.99
   5   0  -8   23.17    9.44
  -5   0   8   33.32   12.66
   5   0  -7   39.06   11.59
   5   0  12   28.19   14.09
   5   0  13   10.99    9.44
  -5   0 -13    6.93    7.29
   5   0  14   17.32   14.57
  -5   0 -14    0.00    7.88
   5   0  15   -1.55   11.82
  -5   0 -15    6.21    8.48
   5   0  16    3.82   10.27
  -5   0 -16   -4.42    8.36
   5   0  17   -3.11   13.14
  -5   0 -17    6.69    8.48
   5   0  18   -5.37    6.45
  -5   0 -18    1.31    7.40
   5   0  19    4.90    7.88
  -5   0 -19    4.66    9.67
   5   0  20   -3.22    6.45
  -5   0 -20    3.22    5.26
   5   0  21   -3.58    9.08
  -5   0 -21    8.36    7.05
   5   0  22    2.27    5.49
  -5   0 -22   -0.36    5.02
   5   0  23    6.09    6.81
  -5   0 -23   -3.82    6.21
   5   0  24   -7.17   10.75
  -5   0 -24   11.35    5.85
   5   0  25   12.66   13.02
  -5   0 -25   25.44    8.24
   5   0  26   47.65   14.69
  -5   0 -26   15.17    6.93
   5   0  27   -2.75    7.52
  -5   0 -27    4.18    5.97
  -5   0 -28    6.81    9.08
  -5   0 -29   33.20   10.15
  -5   0 -30   10.99    8.60
  -5  -1  50    0.00   13.26
   5   1 -49   -6.45    8.60
  -5  -1  49    1.19   13.02
   5   1 -48    2.63   10.15
  -5  -1  48    2.75   12.30
  -5  -1  47   -4.30   13.26
   5   1 -46   -0.36    5.97
  -5  -1  46    4.90   13.02
   5   1 -45   -0.36   10.39
  -5  -1  45   21.74   12.66
   5   1 -44    4.66    8.84
  -5  -1  44    8.36   10.39
   5   1 -43    2.63    8.36
  -5  -1  43  -11.47   11.94
   5   1 -42   -2.51    8.36
  -5  -1  42    2.63   11.47
   5   1 -41   -3.94    8.60
  -5  -1  41   15.88   14.21
   5   1 -40    7.52   10.39
  -5  -1  40    6.81   11.94
   5   1 -39   24.96    8.24
  -5  -1  39   26.99   12.18
   5   1 -38    1.31    6.09
  -5  -1  38   -3.34   10.51
   5   1 -37    1.91    4.66
  -5  -1  37    0.96    5.02
   5   1 -36   -3.22    6.81
  -5  -1  36    5.73    6.69
   5   1 -35   -3.34    6.33
  -5  -1  35    0.72    6.09
   5   1 -34   -2.27    5.14
  -5  -1  34    0.72    5.37
   5   1 -33   -0.24    5.49
  -5  -1  33    1.07    6.45
   5   1 -32   -3.34    6.81
  -5  -1  32   -0.36    6.09
   5   1 -31    5.73    4.90
  -5  -1  31   -3.46    5.49
   5   1 -30    1.19    5.37
  -5  -1  30    5.85    6.33
   5   1 -29    1.67    4.42
  -5  -1  29    4.18    4.90
   5   1 -28    4.06    5.85
  -5  -1  28    3.22    5.26
   5   1 -27   -0.48    6.69
  -5  -1  27   -1.79    5.73
   5   1 -26   13.85    5.73
  -5  -1  26    6.81    4.42
   5   1 -25    2.27    5.14
  -5  -1  25   -4.42    8.24
   5   1 -24    8.36    5.26
  -5  -1  24   -2.51    6.45
   5   1 -23    0.36    6.21
  -5  -1  23    0.96    9.08
   5   1 -22    0.72    5.61
  -5  -1  22   15.88    8.48
   5   1 -21    0.84    6.09
  -5  -1  21   -1.19    6.45
   5   1 -20    9.67    5.73
  -5  -1  20   25.44    7.40
   5   1 -19    5.02    5.37
  -5  -1  19   17.68    5.73
   5   1 -18   41.80    9.79
  -5  -1  18   36.19    9.55
   5   1 -17   27.71    7.40
  -5  -1  17   38.82    5.61
   5   1 -16    1.67   10.15
  -5  -1  16    9.55    5.61
   5   1 -15   12.30    9.20
  -5  -1  15   -1.43    4.42
   5   1 -14  -14.09    9.44
  -5  -1  14   -6.57    9.67
   5   1 -13    5.02    7.88
  -5  -1  13   -1.79    8.00
   5   1 -12    1.07    7.76
  -5  -1  12    1.67    7.76
   5   1 -11   -0.36    7.76
  -5  -1  11   -4.06    9.20
  -5  -1  10    4.54    8.72
   5   1  -8    5.14    5.49
   5   1  12   -9.08    9.67
  -5  -1 -12   10.75    7.40
   5   1  13   10.87   13.02
  -5  -1 -13   12.06    7.17
   5   1  14   -9.20   10.39
  -5  -1 -14    4.30    7.17
   5   1  15    3.58   10.39
  -5  -1 -15   -9.20    7.76
   5   1  16   16.12   14.57
  -5  -1 -16  -27.71   10.75
   5   1  17   11.59   13.02
  -5  -1 -17  -32.25   11.70
   5   1  18   13.97   15.05
  -5  -1 -18  -32.96   11.82
   5   1  19   -0.72    4.66
  -5  -1 -19   -5.26    5.49
   5   1  20   -2.15    6.81
  -5  -1 -20    2.27    6.09
   5   1  21    3.58    5.26
  -5  -1 -21    6.57    5.85
   5   1  22    2.27    8.72
  -5  -1 -22    4.18    5.49
   5   1  23  -19.83    8.60
  -5  -1 -23   15.65    5.85
   5   1  24   -8.96    9.79
  -5  -1 -24   12.06    6.21
   5   1  25   -8.36    9.91
  -5  -1 -25   -2.27    6.69
   5   1  26   12.42   11.23
  -5  -1 -26   24.25   10.15
   5   1  27   10.75    8.72
  -5  -1 -27    5.02    6.33
   5   1  28  -15.41   12.18
  -5  -1 -28  -10.75   10.99
   5   2 -39    1.07    5.97
   5   2 -38    8.24    8.72
  -5  -2  37    6.21    5.61
   5   2 -36    6.69    9.91
  -5  -2  36   -1.19    9.32
   5   2 -35    6.69    8.48
  -5  -2  35   -1.91    8.48
   5   2 -34   -2.87    5.49
  -5  -2  34    1.31    4.90
   5   2 -33   -2.75    6.33
  -5  -2  33   -8.24    6.21
   5   2 -32    5.37    6.45
  -5  -2  32    4.18    5.26
   5   2 -31   -4.78    4.18
  -5  -2  31    0.72    4.78
   5   2 -30    5.02    5.61
  -5  -2  30    5.02    7.52
   5   2 -29   28.43    7.52
  -5  -2  29   15.29    6.57
   5   2 -28   44.79    9.55
  -5  -2  28   35.83    9.67
   5   2 -27   66.64   10.27
  -5  -2  27   76.56   12.66
   5   2 -26   62.94    8.12
  -5  -2  26   57.69   12.54
   5   2 -25   49.80    9.44
  -5  -2  25   40.01    9.67
   5   2 -24   21.74    6.45
  -5  -2  24   22.33    6.57
   5   2 -23   13.02    5.37
  -5  -2  23    2.87    5.97
   5   2 -22   -1.79    5.97
  -5  -2  22    7.88    6.93
   5   2 -21   19.83    6.45
  -5  -2  21   17.20    7.17
   5   2 -20   10.63    6.45
  -5  -2  20   15.88    6.21
   5   2 -19   60.31    8.00
  -5  -2  19   59.72    7.52
   5   2 -18   -2.87    5.97
  -5  -2  18    7.88    5.85
   5   2 -17    1.31    4.66
  -5  -2  17    0.60    4.42
   5   2 -16   58.40    7.29
  -5  -2  16   64.61   11.94
   5   2 -15    8.36    4.90
  -5  -2  15   10.03    5.61
   5   2 -14    1.55    9.55
  -5  -2  14  -10.99    9.91
   5   2 -13   -9.67    8.84
  -5  -2  13    8.96    9.20
   5   2 -12   -2.27    7.17
  -5  -2  12    7.40    8.24
   5   2 -11    2.99   10.03
  -5  -2  11    7.52    9.67
  -5  -2  10    2.87   13.14
  -5  -2   9    2.27   10.39
   5   2  -8  -12.06    9.44
  -5  -2   6    8.60    8.96
   5   2  -3   13.26   11.35
   5   2  10   63.90   14.69
   5   2  11   28.31   14.57
  -5  -2 -11   16.24    9.32
   5   2  12    2.51   10.03
  -5  -2 -12   12.66   10.63
   5   2  13   -3.70   10.63
  -5  -2 -13   -5.73   10.15
   5   2  14    1.91   11.11
  -5  -2 -14   -0.96    9.44
   5   2  15    1.91    6.33
  -5  -2 -15   -0.60    6.57
   5   2  16   -6.21    7.40
  -5  -2 -16   -7.52    8.84
   5   2  17    0.12    5.85
  -5  -2 -17    0.24    5.49
   5   2  18   10.63    7.05
  -5  -2 -18    8.60    5.61
   5   2  19   -0.24    6.93
  -5  -2 -19    0.00    4.90
   5   2  20    2.87    8.00
  -5  -2 -20    0.36    6.33
   5   2  21    1.07    8.24
  -5  -2 -21    5.26    6.21
   5   2  22    8.48    6.45
  -5  -2 -22   -3.70    5.49
   5   2  23    1.07    7.88
  -5  -2 -23   -2.63    5.97
   5   2  24    9.44    9.79
  -5  -2 -24   14.21    6.21
   5   2  25   28.31   12.42
  -5  -2 -25   33.20    9.20
   5   2  26   -2.03    8.12
  -5  -2 -26    5.61    7.17
   5   2  27    2.15    6.69
  -5  -2 -27   -0.60    5.61
   5   2  28   -4.90    8.72
  -5  -2 -28   -5.49    6.57
   5   2  29   19.35    9.32
  -5  -2 -29    4.78    7.17
   5   2  30    8.96    6.21
  -5  -2 -30   10.15    5.85
   5   2  31    0.36    7.76
  -5  -2 -31    1.55    6.45
   5   3 -36    0.84    6.21
  -5  -3  36   -0.12    5.85
   5   3 -35   -0.96    7.29
  -5  -3  35   -0.36    6.93
   5   3 -34    4.78    7.52
  -5  -3  34   -6.93    8.48
   5   3 -33   -1.55    5.37
  -5  -3  33    4.54    6.33
   5   3 -32    2.99    5.85
  -5  -3  32    8.36    7.76
   5   3 -31    5.97    6.21
  -5  -3  31    0.12    5.97
   5   3 -30   -0.36    6.81
  -5  -3  30    2.75    5.61
   5   3 -29    6.33    5.73
  -5  -3  29    5.97    5.85
   5   3 -28    0.12    4.42
  -5  -3  28    0.84    4.78
   5   3 -27    5.37    5.61
  -5  -3  27    0.24    6.21
   5   3 -26   13.02    6.33
  -5  -3  26   10.15    4.90
   5   3 -25    0.36    5.14
  -5  -3  25    3.46    5.49
   5   3 -24    6.45    5.97
  -5  -3  24   -2.39    5.26
   5   3 -23    2.63    5.61
  -5  -3  23    9.20    5.85
   5   3 -22   -3.11    5.14
  -5  -3  22    2.63    4.42
   5   3 -21    1.55    4.06
  -5  -3  21   -0.24    3.94
   5   3 -20    6.09    5.73
  -5  -3  20    1.79    5.97
   5   3 -19   -5.97    8.84
  -5  -3  19    4.42    4.90
   5   3 -18    5.14    5.73
  -5  -3  18    4.90    6.57
   5   3 -17   20.18    6.09
  -5  -3  17   25.44    5.85
   5   3 -16    9.08    7.17
  -5  -3  16    0.24    5.14
   5   3 -15   -3.46    9.55
  -5  -3  15    2.99    8.60
   5   3 -14    2.87    8.36
  -5  -3  14  -14.09   10.75
   5   3 -13  -12.90    9.08
  -5  -3  13    1.43    9.91
   5   3 -12   -5.02    9.08
  -5  -3  12   -5.14   10.27
   5   3 -11   -2.51    7.05
  -5  -3  11    0.60   12.66
   5   3 -10    0.72    8.24
  -5  -3  10    4.54    9.79
   5   3  -9    9.55    7.64
  -5  -3   9    6.93   10.15
   5   3  -8    8.48    9.91
  -5  -3   8   -0.36   10.03
   5   3  -7   -2.63    7.17
  -5  -3   7   -0.72    9.44
   5   3  -4   14.33    8.24
  -5  -3   4    0.60    7.40
  -5  -3   3    9.44    8.72
  -5  -3   2    8.12    7.17
   5   3   1   41.21    9.91
  -5  -3  -9   -0.48    4.78
  -5  -3 -10   -0.12    5.49
   5   3  11    5.61    6.33
  -5  -3 -11   -0.12    5.97
   5   3  12    3.11    5.37
  -5  -3 -12   -1.19    5.37
   5   3  13   -1.19    7.88
  -5  -3 -13   -2.63    6.33
   5   3  14   -1.31    8.00
  -5  -3 -14   -8.96    7.52
   5   3  15    1.07    8.84
  -5  -3 -15    7.29    6.57
   5   3  16   -0.60    8.72
  -5  -3 -16   -6.93    6.81
   5   3  17    2.15    5.97
  -5  -3 -17   -3.22    5.49
   5   3  18   -3.94    7.29
  -5  -3 -18   -1.67    5.02
   5   3  19    8.48    8.84
  -5  -3 -19    3.46    6.81
   5   3  20    4.66    8.72
  -5  -3 -20    1.07    7.40
   5   3  21    4.66    8.96
  -5  -3 -21    5.26    7.17
   5   3  22    4.90    7.29
  -5  -3 -22    1.43    5.97
   5   3  23   -4.18    7.64
  -5  -3 -23   -4.54    6.81
   5   3  24   -0.96    8.96
  -5  -3 -24   -1.55   11.35
   5   3  25   -1.19    6.45
  -5  -3 -25    2.03    5.49
   5   3  26   20.07    9.08
  -5  -3 -26   11.59    7.76
   5   3  27   -2.15    8.00
  -5  -3 -27   -3.94    5.73
   5   3  28   12.18    8.60
  -5  -3 -28    5.02    6.45
   5   3  29   -6.93    8.24
  -5  -3 -29    1.31    7.05
   5   3  30    1.43    5.85
  -5  -3 -30   10.15    6.21
   5   3  31    3.22    7.88
  -5  -3 -31    5.97    6.69
  -5  -4  34   14.81    8.12
  -5  -4  33   -4.54    7.17
   5   4 -32   -1.19    5.26
  -5  -4  32    4.66    4.66
   5   4 -31   -4.66    5.37
  -5  -4  31    2.87    5.85
   5   4 -30    8.72    6.21
  -5  -4  30    7.76    6.93
   5   4 -29   22.93    6.09
  -5  -4  29   33.56    8.00
   5   4 -28   11.70    5.97
  -5  -4  28   37.98    8.00
   5   4 -27   25.56    7.52
  -5  -4  27   28.07    6.09
   5   4 -26   21.26    5.61
  -5  -4  26    6.45    7.64
   5   4 -25    0.60    4.66
  -5  -4  25    9.55    5.73
   5   4 -24    2.03    7.05
  -5  -4  24    1.91    7.88
   5   4 -23    1.43    6.57
  -5  -4  23    6.09    4.66
   5   4 -22    8.60    5.97
  -5  -4  22    5.61    5.37
   5   4 -21   -7.17    4.78
  -5  -4  21   -2.99    5.02
   5   4 -20   -2.63    5.02
  -5  -4  20    1.07    4.18
   5   4 -19   -2.03    8.72
  -5  -4  19    7.52    6.45
   5   4 -18   -2.51    9.67
  -5  -4  18    1.43    4.18
   5   4 -17   27.71    9.91
  -5  -4  17   39.53    9.44
   5   4 -16    6.09    7.64
  -5  -4  16   29.14    7.88
   5   4 -15   -4.78    7.40
  -5  -4  15   -5.97    7.88
   5   4 -14  -12.18    8.60
  -5  -4  14    2.75    7.29
   5   4 -13   14.69    8.84
  -5  -4  13   -3.82    8.48
   5   4 -12    6.09    8.24
  -5  -4  12    4.42    6.57
   5   4 -11    1.79    8.12
  -5  -4  11    5.37    8.96
   5   4 -10    5.49    7.29
  -5  -4  10  -16.36   10.87
   5   4  -9    2.87    9.44
  -5  -4   9   -1.07    8.60
   5   4  -8   -0.60    7.76
  -5  -4   8    4.42    8.48
   5   4  -7   36.67   11.11
  -5  -4   7   54.82   11.82
   5   4  -6   24.25    9.08
  -5  -4   6   10.39    9.91
   5   4  -5   29.50    8.48
   5   4  -4    5.26    9.08
   5   4  -3    1.07    6.69
   5   4  -2   -2.75    7.40
   5   4  -1    5.14    7.05
  -5  -4   1   -3.34    5.61
  -5  -4   0    1.91    5.85
  -5  -4  -1    5.61    6.93
   5   4   2   20.42    9.79
  -5  -4  -2    9.08    6.21
   5   4   3   20.66    9.08
  -5  -4  -3    7.40    8.36
   5   4   4    2.87    8.84
  -5  -4  -4   -6.57    7.40
   5   4   7   -0.24    5.73
  -5  -4  -7    2.03    5.85
   5   4   8    4.66    6.21
  -5  -4  -8    5.02    9.20
   5   4   9    1.67    8.60
  -5  -4  -9    5.49    8.00
   5   4  10    1.19    7.88
  -5  -4 -10   17.80    6.57
   5   4  11   21.50    8.48
  -5  -4 -11   28.31    6.93
   5   4  12    9.55    7.64
  -5  -4 -12   10.39    7.52
   5   4  13    7.88    8.36
  -5  -4 -13    2.75    6.69
   5   4  14    8.12    8.72
  -5  -4 -14    2.03    6.21
   5   4  15    0.48    8.00
  -5  -4 -15   14.69    6.33
   5   4  16    9.55    7.05
  -5  -4 -16    6.57    5.97
   5   4  17    2.15    8.72
  -5  -4 -17    8.12    6.45
   5   4  18   -1.79    8.72
  -5  -4 -18    9.55    6.09
   5   4  19    2.39    6.33
  -5  -4 -19    1.19    5.85
   5   4  20   -3.46    8.24
  -5  -4 -20    4.30    6.21
   5   4  21    0.48    7.88
  -5  -4 -21   -0.72    6.33
   5   4  22    2.27    6.81
  -5  -4 -22   -1.55    6.57
   5   4  23    3.34    8.12
  -5  -4 -23   -6.57   10.39
   5   4  24   10.87    7.17
  -5  -4 -24   15.77    8.72
   5   4  25    5.37    8.60
  -5  -4 -25   15.05    8.72
   5   4  26   -6.81   11.35
  -5  -4 -26   14.21   12.66
   5   4  27   13.26    9.67
  -5  -4 -27   16.12    7.64
   5   4  28    4.18    8.12
  -5  -4 -28    7.17    5.61
   5   4  29    1.43    9.55
  -5  -4 -29   -5.02    6.93
   5   4  30    2.99    6.93
  -5  -4 -30    4.30    5.14
  -5  -4 -31    0.48    5.02
   5   4  36    4.78    7.64
  -5  -4 -36    5.02    8.48
  -5  -4 -37   15.65    9.44
  -5  -5  32   -0.84    5.14
  -5  -5  31   -0.84    6.81
  -5  -5  30   -4.54    6.09
  -5  -5  29    5.73    5.97
  -5  -5  28    2.75    6.09
  -5  -5  27    4.42    6.09
   5   5 -26    2.27    7.17
  -5  -5  26   -0.12    6.69
   5   5 -25    4.30    7.88
  -5  -5  25    8.48    4.42
   5   5 -24    4.90    7.52
  -5  -5  24   -4.90    6.57
   5   5 -23   -0.60    8.36
  -5  -5  23    2.39    6.45
   5   5 -21   -2.03    6.21
  -5  -5  21   -2.63    8.60
   5   5 -20   -0.72    7.05
  -5  -5  20    8.60    9.32
   5   5 -19    1.19    8.96
  -5  -5  19    4.06    9.67
   5   5 -18    7.88    8.00
  -5  -5  18   -4.90    7.52
   5   5 -17    0.72    7.17
  -5  -5  17   16.72    9.44
   5   5 -16   -2.15    7.52
  -5  -5  16   -5.97    9.67
   5   5 -15    5.26    7.64
  -5  -5  15   10.03    8.96
   5   5 -14   -6.33    7.29
  -5  -5  14   -3.94    8.00
   5   5 -13    0.96    6.69
   5   5 -12   -2.99    6.93
   5   5 -11   -0.24    6.69
   5   5 -10    0.60    6.93
   5   5  -9    0.60    7.52
   5   5  -8   -2.27    6.93
   5   5  -7   -8.00    7.52
   5   5  -6    4.42    7.40
   5   5  -5    0.24    6.81
   5   5  -4    3.58    7.76
   5   5  -3   11.35    7.29
  -5  -5   3    0.48    5.26
   5   5  -2    1.67    6.33
  -5  -5   2    1.43    6.57
   5   5  -1    7.40    8.24
  -5  -5   1   -2.39    6.57
   5   5   0    0.84    7.88
  -5  -5   0    4.54    6.69
   5   5   1   11.23    6.81
  -5  -5  -1    2.63    7.29
   5   5   2    1.67    7.64
  -5  -5  -2    2.75    7.40
  -5  -5  -3    2.51    8.00
   5   5   4    2.03    8.12
  -5  -5  -4    8.48    5.26
   5   5   5   11.70    5.85
  -5  -5  -5   16.24    6.69
   5   5   6   13.38    7.88
  -5  -5  -6   27.23    7.17
   5   5   7   17.20    7.29
  -5  -5  -7   10.39    5.85
   5   5   8   -4.06    6.21
  -5  -5  -8    7.88    5.73
   5   5   9    2.99    6.45
  -5  -5  -9   -2.99    5.61
   5   5  10   -7.29    9.32
  -5  -5 -10   -0.48    5.97
   5   5  11    1.91    8.00
  -5  -5 -11    0.84    5.61
   5   5  12   -2.63    6.33
  -5  -5 -12    0.60    4.78
   5   5  13   -2.03    7.05
  -5  -5 -13   -3.11    5.85
   5   5  14   -0.24    6.93
  -5  -5 -14    3.94    5.49
   5   5  15    7.05    8.84
  -5  -5 -15   -5.26    5.26
   5   5  16    7.29    8.72
  -5  -5 -16    7.17   10.87
   5   5  17    5.49    8.48
  -5  -5 -17    5.37    7.88
   5   5  18   -2.87    8.60
  -5  -5 -18    1.67    7.17
   5   5  19    2.39    8.24
  -5  -5 -19   10.03   11.70
   5   5  20   -5.14    6.57
  -5  -5 -20   -6.45    9.67
   5   5  21   13.02    8.48
  -5  -5 -21    4.54    6.69
   5   5  22   -0.36    9.20
  -5  -5 -22   -2.15   10.51
   5   5  23    1.55    8.96
  -5  -5 -23    8.12   10.03
   5   5  24   10.75   10.51
  -5  -5 -24   -0.84    6.93
   5   5  25    2.15   10.15
  -5  -5 -25   -4.78   10.75
   5   5  26   -5.14    8.00
  -5  -5 -26   -3.34   10.99
   5   5  27    7.05   11.47
  -5  -5 -27   -0.72    6.09
   5   5  28   -5.61   10.75
  -5  -5 -28    8.24   11.23
   5   5  29   11.94   12.90
  -5  -5 -29    5.61    5.73
  -5  -6  -9   14.09   11.47
   5   6  10   17.08    7.29
  -5  -6 -10   10.75    5.49
   5   6  11    6.69    5.61
  -5  -6 -11    4.42    4.66
   5   6  12    4.66    6.69
  -5  -6 -12    4.78    8.72
   5   6  13    1.19    7.40
  -5  -6 -13   16.72    9.20
   5   6  14    4.42    7.29
  -5  -6 -14    5.02    8.12
   5   6  15    5.02    6.09
  -5  -6 -15   -0.24   11.11
   5   6  16   10.51    7.17
  -5  -6 -16   13.38   10.15
   5   6  17   11.82    9.20
  -5  -6 -17   -1.91    8.84
   5   6  18   -1.19    5.02
  -5  -6 -18    0.12    7.76
   5   6  19   -3.11    8.96
  -5  -6 -19    4.66    7.52
  -5  -6 -20   -2.87   10.03
   6  -6  -2   -4.18    7.40
   6  -6  -1   -1.43    7.64
   6  -6   0    2.51    7.29
   6  -6   1    7.40    8.60
   6  -6   2    0.00    7.05
   6  -6   3   17.32    8.96
   6  -6   4    5.73    7.40
   6  -6   5    5.73    8.00
   6  -6   6    8.12    7.29
   6  -6   7   16.72    9.91
   6  -6   8   13.97    9.08
   6  -6   9    2.51    7.52
   6  -5  -6   -5.26    7.88
   6  -5  -5    4.18    8.00
   6  -5  -4    9.79    6.69
   6  -5  -3    1.07    7.52
   6  -5  -2   -5.85    8.60
   6  -5  -1   -0.96    7.64
   6  -5   0    4.18    6.81
   6  -5   1   -1.79    7.52
   6  -5   2    2.87    6.81
   6  -5   3    8.48    8.36
   6  -5   4   -4.42    7.40
   6  -5   5    2.27    7.40
   6  -5   6    5.49    8.24
   6  -5   7   15.41    7.29
  -6   5  -7    7.52    7.64
   6  -5   8    2.51    8.12
  -6   5  -8    6.09    7.05
   6  -5   9   -0.96    8.72
  -6   5  -9   -0.60    6.33
   6  -5  10    0.00    9.32
  -6   5 -10    2.63    6.45
   6  -5  11   11.59    9.55
  -6   5 -11    8.60    7.17
   6  -5  12   -2.39    6.57
  -6   5 -12    8.48    6.57
   6  -5  13   -1.91    9.44
  -6   5 -13    0.24    7.52
   6  -5  14    0.00    7.29
  -6   5 -14   10.87    6.57
   6  -5  15    1.67    9.44
  -6   5 -15    3.58    5.61
   6  -5  16    7.88    8.60
  -6   5 -16    0.84    6.09
   6  -5  17    6.09    7.64
  -6   5 -17    3.46    6.45
   6  -5  18   -4.66    8.60
  -6   5 -18    7.64    6.45
   6  -5  19    0.12    4.18
  -6   5 -20   -1.19    6.21
   6  -4 -23    4.18    5.14
  -6   4  23    2.63    5.26
   6  -4 -22    3.58    9.91
  -6   4  22   -0.24    7.64
   6  -4 -21    5.49    6.09
  -6   4  21   -3.22    8.48
   6  -4 -20   13.74    5.61
  -6   4  20   22.57    8.96
   6  -4 -19   17.44    6.93
  -6   4  19   37.26   11.11
   6  -4 -18   13.14    7.52
  -6   4  18    5.73    6.81
   6  -4 -17    4.90    4.90
  -6   4  17    8.24    8.12
   6  -4 -16    1.55    6.93
  -6   4  16    9.08    6.81
   6  -4 -15   24.01   12.54
  -6   4  15    2.51   10.51
   6  -4 -14    1.79    7.05
  -6   4  14   -1.19    7.64
   6  -4 -13    5.49    8.36
  -6   4  13   13.74    7.76
   6  -4 -12   -2.03   10.03
  -6   4  12    0.36    5.73
   6  -4 -11   -5.61    8.48
  -6   4  11    2.87    6.93
   6  -4   3   22.45   12.78
  -6   4  -3    1.07    7.52
   6  -4   4   54.58   14.21
  -6   4  -4   40.13    8.72
   6  -4   5   11.59    8.72
  -6   4  -5   17.32    9.79
   6  -4   6   18.27   12.90
  -6   4  -6   12.42    8.72
   6  -4   7   58.28   12.06
  -6   4  -7   52.79    8.84
   6  -4   8   20.90   11.70
  -6   4  -8    4.42   10.15
   6  -4   9    9.08    9.67
  -6   4  -9   -5.85    7.64
   6  -4  10    7.76    8.60
  -6   4 -10   -2.63    7.29
   6  -4  11   19.35   11.59
  -6   4 -11   38.82   11.35
   6  -4  12    1.91    9.55
  -6   4 -12    3.94    8.36
   6  -4  13    1.79    8.36
  -6   4 -13    5.97    6.33
   6  -4  14   10.87    9.44
  -6   4 -14    1.07    7.52
   6  -4  15   16.60    8.36
  -6   4 -15    1.19    6.33
   6  -4  16    1.07   10.63
  -6   4 -16   24.01    6.09
   6  -4  17    8.60    9.20
  -6   4 -17    0.96    5.73
   6  -4  18    7.17    9.67
  -6   4 -18    1.67    5.85
   6  -4  19   -9.08    9.79
  -6   4 -19    1.55    5.14
   6  -4  20    6.45   13.02
  -6   4 -20   -4.54    5.73
   6  -4  21    0.00    3.94
  -6   4 -21    3.46    4.54
   6  -4  22   -1.55    9.20
  -6   4 -22   -2.87    5.97
   6  -4  23    1.07    4.90
  -6   4 -23   -1.67    4.66
   6  -4  24    7.64    6.81
  -6   4 -24    3.94    5.02
   6  -4  25    6.33    7.40
  -6   4 -25    6.93    5.37
   6  -4  26    0.12    5.02
  -6   4 -26    5.37    6.57
   6  -4  27    1.79    9.32
   6  -3 -39   -1.55    6.81
  -6   3  39   -3.70    9.44
   6  -3 -38    4.78    8.96
  -6   3  38    3.58   12.54
   6  -3 -37   13.14   10.87
  -6   3  37  -13.50   14.45
   6  -3 -36    0.00    9.91
  -6   3  36   -7.29   12.66
   6  -3 -35   -1.91   10.03
  -6   3  35  -10.75   11.94
   6  -3 -34   -1.55    7.64
  -6   3  34   -9.08   11.35
   6  -3 -33    0.96    4.42
  -6   3  33    2.03    6.09
   6  -3 -32    7.88    6.21
  -6   3  32    1.67    6.21
   6  -3 -31    2.63   11.94
  -6   3  31    0.12    9.32
   6  -3 -30    0.00    5.37
  -6   3  30    7.29   10.63
   6  -3 -29    4.66    8.72
  -6   3  29    6.93    8.12
   6  -3 -28    7.52   10.27
  -6   3  28   -3.46    9.32
   6  -3 -27   -7.05    6.57
  -6   3  27    4.66    9.79
   6  -3 -26    0.12    9.32
  -6   3  26    3.58    5.73
   6  -3 -25    5.97    9.32
  -6   3  25    2.63    8.84
   6  -3 -24    4.90   11.59
  -6   3  24   -8.84    9.91
   6  -3 -23   -3.22    6.45
  -6   3  23    2.15    4.78
   6  -3 -22    0.12    6.21
  -6   3  22   -8.72    8.96
   6  -3 -21   -1.31    5.73
  -6   3  21    5.61    7.05
   6  -3 -20   -3.82    6.09
  -6   3  20    3.94    5.97
   6  -3 -19    3.46    5.26
  -6   3  19   -2.63    8.36
   6  -3 -18   -0.60    5.49
  -6   3  18    4.30    7.40
   6  -3 -17   -2.15    5.49
  -6   3  17   -3.70    5.26
   6  -3 -16    2.15    5.14
  -6   3  16    8.72    7.40
   6  -3 -15    8.96    7.88
  -6   3  15   25.80    8.24
   6  -3 -14    6.81    5.73
  -6   3  14    0.36    5.02
   6  -3 -13   16.84    7.64
  -6   3  13   16.96   12.66
   6  -3 -12   17.20    6.45
  -6   3  12   11.23    7.76
   6  -3 -11   -0.48    6.09
  -6   3  11    1.19    8.60
   6  -3 -10    3.70    5.49
  -6   3  10    6.81    9.67
   6  -3  -9    3.11    3.58
  -6   3   9    1.43    7.52
   6  -3  -8    3.22    5.85
  -6   3   8   -1.67    5.02
   6  -3  -7   -1.55    5.02
  -6   3   7   -5.61    8.72
   6  -3  -6    1.31    8.12
  -6   3   6    2.15    8.96
   6  -3  -5    1.79    9.55
  -6   3   5    5.85    5.73
   6  -3  -4    4.54    5.97
  -6   3   4    2.03    6.09
   6  -3   1    3.82    9.44
  -6   3  -1    3.46    8.72
   6  -3   4    1.07    9.91
  -6   3  -4    4.78    7.52
   6  -3   7   11.47    8.96
  -6   3  -7    6.21    8.12
   6  -3   8   -0.96   11.23
  -6   3  -8   12.06    9.32
   6  -3   9    5.14   10.27
  -6   3  -9    8.72    7.40
   6  -3  10    3.58   10.27
  -6   3 -10    6.09    8.24
   6  -3  11   10.99   11.82
  -6   3 -11    4.06    6.45
   6  -3  12   -2.03    9.91
  -6   3 -12    2.39    4.42
   6  -3  13   -8.00   10.39
  -6   3 -13    8.96    7.52
   6  -3  14   -2.75    9.08
  -6   3 -14    4.78    8.24
   6  -3  15   12.42   11.70
  -6   3 -15    8.84    5.73
   6  -3  16   -6.09    9.91
  -6   3 -16    8.72    7.29
   6  -3  17   -9.08   11.11
  -6   3 -17   -4.66    7.17
   6  -3  18    2.03    4.90
  -6   3 -18   14.33    7.64
   6  -3  19    6.69    8.12
  -6   3 -19    3.34    7.64
   6  -3  20    2.27    4.78
  -6   3 -20   -3.22    6.93
   6  -3  21    6.09   13.85
  -6   3 -21    3.11    8.60
   6  -3  22   -0.36    5.85
  -6   3 -22    2.99    5.14
   6  -3  23   -4.18    6.57
  -6   3 -23    3.22    8.84
   6  -3  24    4.90    7.29
  -6   3 -24   -6.81    8.60
   6  -3  25   -0.60    6.33
  -6   3 -25    1.19    5.97
   6  -3  26   -2.27    8.84
  -6   3 -26    2.51    5.97
   6  -3  27    8.12    9.32
  -6   3 -27    0.60    5.97
   6  -2 -41   -0.48    9.67
  -6   2  41  -11.94   12.42
   6  -2 -40    1.55    7.29
  -6   2  40   -5.61   10.87
   6  -2 -39    1.43    7.52
  -6   2  39    6.69   13.02
   6  -2 -38    0.24   10.75
  -6   2  38    7.17   12.06
   6  -2 -37  -13.62   11.59
  -6   2  37   -0.36   10.99
   6  -2 -36   10.39    7.05
  -6   2  36   13.26   12.90
   6  -2 -35    2.27    6.45
  -6   2  35    3.94    6.09
   6  -2 -34   -1.67    7.40
  -6   2  34   -2.03    7.40
   6  -2 -33   89.93   11.11
  -6   2  33   95.55   12.30
   6  -2 -32   29.50    6.57
  -6   2  32   38.46    7.40
   6  -2 -31   10.15   11.35
  -6   2  31   46.82   14.81
   6  -2 -30   -3.34    9.55
  -6   2  30    0.48    8.00
   6  -2 -29   -0.96    8.00
  -6   2  29    3.46    6.45
   6  -2 -28    2.27    9.79
  -6   2  28    1.31    9.79
   6  -2 -27    1.91    9.67
  -6   2  27   -9.44    8.48
   6  -2 -26   -3.82    7.17
  -6   2  26    3.34    7.17
   6  -2 -25    1.07    9.08
  -6   2  25   10.27   10.03
   6  -2 -24    2.39    9.79
  -6   2  24  -10.03   10.75
   6  -2 -23   -8.48    6.93
  -6   2  23    6.81    6.93
   6  -2 -22    3.11   10.27
  -6   2  22    1.31    8.00
   6  -2 -21    8.84    8.72
  -6   2  21    9.44    7.29
   6  -2 -20   -7.40    9.44
  -6   2  20   -6.45    7.40
   6  -2 -19    4.30    5.85
  -6   2  19   -0.12    8.84
   6  -2 -18   -1.79    5.61
  -6   2  18    0.24    6.57
   6  -2 -17    4.78    6.09
  -6   2  17    2.75    6.93
   6  -2 -16   -2.15    5.37
  -6   2  16    6.93    7.17
   6  -2 -15    5.49    4.90
  -6   2  15    1.07    8.36
   6  -2 -14   15.88   10.39
  -6   2  14   13.02    8.96
   6  -2 -13   14.21   14.09
  -6   2  13    0.96   12.78
   6  -2 -12    5.97    4.54
  -6   2  12    1.07    6.57
   6  -2 -11    1.31    6.21
  -6   2  11   13.85   10.39
   6  -2 -10    5.37    5.73
  -6   2  10  -11.23    8.36
   6  -2  -9    2.51    5.85
  -6   2   9    2.51    4.54
   6  -2  -8    2.63    6.09
  -6   2   8    5.85    9.08
   6  -2  -7    2.51    8.24
  -6   2   7    2.39    6.57
   6  -2  -6   -2.87    8.00
  -6   2   6   -5.26   11.11
   6  -2  -5   10.63    7.52
  -6   2   5    0.12    9.32
   6  -2  -4    0.12    6.69
  -6   2   4   -0.36    9.67
  -6   2   2   -0.12    6.45
   6  -2   1    4.06   10.87
  -6   2  -1   -1.31    9.20
   6  -2   4  -13.14   11.59
   6  -2   5   15.17   10.51
   6  -2   6   -0.12   11.23
  -6   2  -6    2.63   11.23
   6  -2   7   74.29   17.92
  -6   2  -7   33.08   16.00
   6  -2   8  128.63   28.66
  -6   2  -8  161.60   19.83
   6  -2   9    7.29   13.02
  -6   2  -9   -9.91    9.91
   6  -2  10   -7.64   10.51
  -6   2 -10    3.22    9.67
   6  -2  11   52.43   17.44
  -6   2 -11   59.96   11.35
   6  -2  12    0.60   10.51
  -6   2 -12    8.36    9.32
   6  -2  13  -13.62   11.70
  -6   2 -13    5.14    8.12
   6  -2  14   11.82    8.00
  -6   2 -14   32.13    9.44
   6  -2  15   14.69   11.94
  -6   2 -15   21.86    9.67
   6  -2  16    1.07   13.38
  -6   2 -16    6.81    8.36
   6  -2  17   15.53   11.11
  -6   2 -17   -5.97    7.88
   6  -2  18   13.26   11.47
  -6   2 -18    1.31    4.78
   6  -2  19   -9.79   10.99
  -6   2 -19   -2.63    5.37
   6  -2  20    8.00   10.87
  -6   2 -20    0.24    7.29
   6  -2  21   -1.31    5.26
  -6   2 -21   -4.90    4.78
   6  -2  22   -2.99    9.44
  -6   2 -22   -8.24    8.72
   6  -2  23    6.57    7.64
  -6   2 -23    3.58    4.78
   6  -2  24    0.12   10.87
  -6   2 -24    6.45    6.45
   6  -2  25   -1.67    7.88
  -6   2 -25    3.22    6.09
   6  -2  26    5.37    6.09
  -6   2 -26    9.44    6.09
   6  -2  27    3.82    7.52
  -6   2 -27   -1.19    5.14
   6  -2  28   -0.96    7.17
  -6   2 -28    3.11    5.37
   6  -2  29  -10.39   14.93
  -6   2 -29   -1.55    6.93
   6  -2  30   10.87   15.17
  -6   2 -30   23.17   12.06
   6  -1 -43    7.76   12.18
  -6   1  43   -7.40   13.62
   6  -1 -42    3.11    7.05
  -6   1  42    5.73   13.50
   6  -1 -41   -0.84    4.66
  -6   1  41   -5.26    9.55
   6  -1 -40   16.84    9.32
  -6   1  40    2.51   12.18
   6  -1 -39   -2.99    7.76
  -6   1  39   10.27   10.51
   6  -1 -38   -2.03    8.60
  -6   1  38  -11.47   11.11
   6  -1 -37    3.34    6.09
  -6   1  37   -4.42    6.09
   6  -1 -36    5.97    6.57
  -6   1  36    2.15    7.29
   6  -1 -35    2.51    6.33
  -6   1  35   -0.96    6.69
   6  -1 -34   -2.27    5.14
  -6   1  34    3.11    6.45
   6  -1 -33   10.51    5.02
  -6   1  33   10.39    5.49
   6  -1 -32   -4.18    9.08
  -6   1  32    7.52    8.60
   6  -1 -31    2.63    6.21
  -6   1  31   -2.15    5.85
   6  -1 -30  -14.69   10.87
  -6   1  30   11.11    9.20
   6  -1 -29  -14.09   10.27
  -6   1  29   -8.24    9.32
   6  -1 -28   -8.12    8.24
  -6   1  28   -6.33    7.29
   6  -1 -27    0.60    9.67
  -6   1  27    5.61   10.27
   6  -1 -26    4.78    9.91
  -6   1  26    4.30    8.36
   6  -1 -25    1.79    5.97
  -6   1  25   -3.11    6.33
   6  -1 -24   -0.24    9.91
  -6   1  24    0.36    7.52
   6  -1 -23    2.75    8.24
  -6   1  23    6.33    9.20
   6  -1 -22    8.72   10.51
  -6   1  22   -5.37    6.45
   6  -1 -21    9.55    9.79
  -6   1  21   -1.19    7.52
   6  -1 -20   -8.36   10.63
  -6   1  20   -5.49    8.72
   6  -1 -19   13.62   10.51
  -6   1  19   -0.84    8.24
   6  -1 -18    5.49    7.52
  -6   1  18   -0.12    6.33
   6  -1 -17   -2.75    4.78
  -6   1  17   -0.60    4.30
   6  -1 -16   -1.07    9.20
  -6   1  16   -2.63    5.97
   6  -1 -15    4.18    8.36
  -6   1  15   -1.79    6.69
   6  -1 -14    2.99    6.21
  -6   1  14   -0.24    3.22
   6  -1 -13    6.21   11.94
  -6   1  13   17.08   11.70
   6  -1 -12   -1.43    9.08
  -6   1  11   10.63    7.52
  -6   1  -7   25.44   10.51
  -6   1 -10   -5.37    9.08
   6  -1  12    3.46    9.91
   6  -1  13    0.72    8.24
  -6   1 -13    0.12    8.96
   6  -1  14    6.93   12.54
  -6   1 -14    3.58    8.60
   6  -1  15   -6.45   12.42
  -6   1 -15   12.66    7.76
   6  -1  16   11.59   12.06
  -6   1 -16   13.02   10.51
   6  -1  17   20.78   11.59
  -6   1 -17   -6.45    7.64
  -6   1 -18    2.03    4.78
  -6   1 -19   -7.76    8.72
  -6   1 -20   -9.44    7.88
   6  -1  21    0.48    5.14
  -6   1 -21    1.19    5.02
   6  -1  22    4.90    7.17
  -6   1 -22   -2.87    6.09
   6  -1  23    0.36    5.61
  -6   1 -23    0.84    4.90
   6  -1  24    5.61   11.82
  -6   1 -24    9.32    6.57
   6  -1  25    1.43    9.91
  -6   1 -25    1.91    6.21
   6  -1  26    0.00    6.09
  -6   1 -26    0.96    5.02
   6  -1  27   -1.55    7.52
  -6   1 -27   -1.19    6.09
   6  -1  28    3.82    8.00
  -6   1 -28   -7.40    5.26
   6  -1  29    4.42   17.20
  -6   1 -29    4.54    6.33
   6  -1  30   -6.21   13.02
  -6   1 -30    0.84    7.17
   6  -1  31   10.63   11.94
  -6   1 -31    0.12    8.36
   6   0 -42   -9.20   10.03
  -6   0  42    5.49   11.70
   6   0 -41    4.66    8.72
  -6   0  41   -6.81   12.18
   6   0 -40    1.43   10.75
  -6   0  40   -5.97   11.82
   6   0 -39    4.18   10.27
  -6   0  39   -5.02   11.59
   6   0 -38   -0.72    6.21
  -6   0  38    3.11    6.93
   6   0 -37   -0.48    5.61
  -6   0  37  -12.78    8.00
   6   0 -36   58.64   10.63
  -6   0  36   69.63   10.99
   6   0 -35    8.36   10.27
  -6   0  35   22.69   11.11
   6   0 -34   -1.55   10.87
  -6   0  34   -0.24    9.67
   6   0 -33  104.74   14.45
  -6   0  33   73.93   12.66
   6   0 -32    1.19    7.05
  -6   0  32    5.26    6.93
   6   0 -31   -2.75   10.75
  -6   0  31   -3.22   10.03
   6   0 -30  -13.38   10.15
  -6   0  30   -0.96    8.72
   6   0 -29   -1.07    5.73
  -6   0  29    5.73    6.45
   6   0 -28    1.07    9.08
  -6   0  28   -5.97   10.39
   6   0 -27    7.52   11.35
  -6   0  27    0.96    9.44
   6   0 -26    8.36    9.08
  -6   0  26   -6.45    6.57
   6   0 -25    6.81    9.67
  -6   0  25   -1.91    7.29
  -6   0  24   -2.75    5.26
   6   0 -23   -2.27   10.99
  -6   0  23    2.63    9.55
   6   0 -22   26.99   14.09
  -6   0  22   21.62   13.38
   6   0 -21   35.95   10.27
  -6   0  21   26.04    8.96
   6   0 -20   22.93   13.74
  -6   0  20   24.13    8.96
   6   0 -19  -11.35    8.60
  -6   0  19   -6.09    6.45
   6   0 -18   -2.99    5.49
  -6   0  18    1.91    4.18
   6   0 -17    5.02    6.57
  -6   0  17   -4.30    7.17
   6   0 -16   -3.11    9.91
  -6   0  16   -5.02   13.97
   6   0 -15    8.00    9.91
  -6   0  15   -3.34    8.36
   6   0 -14   -3.58   10.27
  -6   0  14  -13.02   12.42
   6   0 -13    3.11    5.37
  -6   0  13    6.33    6.81
  -6   0 -10   52.79   16.24
   6   0  11  118.48   23.53
   6   0  12   46.70   10.63
   6   0  13   27.23   15.41
  -6   0 -13   38.10   10.75
   6   0  14   11.11   10.51
  -6   0 -14    6.21    9.67
   6   0  15   13.50    8.12
  -6   0 -15   13.14    7.88
  -6   0 -16    6.09   10.63
  -6   0 -17    1.91   10.27
   6   0  18    3.70    6.93
  -6   0 -18   -0.84   10.03
   6   0  19   -1.91    8.12
  -6   0 -19   -1.67    8.48
   6   0  20   -1.55    5.73
  -6   0 -20   12.42    5.49
   6   0  21   14.45   13.74
  -6   0 -21   12.78    8.48
   6   0  22   -3.46    8.12
  -6   0 -22   22.33   10.27
   6   0  23    7.52    9.20
  -6   0 -23   10.15    7.40
  -6   0 -24    2.27    9.08
  -6   0 -25    6.93    9.67
  -6   0 -26    1.19    7.40
  -6   0 -27   -2.15   10.03
  -6   0 -28    5.73    9.91
  -6   0 -29    7.64    8.60
  -6   0 -30   11.82   10.27
  -6   0 -31    9.67   11.47
  -6   0 -32   36.91   12.66
  -6   0 -33    6.09    8.72
  -6   0 -34    4.66    8.12
  -6   0 -35   11.23   10.75
   6   1 -42    7.29    7.17
  -6  -1  42   -5.97   12.06
   6   1 -41   -1.07    5.37
  -6  -1  41    2.99    7.64
   6   1 -39    5.37    6.57
  -6  -1  39    8.84    6.57
   6   1 -38    5.97    9.91
  -6  -1  38  -14.69   11.23
   6   1 -37    1.55   11.47
  -6  -1  37    9.79    8.12
   6   1 -36   -8.96   10.99
  -6  -1  36   -5.97    7.40
   6   1 -35   -3.46    9.44
  -6  -1  35   -2.75    7.88
   6   1 -34    6.57    7.76
  -6  -1  34    9.44    9.20
   6   1 -33    2.99    7.52
  -6  -1  33    0.12    6.45
   6   1 -32   11.94   10.39
  -6  -1  32    9.79   10.27
   6   1 -31   -2.39   10.39
  -6  -1  31    4.54    8.00
   6   1 -30   -2.75    5.61
  -6  -1  30    1.43    5.85
   6   1 -29   -2.03    6.33
  -6  -1  29    9.55   11.11
   6   1 -28   -2.03    5.85
  -6  -1  28   -2.27    9.32
   6   1 -27    4.54    6.09
  -6  -1  27   -0.60    5.49
   6   1 -26   -6.69    6.45
  -6  -1  26    1.19    6.81
   6   1 -25   -4.06    6.81
  -6  -1  25    1.55    6.81
   6   1 -24   15.65    7.05
  -6  -1  24   16.12    5.49
   6   1 -23   -0.84    6.21
  -6  -1  23    6.93    6.33
   6   1 -22    0.84    6.33
  -6  -1  22   -2.27    5.61
   6   1 -21    1.55    8.12
  -6  -1  21    3.34    5.85
   6   1 -20   -5.49    9.32
  -6  -1  20    3.22    5.49
   6   1 -19    2.03    4.78
  -6  -1  19   -0.60    4.30
   6   1 -18    2.03    9.55
  -6  -1  18    0.12    6.93
   6   1 -17   -1.79    8.96
  -6  -1  17  -13.14   10.87
   6   1 -16    6.69    8.60
  -6  -1  16    0.00    5.61
  -6  -1  15  -12.90    9.32
   6   1 -14   -4.30    7.17
  -6  -1  14    5.02    6.57
   6   1   9   -2.51   13.74
  -6  -1  -9   23.05   12.66
   6   1  12    4.90   10.87
  -6  -1 -12   14.33    8.84
   6   1  13    3.11   10.99
  -6  -1 -13    6.09    7.64
  -6  -1 -14  -18.63   10.03
  -6  -1 -15  -20.54   10.27
  -6  -1 -16  -22.21   10.15
   6   1  17   -1.67   11.94
  -6  -1 -17  -20.07   10.15
   6   1  18   35.59   16.36
  -6  -1 -18   -0.36    8.24
   6   1  19   27.23   14.33
  -6  -1 -19    6.57    8.24
   6   1  20   26.63   13.02
  -6  -1 -20    7.40    7.17
  -6  -1 -21    7.29    9.20
  -6  -1 -22    1.31    9.20
  -6  -1 -23   -1.55    9.55
  -6  -1 -24    6.69    6.21
  -6  -1 -25    6.33   10.03
  -6  -1 -26   -1.19    8.00
  -6  -1 -27    1.07    8.24
  -6  -1 -28   -3.58    9.20
  -6  -1 -29   -5.85    9.79
  -6  -1 -30   10.03   10.03
  -6  -1 -31   -8.00   10.51
  -6  -1 -32    2.63    8.72
  -6  -1 -33    6.81   11.35
  -6  -2  33    5.02    6.09
   6   2 -32    3.11    8.96
  -6  -2  32   19.11   11.94
   6   2 -31    1.67    9.44
  -6  -2  31   -1.67    8.24
   6   2 -30    0.36    6.69
  -6  -2  30   -3.22    5.02
   6   2 -29    7.29    6.93
  -6  -2  29   -3.70    8.72
   6   2 -28   24.60    7.64
  -6  -2  28   24.01   11.11
[truncated: 21,759 more chars]
